# Supplementary material for: Meta-analysis of peripheral blood gene expression modules for COPD phenotypes
Source: PLoS One. 2017 Oct 9;12(10):e0185682. doi: 10.1371/journal.pone.0185682 (PMC5633174; doi:10.1371/journal.pone.0185682)
Supplement: S1 File — This file provides a list of all modules and their genes. (CSV) [file pone.0185682.s008.csv]

Gene	Module
ACYP1	black
AKAP7	black
AMIGO2	black
ANKRD49	black
ANP32E	black
ARL10	black
ATP8B2	black
BNIP3	black
BUB3	black
C15orf40	black
C5orf28	black
CCDC66	black
CCDC91	black
CCNC	black
CCND2	black
CCNG1	black
CCSER2	black
CD28	black
CD47	black
CDC42SE2	black
CDK17	black
CDKN2AIP	black
CEP120	black
CHD6	black
CLEC2D	black
CMPK1	black
COX20	black
CRY1	black
DDHD2	black
DDX5	black
DDX50	black
DENR	black
DROSHA	black
EFCAB7	black
EIF5A2	black
ENOPH1	black
EP400	black
ETS1	black
EXOSC8	black
FAM169A	black
FAM84B	black
FBXO32	black
GPD1L	black
GRPEL2	black
HADH	black
HP1BP3	black
HS3ST3B1	black
IARS2	black
INPP4A	black
ITK	black
KIAA1147	black
KIF21A	black
KIF3A	black
KLF12	black
KLHL36	black
LIX1L	black
LMAN1	black
LOC93622	black
LRIG1	black
MACF1	black
MAGEE1	black
MALT1	black
MDC1	black
MDFIC	black
MDN1	black
METTL10	black
METTL23	black
METTL4	black
MEX3C	black
MRPS10	black
MSH2	black
MTMR1	black
MTX2	black
NAE1	black
NAP1L2	black
NDUFA5	black
NFATC3	black
NOL11	black
NOP58	black
NPM1	black
NSA2	black
NXT2	black
ORC4	black
ORC5	black
OXCT1	black
PAQR3	black
PCMTD2	black
PHLDB2	black
PIBF1	black
PIGK	black
PLCXD2	black
PLEKHA1	black
POLR3GL	black
PPP2R5C	black
PRDM1	black
PRKCH	black
PRKRIR	black
PSIP1	black
PTCH1	black
RAD17	black
RANBP6	black
RASGRP1	black
RBL2	black
RCN2	black
REV1	black
RFXAP	black
RNF125	black
RRP1B	black
SAR1A	black
SEPT7	black
SH2D1A	black
SH3BP5	black
SLAIN1	black
SLC25A32	black
SLC30A4	black
SMC5	black
SPATA13	black
STAT4	black
STK17A	black
STK39	black
SYNE1	black
TAF9B	black
TBC1D31	black
TC2N	black
TCEA1	black
THEMIS	black
THOC7	black
TMEM14A	black
TMEM181	black
TNRC6C	black
TOB2	black
TOX	black
TRA2B	black
TRAF5	black
TRAM1	black
TRAPPC2	black
TRIB2	black
TRIM59	black
TSPYL1	black
TTC13	black
UAP1	black
UCHL5	black
UFM1	black
UGP2	black
UPF3A	black
VAMP4	black
VMA21	black
VPS13A	black
WDR82	black
XPOT	black
YWHAQ	black
ZBED5	black
ZBTB2	black
ZBTB44	black
ZCCHC7	black
ZFP62	black
ZHX2	black
ZMYND11	black
ZNF101	black
ZNF420	black
ZNF792	black
ZNHIT6	black
ZZZ3	black
ABCC1	blue
ABHD13	blue
ACVR2A	blue
AIMP1	blue
AKAP17A	blue
AKAP8	blue
ALG13	blue
ANAPC16	blue
ANKRD10	blue
ANKRD28	blue
ARID5B	blue
ARIH2	blue
ARL5B	blue
ARMCX5	blue
ATF7IP2	blue
ATG14	blue
ATXN1L	blue
B3GNT2	blue
BACH2	blue
BAG4	blue
BCAS2	blue
BCL2	blue
BIRC3	blue
BNIP2	blue
BTG1	blue
BTG3	blue
C11orf30	blue
C16orf87	blue
C18orf25	blue
C1orf52	blue
C2orf69	blue
C3orf38	blue
C5orf24	blue
CAMLG	blue
CASK	blue
CBLL1	blue
CCDC109B	blue
CCDC59	blue
CCDC6	blue
CCNH	blue
CCNK	blue
CCNL1	blue
CCNT1	blue
CD69	blue
CDADC1	blue
CDK6	blue
CDKN1B	blue
CDV3	blue
CENPU	blue
CEP85L	blue
CGRRF1	blue
CIRBP	blue
CLK1	blue
COPS2	blue
COQ10B	blue
COX11	blue
CPSF6	blue
CSDE1	blue
CSNK1G3	blue
CUTC	blue
CXCR4	blue
CYP20A1	blue
CYTIP	blue
DBF4	blue
DDX10	blue
DDX21	blue
DDX3X	blue
DNAJB9	blue
DNAJC21	blue
DNTTIP2	blue
DUSP12	blue
DYRK2	blue
EAF1	blue
EIF2A	blue
EIF2S3	blue
EIF3E	blue
ELF2	blue
ELL2	blue
ELMSAN1	blue
ELP2	blue
EPHA4	blue
ERP27	blue
FAM172A	blue
FAM76A	blue
FASTKD5	blue
FBXL12	blue
FBXO33	blue
FCHSD2	blue
FEM1B	blue
FOXO1	blue
FOXP1	blue
FXR1	blue
FYTTD1	blue
GALNT12	blue
GNA13	blue
GON4L	blue
GPATCH2	blue
GPR183	blue
GPRASP1	blue
GZF1	blue
HECA	blue
HIAT1	blue
HIBADH	blue
HIF1A	blue
HIVEP1	blue
HMGN1	blue
HNRNPA0	blue
HNRNPA1	blue
HNRNPDL	blue
HPRT1	blue
HSPA5	blue
IDI1	blue
IER5	blue
IFRD1	blue
IFT20	blue
IMPACT	blue
INTS10	blue
IRF2BP2	blue
ITGA6	blue
ITGAE	blue
KANSL2	blue
KATNBL1	blue
KBTBD2	blue
KBTBD8	blue
KDELR2	blue
KDM2B	blue
KDM3A	blue
KDM6A	blue
KIAA1143	blue
KIAA1468	blue
KIZ	blue
KLF10	blue
KLF11	blue
KLHDC2	blue
KLHL15	blue
KLHL6	blue
KPNA2	blue
KPNA4	blue
L3MBTL3	blue
LARP1B	blue
LCOR	blue
LDHA	blue
LDHB	blue
LINC-PINT	blue
LINC00938	blue
LONRF3	blue
LRIG2	blue
LRP8	blue
MAD2L1	blue
MAF	blue
MAGT1	blue
MAP1LC3B	blue
MAPK6	blue
MAPKAPK5-AS1	blue
MBTPS1	blue
MCCC1	blue
MFF	blue
MLLT10	blue
MLLT3	blue
MOAP1	blue
MOB4	blue
MPC1	blue
MPP5	blue
MSH3	blue
MTPAP	blue
MTX3	blue
MYLIP	blue
MZT1	blue
N4BP2	blue
NAA20	blue
NAMPT	blue
NAP1L1	blue
NAP1L3	blue
NAP1L5	blue
NDC1	blue
NDUFAF5	blue
NECAP1	blue
NELL2	blue
NFE2L2	blue
NFKBIZ	blue
NMD3	blue
NMRK1	blue
NR1D2	blue
NRAS	blue
NUDT15	blue
NUFIP1	blue
NUS1	blue
NXPE3	blue
ORMDL1	blue
OTUD1	blue
P2RY10	blue
PAPD7	blue
PARP16	blue
PAXIP1	blue
PCNP	blue
PDCD2	blue
PDE4B	blue
PDE4D	blue
PDK1	blue
PDZD8	blue
PEX19	blue
PFDN4	blue
PFKFB3	blue
PHC1	blue
PIGA	blue
PIGH	blue
PIK3R1	blue
PKIA	blue
PLCL2	blue
PMAIP1	blue
PPHLN1	blue
PPP1R15B	blue
PPP2CA	blue
PPTC7	blue
PRKCA	blue
PRNP	blue
PRPF18	blue
PSPC1	blue
PTGER4	blue
PTP4A1	blue
PTS	blue
R3HDM1	blue
RAP2C	blue
RASGRF2	blue
RBM17	blue
RBM22	blue
RBM3	blue
RBM33	blue
RBM39	blue
RBM4	blue
RBM8A	blue
RCAN3	blue
RCL1	blue
RFC4	blue
RIPK2	blue
RIT1	blue
RLF	blue
RNF138	blue
RNF139	blue
RPF1	blue
RPL22L1	blue
RSL24D1	blue
RWDD4	blue
SAMSN1	blue
SAT1	blue
SC5D	blue
SCML1	blue
SDE2	blue
SEC31A	blue
SESN1	blue
SETD1B	blue
SF1	blue
SFMBT2	blue
SFPQ	blue
SGTB	blue
SH2B3	blue
SH3YL1	blue
SIAH1	blue
SKIV2L2	blue
SLC11A2	blue
SLC25A30	blue
SLC25A46	blue
SLC39A8	blue
SLC7A6	blue
SMAD2	blue
SMARCC1	blue
SMURF2	blue
SMYD2	blue
SNRK	blue
SNRPA1	blue
SP3	blue
SPTBN1	blue
SRP72	blue
SRSF3	blue
SRSF6	blue
STAM	blue
STIM2	blue
STRAP	blue
STX16	blue
SUCLG2	blue
TAB2	blue
TAF4B	blue
TATDN1	blue
TBC1D15	blue
TBC1D4	blue
TBCCD1	blue
TFRC	blue
TGFBRAP1	blue
THBD	blue
THEM4	blue
THUMPD2	blue
TIGD1	blue
TIPARP	blue
TLK1	blue
TMED2	blue
TMEM123	blue
TMEM167B	blue
TMEM243	blue
TMEM68	blue
TNFAIP3	blue
TOB1	blue
TP53BP2	blue
TP53INP1	blue
TPD52	blue
TRAF6	blue
TRAT1	blue
TRIAP1	blue
TSC22D2	blue
TSPAN13	blue
TWF1	blue
UBASH3B	blue
UGCG	blue
URI1	blue
USP30	blue
USP46	blue
USPL1	blue
UVRAG	blue
VCPKMT	blue
VEGFA	blue
WBP11	blue
WDR47	blue
WHAMM	blue
XYLT1	blue
YPEL5	blue
YRDC	blue
ZBTB1	blue
ZBTB10	blue
ZBTB21	blue
ZBTB24	blue
ZBTB25	blue
ZBTB43	blue
ZCCHC14	blue
ZMYM5	blue
ZNF207	blue
ZNF226	blue
ZNF256	blue
ZNF26	blue
ZNF326	blue
ZNF548	blue
ABCA5	cyan
ACBD5	cyan
AFF1	cyan
AFF4	cyan
AFG3L1P	cyan
AHSA2	cyan
ANAPC4	cyan
ARGLU1	cyan
ATG2B	cyan
ATP2C1	cyan
ATP8A1	cyan
BMPR2	cyan
C1GALT1	cyan
CCDC14	cyan
CEP95	cyan
CHD1	cyan
CHIC1	cyan
CLIP1	cyan
CNTRL	cyan
CPEB2	cyan
CREBBP	cyan
CREBZF	cyan
DDX26B	cyan
DENND6A	cyan
DMTF1	cyan
DYNC1LI2	cyan
DYRK1A	cyan
ENTPD4	cyan
ERMARD	cyan
FAM160B1	cyan
FAM199X	cyan
FAM214A	cyan
FBXO11	cyan
FNDC3A	cyan
FUBP1	cyan
GPBP1	cyan
HELQ	cyan
HNRNPA3	cyan
IFT80	cyan
JMY	cyan
KCTD9	cyan
KIAA0368	cyan
KLHDC10	cyan
KPNA5	cyan
LANCL1	cyan
LCORL	cyan
MAN1A2	cyan
MAP4K3	cyan
MGAT4A	cyan
MGEA5	cyan
MPHOSPH9	cyan
MYSM1	cyan
NAA16	cyan
NFAT5	cyan
NR2C1	cyan
ODF2L	cyan
OGT	cyan
OPA1	cyan
PAN3	cyan
PAXBP1	cyan
PDE8A	cyan
PHC3	cyan
PHIP	cyan
PIGG	cyan
PKN2	cyan
PLEKHM3	cyan
POLI	cyan
PPIL4	cyan
PRKAB2	cyan
PTBP2	cyan
RALGAPA1	cyan
RASA1	cyan
RASA2	cyan
RBM15	cyan
RBM26	cyan
RCOR3	cyan
RNF19A	cyan
RNF38	cyan
SEC24B	cyan
SEC63	cyan
SENP7	cyan
SEPSECS	cyan
SETD2	cyan
SLC33A1	cyan
SLC35A3	cyan
SLK	cyan
SLTM	cyan
SPG11	cyan
SPIN1	cyan
SREK1	cyan
SS18L1	cyan
SUCO	cyan
TAB3	cyan
TARBP1	cyan
TCERG1	cyan
TNKS	cyan
TPP2	cyan
TRMT11	cyan
TRMT61B	cyan
TTC14	cyan
TTC39B	cyan
TYW5	cyan
UHRF2	cyan
USP34	cyan
YTHDC2	cyan
ZCCHC11	cyan
ZDHHC17	cyan
ZFC3H1	cyan
ZMAT1	cyan
ZMYM2	cyan
ZNF224	cyan
ZNF23	cyan
ZNF432	cyan
ZNF518A	cyan
ZNF529	cyan
ZNF700	cyan
ZNF738	cyan
ZRANB2	cyan
ABCA2	green
ABCF1	green
ABCF2	green
ABCF3	green
ACAD9	green
ADA	green
AKT2	green
AMT	green
AP1G2	green
APBA3	green
ARHGAP30	green
ARRDC2	green
ASXL1	green
ATHL1	green
ATIC	green
ATP1A1	green
AUP1	green
BCR	green
BCS1L	green
C19orf66	green
CAPN3	green
CCAR2	green
CCDC130	green
CCDC137	green
CCT7	green
CDAN1	green
CDK5RAP3	green
CHD3	green
CLDN15	green
CLUH	green
COG4	green
CTC1	green
CUL9	green
CXXC1	green
CYFIP2	green
DDX24	green
DDX39A	green
DDX51	green
DDX56	green
DHX30	green
DMAP1	green
DNAJC11	green
DPH7	green
DXO	green
EHMT2	green
EIF2B4	green
EIF2B5	green
EIF4G1	green
EZH1	green
FAM73B	green
FBXO41	green
FTSJ3	green
FUK	green
GABBR1	green
GAK	green
GANAB	green
GDI1	green
GEMIN4	green
GGA1	green
GTF3C1	green
HARS	green
HEXDC	green
HIP1R	green
HSP90AB1	green
HYOU1	green
IDUA	green
INTS3	green
INTS4	green
ITGAL	green
KAT2A	green
KIFC2	green
KLHDC4	green
KLHL22	green
LAS1L	green
LENG8	green
LOC728392	green
LZTR1	green
MAP4K1	green
MAPK8IP3	green
MCM7	green
MED24	green
MEN1	green
METTL17	green
MUS81	green
MUTYH	green
MYBBP1A	green
MYO15B	green
MZF1	green
NADSYN1	green
NAT10	green
NBAS	green
NCOR2	green
NDUFV1	green
NFATC1	green
NISCH	green
NLRP1	green
NOP2	green
NSUN5	green
NUMA1	green
NUP85	green
OSBPL7	green
OXLD1	green
P4HTM	green
PARP10	green
PARP6	green
PCED1A	green
PCSK7	green
PELP1	green
PHF1	green
PHYKPL	green
PI4KA	green
PITRM1	green
PLA2G6	green
PMPCA	green
POLR1C	green
PPARD	green
PPIE	green
PRPF6	green
PRPF8	green
PSMC5	green
PSMD2	green
RABEP2	green
RASAL3	green
RASGRP2	green
RASSF1	green
RBM14	green
RRBP1	green
SAE1	green
SAFB2	green
SBF1	green
SDHA	green
SEC24C	green
SELO	green
SEPT9	green
SF3A3	green
SFI1	green
SGSM2	green
SLC25A28	green
SMARCA4	green
SMARCC2	green
SNRNP70	green
SPG7	green
SZT2	green
TECPR1	green
TMEM138	green
TRAF1	green
TRIM26	green
TRIM41	green
TSPAN32	green
TUBGCP6	green
UBAP2L	green
ULK3	green
USP11	green
USP20	green
VARS2	green
VPS11	green
VPS52	green
WDR5	green
WDR6	green
XRCC6	green
YARS	green
ZDHHC8	green
ZMIZ2	green
ZNF580	green
ZNF692	green
AGPAT2	greenyellow
AGPAT3	greenyellow
AGTRAP	greenyellow
AKR1A1	greenyellow
ANKRD13D	greenyellow
AP1S1	greenyellow
AP2S1	greenyellow
ARF5	greenyellow
ARPC1B	greenyellow
ASB13	greenyellow
ASGR1	greenyellow
ASNA1	greenyellow
ATF5	greenyellow
BAX	greenyellow
BRK1	greenyellow
C10orf11	greenyellow
C1orf162	greenyellow
C20orf27	greenyellow
C4orf48	greenyellow
CAPG	greenyellow
CD63	greenyellow
CFL1	greenyellow
CIDEB	greenyellow
CMTM7	greenyellow
COMMD9	greenyellow
COMT	greenyellow
CORO1B	greenyellow
CRTAP	greenyellow
CST3	greenyellow
CSTB	greenyellow
CTSA	greenyellow
CUEDC2	greenyellow
DCTN2	greenyellow
DENND1A	greenyellow
DUSP3	greenyellow
EIF4E2	greenyellow
EIF4EBP1	greenyellow
ETHE1	greenyellow
FAM127A	greenyellow
FAM189B	greenyellow
FBP1	greenyellow
FUOM	greenyellow
GAPDH	greenyellow
GNA15	greenyellow
GSTO1	greenyellow
GSTP1	greenyellow
HCFC1R1	greenyellow
HM13	greenyellow
HOMER3	greenyellow
KIAA0930	greenyellow
LAMTOR1	greenyellow
LAMTOR2	greenyellow
LGALS1	greenyellow
LGALS9	greenyellow
LSM10	greenyellow
LY86	greenyellow
MAP3K11	greenyellow
MPST	greenyellow
NANS	greenyellow
NRM	greenyellow
NUCB1	greenyellow
OCEL1	greenyellow
PGLS	greenyellow
PKM	greenyellow
PLAGL2	greenyellow
PLEKHO1	greenyellow
PRDX5	greenyellow
PSMB3	greenyellow
PYCARD	greenyellow
RNF181	greenyellow
ROGDI	greenyellow
RPS6KA4	greenyellow
RRAS	greenyellow
S100A4	greenyellow
S100A6	greenyellow
SAT2	greenyellow
SEC14L1	greenyellow
SEPN1	greenyellow
SERP1	greenyellow
SH3TC1	greenyellow
SLC2A6	greenyellow
SLC39A4	greenyellow
SMARCD3	greenyellow
SPINT2	greenyellow
SPNS1	greenyellow
SYNGR2	greenyellow
TIMM13	greenyellow
TIMP1	greenyellow
TM9SF1	greenyellow
TMEM205	greenyellow
TNFSF13	greenyellow
TPI1	greenyellow
TSPO	greenyellow
VAT1	greenyellow
VPS25	greenyellow
YIF1B	greenyellow
ZNF385A	greenyellow
AAED1	grey
AAK1	grey
AAR2	grey
ABCB7	grey
ABCC10	grey
ABCC5	grey
ABCE1	grey
ABHD10	grey
ABHD12	grey
ABHD15	grey
ABHD17A	grey
ABHD17B	grey
ABHD2	grey
ABHD6	grey
ABI1	grey
ABL1	grey
ABL2	grey
ABLIM1	grey
ABRACL	grey
ACAA2	grey
ACAD8	grey
ACADM	grey
ACAT1	grey
ACAT2	grey
ACBD3	grey
ACBD6	grey
ACIN1	grey
ACLY	grey
ACOT7	grey
ACOT8	grey
ACRC	grey
ACSL5	grey
ACSS1	grey
ACTB	grey
ACTL6A	grey
ACTR10	grey
ACTR1B	grey
ACTR2	grey
ACTR6	grey
ACTR8	grey
ACVR1B	grey
ACYP2	grey
ADAM17	grey
ADAM19	grey
ADAP2	grey
ADARB1	grey
ADAT1	grey
ADCK2	grey
ADCK3	grey
ADCY3	grey
ADCY9	grey
ADD1	grey
ADD3	grey
ADH5	grey
ADHFE1	grey
ADK	grey
ADM	grey
ADO	grey
ADPRHL2	grey
ADPRM	grey
ADSL	grey
AEBP2	grey
AFF3	grey
AFTPH	grey
AGA	grey
AGK	grey
AGL	grey
AGMAT	grey
AGO1	grey
AGO3	grey
AHCTF1	grey
AHCY	grey
AHCYL1	grey
AHNAK	grey
AHSA1	grey
AIDA	grey
AIFM1	grey
AIM1	grey
AIMP2	grey
AK2	grey
AK3	grey
AKAP1	grey
AKAP10	grey
AKAP13	grey
AKIP1	grey
AKIRIN1	grey
AKNA	grey
AKR1B1	grey
AKR1C3	grey
AKT1	grey
AKT3	grey
AKTIP	grey
ALAD	grey
ALAS1	grey
ALDH1A1	grey
ALDH2	grey
ALDH3A2	grey
ALDH6A1	grey
ALDH9A1	grey
ALG14	grey
ALG2	grey
ALG5	grey
ALG8	grey
ALG9	grey
ALKBH1	grey
ALKBH5	grey
ALKBH6	grey
ALOX5	grey
ALOX5AP	grey
ALYREF	grey
AMBRA1	grey
AMD1	grey
AMFR	grey
AMPD3	grey
AMZ2	grey
AMZ2P1	grey
ANAPC10	grey
ANAPC11	grey
ANAPC13	grey
ANAPC5	grey
ANGEL1	grey
ANK3	grey
ANKFY1	grey
ANKH	grey
ANKMY2	grey
ANKRD11	grey
ANKRD13A	grey
ANKRD17	grey
ANKRD40	grey
ANKRD6	grey
ANKS1A	grey
ANP32B	grey
ANXA2	grey
ANXA4	grey
ANXA5	grey
ANXA7	grey
AOAH	grey
AP1B1	grey
AP1M1	grey
AP2B1	grey
AP3D1	grey
AP3M1	grey
AP4B1	grey
AP4S1	grey
AP5S1	grey
APBB1IP	grey
APC	grey
APEX1	grey
APH1A	grey
API5	grey
APIP	grey
APLP2	grey
APMAP	grey
APOL3	grey
APOO	grey
APOOL	grey
APP	grey
APPL1	grey
APPL2	grey
APTX	grey
AQP3	grey
AQR	grey
ARCN1	grey
ARF3	grey
ARF4	grey
ARFGAP3	grey
ARFGEF2	grey
ARHGAP12	grey
ARHGAP17	grey
ARHGAP19	grey
ARHGAP21	grey
ARHGAP25	grey
ARHGAP27	grey
ARHGAP31	grey
ARHGAP35	grey
ARHGAP9	grey
ARHGDIB	grey
ARHGEF10L	grey
ARHGEF18	grey
ARHGEF2	grey
ARHGEF40	grey
ARHGEF6	grey
ARHGEF7	grey
ARID1A	grey
ARID2	grey
ARID4A	grey
ARIH1	grey
ARL1	grey
ARL14EP	grey
ARL15	grey
ARL2BP	grey
ARL3	grey
ARL4C	grey
ARL6IP1	grey
ARL6IP4	grey
ARL6IP5	grey
ARL8A	grey
ARMC1	grey
ARMC10	grey
ARMCX3	grey
ARMCX6	grey
ARNTL	grey
ARPC2	grey
ARPC5	grey
ARPP19	grey
ARRB1	grey
ARSD	grey
ARSG	grey
ARV1	grey
ASAP1	grey
ASB16-AS1	grey
ASB6	grey
ASB7	grey
ASB8	grey
ASCC1	grey
ASCC3	grey
ASH1L-AS1	grey
ASH2L	grey
ASMTL	grey
ASNS	grey
ASXL2	grey
ATE1	grey
ATF4	grey
ATF6B	grey
ATF7	grey
ATF7IP	grey
ATG10	grey
ATG12	grey
ATG4D	grey
ATL2	grey
ATL3	grey
ATMIN	grey
ATP10D	grey
ATP11B	grey
ATP1B3	grey
ATP2A2	grey
ATP2B4	grey
ATP5A1	grey
ATP5B	grey
ATP5C1	grey
ATP5F1	grey
ATP5G1	grey
ATP5G3	grey
ATP5H	grey
ATP5I	grey
ATP5J	grey
ATP5J2	grey
ATP5L	grey
ATP5SL	grey
ATP6V0A2	grey
ATP6V0E1	grey
ATP6V0E2	grey
ATP6V1C1	grey
ATP6V1D	grey
ATP6V1E1	grey
ATP6V1G1	grey
ATP6V1H	grey
ATP8B1	grey
ATP9B	grey
ATPAF1	grey
ATPIF1	grey
ATR	grey
ATRAID	grey
ATRN	grey
ATRX	grey
ATXN1	grey
ATXN10	grey
ATXN2	grey
ATXN7	grey
ATXN7L1	grey
ATXN7L3B	grey
AUTS2	grey
AZIN1	grey
B2M	grey
B3GALNT2	grey
B3GALT4	grey
B4GALT1	grey
B4GALT4	grey
B4GALT6	grey
BAG3	grey
BAG5	grey
BANF1	grey
BANK1	grey
BANP	grey
BAZ1A	grey
BAZ1B	grey
BBS2	grey
BBS4	grey
BBX	grey
BCAT1	grey
BCAT2	grey
BCCIP	grey
BCL11A	grey
BCL11B	grey
BCL2A1	grey
BCL7B	grey
BCL9L	grey
BCLAF1	grey
BCOR	grey
BDH2	grey
BECN1	grey
BEX4	grey
BEX5	grey
BFAR	grey
BHLHE40	grey
BIN1	grey
BIN3	grey
BIRC2	grey
BLCAP	grey
BLOC1S2	grey
BLOC1S4	grey
BLVRA	grey
BMS1	grey
BNIP1	grey
BOD1	grey
BOLA3	grey
BORA	grey
BPTF	grey
BRAP	grey
BRAT1	grey
BRCC3	grey
BRD1	grey
BRD2	grey
BRD3	grey
BRD4	grey
BRD8	grey
BRD9	grey
BRE	grey
BRF2	grey
BRI3BP	grey
BRMS1L	grey
BSDC1	grey
BST2	grey
BTBD1	grey
BTBD11	grey
BTBD7	grey
BTF3	grey
BTG2	grey
BTK	grey
BTLA	grey
BTN2A1	grey
BTN2A2	grey
BTN3A2	grey
BUD13	grey
BUD31	grey
BZRAP1	grey
BZW1	grey
BZW2	grey
C10orf12	grey
C10orf128	grey
C10orf76	grey
C10orf88	grey
C11orf24	grey
C11orf31	grey
C11orf58	grey
C11orf68	grey
C11orf73	grey
C12orf29	grey
C12orf43	grey
C12orf45	grey
C12orf57	grey
C12orf65	grey
C12orf75	grey
C12orf76	grey
C14orf119	grey
C14orf142	grey
C14orf159	grey
C14orf166	grey
C14orf169	grey
C14orf2	grey
C14orf28	grey
C15orf61	grey
C16orf54	grey
C16orf62	grey
C16orf72	grey
C17orf62	grey
C17orf80	grey
C18orf21	grey
C19orf53	grey
C19orf54	grey
C19orf70	grey
C1D	grey
C1GALT1C1	grey
C1orf122	grey
C1orf131	grey
C1orf216	grey
C1orf228	grey
C1orf233	grey
C1orf27	grey
C1orf50	grey
C1orf54	grey
C1QBP	grey
C21orf33	grey
C21orf59	grey
C21orf91	grey
C22orf39	grey
C2CD2	grey
C2CD3	grey
C2orf42	grey
C2orf47	grey
C2orf49	grey
C2orf76	grey
C3AR1	grey
C3orf14	grey
C3orf17	grey
C4orf27	grey
C5AR1	grey
C5orf51	grey
C6orf120	grey
C6orf136	grey
C6orf203	grey
C6orf226	grey
C6orf48	grey
C6orf62	grey
C7orf26	grey
C7orf55	grey
C8orf33	grey
C8orf59	grey
C8orf76	grey
C8orf82	grey
C9orf142	grey
C9orf156	grey
C9orf16	grey
C9orf69	grey
CABIN1	grey
CACNA1A	grey
CACNA2D2	grey
CACNA2D4	grey
CACYBP	grey
CALHM2	grey
CALR	grey
CALU	grey
CAMK2D	grey
CAMK2G	grey
CAMK2N1	grey
CAMKK2	grey
CAMSAP1	grey
CAMTA1	grey
CAND1	grey
CANT1	grey
CANX	grey
CAP1	grey
CAPN15	grey
CAPN2	grey
CAPN7	grey
CAPRIN2	grey
CAPZB	grey
CARD16	grey
CARHSP1	grey
CARKD	grey
CARS	grey
CASP10	grey
CASP2	grey
CASP3	grey
CASP4	grey
CASP6	grey
CASP8	grey
CASP9	grey
CAST	grey
CBFA2T2	grey
CBL	grey
CBLB	grey
CBX1	grey
CBX3	grey
CBX4	grey
CBX6	grey
CBX7	grey
CCBL2	grey
CCDC115	grey
CCDC12	grey
CCDC167	grey
CCDC22	grey
CCDC28A	grey
CCDC34	grey
CCDC43	grey
CCDC50	grey
CCDC51	grey
CCDC53	grey
CCDC69	grey
CCDC71L	grey
CCDC82	grey
CCDC84	grey
CCDC9	grey
CCDC90B	grey
CCDC92	grey
CCL4	grey
CCL5	grey
CCNA2	grey
CCNB1IP1	grey
CCND3	grey
CCNT2	grey
CCR7	grey
CCT3	grey
CCT4	grey
CCT5	grey
CCT6A	grey
CCT8	grey
CD160	grey
CD163	grey
CD1C	grey
CD2	grey
CD244	grey
CD247	grey
CD27	grey
CD2AP	grey
CD300A	grey
CD33	grey
CD3E	grey
CD3G	grey
CD4	grey
CD40	grey
CD40LG	grey
CD5	grey
CD53	grey
CD59	grey
CD6	grey
CD7	grey
CD74	grey
CD79A	grey
CD81	grey
CD82	grey
CD83	grey
CD84	grey
CD86	grey
CD8A	grey
CD96	grey
CD99L2	grey
CD99P1	grey
CDC16	grey
CDC26	grey
CDC27	grey
CDC37	grey
CDC42EP3	grey
CDC42SE1	grey
CDC5L	grey
CDC73	grey
CDCA4	grey
CDCA7	grey
CDK12	grey
CDK13	grey
CDK2	grey
CDK5RAP1	grey
CDK5RAP2	grey
CDK7	grey
CDK8	grey
CDKN1A	grey
CDKN1C	grey
CDYL	grey
CEBPB	grey
CEBPG	grey
CECR1	grey
CECR5	grey
CELF1	grey
CELF6	grey
CENPBD1P1	grey
CENPJ	grey
CENPW	grey
CEP135	grey
CEP164	grey
CEP192	grey
CEP350	grey
CEP41	grey
CEP57	grey
CEP68	grey
CEP83	grey
CEPT1	grey
CERK	grey
CERS2	grey
CES2	grey
CETN2	grey
CFD	grey
CFDP1	grey
CFLAR	grey
CGGBP1	grey
CHAMP1	grey
CHCHD1	grey
CHCHD10	grey
CHCHD2	grey
CHCHD4	grey
CHCHD5	grey
CHCHD7	grey
CHD1L	grey
CHD4	grey
CHD8	grey
CHD9	grey
CHERP	grey
CHFR	grey
CHIC2	grey
CHMP1A	grey
CHMP1B	grey
CHMP4B	grey
CHP1	grey
CHRAC1	grey
CHST11	grey
CHST12	grey
CHST14	grey
CHST2	grey
CHTF8	grey
CHTOP	grey
CIAO1	grey
CIAPIN1	grey
CIPC	grey
CIRH1A	grey
CITED2	grey
CKAP2	grey
CKAP4	grey
CKS1B	grey
CKS2	grey
CLASP1	grey
CLCN5	grey
CLCN7	grey
CLDND1	grey
CLEC10A	grey
CLEC12A	grey
CLEC2B	grey
CLEC4E	grey
CLIC1	grey
CLIC3	grey
CLK2	grey
CLK4	grey
CLMN	grey
CLN3	grey
CLN6	grey
CLN8	grey
CLNS1A	grey
CLOCK	grey
CLP1	grey
CLPP	grey
CLPTM1L	grey
CLPX	grey
CLSTN1	grey
CLTA	grey
CLTB	grey
CMAHP	grey
CMBL	grey
CMC1	grey
CMC2	grey
CMC4	grey
CMIP	grey
CMSS1	grey
CMTM3	grey
CNDP2	grey
CNN2	grey
CNNM3	grey
CNOT1	grey
CNOT11	grey
CNOT2	grey
CNOT4	grey
CNOT6L	grey
CNOT7	grey
CNOT8	grey
CNP	grey
CNPY4	grey
CNST	grey
COA4	grey
COG2	grey
COG5	grey
COIL	grey
COL9A2	grey
COLCA1	grey
COLGALT1	grey
COMMD1	grey
COMMD2	grey
COMMD3	grey
COMMD6	grey
COMMD7	grey
COMMD8	grey
COPA	grey
COPB2	grey
COPG1	grey
COPS4	grey
COPS5	grey
COPS6	grey
COPS7A	grey
COQ5	grey
COQ6	grey
COQ9	grey
COTL1	grey
COX14	grey
COX15	grey
COX18	grey
COX19	grey
COX4I1	grey
COX5A	grey
COX6A1	grey
COX6C	grey
COX7A2	grey
COX7C	grey
CPEB4	grey
CPM	grey
CPNE1	grey
CPNE3	grey
CPQ	grey
CPSF2	grey
CPSF4	grey
CPSF7	grey
CPVL	grey
CRADD	grey
CRBN	grey
CREB1	grey
CREB3L2	grey
CREBL2	grey
CREBRF	grey
CRELD2	grey
CREM	grey
CRIPT	grey
CRISPLD2	grey
CRK	grey
CRKL	grey
CRLS1	grey
CROCCP2	grey
CROT	grey
CRTAM	grey
CRYL1	grey
CRYZ	grey
CRYZL1	grey
CSAD	grey
CSE1L	grey
CSF1R	grey
CSK	grey
CSNK1A1	grey
CSNK1D	grey
CSNK1E	grey
CSNK1G1	grey
CSNK1G2	grey
CSNK2A1	grey
CSNK2A2	grey
CSPP1	grey
CSRP1	grey
CST7	grey
CSTA	grey
CSTF1	grey
CSTF2T	grey
CSTF3	grey
CTBP1	grey
CTBP1-AS2	grey
CTBP2	grey
CTDSP1	grey
CTDSP2	grey
CTDSPL2	grey
CTNNA1	grey
CTNNB1	grey
CTNS	grey
CTPS2	grey
CTSC	grey
CTSH	grey
CTSK	grey
CTSL	grey
CTSO	grey
CTSW	grey
CTSZ	grey
CUL1	grey
CUL2	grey
CUL3	grey
CUL4B	grey
CUX1	grey
CWC15	grey
CWC25	grey
CWC27	grey
CWF19L2	grey
CX3CR1	grey
CXCL16	grey
CXorf40B	grey
CXorf65	grey
CYB561	grey
CYB5B	grey
CYB5D2	grey
CYB5R1	grey
CYC1	grey
CYCS	grey
CYFIP1	grey
CYHR1	grey
CYP2U1	grey
DAAM1	grey
DAB2	grey
DAD1	grey
DAGLB	grey
DAP3	grey
DAPP1	grey
DARS	grey
DAZAP1	grey
DBP	grey
DBR1	grey
DBT	grey
DCAF13	grey
DCAF17	grey
DCAF5	grey
DCAF7	grey
DCLRE1C	grey
DCP1A	grey
DCP1B	grey
DCP2	grey
DCTD	grey
DCTN3	grey
DCTN5	grey
DCTN6	grey
DCUN1D5	grey
DDB2	grey
DDHD1	grey
DDIT4	grey
DDOST	grey
DDRGK1	grey
DDX18	grey
DDX19A	grey
DDX20	grey
DDX23	grey
DDX28	grey
DDX42	grey
DDX46	grey
DDX54	grey
DDX55	grey
DDX58	grey
DDX59	grey
DDX6	grey
DDX60	grey
DECR1	grey
DEDD	grey
DENND1B	grey
DENND2D	grey
DENND4A	grey
DENND4C	grey
DERA	grey
DERL2	grey
DESI2	grey
DET1	grey
DEXI	grey
DFFA	grey
DFFB	grey
DGCR2	grey
DGKA	grey
DGKD	grey
DGKE	grey
DGKQ	grey
DGUOK	grey
DHDDS	grey
DHFR	grey
DHRS1	grey
DHRS12	grey
DHRS13	grey
DHRS3	grey
DHRS7	grey
DHX15	grey
DHX16	grey
DHX32	grey
DHX40	grey
DHX9	grey
DIAPH2	grey
DIDO1	grey
DIEXF	grey
DIMT1	grey
DIP2A	grey
DIS3	grey
DIS3L	grey
DISP1	grey
DKFZP586I1420	grey
DLEU1	grey
DLG1	grey
DLGAP4	grey
DMWD	grey
DNAJA1	grey
DNAJA2	grey
DNAJA3	grey
DNAJB1	grey
DNAJB11	grey
DNAJB6	grey
DNAJC1	grey
DNAJC13	grey
DNAJC15	grey
DNAJC16	grey
DNAJC17	grey
DNAJC19	grey
DNAJC24	grey
DNAJC30	grey
DNAJC7	grey
DNAJC8	grey
DNAJC9	grey
DNASE1	grey
DNASE1L1	grey
DNASE2	grey
DNMBP	grey
DNMT1	grey
DNMT3A	grey
DNPH1	grey
DOCK10	grey
DOCK11	grey
DOCK2	grey
DOK1	grey
DONSON	grey
DOPEY1	grey
DOPEY2	grey
DOT1L	grey
DPAGT1	grey
DPH3	grey
DPH5	grey
DPM1	grey
DPP3	grey
DPP8	grey
DPP9	grey
DPY19L1	grey
DR1	grey
DRG1	grey
DSCR3	grey
DSTN	grey
DSTYK	grey
DTD1	grey
DTD2	grey
DTNBP1	grey
DTWD1	grey
DTX3L	grey
DTYMK	grey
DUS2	grey
DUS4L	grey
DUSP1	grey
DUSP10	grey
DUSP11	grey
DUSP18	grey
DUSP22	grey
DUSP28	grey
DUSP5	grey
DUSP7	grey
DUT	grey
DVL1	grey
DVL2	grey
DYM	grey
DYNC1I2	grey
DYNC1LI1	grey
DYNLL1	grey
DYNLL2	grey
DYNLT3	grey
E4F1	grey
EAF2	grey
EBAG9	grey
EBPL	grey
ECHDC2	grey
ECI2	grey
EED	grey
EEF1A1	grey
EEF1D	grey
EEF1E1	grey
EEF2	grey
EEPD1	grey
EFCAB14	grey
EFHC2	grey
EFHD2	grey
EFTUD1	grey
EFTUD2	grey
EGLN1	grey
EHBP1	grey
EHD4	grey
EHMT1	grey
EI24	grey
EID1	grey
EID2	grey
EIF1	grey
EIF1AD	grey
EIF1AX	grey
EIF2AK3	grey
EIF2AK4	grey
EIF2B1	grey
EIF2B2	grey
EIF2D	grey
EIF2S1	grey
EIF2S2	grey
EIF3D	grey
EIF3F	grey
EIF3H	grey
EIF3I	grey
EIF3J	grey
EIF3L	grey
EIF4A3	grey
EIF4B	grey
EIF4E	grey
EIF4EBP2	grey
EIF4ENIF1	grey
EIF4G2	grey
EIF4G3	grey
EIF4H	grey
EIF5	grey
EIF5A	grey
EIF5B	grey
ELAC2	grey
ELF1	grey
ELF4	grey
ELK3	grey
ELMO1	grey
ELMO2	grey
ELMOD2	grey
ELP3	grey
ELP5	grey
ELP6	grey
EMC2	grey
EMC4	grey
EMC6	grey
EMC8	grey
EME1	grey
EMG1	grey
EMILIN2	grey
EML4	grey
ENO1	grey
ENOSF1	grey
ENOX2	grey
ENSA	grey
EOGT	grey
EOMES	grey
EP300	grey
EPB41L4A-AS1	grey
EPC1	grey
EPC2	grey
EPG5	grey
EPRS	grey
EPS15	grey
EPS15L1	grey
ERAL1	grey
ERAP1	grey
ERAP2	grey
ERBB2	grey
ERBB2IP	grey
ERC1	grey
ERCC1	grey
ERCC3	grey
ERGIC1	grey
ERGIC2	grey
ERH	grey
ERI1	grey
ERICH1	grey
ERMP1	grey
ERN1	grey
ERP29	grey
ERVK13-1	grey
ESCO1	grey
ESD	grey
ESYT1	grey
ETFA	grey
ETV3	grey
EVL	grey
EWSR1	grey
EXOC2	grey
EXOC4	grey
EXOC6	grey
EXOC7	grey
EXOSC1	grey
EXOSC10	grey
EXOSC4	grey
EXOSC9	grey
EXT2	grey
EXTL2	grey
EYA3	grey
EZH2	grey
EZR	grey
F2R	grey
F8	grey
FABP5	grey
FAF1	grey
FAF2	grey
FAHD2A	grey
FAM101B	grey
FAM103A1	grey
FAM111A	grey
FAM114A2	grey
FAM117B	grey
FAM118B	grey
FAM120C	grey
FAM126B	grey
FAM129A	grey
FAM131A	grey
FAM134B	grey
FAM134C	grey
FAM13B	grey
FAM160A2	grey
FAM162A	grey
FAM168B	grey
FAM171A1	grey
FAM173B	grey
FAM175B	grey
FAM179B	grey
FAM192A	grey
FAM193A	grey
FAM195A	grey
FAM200B	grey
FAM207A	grey
FAM20B	grey
FAM213A	grey
FAM219B	grey
FAM21C	grey
FAM220A	grey
FAM222B	grey
FAM35A	grey
FAM3C	grey
FAM43A	grey
FAM58A	grey
FAM60A	grey
FAM63A	grey
FAM63B	grey
FAM65B	grey
FAM78A	grey
FAM89B	grey
FAM96B	grey
FAM98A	grey
FANCD2	grey
FANCL	grey
FARS2	grey
FAS	grey
FASN	grey
FASTKD1	grey
FASTKD3	grey
FAU	grey
FBL	grey
FBRSL1	grey
FBXL14	grey
FBXL16	grey
FBXL17	grey
FBXL20	grey
FBXL3	grey
FBXL4	grey
FBXL6	grey
FBXO18	grey
FBXO25	grey
[truncated: 4,268 more rows]
