# Supplementary material for: Meta-analysis of peripheral blood gene expression modules for COPD phenotypes
Source: PLoS One. 2017 Oct 9;12(10):e0185682. doi: 10.1371/journal.pone.0185682 (PMC5633174; doi:10.1371/journal.pone.0185682)
Supplement: S2 File — These files provide the results from correlating genes with phenotypes as well as the genes’ module memberships kME, i.e. eigengene (EG) correlation. (ZIP) [file pone.0185682.s009.zip]

Archive with 30 entries (30 files):
- kME and gene-phenotype correlation.COPDGene.black.csv
- kME and gene-phenotype correlation.COPDGene.blue.csv
- kME and gene-phenotype correlation.COPDGene.cyan.csv
- kME and gene-phenotype correlation.COPDGene.green.csv
- kME and gene-phenotype correlation.COPDGene.greenyellow.csv
- kME and gene-phenotype correlation.COPDGene.grey.csv
- kME and gene-phenotype correlation.COPDGene.lightcyan.csv
- kME and gene-phenotype correlation.COPDGene.magenta.csv
- kME and gene-phenotype correlation.COPDGene.midnightblue.csv
- kME and gene-phenotype correlation.COPDGene.pink.csv
- kME and gene-phenotype correlation.COPDGene.red.csv
- kME and gene-phenotype correlation.COPDGene.salmon.csv
- kME and gene-phenotype correlation.COPDGene.tan.csv
- kME and gene-phenotype correlation.COPDGene.turquoise.csv
- kME and gene-phenotype correlation.COPDGene.yellow.csv
- kME and gene-phenotype correlation.ECLIPSE.black.csv
- kME and gene-phenotype correlation.ECLIPSE.blue.csv
- kME and gene-phenotype correlation.ECLIPSE.cyan.csv
- kME and gene-phenotype correlation.ECLIPSE.green.csv
- kME and gene-phenotype correlation.ECLIPSE.greenyellow.csv
- kME and gene-phenotype correlation.ECLIPSE.grey.csv
- kME and gene-phenotype correlation.ECLIPSE.lightcyan.csv
- kME and gene-phenotype correlation.ECLIPSE.magenta.csv
- kME and gene-phenotype correlation.ECLIPSE.midnightblue.csv
- kME and gene-phenotype correlation.ECLIPSE.pink.csv
- kME and gene-phenotype correlation.ECLIPSE.red.csv
- kME and gene-phenotype correlation.ECLIPSE.salmon.csv
- kME and gene-phenotype correlation.ECLIPSE.tan.csv
- kME and gene-phenotype correlation.ECLIPSE.turquoise.csv
- kME and gene-phenotype correlation.ECLIPSE.yellow.csv
