# Supplementary material for: Meta-analysis of peripheral blood gene expression modules for COPD phenotypes
Source: PLoS One. 2017 Oct 9;12(10):e0185682. doi: 10.1371/journal.pone.0185682 (PMC5633174; doi:10.1371/journal.pone.0185682)
Supplement: S2 File — These files provide the results from correlating genes with phenotypes as well as the genes’ module memberships kME, i.e. eigengene (EG) correlation. (ZIP) [file pone.0185682.s009.zip › kME and gene-phenotype correlation.COPDGene.black.csv]

	FEV1%.cor	FEV1%.p	FEV1/FVC.cor	FEV1/FVC.p	Emphysema.cor	Emphysema.p	EG.cor
TMEM14A	0.22355637411527	0.0122061049926649	0.248734979003161	0.00515628772136023	-0.0322058029524292	0.729184723745044	0.84402267858018
KLF12	0.216631624433173	0.0152422513812104	0.166100178122188	0.0641290423494882	0.138679074170921	0.134224070655864	0.840936627405698
SLAIN1	0.177798175163756	0.0472883423245246	0.206591629803921	0.020802195363166	-0.0989289695315447	0.286504597106114	0.82778221194115
SLC30A4	0.245120600333706	0.00586629522467619	0.270066947090516	0.00231974488570327	-0.0620274691772275	0.504605387625914	0.816668025583024
AMIGO2	0.344542757268001	8.3343190883473e-05	0.365089917838133	2.83581671430911e-05	-0.0843297333184195	0.363919220721514	0.806466675265292
TRAPPC2	0.290583956769973	0.00101108332436857	0.289715526200493	0.00104858738071561	0.0118249098985422	0.898870398105163	0.805011362542366
ZNHIT6	0.2104024699498	0.0185144157956528	0.204947064844353	0.0218622927084267	-0.0394962761487316	0.671100641149009	0.804538364101511
KIF3A	0.140108731577962	0.119132871423684	0.147881611333806	0.0998011028350442	-0.0444902714825941	0.632379523172378	0.791489941286364
PLEKHA1	0.271554474988069	0.00218875177443344	0.303824119092558	0.000572054464806315	-0.0394455369025817	0.671498730207817	0.785642226224423
OXCT1	0.20327821315394	0.0229851820339376	0.125479505320642	0.163218870159825	0.0939571194234541	0.311532562701559	0.77931993674009
NAE1	0.260014737951079	0.00340721894716246	0.279616736696464	0.0015883155774382	-0.00386202636154493	0.966892585901294	0.777868089759774
FBXO32	0.134079575110558	0.136031070387379	0.17657049401606	0.0488623262235128	0.0581030905453645	0.531990358635999	0.777344158295398
TC2N	0.165415009143172	0.0652505216927607	0.149089505301535	0.0970325271993547	0.0198670896794023	0.830909270076115	0.777341159281306
STK17A	0.261052492961203	0.00327683243892692	0.263084134752648	0.00303449341921919	-0.0834192760207848	0.369139919299143	0.774446619946382
METTL23	0.19872368103578	0.0263046243047911	0.163059737823851	0.0692280271251557	-0.0201000725391929	0.82895641814483	0.771684183422485
BNIP3	0.228911506148233	0.0102349961072401	0.217895202670469	0.014643643695858	-0.0529569330407058	0.568992682355381	0.770152837832005
CCDC66	0.219846838261454	0.0137592967413077	0.232443190735697	0.00909357513036479	-0.0975140871634054	0.293486492112842	0.763705859213581
ZZZ3	0.176324931077785	0.0491823140603929	0.184071728508728	0.0398884136352108	-0.0519782711132696	0.576164417612017	0.763223496079847
LOC93622	0.268091420822375	0.00250466819853537	0.262310433064541	0.00312481089957616	0.0160966856612469	0.862647813651789	0.757054976186215
RRP1B	0.17895490097028	0.0458440910431046	0.210831601336103	0.0182709593901605	-0.0152642976534919	0.869686151531012	0.756038044630414
TRIM59	0.203474522166885	0.0228505781140534	0.205206064720529	0.0216923210252787	-0.0629625108116666	0.498190473506538	0.752746368351155
ZFP62	0.156529267293713	0.081293224784528	0.151959456174888	0.0906975641038959	-0.0564362031633121	0.543842893047519	0.748730855033696
PSIP1	0.1961261745961	0.0283749088143309	0.198160260847145	0.0267423881068192	0.0247911141192794	0.789873696579716	0.746834242035467
ZHX2	0.301206188087085	0.000641614857668093	0.27341932479398	0.00203400578720936	-0.0870671062895659	0.348499058893683	0.746071416052931
ITK	0.226652800907606	0.0110293865792444	0.229543762815221	0.0100218414775007	0.0436682309955689	0.638688811196756	0.745704929595581
PIBF1	0.154518203718077	0.0853307538006704	0.145465847876172	0.105524602355034	-0.100213242187333	0.28026384363576	0.744332604368491
CDC42SE2	0.255214702102295	0.00407304933817116	0.201172597572023	0.024472245404667	0.0599609292408418	0.518934027624685	0.74144601838028
EXOSC8	0.275922970778268	0.00184184480440228	0.271614475045961	0.00218361147420748	-0.070344629958691	0.449084470931863	0.740761822683831
MSH2	0.0726753986020427	0.420566679819633	0.108911307353224	0.226650353304575	-0.0520891732415171	0.575349604015301	0.738650573117308
PPP2R5C	0.0721798938026756	0.423749875308388	0.133957016081207	0.136392602049979	0.0161214436468609	0.862438631972995	0.736343377047412
ETS1	0.365968455396094	2.70355974730498e-05	0.357728347043319	4.20849261344904e-05	0.0290391006866119	0.754924068287102	0.73514190393563
RASGRP1	0.246651838690686	0.00555550863010626	0.216622772383245	0.0152465189190411	0.0694727270336522	0.454739329514417	0.734501070460566
TNRC6C	0.212640419297126	0.0172749553288799	0.20050728158671	0.0249589159514551	0.0110761331151506	0.905243317065651	0.733159807598704
HS3ST3B1	0.201697600864839	0.0240939668336112	0.243654949582451	0.00617817216954079	-0.0574214002569539	0.536821922543552	0.730196998401987
CDK17	0.209416263710903	0.0190845638546633	0.172458303900545	0.0544540077101329	-0.00938558629044229	0.919653292295603	0.730141387108669
DDHD2	0.260117879396784	0.00339405432046951	0.27760372031181	0.0017222484806219	0.0536763898929375	0.563747418890804	0.729582193895691
ACYP1	0.194426224131078	0.0298035898536893	0.25896709551066	0.00354356138754446	-0.10376602585586	0.263477292113984	0.725690200604451
CCND2	0.187254560228476	0.0365217046441817	0.161312310793437	0.0723043417350931	0.0850212736250845	0.359984438573473	0.724854525320434
RBL2	0.219244866663576	0.014026963510321	0.248149401732875	0.0052658383170701	0.0518978360865705	0.576755721186789	0.724011287515936
VPS13A	0.07669354409694	0.395270286109941	0.12713511820615	0.157692773683202	0.103799133910598	0.263324151277616	0.723518672628878
NAP1L2	0.165214471914637	0.0655817650415117	0.186560417921695	0.0372348044642222	0.027998541030426	0.763442432567305	0.719617764043603
METTL4	0.134335692883275	0.135277919388097	0.120401432867574	0.181067192891479	0.0656152300905986	0.480226947870808	0.71834093033704
CCSER2	0.190415337000018	0.0334182604119059	0.213110350135431	0.0170240229960811	-0.0571310775881132	0.538886212410472	0.716900176366241
TRAF5	0.343314009509162	8.86868037297095e-05	0.263814859883221	0.00295135933963601	0.0326585348679449	0.725528591376247	0.715101893380004
MAGEE1	0.324997620204207	0.000217315546958481	0.283897009802228	0.00133448063015489	-0.010885213167187	0.90686923764733	0.714112383688223
CLEC2D	0.0180061631308078	0.842021271321547	0.0241637784047866	0.789096369624755	-0.0191512877720771	0.83691549031851	0.712788791921599
PIGK	0.323725682847689	0.000230794023846669	0.326006239305964	0.000207150372557456	0.065759201145856	0.47926208643504	0.711844165666976
EFCAB7	0.0262238565505076	0.771589747973075	0.0579802441042331	0.520699800431057	1.86985390771058e-05	0.99983966041263	0.71129396904841
CRY1	0.164036601244496	0.0675550905413633	0.189339660833315	0.0344484183378818	-0.137761053353259	0.136845733239703	0.709772428062035
C5orf28	0.182926169370735	0.0411621412926315	0.228926052130396	0.0102300477272163	-0.070269841704299	0.449567972050021	0.708494617250308
POLR3GL	0.268341473005171	0.00248054742004401	0.285994258805139	0.00122412347479781	0.0284800758805205	0.759496845917513	0.707631359644443
THEMIS	0.130320526190339	0.147456219420851	0.155515251828098	0.0833094496960282	-0.0276208731201266	0.766541211868386	0.707579702864712
SEPT7	0.166434526459507	0.0635875183095029	0.175680048240445	0.0500309254942813	0.0763453761376413	0.411250553277371	0.706284944206348
C15orf40	0.188777222955773	0.0349976414060161	0.251851483725503	0.00460676481085779	-0.102500331654983	0.269377253156514	0.705147403760667
FAM169A	0.242092896363817	0.00652671558790147	0.238720095350456	0.00733946416734832	0.0294215946088972	0.751800165598894	0.699454175613968
VMA21	0.121193234235945	0.178193764333373	0.0768569273738944	0.394261302752241	0.0850695698880816	0.35971062721425	0.697906209093013
PLCXD2	0.229436667192627	0.0100576698850562	0.243144634135181	0.00629017422541772	0.0543790410997795	0.558646981048374	0.696332309710473
CEP120	0.210748999112805	0.0183176052648619	0.208664219874003	0.0195294665784855	0.0239702208292458	0.796678247316225	0.695248058022583
RCN2	0.127160445582922	0.157609337245453	0.140708406347995	0.117545216731872	-0.054420763364353	0.558344822915977	0.694902921234937
REV1	0.201446948353202	0.0242739391881427	0.178420473290956	0.0465067332842584	0.0120476156904706	0.896976147975291	0.691941275910048
SYNE1	0.145456787013682	0.105546543778042	0.173609597149372	0.0528377942200646	0.089450666892687	0.335411090065005	0.691344219075211
DDX50	0.180687004542445	0.0437502058484099	0.170956732675498	0.0566229439168191	0.00350000540522399	0.969994509543779	0.690584721010229
ZNF792	0.181387818834958	0.0429259858180917	0.15343509234092	0.0875707122196872	-0.0492727259362599	0.59620685782881	0.689996403316728
SH2D1A	0.0765622156707098	0.396082429286185	0.0901462875892396	0.31741791491272	0.0100090935808514	0.914335323060864	0.686469247430254
KLHL36	0.2343107295143	0.00853661052619359	0.242069144368109	0.00653214757689168	-0.00856307996600078	0.926673939563363	0.683898118292952
ATP8B2	0.259690153016529	0.00344894801326702	0.222843068001937	0.0124922592091478	0.0433689563855717	0.640992246768967	0.679377041409165
TAF9B	0.300794499895824	0.000653235291602608	0.281746203931834	0.00145700388677991	-0.01522333829174	0.870032755258411	0.675050010442878
KIF21A	0.0938064994874922	0.298085098041379	0.123685511483057	0.169368274602656	0.0109802441913046	0.906059881820373	0.67440848891741
ENOPH1	0.086625802699149	0.336761786787942	0.0880101009698617	0.329067980194963	-0.135625336619285	0.143095557154838	0.673045928380958
ZNF101	0.235088215359557	0.00831376502194135	0.260357389949118	0.00336366026701064	-0.0829771798027389	0.371691461403259	0.67301872925688
FAM84B	0.334754381444795	0.000135763390276376	0.261307799672446	0.00324545105199168	0.034631443632993	0.70966888485404	0.672307377165349
RAD17	0.180867313691724	0.0435368951385989	0.149542395380208	0.096010245002449	0.0440765799121593	0.635551406099169	0.670412235010045
NFATC3	0.192953993338964	0.0310898105745429	0.204338519726247	0.0222661676990993	0.0397094583635429	0.669429056337331	0.667979020050217
RNF125	0.186598186079354	0.0371957058851162	0.152184818792081	0.0902143650558714	0.0099473395913288	0.914861865368036	0.666999241187993
SLC25A32	0.122617967810838	0.173108104444533	0.101619975962909	0.259466186127147	-0.0476004432715622	0.608749614942948	0.665000268038307
KIAA1147	0.356181830824398	4.56681409564588e-05	0.31972652027187	0.000278387122898554	0.0343403067214161	0.712001657557922	0.664544245903643
LRIG1	0.274443657617945	0.00195329068722431	0.219114755450399	0.0140854104819913	-0.0255155342495342	0.783881921024563	0.662976964414297
ARL10	0.135278334929021	0.132533334346782	0.139829053828553	0.11987897870887	0.0553304964562931	0.551775985148955	0.65789848380049
ZBTB44	0.16489795226457	0.0661073709519671	0.158241625339871	0.0779774145063262	-0.00161085998177059	0.986187589741294	0.655301326291092
MDFIC	0.149130811295918	0.0969389347806463	0.166930176009106	0.0627916154888143	-0.0398148514714996	0.66860325367939	0.653110960311891
ANP32E	0.0672037934860647	0.456480156346954	0.105817537145259	0.24019831911674	0.0114298160350438	0.902232308173632	0.650790277526336
CDKN2AIP	0.255564137990469	0.00402090665684716	0.236994035674827	0.00778911694034551	-0.150936509924303	0.102785359701852	0.649863586191658
BUB3	0.148794765563943	0.0977024308199547	0.151975892671432	0.0906622533090325	-0.074902603707792	0.420172316510058	0.649308406828545
HADH	0.0707251926747349	0.433175129926232	0.0591835665918643	0.512068742466679	-0.112415842747763	0.225514214325068	0.64654976920608
NPM1	0.328132625418663	0.000187148757983675	0.254258636313778	0.00421882499381534	-0.0430344380127966	0.643570987683622	0.641600042803531
STAT4	0.17295887767028	0.0537463535123844	0.213180762235124	0.0169866980031158	0.0679167013711584	0.464928857274365	0.641380242187586
DENR	0.156409011055261	0.0815302729198671	0.146233357354742	0.103678972187772	0.0801801908774512	0.388083162035358	0.639151778541497
CCDC91	0.161972642672979	0.0711290918753608	0.177200536817126	0.0480492196597141	-0.0611952117387362	0.510351088882516	0.635953731460048
PRKCH	0.257307631300559	0.00376958068671222	0.237819614797406	0.00757109196014312	0.0339667297213429	0.714998891051882	0.634715098710404
ZMYND11	0.225258609418218	0.0115462936215493	0.218747338058957	0.0142516048430822	0.0837497086634365	0.367239878188587	0.632951399372135
ZNF420	0.108960695676965	0.22643853440225	0.123580842143528	0.169732284818801	-0.0600181427627609	0.518534556919948	0.632676565860417
NOL11	0.151788492642927	0.0910654960992968	0.123570106418648	0.169769653352396	-0.0330013510992864	0.722764203198367	0.629848349668605
CMPK1	0.0980411271876999	0.276708152832847	0.111895013866775	0.214103135114848	0.0578802775241671	0.533567178449314	0.629443014208718
MEX3C	0.24144246593192	0.00667692496079401	0.221918071136232	0.0128720633378139	-0.139881993988623	0.130847042471504	0.62487956389772
TSPYL1	0.235932900352909	0.00807749928098674	0.183806382504775	0.0401804691374769	-0.0317954905317972	0.732503550103937	0.621375421701606
WDR82	0.227015137539916	0.0108984181755888	0.250465334107389	0.00484436020959901	-0.0633065508567021	0.495840986940249	0.618978475871571
CD28	0.326693456451673	0.000200478992874295	0.24080305433864	0.00682757374992545	0.0236141900715856	0.799634240827288	0.618574953618788
ZBTB2	0.265283949308732	0.00279040542648004	0.233855856888507	0.00866941921754577	-0.084351429993918	0.363795367315158	0.618187384429445
CCNG1	0.0773961404148081	0.390942300095327	0.0558832292763453	0.53591594586972	-0.0339105676216035	0.715449859994783	0.616119343457929
EIF5A2	0.0860662966998045	0.339903634257903	0.0998791037210109	0.267759226137798	0.0169351538352308	0.855568928901356	0.610326937044733
UAP1	0.134095871468019	0.135983053555671	0.107356112245129	0.233391874150516	-0.0135113445618988	0.884541135449806	0.608511836874116
LIX1L	0.176996017949226	0.0483119230319015	0.152845063596493	0.088810508021348	0.0658434333530556	0.478698065860617	0.608003470267455
AKAP7	0.171167000567258	0.0563150142054996	0.213284733241393	0.0169317133572901	-0.0701797307231503	0.450150920369224	0.607900367108085
SPATA13	0.111688663603147	0.214954623199453	0.118549238408821	0.187921180896072	0.0128499839281662	0.890156390974443	0.607865181001763
PHLDB2	0.157874366485787	0.078679254696522	0.194032790093134	0.0301428103952608	-0.062899500837072	0.498621407828256	0.603227415972397
TBC1D31	0.149149295003997	0.0968970769143326	0.189778360470714	0.0340250915702879	-0.0663596253990825	0.475249462416582	0.601089893108557
TCEA1	0.22727842232737	0.0108041108791704	0.215543183517053	0.015774837823826	-0.0300629041374388	0.746571483872376	0.597906778299445
PRKRIR	0.147229970830186	0.101320340993797	0.164600103166296	0.0666050990143736	0.00196307966156473	0.983167864691228	0.596203502329591
TRIB2	0.204644317483855	0.0220624240209647	0.202574025713103	0.0234736359334871	0.0553792058843732	0.551425332557469	0.593070875800832
UGP2	0.0933453867073565	0.300476923914963	0.142191890785602	0.113688132229587	-0.0459241799627722	0.621437231400086	0.592401486018862
MDN1	0.217093972610058	0.0150207944214746	0.141370313576789	0.115811896818469	0.0292477509686354	0.75321948652401	0.587558092435426
RANBP6	0.175969177329527	0.0496489684017263	0.203862975569073	0.0225862183755615	-0.109800746714479	0.236560729950099	0.585415542696195
XPOT	0.014086450251058	0.876098583944716	0.0380457278216848	0.673577355858877	-0.0890062203447633	0.337827514699736	0.583473932958598
MDC1	0.219877646267691	0.013745718617349	0.261390036863424	0.00323540049272255	0.0340072695842825	0.714673426135007	0.580413074543287
RFXAP	0.104164158311686	0.247665329933243	0.161853626307295	0.0713397652969662	-0.120067583928827	0.195294644436597	0.5802746229076
INPP4A	0.116339599607863	0.196342927832181	0.153426766088927	0.087588111283647	0.0102968372955974	0.911882383522701	0.578568187858655
DROSHA	0.108849920382019	0.226913827100034	0.0900109227768689	0.318148125452371	0.0251216077971195	0.787138595021003	0.577652676501263
CHD6	0.0779171723870517	0.387751183600512	0.0863831643789234	0.338122024588272	-0.0170882475099002	0.854277634501337	0.5683097330824
SH3BP5	0.202867898795196	0.0232687218981543	0.207268012186674	0.0203792134286779	0.00699068623866765	0.940110623829157	0.566993667423422
UCHL5	-0.0679696672559642	0.451353088226709	-0.0477454566162691	0.596979364009382	0.0656565410686916	0.479949984173172	0.565447228855583
MTMR1	0.243215305199905	0.00627455669908802	0.22039373173421	0.0135199940508015	0.0464233536592402	0.617647133481063	0.564803225767499
VAMP4	0.193852505200262	0.0302993444286749	0.237416584068488	0.00767684278371764	0.0403760457192422	0.664212724835135	0.564365206725903
HP1BP3	0.114183111738332	0.204822189549938	0.117760645757111	0.190896044808068	0.0809651304458977	0.383439740321544	0.56424589916082
ORC5	0.0598679731067963	0.50719280515158	0.0647736187361319	0.472960923536987	-0.00960009518264631	0.917823307672869	0.563213761784881
PAQR3	0.0818688458135844	0.364062769142475	0.0798109033238814	0.376285533399265	-0.0341584419172052	0.713460225938052	0.561075036466977
STK39	0.012278490846816	0.891897424260719	0.0059817138895909	0.947213573879248	-0.0428075587450149	0.645322374970741	0.557851436529024
PTCH1	0.0642677182323834	0.476432019098183	0.118244876920486	0.189065315411918	0.0299999355660784	0.747084369876802	0.555062275105376
MTX2	-0.0916286059431902	0.309492790515555	-0.0779463457844025	0.387572972818954	-0.0963311733846886	0.299409479921114	0.550905820632115
TOX	0.178930510245588	0.0458741613260272	0.193465572085098	0.0306376330139432	-0.0296719682124628	0.749757483228947	0.548792339397391
DDX5	0.13720350635238	0.127060601214708	0.170235080863055	0.0576903207075363	0.0403298188472663	0.664573955870131	0.548220504672069
COX20	0.309538522410541	0.000443649260487852	0.295932490210295	0.000805883585196786	0.106651224081008	0.250358970756427	0.534116541804144
YWHAQ	0.21180512624283	0.0177288977094323	0.235171765634352	0.00829012618945946	-0.0254240588039444	0.784637837315022	0.531773130184211
SMC5	0.0414625931112116	0.646157851429575	0.0805739865169258	0.371724460291743	0.0114275296293915	0.902251768621306	0.531410934144989
METTL10	0.229094955078017	0.0101727426765805	0.215371907653585	0.0158601005388054	-0.05201672895768	0.575881801527324	0.530161487536629
PCMTD2	0.0482160039414942	0.593364811346949	0.0773651603706369	0.391132535616282	-0.0107743038661612	0.907813945508158	0.528655817011207
GRPEL2	0.32715255403858	0.000196133838225812	0.305649281388666	0.000527737660817516	-0.0260966083992028	0.779084885050621	0.525073030822144
TRA2B	0.138000079509509	0.124847642850409	0.0974792705215685	0.279483504480571	-0.076448716454622	0.410615810061235	0.519756709625132
IARS2	-0.00378364192484473	0.966596300001004	0.0822621948658873	0.361754772949709	-0.0938543067599891	0.312064691553975	0.51834450104786
GPD1L	0.0705012912474824	0.434636387376795	0.052607500333019	0.560119179645622	0.0519719178464467	0.576211112233443	0.515939925319584
MRPS10	-0.0102081053090968	0.910041307354333	0.00493826876045098	0.95641158333274	0.0502496578019521	0.588933705038881	0.51406667644422
TTC13	0.0557006851205111	0.53725089129131	0.0508082443485296	0.5736322134995	0.0780768459023433	0.400691444211224	0.511768153967746
MALT1	0.217658697859187	0.0147541027274666	0.158107180854055	0.0782337545145538	-0.0864520735541273	0.351927458956675	0.505322665244042
TRAM1	0.019308237857647	0.830762405545019	0.00597274998053826	0.947292563242133	-0.0443974045028543	0.633090980788537	0.502484154262638
UPF3A	0.323120492740332	0.000237475525212693	0.307884759617931	0.000477768837101597	0.0670957539999694	0.47035486107706	0.496978209579613
UFM1	0.0941922512348334	0.296093852163235	0.103909916501276	0.248827623379889	-0.0646364463821694	0.486814152687154	0.485512775679104
NOP58	0.277679809283136	0.00171700504050522	0.209532160982858	0.0190167842753024	0.0445405549576609	0.631994439529066	0.483449267594719
NSA2	0.0514338000518305	0.568916798659271	0.0246942494153974	0.784577954612309	0.0108229608987166	0.907399476685718	0.480947174410795
CCNC	-0.0440378538197689	0.625798851801221	0.00908194572045458	0.919930543300673	-0.191222501805514	0.0380535277010551	0.477902448843545
ZCCHC7	0.228398464270719	0.0104108787065869	0.206137258542258	0.0210905661883371	-0.0930181971589555	0.316414096439908	0.476117632804089
TMEM181	-0.0890048948024525	0.32360906113302	0.000901684116322443	0.992037357579609	0.0239448493447816	0.796888802793323	0.466172976273251
NDUFA5	0.0362288512695018	0.688336685029385	0.115123258535086	0.20109377012413	-0.162673473129228	0.0784046887805043	0.4627697521455
EP400	0.0207388877407876	0.818431294999141	0.00250641136465759	0.977868683554483	0.0776763541006839	0.403119381997809	0.448983097703905
LMAN1	-0.10540738096787	0.242035887548588	-0.1155607676892	0.199375478336517	0.100333044362868	0.279686364889067	0.446167180462473
MACF1	0.0883905952004319	0.326973100612384	0.0897737046505202	0.319430391929578	0.11267472599413	0.22444077050015	0.445147913618233
CD47	0.169829388254809	0.0582975890093718	0.136382538395623	0.129372754858068	0.0220708653932835	0.812480178509003	0.443957281041414
ANKRD49	0.182356665798284	0.0418079207157328	0.199879549008691	0.0254256603981424	-0.0322991005864582	0.728430778404633	0.441086177581106
ZBED5	0.159649346381342	0.0753337360443655	0.138731420715604	0.122842153339208	0.026113132064083	0.778948594980759	0.438873759259997
TOB2	-0.0305681659414675	0.735055643375047	-0.00259038978862071	0.977127361397433	-0.183146938945942	0.0471298966456482	0.406839506201932
ORC4	-0.00509028664955708	0.955071153989697	-0.0213518690801018	0.813161223762827	-0.0313692154919219	0.735956726778481	0.38973835450787
PRDM1	0.0440202420477179	0.625937153751711	0.0416758961100341	0.644461309546441	0.0643909205820952	0.488474065804243	0.382062932445591
NXT2	0.0535070367667133	0.553420986866638	0.110242793726481	0.220988561105233	-0.190688293391751	0.0386048678464951	0.368141219084063
THOC7	-0.0394219758486175	0.662479138937171	0.026714404995453	0.767437566219024	-0.146098465658829	0.114422303495159	0.341821944143118
SAR1A	0.0860940207494193	0.339747517069652	0.0916583093193656	0.309335314577991	-0.0168842843131522	0.855998081137308	0.33843617943653
