# Supplementary material for: Meta-analysis of peripheral blood gene expression modules for COPD phenotypes
Source: PLoS One. 2017 Oct 9;12(10):e0185682. doi: 10.1371/journal.pone.0185682 (PMC5633174; doi:10.1371/journal.pone.0185682)
Supplement: S2 File — These files provide the results from correlating genes with phenotypes as well as the genes’ module memberships kME, i.e. eigengene (EG) correlation. (ZIP) [file pone.0185682.s009.zip › kME and gene-phenotype correlation.COPDGene.blue.csv]

	FEV1%.cor	FEV1%.p	FEV1/FVC.cor	FEV1/FVC.p	Emphysema.cor	Emphysema.p	EG.cor
ZBTB1	0.0956427413028999	0.288685293055343	-0.00375991026347902	0.966805694013938	0.0822185695900737	0.376094834512749	0.868664114496594
DBF4	0.181781413704633	0.0424687960999357	0.100299292345414	0.265741278579693	0.0567206474120608	0.541811190902346	0.859394912628389
TWF1	0.0971639212982549	0.281049368090434	0.0727350750579448	0.42018424756338	0.014981875880801	0.872076541972982	0.84756037406189
ZNF26	0.227316138492924	0.0107906599795804	0.164367901316252	0.0669952366073242	0.0507011589548453	0.585586041908686	0.844089165064342
ABHD13	0.0392129336885312	0.664160244741656	-0.00423110864114476	0.96264856254917	0.0150419673967839	0.871567835892213	0.840472962526737
KLHL15	0.0193529997132518	0.830375951397393	-0.100151658458543	0.266449105444424	0.0950586246215404	0.305868564973458	0.840187413151815
FBXO33	0.134656152119231	0.134340049780125	0.0845732776943366	0.348378024022122	0.0942215915431396	0.310166445864155	0.834469810795647
PIGA	-0.00907606536190649	0.919982214416862	-0.0773258293589291	0.391374130914898	0.127243654913637	0.169723070346848	0.829981521646825
FEM1B	0.0293363908742477	0.745358451504594	0.0327079701599871	0.717270322280253	-0.0128762895682763	0.889932938232488	0.823888421817099
PTP4A1	-0.0628213580904491	0.486431418156574	-0.109722826044096	0.223187548473144	0.099018599948786	0.286066066601098	0.823086034288028
SP3	0.0196625840937729	0.827704250309972	-0.0515353741894376	0.568152866311009	0.109611165730471	0.237375972485031	0.821836772044024
ZBTB10	0.190770676890437	0.0330837290833954	0.105631668456238	0.241029835194542	0.100268121469015	0.279999211562238	0.819534579678072
MZT1	0.146501084439884	0.103041163437015	0.0550163465451324	0.542270105849285	0.0199447005992238	0.830258623705696	0.811906535517927
C16orf87	0.060301729836483	0.504115098636257	0.0137744458440242	0.878821731145179	-0.0120437331419671	0.897009166513391	0.811347647146923
ELF2	0.113771801392251	0.206468875557395	0.0447985467770017	0.619837736291357	0.154449305217553	0.0949341980500683	0.810239319362466
MLLT10	0.0840916759115765	0.351139648671452	0.0276509409815224	0.759528757830241	0.0144016271003935	0.876991307572118	0.805610866184809
RBM33	0.0782244063210135	0.385876867962249	0.026715370812182	0.767429397649776	0.140255872000156	0.129810793411135	0.804530664971904
MOAP1	0.246990533723958	0.00548878067987884	0.169151469439275	0.059324043481412	0.0724654637986019	0.435495200400097	0.804375335673076
PTS	0.046227630078081	0.608705538888561	-0.0286968458318356	0.750725660088878	0.0510557163681132	0.58296329869948	0.801593861585871
CCNL1	0.0296213092234531	0.74297125942828	-0.0770932114640929	0.392804842011124	0.243114564302605	0.00798483050905362	0.797364765180732
WHAMM	0.336521920494782	0.000124461671919295	0.227034519817319	0.0108914509821892	0.100241761588287	0.280126299990615	0.791176988830851
RPF1	0.187638235611934	0.0361325071465442	0.143804519851216	0.109607725473408	0.074929207291516	0.420006797336458	0.787079840859178
BTG3	0.138545133412183	0.123350616887683	0.0363574297100871	0.687288238597431	0.087110949175988	0.348255466366528	0.786784985247175
MPP5	0.164979608962616	0.0659714465038695	0.0881529462351759	0.328280514698865	-0.0187646296725159	0.840163829204525	0.786008538520968
ZNF326	0.0150571387351367	0.867635901057155	-0.0456549021329656	0.613156394648111	0.0874278002032365	0.346498208332799	0.784903711868284
C18orf25	0.0993551439418378	0.270290071497783	0.0321908451899616	0.721555056593848	-0.000998317392104632	0.991439610973522	0.783897544949071
YRDC	0.13727223462826	0.126868486866836	0.0666092643744097	0.460482366106701	0.0584210833583635	0.529744006037745	0.777734900710659
PDZD8	0.0121463305798965	0.8930540471632	-0.039895621260959	0.658676327838904	0.0539611046973162	0.561678050558781	0.776106177784903
GZF1	0.00545859475017427	0.951824096925084	-0.0925952242436152	0.304394995067552	0.11933261692284	0.198063158292364	0.774485094785046
RNF139	0.118049907350011	0.189800891942596	0.0531603832414395	0.55599766726023	0.0831516746296929	0.370683084012435	0.769975202868461
SLC25A30	0.120737473051558	0.179843588447626	0.0773511551074693	0.391218554312096	0.0508984627305598	0.584125872845264	0.76497003034903
COQ10B	0.127621912846403	0.156094896582413	-0.00503177831777174	0.955587041019911	0.0794391027911664	0.392498060357361	0.758893272653923
ARIH2	0.151385769720988	0.0919368848826287	0.139037929903637	0.122009070350302	0.0184566048036087	0.842753492197924	0.756429628360695
C3orf38	-0.00285974463356334	0.974749757903601	-0.0992177288664368	0.270956490570666	0.0158979578683099	0.864327219665174	0.749418595183563
DUSP12	0.160717091515517	0.073377117264781	0.133349369381821	0.138195900861108	0.0805405825254227	0.385947030090311	0.747989218764436
PAXIP1	0.071699166229614	0.426851403378511	0.0300032851023165	0.739774699616666	0.0209808793284686	0.821583053836521	0.74786786185188
DNTTIP2	0.15781504138101	0.0787931011619662	0.0436011644100444	0.629231918021142	0.0352026157491969	0.705100106578353	0.745681439285759
ATF7IP2	0.326742311399658	0.000200012391399407	0.275109259367707	0.00190241126619042	0.0725691033939258	0.434837185231599	0.743917576936801
TIPARP	0.0425493728129949	0.637533102636398	-0.0377443795106876	0.67601696265915	0.161187325485042	0.0812071266291449	0.742377749269661
WBP11	0.0834170084272123	0.355031334079769	0.0648863816185505	0.472189110402393	0.15078660083912	0.10313141982276	0.741769851231561
KANSL2	0.242569254926772	0.00641861821782529	0.143033129585935	0.111545060916489	0.0758745458370383	0.414149783455867	0.739145096558471
PPTC7	0.0508254294784668	0.57350242859544	-0.022906238144207	0.79983554693255	-0.0186900212948791	0.840790929972452	0.738692589983899
SLC25A46	-0.130712183930963	0.146233062603107	-0.103074252660895	0.252674468361515	0.0499135805834807	0.591431201168561	0.738576303656836
TMEM167B	-0.0335278039554853	0.710495458567324	-0.0481511846743633	0.593862138241234	0.0386198503350177	0.677989604491549	0.733205546487585
HECA	0.170481467182606	0.0573240547713996	0.126222238643633	0.160722201107282	0.0588541924965463	0.526692126731004	0.732762771585475
COPS2	-0.0502659792113327	0.577734532587102	-0.148425803542013	0.0985461708679735	0.0849434732032414	0.360425792694596	0.731405269915559
MOB4	0.0591257485588935	0.512481760687749	0.0149268040915843	0.86877133945331	0.0436410174358599	0.63889812486464	0.731117086807772
CGRRF1	0.140488395347466	0.118125785767993	0.0955415793398791	0.289197951168766	0.0133531692332372	0.885883606672795	0.728174219598485
NUDT15	0.0201873014520293	0.823180469954456	-0.0239205124394148	0.791170801900249	-0.0194940275973182	0.834038402434875	0.724270035953815
SNRPA1	0.205514983285212	0.0214910763462235	0.200979379876718	0.0246127377484288	-0.0486438760108077	0.600909838105533	0.723225581453771
IMPACT	-0.135126866487254	0.132971452399066	-0.131951197982743	0.142414080103042	0.0624371603356503	0.50178939501829	0.721985586002428
HNRNPA0	0.180862682863178	0.0435423626602159	0.0547692286040756	0.544088227054591	0.108154236495976	0.243706510143171	0.719753105534391
SDE2	0.144513086490813	0.10785141321358	0.0174546963314545	0.846799504955245	0.0492390620312623	0.596458200342265	0.717179688509729
CBLL1	0.229076023348798	0.0101791517177887	0.166395675198865	0.0636502511351665	-0.0357164730808049	0.700998731979603	0.716274998108785
RLF	0.0737320392690314	0.413825177896612	-0.040295635741542	0.655471457990797	0.0169961695586607	0.855054235549018	0.713328148802059
CLK1	0.218732241676971	0.0142584698017956	0.0990391671828479	0.271824117742998	0.0439478817667722	0.636539519830057	0.712157536202336
THUMPD2	0.112844850591985	0.210214695818451	0.0675665578912858	0.454047643915309	-0.0399138941419154	0.667827570091022	0.710662201519648
BAG4	-0.0160598401765761	0.85890983713316	-0.0563951651574379	0.532180982024744	-0.0201299753751444	0.828705849167536	0.709776005441257
GPATCH2	0.132366454709071	0.141151214092338	0.0852020095669377	0.344793299378697	0.120380882553201	0.194123047179802	0.708188264480437
ZMYM5	0.0407581363322662	0.65177375653361	-0.0283751637635562	0.753429818751492	0.114220958604493	0.218104439480773	0.708100212827849
ATG14	0.147671825076912	0.10028822832158	0.113287384733238	0.208420393731872	0.0933624636222205	0.314618505218108	0.70764155858344
VCPKMT	0.212808523264406	0.0171848259804311	0.156105171905256	0.0821316668383059	0.0452074765208878	0.626896335065142	0.706971230071764
NUFIP1	0.100975277233364	0.262516628003663	0.0176622784815108	0.84500022789843	-0.0045169063744884	0.961282629959677	0.706175649338364
ZBTB24	0.108780442671272	0.227212286648656	0.0418306146620583	0.643231871914771	0.110658734800925	0.232895618074936	0.705768802422753
TMEM68	0.0873881468811385	0.332510717216328	0.0194575772244483	0.8294732333016	-0.0542662298181149	0.55946436763249	0.704887503645861
C1orf52	0.081851543971818	0.36416449695918	0.0489549906161995	0.587708291574458	0.0223509101547514	0.810145402312811	0.702975526777587
CPSF6	-0.0284385763098067	0.752896515698925	-0.053788247073912	0.551335001494181	-0.012181192022212	0.895840276179385	0.699830782384263
CCDC6	-0.113034299255235	0.209445208801717	-0.151566735323213	0.0915445067501054	0.120106940798156	0.195147186881183	0.698430618390028
BNIP2	-0.10878600631207	0.227188376407588	-0.142414102485571	0.113118955505712	-0.0499254045955276	0.591343251717697	0.697594575626865
IRF2BP2	0.0674731096682734	0.454673568602623	0.0104950961218317	0.907523270483123	0.0342395698403354	0.712809446254583	0.697270574216923
ATXN1L	0.159421142161445	0.0757573235683209	0.0955917079933012	0.288943838705022	0.0822369724652948	0.375987639843102	0.692979716620643
GNA13	0.136571237063024	0.128838472819696	0.0673310969929198	0.455625701124537	0.0889136186527299	0.338332369651435	0.692548657851661
HNRNPDL	0.140946527367272	0.116919353829754	0.0599638770111477	0.506511483737851	0.222721736007968	0.0153441089056547	0.691867423607853
PDCD2	0.117765979207519	0.190875810724189	0.0734257833439387	0.415772598743363	0.15572003737726	0.0922137986135568	0.691296562854106
ANKRD10	0.0737091390677792	0.413970611031169	0.00676257197693052	0.940334756040479	0.0988161455452088	0.287057242438755	0.691201829642938
NAP1L5	0.174673120699607	0.0513801778459801	0.103960037133685	0.24859819395508	0.128558391562032	0.165319846780843	0.689547274536417
YPEL5	0.023059032172742	0.798528671530362	-0.0465505632056505	0.606202201577695	0.116361883752107	0.209542154933463	0.688189961564019
RBM22	0.0623071551690992	0.490013167425715	0.0757977131023515	0.400829889856417	0.0479510614772087	0.606110250124694	0.684614291351262
RSL24D1	0.0872998244991023	0.33300146950061	0.11285814777006	0.210160620578021	-0.100409526875284	0.279318116357327	0.68446190283576
EAF1	-0.099123347275302	0.27141485476033	-0.148651575933948	0.098029196386303	0.0100937380299498	0.91361366672274	0.684001061282525
PSPC1	-0.0639867134324007	0.478365994140811	-0.112284515232554	0.212502442708644	0.00404095897932623	0.965359607604178	0.683955672039387
NRAS	-0.0704151760376423	0.435199152545242	-0.0610997534791682	0.498478275199712	-0.123108555247226	0.18413731722337	0.683881325136855
COX11	0.204108419434941	0.0224205400472442	0.204059036630581	0.0224537900728778	0.0286184234486933	0.758364394113438	0.683190679987732
ELL2	-0.0524537903742219	0.561267616528431	-0.0944194584524685	0.294925135671109	0.0255334675478191	0.783733751032538	0.680367736255762
AKAP8	0.226248385692318	0.0111771937179644	0.129013107108092	0.151595277050838	0.171560949278054	0.0632275603699635	0.679252807252065
TFRC	0.144950320419407	0.106778677981637	0.099607805310032	0.269067643933587	0.0545760441435415	0.557220948564406	0.676447588431294
TNFAIP3	0.0900044614503774	0.318183007525133	0.0351569358734591	0.697100098164582	0.141630895361446	0.12605377389096	0.676409933954425
LCOR	0.0718964605442988	0.425576933982895	6.06657332339472e-05	0.999464260912812	0.127782088279072	0.167909409056926	0.67636997104416
RIPK2	-0.0986756280878225	0.273596347410595	-0.191609284196259	0.0323054395060968	0.14699067740773	0.112202597969396	0.675861814067919
BCAS2	0.170617710668971	0.0571223433441475	0.0936232026411792	0.299034363667967	0.0062380763077622	0.946548147271387	0.675630021506421
CCDC59	0.128144043132827	0.154394551282067	0.053065882808237	0.556701091889546	0.0602340191030026	0.51702869979105	0.671416448646249
KPNA2	-0.0727805358507111	0.419893050821031	-0.118725880010184	0.187259480956485	0.0333260444641995	0.720149241985338	0.669185570976591
ZBTB25	0.320185035942908	0.000272502603533626	0.222928283417706	0.0124577678836661	0.127190981777703	0.169901270187089	0.663417429650777
CD69	0.115196996457702	0.200803423473749	0.0482661116989278	0.592980487907113	0.182119491864188	0.0484040488003119	0.661902777475714
RBM3	0.103066885889662	0.252708561125343	0.119521045599966	0.184301825256539	0.0133351879933611	0.886036238223581	0.660201899411896
NAMPT	-0.104051060028921	0.248181906394126	-0.154392426931582	0.0855884979461227	0.135844686721632	0.142443875819323	0.659910692035877
USP30	0.232602775216095	0.00904475989041068	0.152173253243703	0.09023911278811	-0.0194367785683033	0.83451882101324	0.659856265706005
NR1D2	0.25405767955221	0.0042500538316836	0.21288576977987	0.0171435468877643	-0.0869791543047551	0.348988045157624	0.65971565159425
RPL22L1	0.109497371035634	0.224145807113472	-0.0152492654152583	0.865962640358536	0.0239527572828892	0.796823174019732	0.657287185349256
CDKN1B	0.188612846526051	0.0351595432926821	0.139661682978158	0.120327206298078	0.00494984334785929	0.957574945676034	0.657215305680228
PFKFB3	-0.0701399261811417	0.437000700549597	-0.161448120234186	0.0720613556683895	0.120719603522374	0.192862119242829	0.657074134933258
MTX3	0.18159705526082	0.0426824331525237	0.160324937714502	0.0740909045101901	0.0975644926515813	0.293235841629909	0.657008250767197
ELMSAN1	0.0838115467869326	0.352752264553546	-8.38662963468777e-05	0.999259376791192	-0.014573813864451	0.875532371153851	0.653305812492355
ARL5B	0.0769179389815364	0.393884916976974	0.0182366513029242	0.840025876855158	0.140509110684443	0.129112491016938	0.653231857513927
HIF1A	-0.0554568345655509	0.539036741779305	-0.121665421705285	0.176496240989359	0.108523118818691	0.242092713402744	0.652593015217942
LINC00938	0.133125877579743	0.138863697668278	0.144098987750471	0.108875140238497	-0.011595774722671	0.900819927725222	0.652418229135941
PPP1R15B	-0.0974472826453038	0.279642072457968	-0.170009697439703	0.0580270454877886	-0.0313837718169355	0.735838721311294	0.649976806160011
PEX19	0.166598601742972	0.0633231434424952	0.144282878876064	0.108419594897375	0.00376110856895062	0.967757237539079	0.648520940658564
CXCR4	0.104629180502992	0.245549155665916	0.0375535840532272	0.677563314551868	0.172718277300999	0.0614407690197505	0.645977198430688
C2orf69	0.0411186149905213	0.648897570264246	0.017718427793495	0.844513674631084	0.0161569967717833	0.862138258181869	0.645766157508023
CDADC1	0.0247905300191048	0.783758624900265	-0.0221486660354712	0.806323313595694	0.0251044031882419	0.787280913416303	0.643906840847958
FASTKD5	0.15497323592247	0.0844034667451518	0.0949468891381155	0.292223903171999	0.0175473286682355	0.85040775965593	0.642265511694541
PDE4B	0.195794657798156	0.0286488565120634	0.0832483719759013	0.356008264626905	0.0691640573771828	0.45675070207517	0.639485486328675
OTUD1	-0.12164444938292	0.17657138335717	-0.161781484498986	0.0714677107658648	0.0919288622235931	0.322139382777536	0.638834183746655
KDM3A	0.321250982806471	0.000259264594801279	0.241972068617098	0.00655439019652993	0.0910555656568573	0.326777103674794	0.638230514915178
MAP1LC3B	-0.00297620298744784	0.973721843829767	-0.0175035237425578	0.846376208220986	-0.0500754559911825	0.590227654109366	0.635565352347727
DNAJB9	0.074897845710432	0.406460988221862	0.00147473690638882	0.986977168663175	0.0109496912237586	0.90632008345795	0.633922916448306
CIRBP	0.240025575133127	0.00701481079804392	0.194057464328715	0.0301214402575962	0.151307860921439	0.101932034084961	0.631630453544412
CCDC109B	0.11689263931171	0.19420990679259	0.036965292905717	0.682339705031996	-0.0377097083269993	0.68517181184925	0.630691664609309
PRPF18	-0.0650570302715492	0.471022398820656	-0.0710088988640832	0.431327604459915	-0.0266832894504119	0.774249973560541	0.630674235618291
SRP72	-0.0519536551962459	0.565012120682438	-0.00473058614882794	0.958243036690514	0.0915111157966907	0.324352548217775	0.630063249578223
KBTBD8	0.151986733908583	0.0906389688803045	0.0475081954813874	0.598805651658992	0.0255401332966306	0.78367867869976	0.628804443824393
VEGFA	-0.0563507006155954	0.532504867773388	-0.160451340311095	0.0738602204023884	0.0721568297873137	0.437458094386618	0.628440173673066
RNF138	-0.0235947031983479	0.793951403537044	-0.0605286359503419	0.502508979823313	-0.0393494948846979	0.672252503950136	0.627478709057113
TRAF6	0.115529369839161	0.199498437513201	0.0170923208182248	0.849942383413233	0.133640114106319	0.149096647722417	0.627452787850273
HIAT1	-0.00440299469992411	0.961132347450603	-0.0237443964871605	0.792673530603976	-0.0821815223146037	0.376310687171441	0.627169233187513
HIVEP1	0.233290416040612	0.00883705107214701	0.145276753744167	0.105983246819779	-0.000845784833370552	0.992747511003814	0.625178498054136
LARP1B	0.00464652449795984	0.958984398517143	0.00146513060304492	0.987061990844868	0.0266324763664758	0.774668391768685	0.624830287839544
CSNK1G3	-0.043782532344173	0.627805113775862	-0.0507258519434297	0.574254645289433	-0.069664757345869	0.453490498942352	0.624673491431875
PIGH	0.156583661221119	0.0811861855395756	0.0707810106992918	0.432811280008693	0.075579380089476	0.41597339470643	0.624071241568761
NDUFAF5	0.0284591343891467	0.752723646089445	0.01226404762901	0.892023815510577	0.058900728751653	0.526364739604065	0.623849990811499
RAP2C	-0.0253266083636054	0.779201052058028	-0.0246939449052124	0.784580546310996	-0.0645522945106595	0.487382734680194	0.623029770542383
SUCLG2	0.116649432315924	0.195145854203476	0.128686677089833	0.152642203741581	-0.111044807216877	0.231259449986168	0.621605310528081
RBM17	0.133116849701179	0.138890724594875	0.0851908123586645	0.344856936465321	0.14533420270051	0.116350682872702	0.62022177457218
MAPK6	-0.0674615372778714	0.454751114926128	-0.160369329242497	0.0740098240147863	0.000721035369006449	0.993817197597569	0.619073075943047
ZBTB43	0.068069920264925	0.45068434447589	-0.00143046543664895	0.987368080129185	0.0758028700111632	0.414592185764114	0.61554219046878
NECAP1	0.0301275436480064	0.738735797005465	-0.0354022896607551	0.69509063883231	0.0970933946103326	0.29558399505981	0.6153781719134
RBM39	0.223711137778344	0.0121447819266968	0.156218120664944	0.0819076918647607	0.0921341315257575	0.321055465525664	0.611165838129003
PCNP	0.197656318792727	0.0271391888113497	0.18685794074761	0.0369277352406124	-0.0274660526646709	0.767812588509253	0.610860855897659
TOB1	0.0422502441988139	0.639902237713995	0.0139793782547766	0.877032937350824	0.140374455853696	0.129483440549113	0.608999792075982
FYTTD1	0.068097853984703	0.450498109678378	0.0428733363877748	0.634971392113544	0.1265536203233	0.17206852697522	0.607680653700269
CDV3	-0.124800670164977	0.165525907532777	-0.185147219730297	0.0387228194717776	0.0569418523038731	0.540233777326627	0.606039668810244
ALG13	-0.00101403849403193	0.991045211139372	-0.0517850003094193	0.566277506777846	-0.123943973380995	0.181155371018575	0.604182494851823
L3MBTL3	0.11009120286801	0.221628061267127	0.0811613994647146	0.368236571691186	-0.00717344646848989	0.938547932899571	0.602958242123284
KIAA1143	0.0713743262454024	0.428954564486212	-0.00284231340610469	0.974903617401805	-0.00473589366665364	0.959407108419522	0.60108056631798
MYLIP	0.18857097192027	0.0352008882857745	0.140767102028471	0.117390703892798	0.0565992887946523	0.542677562636098	0.60049443403332
MBTPS1	0.114056606974027	0.205327645313525	0.0858433584055655	0.341160675302355	-0.00232159807150369	0.980094382722428	0.599210371646589
URI1	0.21493010620623	0.0160818837968949	0.21620296049422	0.0154501053601183	0.0583161958245611	0.530484422260927	0.598894510770291
KDM2B	0.10672807006053	0.236153748570313	0.0142086721762428	0.875032234663854	0.0743070045759588	0.423887839182028	0.598832511223204
ZNF207	0.141621607502129	0.115159061286817	0.0240485252036512	0.79007899953219	-0.0292034576172605	0.753581244936355	0.59759497960707
PFDN4	0.0842947523693712	0.349973491014866	0.06370367650656	0.480318230529165	-0.0631727386820197	0.496754110526797	0.597072379996887
STRAP	0.0503480106520311	0.577113077400686	0.0380546367546745	0.67350528379931	-0.0163835350587498	0.860224792820392	0.592500047205063
KPNA4	-0.0124594974985169	0.890313682989611	0.0317946429183396	0.724843721240103	0.0113934214845044	0.902542082586819	0.586303826188302
USPL1	0.0935066681352933	0.299638912687098	0.0319203338028766	0.7237998815016	0.0745148686164387	0.422588972410671	0.585441347629656
GON4L	0.106175753980619	0.238601410834465	0.0298019393284721	0.74145910953706	0.127931497023208	0.167408695228673	0.582909102754665
PDE4D	0.111929846354783	0.213959638979103	0.0388840556807211	0.66680844323693	0.127900840078912	0.167511345523446	0.582430697603573
TIGD1	0.268593646225948	0.00245643482867076	0.22116898483531	0.013186995415117	0.140830771597877	0.12822967198105	0.58239131890862
FCHSD2	-0.0339564259529445	0.706962388054687	-0.0670209089403519	0.457709224657943	0.0388842359357435	0.675908623812161	0.582389645456358
SRSF3	0.012282417604857	0.891863062036758	-0.0705982435308172	0.434003298676156	0.0645766959424068	0.487217827122822	0.581487423667672
STAM	0.131169759422695	0.144813774395157	0.113857721930652	0.206124109496394	-0.108708517666508	0.241284433464572	0.581133071931655
AKAP17A	0.170496389204897	0.057301933902859	0.101619764299023	0.259467183635499	0.148750630273847	0.107922467329869	0.579659834930807
IDI1	-0.0422682365746105	0.639759633036047	-0.09880778833877	0.272951174301682	0.053261799514874	0.566767218727149	0.577428857714452
HSPA5	0.0510166769903061	0.572059024973283	-0.00364058323338854	0.967858598466971	0.0441085212718259	0.635306267019767	0.574050208416631
PMAIP1	-0.0334730408273045	0.710947308208501	-0.0870054524333228	0.33464044389014	0.0922638659675419	0.320371621639447	0.573135870417634
NMD3	0.0668461300230516	0.458885531854379	-0.0241243118879751	0.789432817458417	0.0801016323401514	0.388549740275654	0.569161953402295
CAMLG	0.110414635371869	0.220265212501602	0.084295255672027	0.349970603840057	-0.105348396998913	0.256225789163275	0.56806361477036
RBM4	0.269505617764971	0.00237099103742366	0.272373072187222	0.00211955729353294	-0.0268517119842492	0.772863568635265	0.567197908952446
TMEM123	0.140644222463849	0.117714357343226	0.146982659068146	0.101901665138774	-0.114301602654372	0.217777484782011	0.565640767102046
SKIV2L2	0.139219298244215	0.121518174857087	0.147545958485834	0.100581389031507	0.039800313955139	0.668717138194562	0.563098244868511
TSC22D2	-0.0181619691096187	0.840672308956361	-0.0355518676208761	0.693866624341301	0.0190461135774086	0.837798796052569	0.562338353266829
KLF11	-0.0551612214246268	0.541205610908193	-0.0688390351559551	0.445572389963922	0.0221941188449351	0.811452391520283	0.561796876272522
PHC1	0.32818933067837	0.000186640776575469	0.300544079765051	0.000660397957767764	0.0376418435813014	0.685708489876333	0.561424121101272
TP53BP2	-0.084377695407935	0.349497893196105	-0.134716022350476	0.13416538290572	-0.00944180144694128	0.919173677360895	0.559105581693474
SEC31A	0.0258601681203909	0.77467232448645	0.00236100617010278	0.979152296728061	0.014160437956799	0.879035592963716	0.557744245089577
UVRAG	0.0730252710505655	0.418327426291302	-0.0268144741370326	0.76659134921484	-0.0616185067273152	0.507424550929776	0.556183045989191
N4BP2	0.124899238102728	0.165189426141282	0.0991823780415369	0.271128110440403	-0.0293438859421132	0.752434504540374	0.554247424778535
LRIG2	0.210482960038039	0.0184685393791286	0.1464703253429	0.103114284049723	0.165312628894349	0.0736198785142731	0.554207442824667
NUS1	-0.15845298209151	0.0775757950246867	-0.19505913054761	0.0292646988683971	-0.137491137351803	0.13762392307568	0.55284116033159
C11orf30	0.0799159815958429	0.375655445883956	0.0716081412265753	0.427440140932393	-0.0468313235605938	0.614556960668963	0.548668401735497
MFF	0.0510434521124372	0.571857081074071	0.0510139274150107	0.572079764774029	-0.113807857706799	0.219784732505922	0.547827351721098
USP46	0.0451006517497727	0.617477113757717	-0.0207901494904629	0.81799026096543	0.0936415397834974	0.313167789088561	0.545040142833363
CUTC	-0.0527247363249035	0.559244013291666	-0.0224726442570476	0.803547159513992	-0.003239342733273	0.972228239693375	0.542244241235936
R3HDM1	-0.0641601532662391	0.477171819233381	-0.167045222949359	0.0626080438967137	0.109213124718806	0.239094011521951	0.541245850667249
ZNF226	0.0164223976244594	0.855758789699845	0.0464508555501505	0.606974637449457	0.0380213016429571	0.68270973128714	0.541157923535935
B3GNT2	0.157428381490386	0.0795383586226766	0.0458230068881301	0.611848526366829	-0.111301219254005	0.230177244198291	0.540379510157028
AIMP1	-0.148067837436407	0.0993702477026174	-0.17361041292681	0.0528366632079459	0.0353299161740333	0.704083258695386	0.540338158253212
UBASH3B	0.179228247548051	0.0455082141490415	0.168369967193218	0.060525669452844	-0.012397415549028	0.894002058167757	0.538834375860606
NFKBIZ	-0.0507256319343197	0.574256307766624	-0.0016290157727236	0.985614930561915	0.152372214834773	0.0995170762890451	0.538603804161636
SAMSN1	-0.0470086895312554	0.602658690787578	-0.0546081596506927	0.545274869403205	-0.037944578757812	0.683315655622642	0.538377401244737
HIBADH	-0.0699408120378359	0.43830656967541	-0.115195732823068	0.200808396550464	0.0277878233565211	0.765170921151468	0.537924214187152
SMARCC1	0.207629907934647	0.0201559569719894	0.15676201516759	0.0808360036941765	0.0785415036475273	0.397885401186132	0.536941387922332
MPC1	-0.0488504448354898	0.588507031816636	-0.0976745097176258	0.278516987958523	0.0119641269368849	0.89768620399909	0.536180120132263
TMED2	0.053372957666206	0.554416913005723	0.0447843916342164	0.619948438603691	-0.0772411437212605	0.405767636124505	0.535862078444248
KLHL6	0.0798953499204609	0.37577911010499	0.044324741521944	0.623547810389136	0.0795514084123669	0.391827094502963	0.534314430534134
MAGT1	-0.0504213690220949	0.576557591453122	-0.0971361775832155	0.28118741022607	-0.0609411477852859	0.512111787040631	0.533848368256673
INTS10	0.170483350443575	0.0573212625802244	0.155930865558324	0.082478275033083	0.123641566090056	0.182230672537467	0.531686318446428
ARID5B	0.21369746762081	0.0167149595596066	0.186054816431657	0.0377615527282991	0.0763020526039163	0.411516828661839	0.530341914288176
HMGN1	0.295513409623423	0.000820464371349718	0.272423127295936	0.00211539121952714	-0.0429784173179065	0.644003256491066	0.528026035032678
MAD2L1	0.109458829779182	0.22430991057894	0.130664512814513	0.146381529455024	-0.165930789076804	0.0725339245999222	0.526600834742632
TBC1D15	0.00761060784525874	0.932869142263859	0.0374244290731466	0.678610847683098	-0.0429940615333625	0.643882530089911	0.52575483873434
KIAA1468	-0.0779614975538019	0.387480435057359	-0.0443253218992234	0.623543260014164	0.0119652843140172	0.897676360171909	0.525035066435479
FAM172A	0.171431368359186	0.0559298125900575	0.196236114008226	0.0282845543732396	0.0206342391842286	0.824483011728323	0.521381482768697
CEP85L	0.100418729530198	0.265169576704436	0.0732042941072621	0.417184329722751	0.115087525487415	0.214609322378429	0.520210029262026
SC5D	0.100506271285098	0.264751078426726	0.0794038728203758	0.378732311456416	-0.0276525535743367	0.766281130132389	0.519548375971486
IFT20	0.00574103826345462	0.949334566671236	-0.0488796633885098	0.588283749279051	0.0847960350298867	0.361263113986872	0.518530714289742
ANKRD28	0.250492077108955	0.00483967459242102	0.236458441450571	0.00793351497299451	0.024332956420494	0.793669544141468	0.517552251271268
SRSF6	0.207428980553366	0.0202796490061884	0.127848495527577	0.155355302466892	0.103039802822482	0.266851687469709	0.517272158983597
SFPQ	-0.126096556947963	0.161142659610124	-0.185570995544875	0.0382714581739987	0.107246948925113	0.247707423698166	0.515044122378262
SNRK	0.254125764263262	0.0042394502974558	0.204136830065882	0.0224014299993677	0.0523484917692923	0.57344645484276	0.513410260409333
SFMBT2	0.0179376627486762	0.842614490296753	0.00142178786010813	0.987444702384107	0.00161275312739399	0.986171358460202	0.51167551135956
UGCG	0.148451164219593	0.0984879929101517	0.0953059263480966	0.290394516888086	0.0110890167550232	0.9051336109068	0.510277221327831
SMURF2	0.134130044988737	0.135882404060781	0.10757910791543	0.232416693595076	0.0519340930610395	0.57648914963244	0.509805575350007
C5orf24	0.146316654506023	0.103480201360556	0.121591851302718	0.176759942201981	0.059754529888544	0.520376431851078	0.509084742993074
CYP20A1	0.0609531449550171	0.499511353048294	0.0560364879893542	0.534796440403202	0.0357074640848823	0.701070564060056	0.508608746296272
WDR47	-0.0647545683996456	0.473091382530361	-0.0623309816758104	0.489846891641256	-0.156932310630505	0.0896765072013933	0.508166603047204
TGFBRAP1	0.123483227939833	0.170072281068044	0.0357952150912962	0.691876968439644	0.0818777215804848	0.378083600309493	0.507964863909371
RIT1	-0.0237021283707866	0.793034301383986	-0.106621565343893	0.236624367975145	-0.0701584991080832	0.450288333999806	0.506473718143191
ZCCHC14	0.132454909482352	0.140883309905236	0.155170649752604	0.0840036803269448	0.0727763106940751	0.433523311447246	0.503254323897843
ZNF256	0.325934424409828	0.00020785929744031	0.20703085303507	0.020526671688064	0.0536801157236476	0.563720315356402	0.50252138968784
IER5	0.0156648600874734	0.862345201756963	-0.0238202125139212	0.792026528436138	0.0236806948467548	0.799081859329536	0.500672827182018
RWDD4	-0.070069643985492	0.437461386033717	-0.0338784207123662	0.707604912945251	-0.0272774071548122	0.769362568065416	0.50019971013829
PIK3R1	0.272697269063145	0.00209270573456531	0.194641946239494	0.0296189733051663	0.0159069310810401	0.864251375866208	0.499654664780419
FBXL12	0.175889016766401	0.0497546225534409	0.0743901878750048	0.409658228654402	0.0155182460973143	0.867537759030247	0.497019420115294
ZBTB21	0.0461155301347289	0.609575585370415	-0.0796234391291777	0.377411235581589	-0.0115826567873273	0.900931555826378	0.495834322895459
GALNT12	0.277171502636811	0.0017523103932749	0.257517177342046	0.0037403439630886	0.0710264756756017	0.444689836319738	0.494953393286323
KLHDC2	0.336570425629126	0.000124164248433232	0.309405208793341	0.000446314134539274	0.0367697633309275	0.692618793362402	0.494545283421633
KLF10	-0.143341481632712	0.110767461650032	-0.122839179605963	0.172328187685329	-0.0318840765778448	0.731786598305413	0.492578305381906
MLLT3	0.245222843601426	0.00584507117961843	0.206006707543835	0.0211740551149447	0.0118574762325356	0.898593365585885	0.491441597683269
DNAJC21	0.0318699743307623	0.724218046887421	-0.0534377923109701	0.55393521963048	0.0781764740614876	0.400088808964631	0.4892454520857
SCML1	0.108092475246498	0.230182556721381	0.0889340394969219	0.323995939758182	0.0378002945672144	0.684455695365459	0.487158930577678
ARMCX5	0.112537506800474	0.21146733456717	0.079076415953202	0.380707753275562	-0.00168866154657034	0.985520546432312	0.486523182613925
EPHA4	0.336296578030848	0.000125852144534345	0.241581308079676	0.00664460572997641	0.0320266817414148	0.730632940176891	0.483349095020389
MAF	0.166239893051871	0.063902298726158	0.13046233792644	0.147012448852138	0.105438163046682	0.255818561905928	0.483219833985705
SMAD2	0.180978819049845	0.0434054159652241	0.17133280882808	0.0560731662534269	0.00516865618504707	0.955701366049214	0.480708627098781
MTPAP	-0.0518453609596723	0.565824477797153	-0.128477154478157	0.153317042567422	0.0220650970058336	0.812528287815733	0.477779063341332
CCNT1	0.296235901046958	0.00079547585238444	0.226509437387646	0.011081586165925	0.109546575396341	0.237654172932359	0.476905220380477
TATDN1	0.0564689313593843	0.531643876446734	0.050726967785051	0.574246213576676	-0.0687913459395696	0.459185950181521	0.473798446745092
EIF2A	-0.0234990829311671	0.794767962545667	-0.00430244725412948	0.96201926474415	0.0644328339543606	0.488190491311452	0.473398285838261
ZNF548	0.291697515258352	0.000964788157440936	0.25571181578112	0.00399905075127426	0.033135909661648	0.721680128085197	0.473220257802868
HPRT1	-0.117615688081681	0.191446583630247	-0.086016398541008	0.340184730736576	-0.113531035763598	0.220915827621421	0.47153473615266
STX16	0.143737308749809	0.109775473318503	0.0958234680861241	0.287770931339015	0.133576838140807	0.149290994256746	0.468397432012475
LRP8	0.0633992660213201	0.482422668315247	0.0323616096384453	0.720139193916445	0.04740289308866	0.610238943247307	0.467483722732725
ELP2	0.183525109605293	0.0404920084942872	0.18325959372274	0.0407879487866898	0.0389373549941404	0.675490817433212	0.459477893243763
THBD	-0.0969186466823546	0.282271336324296	-0.198455679054242	0.0265120865965316	0.0986558188605345	0.287843791035861	0.456778116611074
ORMDL1	0.0144337975378066	0.873068671976719	0.0172661829683945	0.848434181967321	0.109921788331388	0.236041245813726	0.456139145381674
CCNK	0.0436922183909878	0.62851543370033	-0.0520381301401341	0.564378826151609	0.168055437234536	0.0688997670199851	0.453889196259732
KATNBL1	-0.0510765183146086	0.571607734661384	-0.0535811971433827	0.552870503160036	-0.0328891759964945	0.723668365391271	0.453885263092411
KIZ	0.143282670255054	0.110915444416142	0.0925461185557086	0.30465263542501	0.0468190874041141	0.614649545785911	0.452617453686752
SAT1	-0.235557289845439	0.00818181769504415	-0.247478991577076	0.00539380544586046	0.11376878628899	0.219944129304225	0.450140236620783
KDM6A	0.0738445175461644	0.413111291791387	0.0414202742697158	0.646494658127017	-0.0256559090098411	0.782722312050896	0.449124549496182
RBM8A	0.0318923928181608	0.724031882478058	-0.0547203177479021	0.54444843357841	0.0673138175189594	0.468910225726297	0.444686094236855
PARP16	0.297385969845851	0.000757134467216714	0.279556775305341	0.00159216408977274	0.0863907813626848	0.352270273472879	0.442787565943638
TLK1	0.180608997775407	0.0438427597934728	0.124388004455663	0.166940156557905	0.0181055564800839	0.845706913251896	0.441194307609129
SH2B3	-0.0250566916174665	0.781494874513896	-0.0939930992925754	0.297120771446627	-0.0246806507185373	0.790788442074714	0.441176385171062
ABCC1	0.0102758400426959	0.909446926226974	-0.0940124171793697	0.297021056623054	0.242369687011277	0.00818524991219329	0.44088695412645
CASK	0.288544838283967	0.00110115736652431	0.188858294379512	0.0349180222211983	0.0287755229419863	0.757079067621452	0.440237646283008
CENPU	0.0204100666804573	0.821261673985508	-0.0385592367487081	0.669427988650104	0.05964344320409	0.521153594999798	0.440107868872382
MCCC1	0.0249644412844242	0.782279273552673	-0.0573220529369829	0.525451921768876	0.122374523444997	0.186786842624221	0.436863349282834
PLCL2	0.355124126240547	4.82812375961566e-05	0.305147225670619	0.000539601958075408	0.0606749311136027	0.513960054737817	0.433141592385401
SF1	0.291818596348476	0.000959873001258772	0.179439428095579	0.0452501290327617	0.115691944804742	0.212195234715149	0.431981999130435
TP53INP1	-0.126339799140458	0.160329653110461	-0.0834040011676986	0.355106627104992	0.00592579508768866	0.949220310973183	0.431931594819992
PPP2CA	-0.0826413329034042	0.35953875450745	-0.139314955821403	0.121259881250038	-0.0558617400979407	0.547957486092491	0.431409340542268
FAM76A	0.0154942454505265	0.863829933100252	0.0457013882005323	0.612794607422039	-0.00122199601919913	0.989521706534024	0.425061069881029
GPR183	0.093628581000981	0.299006481638962	-0.0388789237999815	0.66684979889437	0.0948419665084226	0.306977274300039	0.424596329783158
SLC11A2	0.00910036913564308	0.919768657643554	0.0232258119241006	0.797102809966959	0.13735753752124	0.13801034602414	0.424307200523935
PPHLN1	0.22618310972061	0.011201213179762	0.214320949699241	0.0163920921975948	-0.0121281565914966	0.896291240037052	0.418401746798847
KBTBD2	0.157846605784125	0.0787325117584616	0.0311419643751049	0.730272183091267	0.101524464619918	0.273986849472221	0.414795872895681
PRNP	-0.0470885390229933	0.602042015715733	-0.0433009535714035	0.631596653309771	-0.0705615977790196	0.447683437389205	0.414339125563742
SIAH1	0.14497568073408	0.106716714704249	0.0721238444642312	0.424110818837547	-0.0354438326693656	0.703173761113599	0.410412804936713
FOXP1	0.402122670748689	3.34398164304334e-06	0.339308900385334	0.000108406379717927	0.0469820901907603	0.613416679834382	0.405380350336846
DDX3X	0.0614508435333817	0.496008885891697	-0.00349665299133858	0.96912866745629	0.0121571852276524	0.896044403472413	0.402658234912037
DDX21	-0.164635141786945	0.0665463891238861	-0.215129289108488	0.0159815633089677	0.0114163309054714	0.902347085956895	0.398301237803533
TPD52	0.213518212189501	0.0168088009140535	0.108000736663162	0.230580685396469	-0.0607484389063586	0.513449368667312	0.398027112440287
FXR1	-0.19014510869719	0.0336745737331356	-0.208076064157799	0.0198836236396684	0.0236443601943949	0.799383638758411	0.394648519010729
RCL1	0.321003656041723	0.000262281973015119	0.238610038119613	0.00736743287008118	-0.0792159080275507	0.393833568744857	0.392121162666114
P2RY10	0.259593962574411	0.00346140233238616	0.214887518157964	0.016103404509908	-0.0654620941853019	0.481254375985759	0.380122807742972
CSDE1	0.0988598064595437	0.272697517048236	0.137200223721587	0.127069782658712	-0.0508758278524232	0.584293299867123	0.37992599186624
CYTIP	0.0598878045151961	0.50705187968785	0.0662960634119157	0.462598521275421	0.0556275917236048	0.549638919586818	0.373074576716071
EIF2S3	-0.00214754121227701	0.981036825985879	-0.0136212599193696	0.880159245000429	-0.0773966452363901	0.404820234274909	0.372701456342959
TAB2	0.21858541853011	0.014325386884401	0.233044111138478	0.00891096104202073	-0.0158509372207686	0.864724669887989	0.37039688385177
BTG1	0.190326066923279	0.0335027507013455	0.170616230774345	0.0571245312232514	0.0490031153442741	0.598221168021438	0.36871040212599
GPRASP1	0.385968287093685	8.77237341100561e-06	0.381528571905267	1.1334923013116e-05	0.0723260599828107	0.436381178700274	0.367132942153968
MSH3	-0.0168145928909591	0.852352712374818	-0.0506424425576152	0.574885081369214	0.0265641813900632	0.775230865630315	0.363833412953342
XYLT1	0.104772136608037	0.244901130679286	0.0241800606416035	0.788957576612859	0.000198757650329131	0.998295658511065	0.361638868069623
STIM2	0.216162800518202	0.0154697040944657	0.193662372640298	0.0304651756521541	0.032665220997622	0.725474642124567	0.360343465361416
PDK1	0.12348641514746	0.17006117187212	0.134720247665042	0.134153062426327	-0.0326442186839801	0.725644110768748	0.354391844693305
DYRK2	0.287877969351643	0.00113216865257045	0.260683051163849	0.00332272636835658	0.0421548513055645	0.650371740343653	0.354326706480582
DDX10	0.186591525672207	0.0372025984035192	0.129916266222706	0.148726818505312	-0.0128060080583066	0.890529962359554	0.352286396242124
RASGRF2	0.304905737087302	0.00054539566788965	0.242150296172615	0.00651360503823684	0.0803430988198097	0.387116686564417	0.350341694553403
FOXO1	0.295122353685088	0.000834287747883122	0.231708655803848	0.00932126974617114	0.0102961417946723	0.911888311495686	0.349164510332873
TMEM243	0.234950420100909	0.0083528814957988	0.135636239074972	0.131502494954291	-0.0369561257131826	0.691139924367261	0.349104744959877
SMYD2	0.151105949355923	0.0925462306103663	0.0663450008977305	0.462267520380085	0.136715671513136	0.139878390589415	0.34341416957575
NAP1L3	0.220864972211771	0.0133167160793729	0.271701138010331	0.00217620621345172	-0.0493201639843529	0.595852755241555	0.336472851821576
HNRNPA1	0.256723905755314	0.00385210920444321	0.216998160062407	0.0150664556575033	0.0536200499254015	0.564157339186548	0.331417044227292
LDHA	-0.187398796944698	0.0363749801022079	-0.107402984295256	0.233186660885954	-0.112216045229682	0.22634513273593	0.329952917399705
TRIAP1	0.0199477354939199	0.825245145252014	-0.0319671778478669	0.723410979931829	-0.0064955839880018	0.944345121157224	0.319221701378126
NAP1L1	0.0586393441073392	0.515963129362231	0.047600231439242	0.598096919404012	0.0379747777910566	0.683077132595564	0.31418803725412
LONRF3	0.135955816882955	0.130587241599221	0.103465861461022	0.250866693288288	0.0146403249555162	0.874968934953624	0.314134031008104
SGTB	0.0447007043014527	0.620603101113107	0.0446911272083788	0.620678038969922	-0.120663217465306	0.193071609714942	0.307976417724168
ACVR2A	0.0907868040606865	0.313977449712949	0.07347605850402	0.415452542734835	0.0464281646433829	0.617610653535901	0.303592179940619
PRKCA	0.218867468971499	0.0141970788480363	0.199674779304702	0.025579519676928	0.0305439035680407	0.742657360138281	0.30113177642613
CDK6	0.0308573383340022	0.732643680853847	0.0419326989995385	0.642421208464771	-0.0650191800242876	0.48423263707889	0.29445003304749
SESN1	0.246361348672464	0.0056133144609011	0.217384752060073	0.0148829544950145	0.034642538237689	0.709580040823673	0.288167323398896
TAF4B	0.23683604585546	0.00783146773778286	0.189208840077252	0.0345755119316637	-0.0920798763189433	0.321341729319496	0.287811133722768
CCNH	-0.094250679571492	0.295793014409376	-0.16440967188809	0.0669249183814974	-0.0413629854852461	0.656518955119722	0.279238404772124
ITGA6	0.331233358808216	0.000161176558730706	0.340545151609401	0.000101921616435592	-0.0992833568990499	0.284773317901206	0.276100546734598
NDC1	-0.0575989591792326	0.523449999497701	-0.125755643776547	0.162287290032334	-0.0318005116684749	0.732462906464817	0.274210314142955
RCAN3	0.255192206629949	0.00407642677861268	0.244797914503532	0.00593373028274505	0.00753045171534483	0.935496039465521	0.271323127978444
SETD1B	0.115881348903573	0.198123158223554	0.0262789358247792	0.771123212190191	0.112605871355804	0.224725919642882	0.271233212733214
PAPD7	0.148713753556251	0.0978871983139121	0.0695260856408371	0.441033611556015	0.136156676082254	0.141520844080651	0.266661111368794
NXPE3	0.100689768396513	0.263875319775858	0.11783832029489	0.190601516563368	0.00084542934039283	0.992750559224553	0.266291477675064
NFE2L2	-0.0582335396079396	0.518876859361094	-0.0845862424287512	0.348303869967425	-0.114912001587088	0.215314022937977	0.249169079227029
TSPAN13	0.170142430040895	0.0578285471169461	0.129720689953307	0.149344475323253	-0.163597497532683	0.0767017799558287	0.248442333618445
THEM4	0.305012713856595	0.00054282209290583	0.279750584679525	0.00157975528621122	0.00760310162322079	0.93487509788605	0.236393493054274
IFRD1	-0.0674656082375237	0.454723834679483	-0.128594842830919	0.152937711864277	0.0261109047210614	0.77896696610337	0.228629473505528
ITGAE	0.0333736668769999	0.711767497141412	-0.0271226469176603	0.763987071531037	-0.0210986843863199	0.820598053654197	0.217835089972218
SPTBN1	0.330936561879128	0.000163509290833444	0.285926286849439	0.00122756547110915	0.0471565791173296	0.612098133824983	0.210565589825936
TBCCD1	0.149917080425662	0.0951709425864506	0.11387611384719	0.206050363510611	-0.0677777121041655	0.465845075541532	0.200016149857061
BCL2	0.317756036971086	0.000305039559460507	0.314959429429433	0.000346932968652192	-0.0115335787954623	0.901349205986986	0.19738617563933
ERP27	0.0897941591013931	0.319319695382253	0.0574782612112385	0.52432212246851	0.220415380666429	0.0164663670282528	0.192606998517727
SLC7A6	0.169872169076536	0.0582333053835228	0.140234361432176	0.118798895995488	0.097660212059985	0.292760249811999	0.192387988750027
EIF3E	0.0175250414260874	0.846189680067636	0.0806193876924785	0.371454161799511	-0.0523957808891129	0.573099715920006	0.191363785300675
ANAPC16	0.306893844357177	0.000499354626570642	0.305106623472503	0.000540572094085025	-0.0302891391563064	0.744729689941455	0.186539652772768
KDELR2	-0.0531797123208605	0.555853841868557	-0.0738144564214312	0.413302015551376	-0.134305327454031	0.147065024171015	0.186057327622971
PTGER4	-0.109680771908288	0.223366072500911	-0.0983311185241624	0.275282993810314	0.0332752244061421	0.720558315750629	0.185328091261982
PKIA	0.311490741948085	0.000406268703951451	0.29213602040344	0.000947096057610174	0.0284689238808165	0.759588153445826	0.183323139182903
TBC1D4	0.0815062505710287	0.366198351483386	0.0846417874025839	0.34798628300525	0.017317289330355	0.852346462871247	0.177397807177839
SH3YL1	0.183117091690218	0.0409475247907772	0.200878843455268	0.0246861123333134	-0.00866673655755832	0.92578883882066	0.158027243469196
SLC39A8	0.227604454567309	0.0106883213331733	0.240629892020152	0.00686888740100846	-0.0476201674432443	0.608601002395962	0.151198324459986
BACH2	0.338764294279653	0.000111383384802743	0.296923936978658	0.000772329467603235	-0.0948153467310846	0.30711367726332	0.145859424995658
NAA20	-0.207601126079956	0.0201736352454103	-0.179304376966003	0.0454150350154895	-0.0983809101672434	0.28919580536658	0.14426240176782
NELL2	0.348401972255563	6.8449991606922e-05	0.290365312485982	0.00102040838777581	-0.0179595751897423	0.846935707971324	0.0979419691462327
LDHB	0.267151771187682	0.00259721576887612	0.231366221453228	0.00942912565341357	0.0269239425281722	0.772269206835628	0.0961562967859245
RFC4	0.125328722162967	0.163729229977584	0.135544724961088	0.131765488870299	-0.1142527793883	0.217975387097376	0.0789847846978579
NMRK1	0.133086442535844	0.138981784522834	0.173604868853964	0.052844350028375	-0.0956995161781825	0.302604275576651	0.069465617307761
BIRC3	0.281137228894207	0.00149350864542555	0.238068879580442	0.00750633513387017	-0.124971346383992	0.177536961239733	-0.0682861177538509
TRAT1	0.074439747793338	0.4093454500392	0.0809104063106789	0.369724427410758	-0.0657092751517304	0.479596560816405	-0.232808706909948
