# Supplementary material for: Meta-analysis of peripheral blood gene expression modules for COPD phenotypes
Source: PLoS One. 2017 Oct 9;12(10):e0185682. doi: 10.1371/journal.pone.0185682 (PMC5633174; doi:10.1371/journal.pone.0185682)
Supplement: S2 File — These files provide the results from correlating genes with phenotypes as well as the genes’ module memberships kME, i.e. eigengene (EG) correlation. (ZIP) [file pone.0185682.s009.zip › kME and gene-phenotype correlation.COPDGene.cyan.csv]

	FEV1%.cor	FEV1%.p	FEV1/FVC.cor	FEV1/FVC.p	Emphysema.cor	Emphysema.p	EG.cor
TCERG1	0.0260753034898166	0.772848437432498	0.00508798060433994	0.955091486791421	0.0124950713880141	0.893172023467372	0.865112761655077
YTHDC2	-0.0127660315740994	0.887632612120744	0.0405717942115482	0.653262554790945	0.0152992934899151	0.869390031543529	0.865030992952243
DMTF1	0.0769986084113982	0.393387590411899	0.0980056926817388	0.276882635243723	0.00695117743877222	0.940448473859565	0.862327051769087
ABCA5	0.182857185496222	0.041239917443705	0.140171770613994	0.118965197201623	0.0699316605742668	0.451757924092172	0.853864671322033
ZMAT1	0.195442697284027	0.0289421567156665	0.189018438731782	0.0347611954051857	0.062446839866009	0.50172296265113	0.850411270878401
ZDHHC17	-0.0235506098107136	0.794327915854357	-0.0129649429611606	0.885893530009171	0.0467982364591474	0.614807328829464	0.844349377477802
NR2C1	0.140261005241477	0.118728159147002	0.128900914346262	0.151954490796573	0.0151047233991593	0.871036629511993	0.827272698355953
SLTM	0.0890972943655009	0.323104995115322	0.11711461604057	0.193358505394558	0.0589453675679452	0.526050797593531	0.817665328307768
SLC35A3	-0.103909727557868	0.248828488553349	-0.0393751368359632	0.662855670139269	0.0105656129673516	0.909591889457376	0.808487552856609
DDX26B	0.0950008231208832	0.291948608792218	0.105324183060576	0.242409816735942	0.0477324832700674	0.60775505850051	0.804499914640628
RALGAPA1	0.254671484417315	0.00415531228122916	0.210956213759711	0.0182007845232573	0.0327103492344953	0.725110545177871	0.802949126625556
KPNA5	0.224040465746019	0.0120151868591685	0.205322963209102	0.0216159778973865	0.0164211259628178	0.859907357666398	0.802919818971345
ZMYM2	0.000402800924170336	0.996442876433525	-0.0127563943317189	0.887716884165539	0.0159342153295154	0.864020770279563	0.799236553957172
RCOR3	0.0160958704579262	0.858596591724058	0.0113989826003764	0.899598747318652	0.0424764656664545	0.647881723252064	0.794904172582304
SREK1	-0.0793850560774371	0.378845657759095	-0.0741705610338877	0.411046008649539	0.0228904339009818	0.805652024370289	0.790344776668832
SUCO	0.0941983390063528	0.296062497807766	0.0684460710373268	0.448180154639304	-0.0269172897263591	0.772323945083596	0.777789205328844
RBM26	0.0992031891744718	0.271027068422467	0.131311649522466	0.144375790052961	0.00489544112072566	0.958040799737491	0.777710463006954
ZNF700	0.0413995265716683	0.646659810809812	0.0292969402276576	0.745689180287719	0.0687177135863557	0.459667902240797	0.777522639656717
SEPSECS	0.0371303396552548	0.680998396107697	0.0208426101394751	0.817538971024583	0.0774867937004957	0.404271597946989	0.774159577577929
NAA16	0.178606236497814	0.0462755064150629	0.169716956208414	0.0584668101070088	0.00609677394680132	0.947757187764786	0.769058928520038
IFT80	0.232455930815177	0.00908966955673898	0.21269695331651	0.0172445988828475	0.0455512158624456	0.624275543871227	0.767821381202694
POLI	-0.0525535387732541	0.560522222780086	-0.00725481920220849	0.936000625722012	0.0581448499302809	0.531695092171438	0.7628015039921
FAM214A	0.0712792224382186	0.429571433936717	0.0266193926068329	0.76824127524784	0.0311262660920435	0.737927178969636	0.759520508574331
ATG2B	-0.0908905547305003	0.313422453081116	-0.0451323572375262	0.617229595360255	0.0338872867444916	0.715636828915952	0.757828541377083
PAN3	0.0901811868340867	0.317229830905186	0.0287313025955533	0.750436184513097	0.0829606258350603	0.371787211230993	0.751519320991699
FAM199X	0.109840269740801	0.222689522285763	0.102562144767517	0.255052001196662	0.062001684948673	0.504782888929963	0.750613758373496
HNRNPA3	0.26047910924523	0.00334830801188208	0.2574130446626	0.00375484743789712	0.0405185627979983	0.663099537238273	0.750389999768702
CCDC14	0.101457793542594	0.260231272330031	0.140429281910659	0.118282153427169	0.139831569467275	0.130987283512874	0.748780080432157
SENP7	0.135848182265723	0.130894954498132	0.116189764920759	0.196923733379477	0.0702280402064568	0.449838342842303	0.747823545755221
PAXBP1	-0.0716972982832724	0.426863480311778	-0.0335850377653758	0.710023330765897	0.0297458386867742	0.749155138276823	0.742594675557981
PKN2	-0.128108589758791	0.154509565389911	-0.106391155022572	0.237644737258813	0.0330868371843826	0.722075418192441	0.741269987275598
UHRF2	0.175545813312486	0.0502090832979461	0.157676743559036	0.0790590124202416	0.057853004812944	0.533760344016833	0.735216958537057
MYSM1	-0.0203971279751934	0.821373093194911	0.0300375335125172	0.739488308111776	0.0245806874833202	0.791616481151801	0.7351040708747
FNDC3A	-0.150910451598855	0.0929738502018593	-0.113086993072503	0.209231539987809	-0.103275517292489	0.265753239281586	0.733543880934511
FUBP1	0.206586310171868	0.0208055517760567	0.200000334853194	0.0253352760803491	0.0185258213509684	0.842171419426064	0.731020973818432
PHC3	0.221407495593526	0.0130859979373449	0.153978205265993	0.0864417252719608	0.0826577319582813	0.373541844497455	0.730884481202715
RASA2	0.244625067936803	0.0059701349018846	0.243396817095498	0.00623460244525533	-0.0760613201753784	0.412998258301623	0.729699229843562
ZRANB2	0.0758441761193944	0.400540400635073	0.141872521067967	0.114510069897967	-0.015495799192718	0.867727620179112	0.729284736141938
ZNF224	0.0383385524761943	0.671209997885459	0.0447672628019554	0.620082408456272	0.0649695391747711	0.484567047637433	0.728839634095577
MGEA5	0.101039144479193	0.262213348133822	0.115484750776124	0.199673267267885	0.135150306943908	0.144514589867733	0.728421793050546
ZNF518A	0.0329409534817854	0.715342754293789	0.0408624419505253	0.650940994450622	-0.104417593037737	0.260474618594573	0.724000219823736
PHIP	-0.0910549859375424	0.312544163391465	-0.0889633336858994	0.323835953839573	0.0849157457521643	0.360583168776867	0.723877720982625
ARGLU1	0.210832275941398	0.018270578860552	0.227470319456534	0.0107358264664844	0.0702124202331629	0.449939395688143	0.723343851231568
ENTPD4	0.175852291026667	0.0498030904078004	0.139933469418959	0.119600003426573	0.106782644913704	0.249772346899968	0.718744606658633
TRMT61B	0.148427843530779	0.0985414900862036	0.129680739796671	0.149470880902102	-0.0443395931550266	0.633534045108187	0.718571613928103
GPBP1	0.25462010066021	0.00416317021294174	0.281954031427665	0.00144473287094733	0.0205238090622598	0.825407358305014	0.716135859995152
LANCL1	0.106293283570948	0.238079087357842	0.135904740717598	0.130733192308228	0.107251693670359	0.247686383207711	0.714858871709589
OGT	0.131911471968299	0.14253534126529	0.158371872811046	0.0777297214062615	0.135511598958917	0.143434355388063	0.711724016428074
CREBZF	-0.00964806549570904	0.914957605174267	0.0341418288249974	0.705436062731763	0.0993604126499656	0.284397805969096	0.710221257211045
AFF4	0.09417804515388	0.296167027459894	0.0568175986320874	0.529108842831573	-0.0385705938204594	0.67837757146817	0.708731079035867
FBXO11	-0.0169154077618019	0.851477607448821	0.00344215402946729	0.969609597459959	-0.0364182129994565	0.695411649336318	0.708464026395795
PTBP2	0.12565427785309	0.162628796444233	0.122760371349642	0.172605740251536	-0.0811283379348157	0.382478497407869	0.706241462903092
TTC39B	0.125343711101322	0.163678443402296	0.153017244490673	0.0884472785528793	0.0242302084760234	0.794521479418634	0.705617371604205
AFG3L1P	0.0874043273999827	0.332420862214856	0.0497186113021606	0.58188923375569	0.0649672040003376	0.484582781815798	0.701813010393255
ZFC3H1	0.000357950498057577	0.996838947102674	0.0409409059027589	0.650314832172157	0.0592637239228858	0.523814559605582	0.699474330317976
TRMT11	0.179945018410061	0.044637191991154	0.187611951393772	0.0361590577766618	-0.0415003160459564	0.655451203780123	0.69877643801524
ATP8A1	0.122379156602336	0.173952992843038	0.113773789733767	0.206460892436048	0.0852649023883606	0.358604524622992	0.697158778308633
USP34	0.181355841175838	0.0429633100602118	0.111753179057035	0.214688146642156	0.082687799898769	0.373367438163367	0.696448698304772
CEP95	0.24252992558789	0.00642748235915311	0.177921560105659	0.0471325090110522	0.182454357619332	0.0479856766673477	0.693428033981351
RNF38	0.0977773115109059	0.278008979567289	0.0579546558401093	0.520884137538601	0.032369658261778	0.7278607685343	0.69234359211178
SS18L1	-0.0971204040746559	0.281265913449148	-0.0579788103422886	0.520710128332296	0.142012896128586	0.125025004290232	0.69002603380768
MAN1A2	0.0616270534680219	0.494771949005817	-0.00113423720323877	0.989983810434646	0.0932440088970355	0.315235582183617	0.681018436921507
SEC24B	-0.0922408974928749	0.306257228903468	-0.124391438716434	0.166928350086668	8.74759028988273e-05	0.999249896038851	0.676544939218563
HELQ	0.177508750186195	0.047655561664384	0.146469158184978	0.103117059423161	-0.0127047509373426	0.891390224317929	0.676537613976273
TPP2	0.0232970080384376	0.796494331485777	0.00340684844863406	0.969921159931634	0.102147045906618	0.271039926177166	0.675221564505053
PRKAB2	0.133334422369798	0.138240486339292	0.115664131927747	0.198971073286115	0.107738709889975	0.245533283194068	0.671959832186499
CHIC1	0.244621050083037	0.00597098349360011	0.206522809636228	0.0208456533478125	0.0502156920201606	0.58918589713686	0.655865688224034
MPHOSPH9	0.196115340886938	0.0283838258502181	0.181443659937129	0.0428608731437894	0.148181835339999	0.109291569417154	0.655555263487904
SETD2	0.179179814423622	0.0455675769936076	0.0766113958973308	0.395778179191082	0.0557907883807168	0.548466729545682	0.654946581115613
DYRK1A	0.250811314943098	0.00478405314458566	0.164528471967322	0.0667252536854051	0.101712821715733	0.273093009978846	0.654783298174267
SLC33A1	0.0634519385383553	0.482058181104367	0.069864416563705	0.438808188953896	0.111464409804631	0.22949034016972	0.652244458131068
MAP4K3	-0.0700975843853894	0.437278209348626	-0.0549812803278923	0.542527916285855	-0.000812444027861104	0.993033396522345	0.65152844300542
SPG11	-0.165969720765611	0.0643413537903198	-0.0923690852081974	0.305582653992529	-0.0142582328867222	0.878206600115524	0.650250008738554
TYW5	0.209436830001306	0.0190725209793383	0.235425503318963	0.00821870002733298	-0.0157867044747598	0.865267662946374	0.645996028405346
ZCCHC11	0.200600209011233	0.0248904472511461	0.162703460299096	0.0698464754064941	0.0214913975751821	0.817316496617249	0.644442661571707
TTC14	0.211029738885336	0.0181594886545883	0.290191313398276	0.00102788546348471	-0.0265758218500275	0.775134987171143	0.638136414639617
DENND6A	0.145405934689538	0.105669752081425	0.106764008171945	0.235995094122959	0.00809250336767903	0.930693199597599	0.637218929413843
ODF2L	0.222410076527576	0.012668807931939	0.18111685749948	0.0432431099970925	0.0814296144883933	0.380707903547625	0.633040830938919
RNF19A	0.153150800069662	0.0881663476593279	0.132578666904908	0.140509132365662	-0.0132981911511578	0.886350294504046	0.632042437952508
PLEKHM3	-0.00181270405720368	0.983993070088782	0.0161726955588798	0.857928751735136	-0.0406689005440449	0.661926058462938	0.629688758759985
KLHDC10	-0.00766697541454571	0.93237311447809	-0.027436655975804	0.761336183170323	0.0871560259716883	0.348005129596382	0.628334747183286
ZNF738	0.189807022143166	0.0339975877908655	0.201719750758335	0.0240781179664958	-0.0248924579278732	0.789034721538035	0.627639197114645
LCORL	-0.0316223568422268	0.72627534628262	-0.00292493772968402	0.974174328956225	-0.107079758872046	0.248449613548275	0.623049851845077
ZNF432	0.186935780362602	0.0368477505095441	0.179593684517843	0.0450623824447819	-0.0296168603054732	0.750206935050534	0.622411708685989
RASA1	-0.0198253661352204	0.82630023519094	-0.0116010048464204	0.897828907542656	0.00247339954308678	0.978793114778027	0.622402824389011
PPIL4	0.0301133212244204	0.738854684213315	-0.00273812279233192	0.975823291443922	-0.0958111231837445	0.302038168077058	0.622278814666465
TARBP1	0.213988164939563	0.0165637434174836	0.162999774816106	0.0693318025282452	0.147838227720009	0.11012518460294	0.617400128219807
NFAT5	0.0790228945206324	0.381031224142258	0.00579932902852728	0.948820836789661	0.13608899691893	0.141720689046804	0.617066360660994
KCTD9	0.0138612356391413	0.878064093823026	0.00190335009613193	0.983192742073089	-0.0226619473170999	0.807554191593883	0.614209018418164
PDE8A	-0.133644397546181	0.137318099169817	-0.0893138728527878	0.321925480174777	0.0623161215220775	0.502620494139052	0.613104655896306
ZNF23	0.0950259589230043	0.291820367333021	0.0865621890345332	0.337118070271294	0.0212072366409666	0.819690665799945	0.608956452356976
ZNF529	0.196378343646544	0.028168025396153	0.219573288457018	0.0138803733564018	-0.0470919371944024	0.612586463788995	0.598386507675496
SPIN1	0.182181596830532	0.0420081313942655	0.230096706490742	0.00983863704094074	-0.059979059027708	0.518807426607285	0.595623409773138
TNKS	0.0855636455702419	0.342741993015727	0.105156467151238	0.243164827698438	-0.0284769754858963	0.759522230214041	0.591604423581282
CNTRL	0.129280523235851	0.150741652585596	0.132253204848439	0.141494779872959	0.0598857929181213	0.519458875362832	0.590825137129841
AFF1	3.67835698136601e-05	0.999675164281549	-0.0754656664332467	0.402902327664129	0.093826070795029	0.312210936231906	0.589000035632311
BMPR2	-0.0302070913351525	0.738070960699671	-0.0387467700307984	0.667915114371336	-0.0697798324888265	0.452743047076253	0.588767980837321
JMY	0.216106807414629	0.0154970657272749	0.161914356649172	0.0712322021865049	-0.000101016725785103	0.999133783819677	0.587711897760107
C1GALT1	0.145565352018547	0.105283882195679	0.0817460468083824	0.364785157263777	-0.0176227793555216	0.849772077429555	0.586890331398326
SLK	-0.118166648579772	0.189360203667126	-0.089299390478501	0.322004266372719	-0.0219496184712042	0.813491544631122	0.579834411416259
ATP2C1	0.0163772493891484	0.856151057822715	0.0269323820356882	0.76559463476487	-0.0524282979654664	0.57286134730813	0.571868105448441
CHD1	-0.0403433272876352	0.655089775161854	-0.0471326060759681	0.60170180763448	0.0788338901991458	0.39612570211584	0.568778342171105
TAB3	0.0403935014025509	0.654688320014538	0.025558880858574	0.777228658748414	0.0874708507804619	0.346259880298676	0.568085269333703
CREBBP	0.0484603785198269	0.591491539616611	0.0149694308498268	0.868399957708474	0.027404998363361	0.768314132699561	0.563272136707468
ERMARD	0.186245917800857	0.0375617271331755	0.167411854969761	0.0620259597452856	0.123827636892568	0.181568489405909	0.55290202254896
FAM160B1	-0.000461087190358818	0.995928156200417	-0.0417277235051764	0.644049367109899	0.0964902138412945	0.298608598193693	0.544015557458382
ANAPC4	0.0621133671597092	0.491366650693169	0.0932208800623146	0.301124909242802	0.12252977652133	0.186224143847257	0.543968381806638
PIGG	0.07628145426003	0.397822010443168	0.0919196249829083	0.307952173190509	0.0539760289262071	0.561569678121139	0.541768390094328
OPA1	-0.129270568510613	0.150773364280234	-0.056464743959374	0.531674358426296	0.01190499344575	0.898189172089698	0.53125623900878
CPEB2	-0.0843940187106698	0.349404342646766	-0.121281315059711	0.177876204822596	0.104139513986705	0.261753243603239	0.530022895534945
KIAA0368	-0.0998640908763878	0.267831516982333	-0.12860989468424	0.15288924794772	-0.0332647015069089	0.720643029223908	0.50834765722382
ACBD5	-0.0616522936416186	0.494594904568012	-0.079366124391375	0.378959717251977	-0.0269477914110926	0.772072991024574	0.506453257348346
AHSA2	0.140822877612005	0.11724402399167	0.144749381322145	0.107270631892287	0.142746737019612	0.123066832330837	0.503204081574471
RBM15	0.12255215734848	0.173340631757792	-0.017869529237562	0.843204619664662	0.122998730232373	0.184531979435929	0.502331435512284
MGAT4A	0.172411627856454	0.0545203824919417	0.206269229141024	0.0210064574935661	0.0712456214676349	0.443282556069087	0.486678711200508
CLIP1	-0.0825574250790832	0.360028458876097	-0.105224825611853	0.242856899824617	-0.0848733227577211	0.360824036511153	0.481505245951653
SEC63	0.0226508216686349	0.802021406021418	-0.0315447764071003	0.726920316014977	0.0219375462390023	0.813592260488256	0.477620085862796
DYNC1LI2	-0.0717102477383898	0.426779761553189	-0.00723864757790149	0.936142984317765	0.075836611117483	0.414383892310806	0.438813549939216
