# Supplementary material for: Meta-analysis of peripheral blood gene expression modules for COPD phenotypes
Source: PLoS One. 2017 Oct 9;12(10):e0185682. doi: 10.1371/journal.pone.0185682 (PMC5633174; doi:10.1371/journal.pone.0185682)
Supplement: S2 File — These files provide the results from correlating genes with phenotypes as well as the genes’ module memberships kME, i.e. eigengene (EG) correlation. (ZIP) [file pone.0185682.s009.zip › kME and gene-phenotype correlation.COPDGene.green.csv]

	FEV1%.cor	FEV1%.p	FEV1/FVC.cor	FEV1/FVC.p	Emphysema.cor	Emphysema.p	EG.cor
AP1G2	0.331228291136051	0.000161216128178544	0.297155341812845	0.000764684584581349	0.0439385627652594	0.636611093716427	0.900873509517222
TUBGCP6	0.352636810064376	5.49882227888539e-05	0.270740396492326	0.00225958612771856	0.0628800541727968	0.498754445863914	0.894125192756035
CXXC1	0.177858160069806	0.0472125289226911	0.165288052777971	0.0654600669739906	0.0312608536095008	0.736835389856459	0.880519580423755
PCSK7	0.181624372811266	0.0426507206750977	0.129029709786341	0.151542173649769	0.0545715945782543	0.55725313800587	0.850141462176202
NDUFV1	0.272283026403862	0.00212707049443053	0.224697692370073	0.0117601739774206	0.0373604195403517	0.687935674012216	0.840712688940863
SBF1	0.301780432409656	0.000625723092727744	0.262055923890833	0.0031550456532837	0.0340493507826475	0.714335641128367	0.827059084891934
EHMT2	0.152327504943231	0.0899094916633209	0.143077245470941	0.11143354980937	-0.04817096857634	0.604457428427895	0.812410449569053
SEC24C	0.150938750120116	0.0929118549982184	0.155761830024413	0.0828155199286755	-0.00408391049611915	0.964991645538166	0.809319396219295
SGSM2	0.249578497335955	0.00500205648713069	0.220960984249435	0.0132756283770148	0.0442685920644357	0.634078372706269	0.803884963785617
LAS1L	0.1722514604477	0.0547486525298268	0.134771031972491	0.134005049459627	0.0526751545519373	0.571053264769894	0.803609769384214
DMAP1	0.257055161480395	0.00380507868927873	0.25275039794827	0.00445831084782734	0.0161680632841099	0.862044765764837	0.802757838567464
P4HTM	0.24134700416738	0.00669922714929503	0.216322890206252	0.015391706092174	0.0489370864949778	0.598714946081793	0.799225237681799
KIFC2	0.167409992573659	0.0620289053663676	0.156377958792487	0.0815915728006341	0.0315105081252883	0.734811553428542	0.798996186976042
ASXL1	0.269178410449995	0.0024013333612904	0.228736641687212	0.0102946479593009	0.0975341150388892	0.293386882867421	0.798201063109732
CHD3	0.266199759111746	0.0026941194780242	0.23549502352497	0.00819922553685567	0.0500561904897052	0.590370835143143	0.796861103998531
HARS	0.179165890964197	0.045584654430111	0.1602306701766	0.0742633206669546	0.0540856451839289	0.560774004556454	0.793074449186546
ZNF692	0.244257420810578	0.00604822982869133	0.251235492697473	0.00471103202520398	-0.0122172106774041	0.895534026046856	0.788862471779389
SZT2	0.133137983963764	0.138827460843111	0.135538693090543	0.131782837435943	-0.0525955618758398	0.571635942400659	0.786740938206764
NADSYN1	0.125555712771011	0.162961379899911	0.117261756700581	0.192795635358098	-0.0344519988898839	0.711106393438617	0.785902915600844
MAP4K1	0.267008327724147	0.00261161227680793	0.187829656779227	0.0359396404468827	0.124374907658092	0.179631095644637	0.783223872763648
RASGRP2	0.436907011830614	3.50422427522984e-07	0.372274048420357	1.91108137717617e-05	0.118206608982878	0.202359445783916	0.783155283240759
METTL17	0.220367138442685	0.0135315458319974	0.202976282134151	0.023193535705051	0.108244978794204	0.243308838170435	0.780000481041039
CDK5RAP3	0.117468837204337	0.192005488264273	0.138363837584099	0.123847013336376	-0.017046279378826	0.854631583595943	0.77980483535712
TRAF1	0.220983339662236	0.0132660774319837	0.188769299176297	0.0350054314523478	0.0418508794012052	0.652728712265075	0.775479549644288
NUMA1	0.260337657062474	0.00336615509863095	0.173911320386352	0.0524208394330902	0.0450083685649355	0.62841653655111	0.772407000084308
XRCC6	0.229473329484894	0.0100453920006054	0.243021457852207	0.00631747745392151	-0.0688266367820677	0.458955057138381	0.771694158698782
DNAJC11	0.144729923780217	0.107318363300963	0.155004385679283	0.0843402839412972	-0.0280456738651095	0.763055967185492	0.769353014793713
LENG8	0.199589414188158	0.0256438956415751	0.189735617905287	0.0340661422909251	0.0536009117982693	0.564296617263036	0.768515788369613
NSUN5	0.309391944357798	0.000446580089672817	0.246078475078245	0.00567011913356513	0.0328097678441402	0.724308647192091	0.766868564826163
OSBPL7	0.20958609437611	0.018985313644442	0.182342874515699	0.041823663567535	0.130875501913299	0.157767014478856	0.765614998730622
PPIE	0.187323193125049	0.0364518259543001	0.230974047533367	0.00955399730371786	-0.0816726933047308	0.379282964366145	0.765260314405505
PSMC5	0.295655369981079	0.000815498384842165	0.256076077387115	0.00394559581932098	0.0497395038212094	0.592726706214062	0.763737701548992
ARHGAP30	0.06136356896411	0.496622128165939	0.120107148197651	0.182143759700603	-0.0459621749638774	0.621148394598162	0.759602600640022
CUL9	0.277233877514795	0.00174794283196121	0.231942063155237	0.00924837837612778	0.0628564042543046	0.498916264189784	0.759344945680373
ABCF1	0.121380717672869	0.177518326671374	0.128137933277241	0.154414367649466	-0.0745379338548112	0.422444988110369	0.755925280410568
AMT	0.199166315243504	0.0259650121421705	0.181552829129401	0.0427338162612485	0.0833955547798784	0.369276552000368	0.754566800868175
USP20	0.353884675576768	5.15213519058664e-05	0.306211036048378	0.000514747507313451	0.0120971171124929	0.896555186180242	0.752087730265133
PRPF6	0.0739523933924204	0.412427294140219	0.064348986674767	0.475873490589819	0.0439073160326657	0.636851106309657	0.750463700125498
ATIC	0.231484887038622	0.00939162592905245	0.250820134460184	0.00478252464664684	-0.122487040215202	0.186378913697377	0.749784692531693
SPG7	0.162344318013398	0.0704744225396638	0.069785234602981	0.439328448223992	0.176918023004692	0.0553001949571698	0.748286873076645
EIF2B5	0.285690981386436	0.00123954927383275	0.287456772243289	0.00115216425194149	0.020370181023876	0.826693686805024	0.747851178060671
DPH7	0.301548450234476	0.00063209896189714	0.295393764781251	0.00082467123022545	0.00861695755735799	0.926213879462519	0.741107093091692
PLA2G6	0.382473416942746	1.07366068733176e-05	0.320464842094958	0.0002689684098547	0.0909928984632234	0.327111541476768	0.739772561963547
CCDC137	0.186103457897099	0.0377106061104727	0.139353574942394	0.121155722574193	-0.0444945955319477	0.632346404633549	0.739320693614555
USP11	0.302142106158079	0.000615900542619562	0.297044064352265	0.000768352135721882	0.0190012777629572	0.838175411166255	0.738431752570934
DDX24	0.272340746298759	0.00212225171686707	0.232813270781178	0.00898072499820484	-0.0341252123895145	0.713726840982724	0.735339786882332
MEN1	0.242609296804158	0.00640960464520993	0.216031255881363	0.0155340514650662	-0.0810373154684842	0.38301441234536	0.730032174766769
BCS1L	0.176645867751332	0.0487644552567347	0.219088731894698	0.0140971259081876	-0.0364350505552298	0.695277791681848	0.727837394691323
EZH1	0.192587936233304	0.0314168248921569	0.246995646270809	0.00548777893016402	0.0147755335500005	0.873823733906711	0.723440055694269
HSP90AB1	0.159443962213861	0.0757148793061468	0.163425655530893	0.0685974768596627	-0.0597820253281052	0.520184164642304	0.720372035071127
NFATC1	0.316734627359795	0.000319765654105648	0.265104635545592	0.0028096174770714	0.00386654850155551	0.966853841635657	0.720058948912247
ZDHHC8	0.17542882928288	0.0503647735675659	0.143328380439534	0.110800413885477	-0.0145291303048788	0.87591093451696	0.719915224821967
CTC1	0.300557685145741	0.000660006963098625	0.234214789031599	0.00856447169330656	0.0880585925634057	0.343016453886307	0.717095582965461
CCDC130	0.155956247605833	0.0824277300898725	0.139926811401769	0.119617777162573	0.0914051724916701	0.324915371505815	0.716517122379854
KAT2A	0.282933086993238	0.00138818121416495	0.249505042741741	0.00501532144283081	-0.0626759110005905	0.500152148156296	0.715777144123223
NOP2	0.217099088275854	0.0150183598460907	0.176995680127522	0.0483123579458662	0.0442539019538255	0.63419101838291	0.715415384644016
DDX56	0.125204114299252	0.164151889303931	0.111599084359033	0.21532501429867	-0.0474344153796863	0.610001190063676	0.711741893355751
SMARCA4	0.148949810567911	0.0973495808210076	0.141113067010273	0.116483169313069	0.0174358593853549	0.851347078943472	0.711548647822898
MUTYH	0.292474632677447	0.000933637931530096	0.24743714843073	0.00540188360103437	0.00282329478601553	0.97579397125327	0.708400213485391
SNRNP70	0.276264930515815	0.00181691831565662	0.225047826398564	0.0116262629656377	0.127215125154845	0.169819572931164	0.708014299768873
ULK3	0.320561938431807	0.000267751950407135	0.311395926813983	0.000408014869679299	-0.00170205217791384	0.985405740854066	0.70775590247073
GAK	0.152493935450994	0.0895549199989453	0.12520735026872	0.164140902910815	0.101132861819267	0.275851491095669	0.706610891775543
GANAB	0.161789533278089	0.0714534268371756	0.115793933556359	0.198464073055502	-0.0863264382407433	0.352630376591753	0.697933768295075
SFI1	0.354582282056797	4.96734927757577e-05	0.287177904151849	0.00116557985388349	0.138122324080014	0.135809409805659	0.697123036477288
PELP1	0.256703083549899	0.00385508281789243	0.224272867544572	0.0119244638054118	-0.0244296623222126	0.792867928404203	0.695724184017897
PI4KA	0.0967303425218751	0.283211886509546	0.0945661821709223	0.294172037556767	0.00875197286151591	0.925061092714669	0.693024887453667
CYFIP2	0.405098844687588	2.78401905415989e-06	0.395324300972544	5.04914658062289e-06	-0.00838650343289119	0.928181893257977	0.689940014309405
PSMD2	0.0462868352008282	0.608246247919451	0.0792925797869903	0.3794030062859	-0.0254023052239861	0.784817629695399	0.689446095655356
LZTR1	0.165344445825972	0.0653669210069981	0.135139775410796	0.132934070598902	0.0771312609394866	0.406437890745605	0.687654092080387
MED24	0.189990346042371	0.033822113604651	0.168035844471401	0.0610454562546062	-0.0842090223944251	0.364608762612549	0.686640058122464
NISCH	0.234190607474101	0.00857150668768293	0.228257474340558	0.0104596762367939	0.0561130042030186	0.54615593914541	0.68570655064686
BCR	0.194434648641393	0.029796361803212	0.177983617653994	0.0470542926676242	0.103947471301451	0.262638763184678	0.684038689141031
CCT7	0.139577322083764	0.120553619708534	0.159845789668196	0.0749706338849888	-0.0591719495160025	0.524458718785947	0.679853174099635
RASAL3	0.173116800051403	0.0535246808390083	0.182377722852959	0.0417838934883019	0.0910464979948144	0.326825481755809	0.679355419474228
MCM7	0.0727667825385098	0.419981134585304	0.0836125188728265	0.353900813652448	0.108078430206746	0.244039071394518	0.678817481107927
ZMIZ2	0.11907944967057	0.185940115966062	0.112514002750224	0.21156334876721	0.11899223950849	0.19935486610739	0.677701002752568
WDR6	0.271457504090789	0.00219708258882952	0.15341325888814	0.0876163426454349	0.143350936122525	0.121472410841088	0.671422771591709
PMPCA	0.266974942784702	0.00261497323078376	0.179104824878847	0.0456596162857894	0.00400157656912114	0.965696999831756	0.656821403889784
HIP1R	0.360678538383025	3.59684073600849e-05	0.307579114658762	0.000484333430578336	0.0193428992057317	0.835306763463992	0.655808701264838
TRIM41	0.30486343190369	0.000546416511665043	0.231202527734313	0.00948107127504257	0.139568637665155	0.131720416078929	0.655664290310907
WDR5	0.0738698943554872	0.412950327908649	0.10355138235567	0.250473094320554	-0.00719913149212915	0.938328331745353	0.649743730440382
ATP1A1	0.117717569574338	0.191059524713776	0.155553379847359	0.0832329203859618	-0.0876326957388832	0.345364828683391	0.647469658434625
AKT2	0.144554652236336	0.107749072285146	0.151777054291027	0.0910901549157673	-0.0982800035141246	0.289693126862859	0.643511549379577
ABCF3	0.0746684907065581	0.407903645509784	0.0296893801950167	0.742401286041933	0.0254359444963958	0.784539607381564	0.640650943136435
HEXDC	0.14386837114125	0.109448548608373	0.124369178214161	0.167004889353767	0.0835191148815605	0.368565194601316	0.640028979893589
CCAR2	0.139711860908804	0.120192691453895	0.132504910584306	0.140732041801074	0.0145552774957424	0.875689409624282	0.638210693577102
SDHA	0.186336347311675	0.0374674795341543	0.166339976612349	0.0637402752894978	0.0142143138821424	0.878578878632474	0.63605751689608
SMARCC2	0.237380993131373	0.00768624399004969	0.14797012516116	0.0995961329391509	-0.0585102708403061	0.529114826855489	0.635557934795389
TRIM26	0.0886213191703149	0.32570698421309	0.110644814354895	0.219298930142866	-0.130996666654363	0.157379286815649	0.635348738714403
MZF1	0.30801618922156	0.000474971296948582	0.281677905843809	0.00146105716015395	0.170524882847407	0.0648628814774887	0.633679381634283
PHF1	0.438530386164114	3.13431922489777e-07	0.334480138940889	0.00013760017178359	0.109194765531247	0.239173462437922	0.633064336859396
PCED1A	0.278816035123424	0.00164041153004196	0.253573193530733	0.0043261963829636	0.165955616507796	0.072490580791464	0.631105225775142
MYBBP1A	0.120980201336444	0.178963538584192	0.112921244563305	0.209904162262805	0.134861043806815	0.145383890437832	0.627674084587434
SF3A3	0.271281000764103	0.00221231978007872	0.241563799659417	0.00664867361456601	0.0518772067335361	0.576907419635219	0.625589601332291
SLC25A28	0.121119365417516	0.178460406180493	0.00244009313566453	0.978454123163386	0.151186296756783	0.102210760823841	0.615691002412201
HYOU1	0.131378483411916	0.144169835913624	0.0820585080624875	0.362948782900957	-0.0168645965286791	0.856164185135266	0.614304354017627
SEPT9	0.282787431602259	0.00139646477397081	0.254803124742876	0.00413524161270044	0.0128985674627338	0.889743705844833	0.61213408923551
INTS4	0.15072028119863	0.0933913186038789	0.145516028556581	0.105403151530745	0.029089657852266	0.754510929801611	0.608508742512513
FUK	0.0665194137092615	0.461088898182477	0.0173475807685681	0.84772826870329	0.175142928356966	0.0578310440789573	0.593962801067557
SAFB2	0.201310008818546	0.0243727491649071	0.184859784989045	0.0390315005757199	0.0265271609969069	0.775535812333624	0.5917281403006
YARS	0.120247632101684	0.181629250991748	0.14799367809255	0.0995416477459731	-0.0438697760241914	0.637139508590909	0.589700432643634
GDI1	0.0380397874053749	0.673625414666156	0.0266847049758991	0.767688771947863	-0.0301132773706403	0.746161268036997	0.589096599206013
ATHL1	0.30493412776328	0.000544711571975746	0.199474732825057	0.0257305975728236	0.142273839118252	0.12432597876993	0.58382007989479
KLHDC4	0.236195113066958	0.00800537366157636	0.206503233599265	0.020858029329568	0.109890565313457	0.236175171886989	0.578743510779293
DDX39A	0.389238037738562	7.24614789161393e-06	0.268974311047392	0.00242043708768913	0.0412145762928071	0.657673622210219	0.576965093798224
DDX51	0.297072759388171	0.000767404846787907	0.233355789508696	0.00881752518728673	0.0739605671676559	0.426057714357193	0.572243541735812
PARP6	0.180713957891139	0.043718263983356	0.147363059443603	0.101008588113225	0.177691381088904	0.054226435466996	0.56848127075934
COG4	0.0774664459547422	0.390510789080877	0.115002184326185	0.201571161645823	-0.0437300643939047	0.638213323939979	0.564488434299885
DXO	0.200449449791592	0.0250016075443749	0.140823920944788	0.117241281566018	0.145293743753308	0.116453466505767	0.560781438893411
PHYKPL	0.172228295920188	0.0547817316041227	0.110645043964426	0.219297967754284	0.0850960246741546	0.359560698908236	0.555001141712782
UBAP2L	0.121126344175517	0.178435202651031	0.0709542890205312	0.431682878552272	0.0530681509409748	0.568180336973044	0.545142022091421
TECPR1	0.175305259272184	0.050529662681344	0.172479443862987	0.0544239679428779	0.0509634040343052	0.583645633503256	0.541552018428192
C19orf66	0.250322266076068	0.00486949595278605	0.17273243570405	0.0540655263722415	0.0642226341729673	0.489613527831813	0.537387136724235
ARRDC2	0.195852785160601	0.0286006611643313	0.0962446991667387	0.285647269514663	0.0514460145620461	0.580082441871753	0.533339036728697
NLRP1	0.107454956666381	0.23295926541307	0.0952941296960278	0.290454502633726	0.0996790493859	0.282848522182392	0.531275059866326
PPARD	0.393437812703627	5.65171031342486e-06	0.346499820907663	7.54488134990539e-05	-0.0317381170179961	0.732968013106907	0.526445921338992
NCOR2	0.0394069461761153	0.662599950853548	-0.00566097095173614	0.950040252122948	0.0143544306546259	0.877391274745498	0.523923614433553
ABCF2	0.0113990883247069	0.899597820978392	0.0130828503422478	0.884862921518714	-0.0685233466569187	0.46094145034482	0.519778129900031
NAT10	0.140214607999437	0.118851360594235	0.0994360672297195	0.269898139273291	-0.0325897212298294	0.726083915083763	0.515556911264108
NBAS	0.10693147731764	0.23525675740437	0.0722635934499862	0.423211201394639	-0.0453580123956222	0.625748021238749	0.508686980403604
RASSF1	0.0406347748602161	0.652759211914451	0.0675956490225897	0.453852886876371	0.0728174287512713	0.433262857034435	0.508080070421718
ITGAL	0.108786218947288	0.227187462623988	0.135014780851065	0.133296369171411	-0.0707687312856545	0.446348198126063	0.508056806146634
PARP10	0.293941123849773	0.000877348819456	0.217337697793954	0.0149051849770724	0.108691185423615	0.241359916967225	0.508000114146623
TSPAN32	0.200182126143977	0.0251997590544903	0.205332152695365	0.0216099863072733	0.124800393367724	0.178135345133344	0.506294887771843
CDAN1	0.224580181801397	0.0118054185117753	0.213965161303977	0.016575666155446	0.0170132287479736	0.85491034497251	0.498297093692516
SAE1	0.282609914419579	0.00140662120057474	0.2532086842815	0.00438428606842333	-0.0558345537686845	0.54815258392215	0.497803614679277
RRBP1	-0.00324701022309779	0.971331746307517	-0.0464984125201218	0.606606159116219	-0.0155424681129503	0.867332892038186	0.493287617816448
VPS52	0.0955845689998816	0.288980018654424	0.104388792990276	0.246641516801187	0.0148956828637257	0.872806302023935	0.489462566772768
DHX30	0.201400882434637	0.0243071401234509	0.10871408230978	0.227497612829266	0.0444482847049867	0.632701143997671	0.486771601564284
IDUA	0.13688004013956	0.127967782018589	0.0899697293799795	0.318370554245337	0.146000225697368	0.114668781750905	0.477044475835647
MUS81	0.0508653874826468	0.573200712395391	0.0805730420487063	0.371730084516228	-0.00904094734695757	0.922594297643899	0.471771842411116
CAPN3	0.143913893952349	0.109335173643459	0.12103329954526	0.178771445056277	0.0492025335026751	0.596730984662973	0.459588793075919
AUP1	0.025309015349454	0.779350504435977	-0.102879510749782	0.253576781185505	0.161918961335677	0.0798176092666993	0.455748807304162
RABEP2	0.267568368774865	0.00255580993028424	0.227043276958467	0.0108883044047307	0.0260540280613743	0.779436125993418	0.447163911083179
PITRM1	0.156246227646987	0.0818520324270126	0.129047768951925	0.151484427588958	-0.0329155389246215	0.723455838666703	0.447135169047317
EIF4G1	-0.115374952728098	0.200103956836902	-0.134168249913185	0.135769948362369	-0.0567318408225767	0.541731316158433	0.445797647735221
APBA3	0.0937858560041821	0.298191907940229	0.0909008995515349	0.313367150201293	-0.0588145363262598	0.526971192748442	0.445003144501105
FBXO41	0.20541432655308	0.0215564719953741	0.143857366280177	0.109475970086537	0.115614209607316	0.21250462415629	0.432846328964098
PRPF8	0.204058419450208	0.0224542058954541	0.0552805316551403	0.540329731759442	0.0918827458515214	0.322383222504706	0.430543013036966
ADA	0.110814814559741	0.21858720852233	0.138086216312505	0.124610136025745	0.000161672392899952	0.998613663240848	0.42966991276101
VPS11	0.149124830312867	0.0969524822632153	0.116514268475852	0.195667423249811	-0.0645448879371651	0.487432795001363	0.42892509630774
KLHL22	0.0941235722464476	0.296447727330194	0.11741496199487	0.192210830573091	-0.00454921460539831	0.961005911850238	0.426378705136898
MAPK8IP3	0.183160498816076	0.0408988615660151	0.122229168419205	0.174485188159187	0.0908160673108605	0.328056423725459	0.416060074399289
MYO15B	-0.0148190240319709	0.869710490794687	-0.0627684450263924	0.486799344739005	0.029933923472631	0.7476221644104	0.382270801680663
NUP85	-0.0242783066798852	0.788120248459514	0.0160853792650901	0.858687799347095	-0.0204373509457188	0.826131215953871	0.378339434212811
GABBR1	0.00414414888476581	0.963415689864456	-0.00409029136340221	0.963890818131904	0.0753183138439786	0.417590222708983	0.377497671572719
GTF3C1	0.119709621607551	0.183605446497808	0.10306000838455	0.25274039246648	0.114763079990109	0.215913208529601	0.368982063343828
TMEM138	0.0712062438409549	0.430045138207225	0.0744693347810648	0.409158789907258	0.000118882899001216	0.998980581857198	0.367821746722264
FTSJ3	0.152367331051868	0.0898245427565329	0.158944636459832	0.0766479919005214	-0.0121058077601495	0.896481283576282	0.361042566100314
VARS2	0.108660387215342	0.227728667383025	0.10846972144822	0.228550452825818	-0.0831207115749606	0.370861892051533	0.355407026586741
CLDN15	0.0541314621610785	0.54879425674465	-0.0178060807212289	0.84375424878501	0.235078576113426	0.0103940014928033	0.350438171045188
SELO	0.0320246631150895	0.722933830805806	-0.0808470628067951	0.370100502097425	0.208050870338397	0.0237746948727817	0.328777358788495
LOC728392	0.0398303618486016	0.659199768731552	0.0498566334210486	0.580840301327485	0.00614532234723658	0.947341774367961	0.318718277845609
ABCA2	0.100399252958713	0.265262746732044	0.0627066202481353	0.487229426269183	0.136047701441281	0.141842732583676	0.314121609098498
CLUH	0.116497591677052	0.195731845414714	0.120915304927766	0.179198520349886	0.102083347769365	0.271340446400656	0.305325860089555
OXLD1	0.222194425418589	0.0127575488876869	0.150100241546722	0.0947627756308961	0.0944669027732011	0.308902798913209	0.303495317843883
FAM73B	0.20867492259733	0.0195230727024275	0.0994337493926177	0.269909359793291	0.254418098053117	0.00543304646472005	0.297004977751436
ZNF580	0.187660412281645	0.0361101184681057	0.084530833666767	0.34862085934989	0.0311490354361436	0.737742434740531	0.246108724352234
EIF2B4	-0.0198156393523709	0.826384114526952	-0.0226584997022148	0.801955674854836	0.0172103229770432	0.853248244252318	0.241088033608304
GGA1	0.167274129724547	0.0622440986873367	0.133470228058491	0.137835793187267	0.140976661343331	0.127830798178999	0.236488558847814
POLR1C	0.180557865992623	0.0439035155005697	0.0967028409047556	0.283349428143829	-0.0781681001058147	0.400139441009126	0.226311928595645
GEMIN4	0.158685192129249	0.077136470607975	0.120484939410277	0.180762556675163	-0.0659112429248012	0.47824427171643	0.211075773081556
INTS3	-0.143918378703864	0.109324009294761	-0.136995778597401	0.127642616601095	-0.0926229579840702	0.31848371436702	0.209825498575378
RBM14	-0.0351833816411639	0.696883404805358	-0.088849812541246	0.324456216175511	-0.0633111747205405	0.495809449874779	0.207335853077943
ACAD9	-0.202904729216787	0.0232431489964303	-0.146480753992251	0.103089488470083	0.0692600191870299	0.456124861708818	0.181719392496467
