# Supplementary material for: Meta-analysis of peripheral blood gene expression modules for COPD phenotypes
Source: PLoS One. 2017 Oct 9;12(10):e0185682. doi: 10.1371/journal.pone.0185682 (PMC5633174; doi:10.1371/journal.pone.0185682)
Supplement: S2 File — These files provide the results from correlating genes with phenotypes as well as the genes’ module memberships kME, i.e. eigengene (EG) correlation. (ZIP) [file pone.0185682.s009.zip › kME and gene-phenotype correlation.COPDGene.greenyellow.csv]

	FEV1%.cor	FEV1%.p	FEV1/FVC.cor	FEV1/FVC.p	Emphysema.cor	Emphysema.p	EG.cor
COMT	-0.242436780231809	0.00644851908892501	-0.187356797639443	0.0364176525260546	-0.11143115676943	0.229630192415823	0.862017635169176
PYCARD	-0.294990876295715	0.000838983039397971	-0.258754297173384	0.00357184721429267	-0.0619329600935172	0.505256156585811	0.853640053079157
TSPO	-0.216709067348025	0.0152049607389022	-0.158067460073319	0.0783096180870908	-0.167798920840798	0.0693305348971179	0.85166787208013
AGTRAP	-0.249553899615779	0.00500649502561704	-0.232683213099959	0.00902024248672548	-0.0698402947346828	0.452350599774701	0.849096598951144
KIAA0930	-0.231744301249938	0.00931010528821955	-0.188113419744214	0.0356553304494728	-0.145911574828202	0.114891555290966	0.836876105012421
TNFSF13	-0.21185834674672	0.0176996699523189	-0.185135807506435	0.0387350360796707	-0.0616869819557125	0.506951951882734	0.828135129541776
EIF4EBP1	-0.258305538625814	0.00363216360811945	-0.292480047972289	0.000933424129834923	-0.00628902564521962	0.946112233666927	0.822499522426636
TMEM205	-0.295047738268167	0.000836949434234689	-0.290512746458669	0.00101411181625255	-0.0392285331168575	0.673202320034407	0.817456624720915
ZNF385A	-0.233622847687633	0.00873815455823798	-0.25008893891349	0.00491073948201158	0.000673831120268029	0.994221961833958	0.815472566774758
FAM127A	-0.199645379797843	0.0256016749718799	-0.148922717366076	0.0974111666275909	-0.0644595222381834	0.488009971306267	0.809028184603778
SMARCD3	-0.298666854148618	0.000716431896009806	-0.284947165444578	0.00127813602388558	-0.00870191528711054	0.925488475966795	0.808430208696093
COMMD9	-0.212849868292215	0.017162721272257	-0.203122577501005	0.0230923801926468	-0.0162610434255877	0.861259323812769	0.80806527553031
AP2S1	-0.172377202130876	0.0545693796422804	-0.182566100440592	0.0415694577691936	-0.102202197154808	0.270779911042156	0.801065555688451
DENND1A	-0.143077680799348	0.111432449868945	-0.184138980072826	0.0398146758259346	-0.0416316974865677	0.654430357309898	0.791585349577337
CST3	-0.162070939847484	0.0709554740355606	-0.178959772928572	0.0458380865793634	-0.0828578210671084	0.372382182382031	0.784263643120477
ASGR1	-0.28920880389023	0.00107105373667262	-0.241674865952425	0.00662290604796484	-0.0616867765485607	0.50695336921051	0.781447598616282
NRM	-0.176460279504592	0.0490057302457622	-0.16853363330189	0.060272383142161	-0.130621951643271	0.158580686790965	0.77683684533824
AGPAT2	-0.213051277466414	0.0170553918437301	-0.190712879242214	0.033137948542217	-0.0776708505007069	0.403152807451588	0.775587097079775
LGALS1	-0.241371428078138	0.00669351484271729	-0.169182020645988	0.0592774684695058	-0.098255819351322	0.289812403627006	0.754929941617229
SAT2	-0.208814931011837	0.0194395969871568	-0.250312882314685	0.00487114865895424	0.0365984232531006	0.693979474876421	0.752870869100455
PLEKHO1	-0.0338598264584143	0.707758103175609	-0.0851873720121865	0.34487649047023	-0.100873677591431	0.277090301291261	0.752623004553653
C10orf11	-0.283261090581315	0.00136969096960466	-0.270799549574639	0.00225437007049955	-0.0883843186933009	0.341227229284655	0.748681366371106
C1orf162	-0.206781342454167	0.0206828008692875	-0.158622624562752	0.0772546463003769	-0.0514395331868606	0.580130228167493	0.729024419226772
HOMER3	-0.335407800293683	0.000131478553814589	-0.297914029351483	0.000740104064636704	-0.0290087403066878	0.755172197768025	0.727310761507624
GSTP1	-0.16158600914748	0.0718153253370832	-0.170089001955577	0.0579083803792144	-0.0760321762865712	0.413177816581551	0.726803408431415
PGLS	-0.0781565668272025	0.386290259645893	-0.122569262893866	0.173280170775249	0.0515943461370213	0.578989311500742	0.721175278342014
LY86	-0.249781284982079	0.00496559815467477	-0.244273387016639	0.0060448195285501	-0.0766647796185938	0.409290551121289	0.718541904211734
HM13	-0.152014000076543	0.0905804285634393	-0.159961752477592	0.0747569538514577	-0.0572753715089521	0.537859744333942	0.718378926150206
PKM	-0.0890126780269936	0.323566581908207	-0.118670094434672	0.187468270030331	-0.115376066697611	0.213454444480248	0.712045900135763
LAMTOR2	-0.159502322232452	0.0756064195055926	-0.194306735617087	0.0299062688941999	-0.0711711649375123	0.443760408796262	0.710460600023127
AKR1A1	-0.131947263401355	0.142426086673755	-0.134090784536128	0.135998040692224	-0.073175187786396	0.431000474680739	0.706306140151202
ASNA1	-0.0608033877324911	0.500567776433656	-0.0488279050598914	0.588679302841708	-0.128046736900337	0.167023248526824	0.705579074385263
AGPAT3	-0.147002155127277	0.101855743236987	-0.143447417612636	0.110501291255407	0.000347458182680312	0.99702056005617	0.705271407592345
C4orf48	-0.267758161201437	0.00253714482956438	-0.267044542903374	0.00260797080591104	0.0289300246893789	0.755815641274102	0.703468670356843
GNA15	-0.187467036441883	0.0363057366890606	-0.258575697250136	0.00359574368374036	-0.0399183718257957	0.66779250997725	0.701811460448377
S100A4	-0.164945615690677	0.0660280035019583	-0.120425504223809	0.180979340737748	-0.0962046989001694	0.300047377538365	0.696205594240769
NANS	-0.371477709302953	1.99746566687267e-05	-0.379003767595021	1.30916990353421e-05	-0.0356009035562749	0.701920410807595	0.696118726321234
GAPDH	-0.2339158001766	0.00865181393115561	-0.183340586383712	0.0406974841907736	-0.103717312390366	0.263702725810372	0.692666793750448
RRAS	-0.102723920937487	0.254299278221159	-0.0747479636412412	0.407403414915154	0.00576513356523218	0.950595299395453	0.692637869807036
MAP3K11	-0.00716606249767239	0.9367819745968	-0.066125554446567	0.463752820685149	-0.098517588364805	0.288523088445612	0.690992750087214
S100A6	-0.178602677563891	0.0462799273621194	-0.103562891488583	0.250420157542509	-0.105454896785523	0.255742697743524	0.688520716739709
CRTAP	-0.362879788569727	3.19589601636666e-05	-0.355779405356462	4.6646331292643e-05	0.00633656469974785	0.945705512203457	0.684911013335167
TIMP1	-0.164730813588325	0.0663862980820107	-0.19164266661168	0.0322747815976206	0.101715513579477	0.273080250152196	0.682482265177797
SEPN1	-0.0630024888807033	0.485173065254762	-0.122436471291887	0.1737499426857	-0.0462228922555688	0.619167986043238	0.679007151240922
OCEL1	-0.115950665909625	0.197853126795556	-0.0860661551668994	0.339904431361859	-0.106948893950688	0.249031619083858	0.678560345847002
YIF1B	-0.143530851351424	0.110292010525663	-0.213806008556078	0.0166583588109004	-0.0614782827541187	0.508393054134873	0.678433094028225
EIF4E2	-0.295630627020149	0.000816361943816273	-0.256638532227558	0.00386431446969299	-0.00647273672399361	0.944540567013359	0.67675075859071
HCFC1R1	-0.118757067591578	0.187142828909029	-0.143271464180163	0.110943658921596	-0.0793384778731827	0.393099823893536	0.675301748654676
CAPG	-0.0792266199094236	0.379800846337458	-0.0692784280607913	0.442666657876328	-0.0514829199540444	0.579810378161942	0.674921621107449
ARPC1B	-0.177919266880045	0.0471354014243303	-0.149140680343119	0.0969165837406396	-0.0798034722919641	0.390323651128893	0.673408406746279
TPI1	-0.049275469078938	0.585262895905786	-0.0617527829261141	0.49389036533426	-0.0395072293742275	0.671014716480205	0.665565229051452
CD63	-0.171879920913347	0.0552812016556661	-0.116582240885475	0.195405005892479	-0.0910446608019137	0.326835284165605	0.661067287924858
MPST	-0.104544505561054	0.245933549792158	-0.136030123478004	0.130375132673263	-0.0731974565533495	0.430859876283477	0.656194269357269
FBP1	-0.188487897818367	0.0352830330247326	-0.158270138333325	0.0779231368214624	0.0739069254098556	0.426394264923565	0.644135972688889
SPNS1	-0.0757579599454056	0.401077671606778	-0.157364435061185	0.0796621542000097	0.0915235907344726	0.324286316429857	0.640845081284826
RPS6KA4	-0.130931603083243	0.14555117114281	-0.146553443758859	0.102916788389634	-0.0948916887161111	0.306722597774167	0.640231426711303
ASB13	-0.169996690672249	0.0580465268415246	-0.0959003302360425	0.287382643610658	-0.163862465948309	0.076218992172751	0.640037519555313
PSMB3	-0.160284350389078	0.0741650994269852	-0.0926779113083492	0.303961487957211	-0.0529482778875013	0.569055923317195	0.634242144397561
CIDEB	-0.142354800123878	0.113270636147993	-0.114746475740756	0.20258209345126	6.66996367935582e-05	0.999428052033155	0.634152775156286
DUSP3	-0.338357656998185	0.000113655683469356	-0.301943031867379	0.000621289445053007	-0.0990947731881076	0.285693729434231	0.633844068290341
LAMTOR1	-0.239972640713633	0.00702772282231904	-0.226882613709518	0.0109461603775696	-0.0342255829652222	0.712921629345396	0.632302569193885
FUOM	-0.084704703092933	0.347626772564512	-0.0422538370552976	0.639873760260926	-0.109608252444509	0.237388515560715	0.627306252729643
ARF5	-0.119932040040726	0.182786570261177	-0.16277774793985	0.0697171541051823	-0.000204940861473467	0.998242637725677	0.606555135787129
SH3TC1	-0.12448704312738	0.166599925283935	-0.138885099360008	0.1224239123527	0.0274888670939939	0.767625198899184	0.601273724997058
GSTO1	-0.246001195112992	0.00568572675540848	-0.22182204170076	0.0129120653620013	-0.0828339499582095	0.372520417038455	0.600340410115943
C20orf27	-0.0858014418993024	0.341397350100471	-0.0628102563677568	0.48650860074926	-0.00682568281638715	0.941521680912029	0.597792197677261
RNF181	-0.179044610989011	0.0457336324516892	-0.14934709122497	0.0964500445204714	-0.110851473126775	0.232077786214178	0.596787995534502
ROGDI	-0.0849471354748365	0.346243657565089	-0.113909922082798	0.205914852164017	-0.119317727631447	0.198119535398685	0.594506471244804
CUEDC2	-0.0106573699398347	0.906099896139622	0.0136832460492261	0.879617983962505	-0.0532445459326513	0.56689305635643	0.592843307693502
CMTM7	-0.0843450225866851	0.349685191714412	-0.0564351495781109	0.531889814258419	-0.0631581676400465	0.496853595536801	0.586364352809295
CORO1B	0.000234087115010698	0.997932778829911	-0.0735188019754494	0.415180547206103	-0.0161771271733782	0.861968193384473	0.585103410019653
SYNGR2	-0.0178664271541251	0.843231490021272	-0.0618123358127356	0.493473085278204	-0.0887120467532954	0.339432971207348	0.58000479105532
LGALS9	-0.114857684890655	0.202141985885474	-0.154046378450295	0.0863008353211979	0.0354207064669601	0.703358364470902	0.576827663890011
CTSA	-0.0814045772111754	0.366798561403613	-0.0933978146996355	0.300204341281514	-0.0342978955821249	0.712341705097397	0.573509787052701
NUCB1	0.0220177006217035	0.807446236687607	-0.0203052052891725	0.822164770342349	0.000387865343428109	0.996674072155285	0.557943953094171
ATF5	-0.113785904001624	0.20641225885937	-0.123828189889704	0.168873011504186	-0.0347140944842989	0.709007122163879	0.549663364505723
ETHE1	-0.249401990370477	0.00503398432933708	-0.295180856579957	0.000832206255099849	0.0184698426501543	0.842642162682906	0.547470604379513
PLAGL2	-0.161535023956334	0.0719062171019336	-0.148548786972011	0.0982642969561342	0.0381242858884511	0.681896723254702	0.539728285713885
VPS25	-0.219136875996722	0.0140754588077595	-0.199957192101825	0.0253675283178427	-0.144562590924466	0.118323075250561	0.53024650183125
CSTB	-0.236458783997444	0.00793342186949407	-0.157802151043422	0.078817855563524	-0.0995723764970267	0.283366559998092	0.524233156057927
LSM10	-0.0999182774483975	0.267570656588957	-0.148454380413534	0.0984806168257993	-0.0692824501392061	0.455978640978447	0.519960837597466
TM9SF1	-0.185702990582505	0.038131776558463	-0.136980833848233	0.127684567917511	-0.222704219824815	0.015352375203711	0.50697809077972
PRDX5	-0.0886491916736352	0.325554245072271	-0.0122592319606102	0.892065957577342	-0.125541023485348	0.17555359522449	0.500248442385439
DCTN2	-0.0965799865511505	0.283964395474782	-0.0788841315018294	0.381870650911345	-0.0402690523695168	0.665048920852047	0.490638913826215
SEC14L1	-0.160701662801576	0.0734050947973847	-0.191279373461332	0.032609752148203	0.0234988962060661	0.80059209358526	0.48636149412364
CFL1	-0.0732343704826802	0.416992464912814	-0.0205789132081777	0.819808011394464	-0.00956563963257096	0.918117220746061	0.446971670262365
SPINT2	-0.081068129035657	0.368789036644131	-0.0737514858305907	0.413701701370417	-0.16684991079192	0.0709432213584029	0.43835273258518
TIMM13	-0.0781860744201905	0.386110417221467	-0.0710828277650351	0.430846913669607	0.0303408718728421	0.744308732422907	0.432013189950492
BAX	0.02711091641085	0.764086154540645	-0.0109723642230794	0.903337798323023	-0.0517754548030649	0.577655926347541	0.427882080909233
FAM189B	-0.0600479454382375	0.505914635229677	-0.108142509219632	0.229965622011442	0.0537731560388103	0.563043695157203	0.426002103478228
SLC39A4	0.0719383319128761	0.425306738472428	0.0883898408457843	0.326977245365657	-0.136358916395451	0.140924936578259	0.419275426778867
AP1S1	-0.0536699632332969	0.552211951909631	-0.0194749120931661	0.829323619332342	-0.142117752988531	0.124743746552978	0.414807765794608
SLC2A6	-0.0899957624375429	0.318229973864647	-0.0913171517491355	0.311147151288034	-0.0150158577074102	0.87178886162607	0.410017185421753
SERP1	-0.240668889342146	0.00685956398272327	-0.223806749681056	0.0121070318776305	-0.0287564210368583	0.757235316595101	0.367961174992479
BRK1	-0.160942194086364	0.0729699082580795	-0.118242343572461	0.189074859836207	-0.0438888665484527	0.636992838263037	0.367399994675769
ANKRD13D	-0.0945797297641414	0.294102565252642	-0.0975882169797235	0.278943896089712	0.135676980009677	0.142941923633487	0.354465801915194
VAT1	0.00581478256772461	0.948684644719758	0.030436986187884	0.736150655770827	-0.176444848866881	0.0559657492459364	0.133562823313177
