# Supplementary material for: Meta-analysis of peripheral blood gene expression modules for COPD phenotypes
Source: PLoS One. 2017 Oct 9;12(10):e0185682. doi: 10.1371/journal.pone.0185682 (PMC5633174; doi:10.1371/journal.pone.0185682)
Supplement: S2 File — These files provide the results from correlating genes with phenotypes as well as the genes’ module memberships kME, i.e. eigengene (EG) correlation. (ZIP) [file pone.0185682.s009.zip › kME and gene-phenotype correlation.COPDGene.grey.csv]

	FEV1%.cor	FEV1%.p	FEV1/FVC.cor	FEV1/FVC.p	Emphysema.cor	Emphysema.p	EG.cor
ZNF260	0.0528726183886885	0.558141010054325	0.11092094761298	0.218143704586846	-0.14017657288147	0.130030053613932	0.920338781577118
POT1	-0.0520754724836347	0.564098984452196	-0.0126236166805651	0.888878074253675	-0.0608464373105785	0.512768942928447	0.870587666811563
FBXO8	-0.0216538499762276	0.810568014160184	-0.0107930474940379	0.904910037653566	-0.100277228664761	0.279955312189407	0.867537414198454
SCAF11	-0.0545595677307184	0.545633109324463	-0.028343933251358	0.753692511829188	-0.0778242895562382	0.402221527960203	0.865252009382278
SMAD4	0.0236777439695639	0.79324244931544	0.0691707070255878	0.443378031538865	-0.118716965650416	0.200403945251913	0.864712151505611
FAM114A2	-0.0974273872261928	0.279740727046959	-0.0413781306820932	0.646830141137793	-0.0869568501958981	0.349112117547205	0.864208162696835
PHAX	0.00362000752724	0.968040157718331	0.0538993411823816	0.550511971719047	-0.129135853966225	0.163412897017155	0.864187920258744
PAPOLG	-0.0233002253479174	0.796466837592696	0.0301037621156876	0.738934593592108	-0.018314720548388	0.843946924845195	0.864135098169382
FAM220A	-0.00961583525733596	0.915240637268395	0.0445557322739351	0.621737879197701	-0.121613596138796	0.18956267839908	0.861190948017286
BRD8	0.0455292966050597	0.614134410576988	0.0696767320906692	0.440041923863351	-0.0627750741733244	0.499472953922852	0.859455533983148
CSTF2T	0.0262652880908885	0.771238804433758	0.121689014457369	0.176411737945743	-0.182213871429792	0.0482858286657984	0.858510295817489
C1orf131	-0.0890645671887314	0.323283473359122	-0.0560470204746603	0.534719546806407	-0.0881487240707846	0.342520767352172	0.858025501426572
DBR1	-0.0217487598756603	0.80975341406177	0.0481730170826865	0.593694607690342	-0.151910063486461	0.100560078334581	0.856385498330635
NCBP1	-0.20858995388818	0.0195738833447343	-0.145286922335619	0.105958543419618	-0.0572939817530004	0.537727426645968	0.853423060871865
RSPRY1	-0.0955117370520013	0.289349298461897	-0.0345952640962592	0.701708106979512	-0.103222014368519	0.266002297173077	0.85317847778354
ZNF45	0.0171155281961605	0.849741034950679	0.0747832986725041	0.407181119877138	-0.11335613021691	0.221632612072752	0.851945639766316
DENND4C	-0.0349550609744482	0.698755039399547	-0.00350638304705452	0.969042805042418	-0.0181630143681437	0.845223363980361	0.850223209846775
LARS2	0.0786669712996757	0.383186576824453	0.0756447647840303	0.401783715463218	-0.151808096619759	0.10079135516445	0.847806467864626
C6orf203	0.0183780748477001	0.838802039064186	0.0535040402221581	0.553443235437095	-0.140801397238712	0.128310099116762	0.847790610436659
KLHL7	-0.118249148311301	0.189049223681461	-0.0746015250266175	0.408325431552945	-0.0796451368890322	0.391267643331448	0.847045368056853
DNAJC24	0.000465061763740504	0.995893057195838	0.0809501001183972	0.369488882184254	-0.0177293758219149	0.848874152171541	0.844933947603275
LTN1	-0.0663943745825984	0.461933701480258	-0.0364074439021359	0.68688057621801	-0.133533004634747	0.149425736833356	0.843525295090218
GGPS1	-0.0575492453505724	0.52380912586233	-0.00841377060132358	0.925803928544393	-0.0569994089984389	0.53982371221464	0.843354863692976
GPALPP1	0.0796876411611045	0.37702547868804	0.117843223478771	0.190582935643577	-0.0639616685287581	0.491383307148304	0.842561274808345
MRPL50	-0.0048473504461673	0.957213320940069	0.0356108597998846	0.693384100834715	-0.213807528037584	0.020084203148795	0.839760312090937
TIGD2	-0.0776341944846155	0.389482362183499	-0.0350128993234856	0.698280744002933	-0.0871505565751221	0.348035498207264	0.839178410084522
MED31	-0.0942217118744228	0.295942138974732	-0.0231805260335569	0.797489909807779	-0.0457745844679479	0.622575010964429	0.838689140096936
PPP1R12A	-0.0660083863038356	0.464546934834659	-0.0569751146041983	0.527965596557689	-0.0315569319858446	0.734435416011027	0.837121425680694
ZSCAN32	0.0199128213231434	0.825546149616777	0.0622575531430417	0.490359416572769	-0.159146206659926	0.085186244128053	0.836895095953606
KIAA1551	-0.0154007112121989	0.864644093443569	0.058585805052865	0.516347066221052	-0.0183579555462834	0.843583224225383	0.833199684806239
RRAGA	-0.0376652397392348	0.676658208343416	0.0633670362967663	0.482645766907974	-0.152642629109483	0.0989107559743983	0.833008081134208
C21orf91	-0.000992618059318523	0.991234363490493	0.0661204137147637	0.463787646633024	-0.149799860402767	0.105432145727639	0.832321168683495
RNF34	-0.0356207667587848	0.693303079409501	0.0104289191371946	0.908103822113424	-0.0975040722870475	0.293536309802052	0.832071813859039
AP3M1	-0.205607168568241	0.021431334261204	-0.148146857762335	0.0991878688134698	-0.0860932310423318	0.353937471152712	0.832027314150462
COPS5	-0.0355902096913923	0.693552993379571	-0.00133446890947874	0.988215727461438	-0.134655582074002	0.146003745579469	0.831845451718533
IWS1	-0.0517678111380091	0.56640654930101	-0.0290575192439501	0.747697322442881	-0.0913705752845962	0.325099304791996	0.830529138038338
C2orf42	0.0952712346693011	0.290570946898135	0.134275187298008	0.135455557006616	-0.0701698999370967	0.450214543513044	0.830218607219181
GNPDA2	0.100626994107797	0.264174694089753	0.115400911775502	0.200002070457116	-0.128642894616593	0.165039765145637	0.829031349977055
RPAP2	-0.0814515790264445	0.36652101960415	-0.0493240719953874	0.58489244178787	-0.0466044269867134	0.616274762645579	0.827093202736661
NIF3L1	-0.038015916120949	0.67381854999752	0.00535222949077682	0.952761749546297	-0.0670339953894811	0.470764442194704	0.825170946957184
ACTL6A	-0.103986453433966	0.248477330993794	0.0208744323100026	0.817265251591659	-0.17321884609292	0.0606808340044734	0.821438684401981
ZNF227	0.0124394824597094	0.890488786037693	0.0682801001207537	0.449284127468981	-0.164050757660981	0.0758774029789173	0.820204901907277
MSANTD4	-0.0482892920775669	0.592802733945572	-0.00229383876243387	0.979745257773552	-0.144287674022671	0.119032037086143	0.819833959547811
FUNDC1	0.0544121528136162	0.546720618728724	0.0951079535834587	0.29140229510929	-0.154376578040584	0.095091792948143	0.81548757358144
CDC5L	-0.12480105377488	0.16552459701689	-0.126306320989841	0.160441367529022	-0.141936270295161	0.125230846291284	0.813568597276384
ZNF264	0.0357306846525246	0.692404377791555	0.0171051259683031	0.849831284044317	0.00029635705528182	0.997458748580118	0.813367829053635
PYROXD1	0.0258880964400067	0.774435482547346	0.0537753641823459	0.55143048177569	-0.0224666751800871	0.809180737145888	0.812202464290025
FAM65B	0.0536762723069135	0.5521651596856	0.101220013599569	0.261355770945888	-0.0905424319051757	0.329522012229665	0.811475431807247
C14orf119	-0.106819297056147	0.235751158091711	-0.0226709110497045	0.801849425010892	-0.120559999470787	0.193455521732642	0.811432763971493
SMARCAD1	-0.10585341962811	0.240038022787565	-0.0376102380112288	0.677104007216365	-0.0373083855436155	0.688347763516141	0.810452659199538
VEZT	-0.0486297682172064	0.590194647293633	0.00636922008137442	0.943799395657594	-0.0459897867962967	0.620938526466589	0.810248241511541
VPS37A	-0.161288341989685	0.0723472946967551	-0.131897095250435	0.142579244581382	-0.117634822179107	0.204566583008936	0.809994642403876
HCP5	0.0268396345466704	0.766378627870764	0.0533696919720686	0.554441181054133	-0.0580461290700167	0.532393246070814	0.80965123501752
ACTR6	0.117679241238012	0.191205071446676	0.15852747478634	0.0774346415106565	-0.143946075036582	0.11991753335039	0.809502702245226
C5orf51	-0.129100706700792	0.151315249024641	-0.0630514154285408	0.484833461381654	-0.0607310616734161	0.513570071251524	0.809472680259635
TMEM57	0.0558091589784007	0.536457422999015	0.0922682557063751	0.306113177303769	-0.126655943449399	0.171719222853227	0.808539846324653
GAPVD1	-0.146646521498622	0.102695981430457	-0.0983800936111768	0.275042795621506	-0.0840236960607444	0.365668976762645	0.807110408365926
MKKS	-0.176330264146942	0.0491753462457356	-0.124130125201249	0.167828478493167	-0.0344217201496988	0.711349052679209	0.806520404834133
SCYL3	0.109568022166995	0.223845204312612	0.0881729414083747	0.328170383373377	-0.0360229920656112	0.698556317576032	0.806505649839132
UBE2G1	-0.0109036827512523	0.903939949835198	0.0315377405755926	0.726978818297	-0.133790458008171	0.148635644245329	0.805457025277201
CCT4	0.0626348886420248	0.487728678123212	0.0627143777163251	0.487175450642819	-0.110895082157217	0.2318930228159	0.804431019367973
UMPS	-0.140911365673248	0.117011607704681	-0.0845612282581712	0.348446951754235	-0.109144083810472	0.239392887214621	0.804187778799097
UTP6	-0.140890947552017	0.117065204713904	-0.106782132287472	0.23591511061951	-0.0114364515177675	0.902175831444136	0.804085864207804
SEPHS2	-0.00382168146863264	0.966260666526834	0.0433799590834853	0.63097397118715	-0.115606839847042	0.212533972800683	0.803369690005603
EPC2	0.00479607118812797	0.957665531577397	0.00844106922870755	0.925563888011136	-0.0861216192427916	0.353778197826439	0.802811934432542
PRPF4B	-0.103542031292403	0.250516110641755	-0.130325773147911	0.147439782151833	-0.0533414030883537	0.566186807639967	0.801533586867705
ELMOD2	-0.153938918166431	0.08652300116106	-0.0494128181960054	0.584216291270409	-0.0976999278157659	0.292563068082281	0.801422957280582
C17orf80	0.0675949014987948	0.453857890757789	0.0778787314105366	0.387986082317229	-0.0631621838911194	0.496826173199848	0.801047214740487
EMG1	-0.0240563587541475	0.790012201501742	0.056693122111793	0.53001316890473	-0.106297651823054	0.251941924548778	0.801040656530223
TIMM21	-0.0433998381577855	0.630817334932841	0.0102352030866443	0.909803514832985	-0.134693599750602	0.145888900215479	0.80084175724442
TMEM60	-0.117334349287862	0.192518379104605	-0.0484380241650178	0.591662787029084	-0.0976228576799996	0.292945788076355	0.800064056698515
LYRM7	0.101226237776157	0.261326293613973	0.126290210204299	0.160495148882657	-0.0724336900394582	0.435697047754213	0.799778768573237
LINC00909	0.1893637815789	0.034425027905379	0.207278097189867	0.02037296316696	-0.0481214991889989	0.604829066270821	0.799367935388305
TTI1	0.0877865648558555	0.330302696060873	0.0713875871046961	0.428868591337678	-0.141491719951723	0.126430201571371	0.798267251748574
STAMBP	-0.141686109463035	0.114991953848906	-0.0620802956802869	0.491597831391112	-0.0798845626066087	0.38984072192705	0.798037735543468
MFAP1	-0.0326117339549059	0.718067044586255	-0.003424424429716	0.96976605594825	-0.118136614441616	0.202628705836068	0.797855530831353
MED11	-0.0293948684871594	0.744868298195887	0.00828674488029475	0.926920970345945	-0.080026899725309	0.388993908205548	0.797010912614492
TAF1A	0.00323366453989669	0.971449527200896	-0.00440165047434491	0.96114420439675	-0.0498356115206628	0.592011299694965	0.795973984223076
RLIM	-0.123617643991512	0.169604232469205	-0.114126935949417	0.205046532144847	-0.063346784877903	0.49556660618895	0.794869526586522
PCMTD1	-0.0449099863927658	0.618966504305899	-0.00322187028550612	0.971553616638004	-0.0906668871896382	0.328854912726903	0.794544619984823
DCUN1D5	-0.0233131798396667	0.796356135999222	-0.0537553072694286	0.551579147586314	-0.100536683670723	0.278706601426421	0.792879565849786
GTF2H1	-0.0974784291940707	0.279487674274856	-0.0432341840968306	0.632123098475115	-0.131179845996175	0.156794466054397	0.791566852820387
SCOC	-0.072508141331476	0.421639611214891	-0.0027326072151327	0.975871977465514	-0.133164452923544	0.150562275997764	0.791131285567143
TMEM216	-0.00121962343228234	0.989229827810239	0.0209275022115104	0.816808818085698	-0.123241723823093	0.183659596503901	0.790867278194884
KRCC1	-0.107415268533013	0.233132899455139	-0.0177416237034718	0.84431269111444	-0.102410260492423	0.269800498545093	0.790790408222955
PUS3	-0.10108648964192	0.261988679351459	-0.0321890870705347	0.721569638636604	-0.181994392671508	0.0485611181348218	0.790426885538562
PPAPDC2	-0.0141003517932534	0.875977285964245	0.0521930553548483	0.563218255519431	-0.105044567045081	0.257607422480898	0.790092346091294
GPATCH11	0.0499850690566903	0.579865009781818	0.0857920419131687	0.341450439854062	-0.0833492536207638	0.369543332862919	0.790030765334522
TDP2	0.0320307698073813	0.722883149233563	0.0534011724907951	0.554207264186361	-0.0649011662859948	0.485027850635599	0.788392998973531
CHTOP	0.0873142871738768	0.33292107784947	0.125876184159379	0.161881880066243	-0.0976221610203225	0.292949249107283	0.787266806236327
GXYLT1	-0.115151433769286	0.20098279308001	-0.0136394572795688	0.880000340447345	-0.0291942521908083	0.753656435394949	0.786512033714404
MED20	-0.169930181343879	0.0581462275056472	-0.0941748229456395	0.296183626666261	-0.152906779187235	0.0983212948743771	0.786296627362889
MBLAC2	0.129803144917483	0.149083835847139	0.172242969186604	0.0547607761872717	-0.0700191367916313	0.451190886128237	0.785782785626424
PLRG1	-0.0537523045522015	0.551601405995255	0.00572278221856328	0.949495465669764	0.0364367883943053	0.695263976489125	0.784982482982254
ANAPC10	-0.0524923015196708	0.560979776659916	-0.0152190433385845	0.866225809923673	-0.0784131917930221	0.398659098881769	0.784596674027442
ZNF443	0.0884658532575208	0.326559769448379	0.0621985007856775	0.49077180356343	-0.125245460621111	0.176580569590001	0.784426380560963
TGDS	0.0546107532073874	0.545255751862444	0.048310748026824	0.592638224919875	-0.00866806461187536	0.925777499443989	0.783010194501302
IRF2	-0.136606770387071	0.128738053379452	-0.0825271175291029	0.360205441995604	-0.13383845607511	0.148488692974244	0.782908616383522
CSE1L	-0.138929858009407	0.122302307263045	-0.0761478170346053	0.398651614008132	-0.0913029246484618	0.325459157163596	0.781590151560666
SNIP1	0.0600194907144998	0.506116610199385	0.0810582046922425	0.36884785107079	-0.0804897234331781	0.386248054471429	0.781202634717279
MRPL18	-0.095401463210536	0.289909017190048	-0.0684359251405328	0.448247597422816	-0.135542649055045	0.143341804111019	0.781126019220334
ECI2	-0.0324959015791502	0.719026401752648	0.0377289317573807	0.676142112927271	-0.095551354507631	0.30335687580217	0.780841883865053
CSTF3	0.00447262608642576	0.960518164889087	0.034155555657599	0.705323103315941	-0.0657857966785605	0.479083963543084	0.78068020330146
MUT	-0.107205536762893	0.23405197313888	-0.00413243933876684	0.963518989787651	-0.107025589837145	0.248690409614804	0.780537188859735
SETDB2	-0.0171593596356774	0.849360777433465	-0.0171900000716037	0.849094978376147	-0.0183280247458985	0.84383500402839	0.780395806316115
KRBOX4	0.0786176283070798	0.383485962690489	0.0874059417841838	0.332411897932416	-0.0137411771757052	0.882591075932982	0.779553824355505
MRPS28	-0.107729288134163	0.231761553289859	-0.0582188521372766	0.518982474539887	-0.14686048656566	0.112524390972546	0.77912865780778
IKBKAP	0.065778935248592	0.466104215674442	0.142081460464716	0.113971817704598	-0.0525229458893829	0.572167788786605	0.779115302470047
RRP15	0.012384689686578	0.890968171635543	0.00238982311287286	0.978897901149925	-0.0976426997820087	0.292847223157319	0.778410488646789
API5	0.059538716441746	0.50953552703078	0.107546336065828	0.232559828600169	-0.0910602760458045	0.326751974468849	0.776769418014166
FBXO38	-0.0459518034010745	0.610847305271055	0.0419944527677947	0.641931018781921	-0.0802921399211756	0.387418851924858	0.77664227577538
RUNDC1	-0.0975143180131772	0.279309838930259	-0.0547484978615045	0.54424088538523	-0.10752552469982	0.246474175717198	0.775654566817505
RECQL	0.045661219077554	0.613107226280382	0.104406578075032	0.246560583378862	-0.0724458104779632	0.43562004465123	0.774424056760461
ZSCAN16	0.0171311932359991	0.849605129691588	0.0590037933609104	0.513353499503837	-0.0444855366146722	0.632415789066658	0.773785700447877
NUP133	-0.0504174080587498	0.576587578389474	0.00166130392925212	0.985329840519878	-0.0802052294085436	0.387934522950445	0.773542647875474
MESDC2	-0.0505035863077197	0.575935319978456	-0.0186567056325026	0.836391979175726	-0.121427002592449	0.190247922492846	0.772493819844416
COA4	-0.0738124408785406	0.413314805069381	-0.0652617214464548	0.469625016172466	-0.115201013078719	0.214154562235427	0.772353902512242
CEPT1	-0.188928289603972	0.0348494037583424	-0.154407662851155	0.0855572431692267	-0.0847294831665053	0.361641465060484	0.772045284748726
ALKBH1	-0.131256368271053	0.144546312035635	-0.080878198036977	0.369915620795692	-0.107847563986729	0.245053815912254	0.772006805964093
FAM103A1	-0.0867874005080861	0.335857795769646	-0.00730340708949088	0.935572919366321	-0.16120156024979	0.0811799084224947	0.771297141845996
OSGEPL1	0.155125025259195	0.0840959405481486	0.208459851143407	0.0196519048818357	-0.0542760137595713	0.559393454327908	0.770793698976285
NDUFA8	-0.134497350043304	0.134804184076188	-0.0942390057907444	0.295853104595167	-0.0845140295320616	0.362868011695914	0.770139427781356
HIBCH	-0.042103401418431	0.641066580869208	0.0090377250135081	0.920319121874481	-0.0836109536695073	0.368037008072133	0.770095404336877
GLMN	0.00489548352057352	0.956788867571585	0.0644710179281839	0.47503548048155	0.0150355713315931	0.871621979436378	0.769879122689892
MRPL35	-0.162278319135175	0.0705903151947098	-0.0963893277994441	0.284920534775167	-0.188994972007142	0.0403969575641831	0.768252125163594
SOCS4	0.0411233249916724	0.64886002420703	0.0671961364605849	0.456531578297609	-0.0922612686618633	0.320385303084906	0.767926932547696
GFM2	-0.074340466215019	0.409972169066632	-0.0740375435602627	0.411887859530311	0.0189284064946591	0.838787598540865	0.767760822694216
MAP3K4	0.0832692091041585	0.355887462149485	0.0867654092728488	0.335980725714097	-0.0076276616388067	0.934665191305705	0.767110472849043
ERGIC2	-0.11576693129573	0.198569465921425	-0.0216596213762742	0.810518473140594	-0.140532005071932	0.129049502272523	0.767001004660172
DET1	-0.140554264616065	0.117951736210035	-0.102428153453351	0.255676602416536	0.0319247979457592	0.731457106297548	0.766925591882158
CSTF1	0.114346392889248	0.204171114006783	0.127562181280531	0.156290306606673	-0.170846419603604	0.0643517244858694	0.76689303973692
PPP1R8	0.0361401936079941	0.689059956770363	0.104382122784901	0.246671875208854	-0.0757383544335367	0.414990628866759	0.766638136013075
TAGAP	-0.0296334539432657	0.742869558777515	-0.00741361252928216	0.934602878207728	-0.133839873860544	0.148484353936656	0.766222494570756
HDHD2	-0.0922318653742038	0.306304796251955	-0.0568608110863848	0.528795084327086	-0.176887462354379	0.0553429831817301	0.766058775108928
RPL7L1	-0.084640982056901	0.347990886393859	-0.0194004110756553	0.829966666766528	-0.0650065850380099	0.484317472771919	0.765731818825267
NARS2	0.0124277645197077	0.890591303752111	0.00813565780157496	0.928249788585729	-0.0401818482167322	0.665730760746259	0.764530169240219
ZNF764	0.0561159011560418	0.534216811487147	0.0599111759370597	0.506885824357241	-0.152033561211556	0.100280525367406	0.764299895204982
AGL	0.104780039905064	0.244865339371499	0.143182110611475	0.111168832421735	-0.0747272450503306	0.421264289148114	0.764172818122778
EIF3J	-0.157254491945332	0.0798753575839355	-0.119294331204573	0.185141596826331	-0.0470767537335837	0.612701190138137	0.763688098188659
TRIM27	-0.034861208686691	0.699524909277794	-0.011018491149008	0.9029334202297	-0.0593786766505252	0.523008278451366	0.763212440498299
ARPP19	0.00101211113874525	0.991062230558267	-0.00470948757794689	0.958429107212633	0.00424906700694039	0.963576832694736	0.762937997459839
NFS1	-0.0600221268705705	0.506097896693149	-0.0158569568219624	0.860674102756647	-0.0641491503223564	0.490111527267289	0.762825548611616
PSMD5	-0.0801710629988912	0.374128564697447	-0.0218462370562062	0.808916991172244	-0.133132372169093	0.150661513459112	0.761918935232264
DYNLL1	-0.143979707089577	0.109171427613607	-0.0918969947831668	0.308071794512566	-0.0969524422891182	0.29628897009801	0.761852927120788
DCAF13	-0.0207182725060556	0.818608675617894	0.037516769049865	0.677861846175283	-0.121474612091174	0.190072911036253	0.761577214081096
COPB2	-0.247020277307217	0.00548295502182158	-0.141255704640787	0.116110591382113	-0.116238763248972	0.210027947699473	0.761435058372709
MRPL39	-0.0387891087776696	0.667573741984572	-0.0281482448014531	0.7553391702701	-0.0784089604756827	0.398684628193401	0.760887882592796
MTIF3	-0.145994670935234	0.104250206399908	-0.0618869459207796	0.492950564297863	-0.0566752941348868	0.542134885432334	0.760242322691558
EHBP1	0.104324011463551	0.24693646929989	0.0745584705387393	0.408596747444051	-0.0863070871933401	0.352738721736028	0.759994652013784
ABHD10	-0.0143906628891036	0.873444836647624	0.0273730684654843	0.761872771510433	-0.0693375055214622	0.455619861604373	0.759064103897787
NUP107	0.0116409626016702	0.897478912081834	0.080173018359941	0.374116874847663	0.0412806703514653	0.657159291243995	0.75843643077604
TARDBP	-0.0644220941055686	0.475371352873192	-0.0264594680359206	0.76959463138622	-0.07563696397385	0.415617259500134	0.757772973024532
RIOK2	0.000868664106605563	0.992328943481224	-0.00436089228253729	0.961503722244849	-0.154961588060094	0.0938299589772312	0.756296774673911
FAM179B	0.0913686918890406	0.310872986841861	0.121150735766141	0.178347133863199	-0.0735041369748096	0.428926259871025	0.756265364277039
PCM1	-0.0621403573558018	0.491178022941247	-0.0341795589747713	0.705125593146769	-0.00728749814489708	0.937572852273714	0.756226872234277
POLR3B	0.107299465283089	0.233640052278693	0.092520194980629	0.304788704997153	-0.0934824248493822	0.313994379643671	0.756006420723708
CHCHD1	-0.179100486628411	0.0456649456188137	-0.124005611064047	0.168258647967258	-0.176569710359089	0.0557894860939107	0.755850433682438
BUD13	-0.01313917260932	0.884370685893297	0.0246657790828936	0.784820276980187	-0.0893679310862205	0.335860084607913	0.755541293558298
GIMAP7	0.0116486373454212	0.897411690201598	0.0815134618518846	0.366155804013946	-0.145403556633134	0.116174656853699	0.754883946830889
TRIM4	-0.0505951166108676	0.575242930438578	0.0119493169741429	0.894778661462719	-0.106378135571919	0.251580992246034	0.754632985193063
ZNF813	0.112430430676979	0.211904993324927	0.109064274581732	0.225994753613432	-0.152608160284287	0.0989878794141939	0.754625737588943
MRPS14	-0.223995156938299	0.012032944355865	-0.151850789083551	0.0909312903899734	-0.107264547175023	0.247629390767602	0.754562674930976
THYN1	0.0564824231268716	0.531545669716884	0.0863876301427045	0.338096957941023	-0.09962894153586	0.283091783051094	0.753737603737015
PRPF38B	-0.0155199936588236	0.863605835171658	-0.0347476598088851	0.700456758143701	-0.000115401023774899	0.999010438842377	0.75372933370114
ZNF22	0.102151647648063	0.256968852439452	0.13489335267046	0.1336490528942	-0.158229863837758	0.087022524254156	0.753692740464024
TEX10	0.0544030493754747	0.546787811359044	0.0261740523445608	0.772011672811147	0.033160197115233	0.721484514181482	0.752876848779291
DCP1B	0.0757457526012837	0.401153778311281	0.114463922051025	0.203703393741915	-0.0391033311736184	0.674185972923999	0.752790132497657
MITD1	-0.000293717202780278	0.997406187716911	0.0490130763808798	0.587264724669328	-0.0865443356592438	0.351411819329806	0.750543670122171
RIC8B	0.0552725129548492	0.540388576608499	0.00139763044245585	0.987658010905662	0.00069884106454717	0.994007507834444	0.75006027765983
STAMBPL1	0.217475906461478	0.0148399712722606	0.177388053883433	0.047809397882688	-0.047584301062952	0.608871250911758	0.749113560971949
FAM98A	-0.026586285039764	0.768521389766598	0.0200023086921123	0.824774706021611	-0.0959569303268726	0.301299634898847	0.74904526869399
SUV420H1	-0.0999034835806078	0.26764185884526	-0.0352441840992163	0.69638528962274	-0.0545720396982759	0.557249917838736	0.748814850090867
TMEM19	0.00241340545493848	0.978689718131568	0.027925277699883	0.757216708984993	-0.143032240399503	0.122311418432791	0.748774418265183
ASCC3	-0.175192173796666	0.0506809527270844	-0.148918322602811	0.0974211593033005	-0.00688539276701217	0.941011039149616	0.748560795111569
RAD51C	0.044199757194254	0.624528064644267	0.0412251411433626	0.648048606242204	-0.0380116892424134	0.682785634842367	0.746927212184551
G2E3	-0.0892616331541024	0.322209730087114	-0.0488490468881841	0.588517715629054	-0.0915207534960066	0.324301379098097	0.746416750627629
PIGV	-0.100240477305266	0.266023112365458	-0.0171058518176781	0.849824986556374	-0.093111485478827	0.315926878033924	0.746194695706471
LYSMD3	0.0119783480645873	0.894524498542602	0.0321278168158794	0.722077883514191	-0.154054445482474	0.0957923210630629	0.745852306595081
C14orf142	-0.0822356922675258	0.361909993143027	-0.018136359381953	0.840894005401404	-0.171916324348644	0.0626744453721937	0.744871842105305
MSMO1	0.0677058753256302	0.453115374801632	0.0969041622668312	0.282343609381921	-0.159455457392487	0.0845735554891736	0.744393133307449
GIMAP8	-0.163608151721887	0.0682847459559345	-0.0819032024925784	0.36386081782682	-0.105096061356665	0.257372899461888	0.743666175002634
GCLM	0.000118937818348833	0.998949660353731	0.0885488210047892	0.326104484016509	-0.0891394358761967	0.337102075571416	0.743036516657817
SNAPC5	-0.01540245675126	0.86462889825375	-0.00527147330920961	0.953473691033785	-0.0412711169127697	0.657233624324082	0.741663272440434
PAFAH1B1	0.0105911058741036	0.906681091397227	0.0869648500308201	0.334866908061283	-0.0558107876991909	0.548323164615398	0.741597295537612
SLC38A9	-0.227958912042799	0.010563674513113	-0.183346246911148	0.0406911679608328	-0.0932443628822187	0.315233736968026	0.741515662722047
GPATCH1	-0.00335921746989437	0.970341497977207	0.0474730039268434	0.59907674718249	0.117840717276086	0.203769831050571	0.740889544273486
NUP35	0.105888277865791	0.239882373355967	0.0735039125394536	0.415275283444256	-0.104012011170827	0.262340938734463	0.739648963801113
VPS33A	-0.11948511063536	0.18443474569047	-0.111286373760347	0.216621565658515	-0.0330648958067934	0.722252184747414	0.738931819983028
MANEA	-0.227467315730504	0.0107368923817082	-0.173658479856672	0.0527700574096392	-0.0811330793167148	0.382450593909289	0.73852400244898
DIEXF	0.106351677931835	0.237819868642149	0.0595289582743072	0.509605043468807	0.00332884984869523	0.971461189746935	0.73848609057657
NOL8	0.0270537960091595	0.764568682764115	0.0406650490465729	0.652517315421112	-0.00679798163127462	0.94175859056752	0.736919104025246
C3orf17	-0.0449117360720139	0.618952829571009	-0.0298259299357673	0.741258345530032	0.0546502309183379	0.556684391706322	0.736455497943901
SLC5A3	-0.0938318326967423	0.297954057884237	-0.00657025636238932	0.942028534767045	-0.0332040831982985	0.721131096296914	0.735773549487129
PRKACB	0.048149794584934	0.593872805788226	0.112785848320818	0.210454758590137	-0.0302076616937468	0.74539283787821	0.735322319125064
RAD1	-0.0942272051685143	0.295913855894116	-0.0866136422543373	0.336829875758183	-0.0705335775518669	0.447864235337801	0.735306199625983
ZNF720	0.0308809824818649	0.73244658193683	0.0649774121362453	0.47156654621942	-0.105853553575205	0.253939906912422	0.735227305482509
NUP43	-0.0727252044238609	0.42024748887677	-0.0173902156750825	0.847358570381216	-0.0495466310975388	0.594163591211682	0.734442926862717
RIOK1	0.111451717380874	0.21593533316447	0.0732164734373913	0.417106628500932	-0.0792086280555586	0.393877174868267	0.734267993062535
MED8	-0.145975485945385	0.104296227712597	-0.0519965312074487	0.564690644217955	-0.157084448682397	0.08936203847664	0.734124715987273
GMEB1	-0.0212924651532089	0.813671584081453	0.00428124768604481	0.962206269624647	-0.0165616790547292	0.858720660055767	0.734085750128679
C12orf29	0.170460631647699	0.0573549537490679	0.228138687127447	0.0105009451506281	-0.0589432337569763	0.526065802402994	0.733745185349909
ZNF567	0.217070455759899	0.0150319906464585	0.218544875978745	0.0143439129654927	-0.133794040429138	0.148624672492592	0.733317059613582
GLE1	-0.119932850314208	0.182783591980157	-0.0211400888029769	0.814981060485232	-0.0947131930223539	0.307637492894568	0.732808787285867
ARV1	-0.087418038926756	0.332344730352796	0.0273290364744021	0.762244405316297	-0.136700067509928	0.139924041358123	0.732508642680918
ARMC1	0.022577839822359	0.802646268090203	0.147345753755353	0.101049083005978	-0.140455186242615	0.129260945100995	0.731766908412421
NUP37	-0.204537966449888	0.022133100041559	-0.116119135127422	0.197197946783268	-0.126429915857753	0.172491521641523	0.730258279456928
GART	-0.0325415608901849	0.718648185846638	0.0302103895298542	0.738043399526452	-0.0872611616189296	0.347421691245885	0.730094719487138
WDR12	-0.227765664009777	0.0106314719378079	-0.166104625561428	0.0641218144947682	-0.17260802085413	0.0616091949677978	0.729966352199643
PEX11B	-0.0790451065292951	0.380896959793149	0.00630502488308662	0.944364927750695	-0.0402970269836565	0.664830248237715	0.72989138904771
PIGU	0.0509486441150838	0.572572294509037	0.0568665440892663	0.528753464968225	-0.102879968368398	0.267598280065717	0.729436294529884
ZNF268	0.105998139827243	0.239392276191368	0.0850830176655857	0.345469944444891	-0.0985217605347323	0.288502569816452	0.728611266933752
UBR2	-0.0824680395084073	0.360550587392299	-0.0244519350947448	0.78664104560047	-0.0350404845179546	0.706395928340535	0.728402054370874
MAGEH1	0.184815262745777	0.0390794979234818	0.188590686664325	0.0351814177824775	-0.0574850615899112	0.536369794723505	0.728062449676305
ZFYVE26	-0.140977055496057	0.116839302820833	-0.125762175604241	0.162265302352462	-0.0547574618527362	0.555909282068437	0.727474328447573
MAK16	0.0952358211671129	0.290751121311639	0.0711679951335674	0.430293530284543	-0.0883879438851637	0.341207349224946	0.726944285020497
EED	0.0593092647611656	0.511171420342624	0.0996805876447863	0.268716204600493	-0.07397498181719	0.425967302343276	0.726533051061673
FBXO3	0.124949180061534	0.165019133492857	0.165190487132122	0.065621474138604	-0.102667231347882	0.268594178927016	0.725928820332425
ZNF621	-0.0718336814420682	0.425982232276845	-0.0176094553140555	0.84545801229286	-0.023438707511588	0.801092254432739	0.725926605204434
MMAA	-0.000979328488300207	0.991351716797802	0.0520290987660582	0.564446516738593	-0.0341684286644235	0.713380104642444	0.725870925631908
GFM1	0.0521451575934103	0.563576944213744	0.0961364367650481	0.286192079238658	-0.0242218854054441	0.794590500821702	0.725779560971412
PAQR8	0.0115314621910122	0.898438087986132	0.0371607504029543	0.680751361267163	-0.0285144361185278	0.759215540640394	0.724999651189453
TBCK	-0.0816930950150964	0.365096928852262	-0.0779299913329219	0.387672870760747	-0.0878849136311474	0.343972892384156	0.723828392912443
EMC2	-0.188167232941316	0.0356016278312577	-0.150645315824774	0.0935562927453863	-0.119790234013102	0.196336072402884	0.723176211546179
TDRD3	-0.0218687833549086	0.808723558711271	0.0127367481237788	0.887888682638988	-0.0233735919559049	0.801633447542767	0.722882537244889
ASB8	-0.0282346690202432	0.754611801026768	0.0585811995757066	0.516380099643969	-0.0591747684477715	0.524438926908173	0.722394497235958
UBXN8	-0.132263325583605	0.141464050826213	-0.0453648047246977	0.61541623724817	-0.0965825703275623	0.298144166179142	0.721880052216738
CCDC90B	-0.0774483259854484	0.390621975813548	-0.0146087347245164	0.871543387301313	-0.0710018471835578	0.444848149257164	0.721871643581332
SEH1L	-0.108648169445275	0.227781264545721	-0.0455841380344868	0.613707309294402	-0.0563430348775814	0.544509179171867	0.720767836748736
TMCO1	-0.290996147551753	0.000993715190087912	-0.197129759484467	0.0275591493804047	-0.0653722616496768	0.48185763471025	0.720662548921439
RARS	-0.168321645499651	0.0606006174995464	-0.0917587698999104	0.308803098636799	-0.0633739821074959	0.495381176740256	0.720054648434463
CUL3	-0.0655326434274773	0.467778975838471	-0.0420749761745918	0.641292070722161	-0.0168125992438645	0.856602911589426	0.719969765541146
MRS2	0.0792690632675753	0.379544818209249	0.101646801803303	0.259339785228246	-0.109247232368743	0.238946456605958	0.719187489496822
PPP2R2A	-0.0108085790742224	0.904773842948908	-0.0041643807951639	0.963237208304069	-0.0337904600032693	0.716414625800654	0.718964780919046
ZNRD1	0.0446915160441044	0.620674996372225	0.0826287078111164	0.359612410872369	-0.126378371919245	0.172667997200854	0.717537053435352
FIGNL1	0.11177344966055	0.214604468920461	0.0850757552540578	0.345511269055849	-0.105693287667078	0.254663603208263	0.717142999289712
DUSP11	0.0549281037188527	0.542918991297079	0.0858933624253547	0.340878471420206	-0.0972071436421784	0.29501588660553	0.717123366597331
AHCTF1	0.0764075296225556	0.397040292976664	0.0830721375463629	0.357030998372577	-0.00516563241324576	0.955727255399675	0.716856333825534
SIRT1	-0.0161003597656693	0.858557563453319	-0.00986433959193572	0.913058656303669	-0.0669819058076756	0.47111004961884	0.716730138129005
MRPL27	-0.169530930574615	0.0587476815152891	-0.0956241741477009	0.288779340400954	-0.136559000478143	0.140337257975448	0.715997436999046
CUL2	-0.0565728576529402	0.530887630347006	-0.0153057754221217	0.865470598623973	-0.0391142755856966	0.674099965858001	0.715611682106069
MTMR12	-0.115405732309665	0.199983154515678	-0.0502406117290672	0.577926774950527	-0.0625343176111859	0.501122795548875	0.713873312888117
COPS4	-0.0810547795161148	0.36886815095743	-0.0656399948499839	0.467048592121401	-0.101552200646583	0.273855105762287	0.713824706896889
RPP25L	-0.135826142991887	0.130958030276279	-0.0823716992103455	0.36111386587925	-0.0830501693235681	0.371269462646213	0.713654438310509
NUDCD1	-0.0250120211395189	0.781874677540278	-0.0272913436224469	0.762562579266238	-0.0713136306034565	0.442846335646093	0.713162978728855
GPN3	-0.087628885754867	0.331175425790532	-0.0710184072935608	0.431265762793588	-0.170237487376625	0.0653225567137823	0.712061408363264
ATP11B	0.0177601045166636	0.844152569237934	0.0820136724910297	0.363211935406425	-0.0846004360607513	0.362375803335629	0.711562839378451
ZDHHC13	-0.0603208477212565	0.503979672609002	-0.0168101905943061	0.852390929799757	-0.0651489209395281	0.483359207931736	0.711560091451825
SIMC1	0.0506785832772079	0.574611878009087	0.0741881541123266	0.410934739874334	-0.197102170661636	0.0324098784977514	0.710756754687492
EBAG9	0.0752768775973884	0.404083458177166	0.103636421015478	0.250082137282528	-0.0975025985012932	0.293543641428649	0.710162542356752
PIK3C3	-0.177716139232573	0.0473921891526589	-0.148208935966801	0.0990447774739795	-0.0505321141954385	0.58683840576608	0.709797194909075
RAB33B	-0.0143296302553032	0.873977132680965	0.0651762326929327	0.470208354086623	-0.121332209108513	0.190596729962374	0.708842954623435
ARIH1	0.0156284182751902	0.862662287387109	0.0387174894998527	0.66815123958662	-0.0595579278751347	0.521752262268218	0.708150048731054
PDCD10	-0.103795499109103	0.249351921960126	-0.0595909473069036	0.509163521732524	-0.0766829529189278	0.409179196826287	0.708088907058353
CCDC28A	-0.229940253748955	0.00989017244471676	-0.186880364634904	0.0369046784303273	-0.0988499061352363	0.286891798646813	0.707393233632862
LYSMD2	-0.0780600253518719	0.386879012021959	-0.103472170731214	0.250837641119612	-0.136804730411317	0.139618058091589	0.707354922105369
SARNP	-0.123957836755271	0.168423914731533	-0.0679264064358564	0.45164183332522	-0.171842250768147	0.0627894084558814	0.707164244967517
GABPB1	0.0109994736006623	0.903100137197424	0.00635941201698895	0.94388579868351	0.0263096270715665	0.77732838519538	0.706927824314756
LNX2	0.0562836750742954	0.532993277074219	0.0562293916930955	0.533388999320918	-0.0642383410918299	0.489507117058618	0.706741603227531
ATL2	-0.105656551359068	0.240918401247545	-0.105483458276829	0.241694312582568	-0.0266660753614991	0.774391715010972	0.706712655688768
LRR1	-0.110933559100774	0.218091046773081	-0.0529790014568763	0.557348180809715	-0.0923838980331861	0.319739757629744	0.706644957645697
TOP2B	0.0357616449503844	0.692151319878508	0.122411423018906	0.173838660290147	-0.0513944092666168	0.580462971145556	0.70625401480722
KIAA0040	-0.0292034128450474	0.746473438431499	-0.0101293752771331	0.910732236139263	-0.0122164251835861	0.895540704577396	0.706114627048074
ERI1	-0.0500822773694431	0.579127351383354	0.0192391427114299	0.831359021949534	-0.113646998225542	0.220441504413579	0.705722209285753
SNX20	-0.042694393629688	0.636385833445015	0.0124380335353732	0.890501462264364	-0.17589798363889	0.0567431433433927	0.704800386593137
NKAP	-0.217147193196118	0.0149954832201864	-0.132313789084061	0.141310906786667	-0.207491976838189	0.0241621079966109	0.704475996830124
MSH6	0.0454126118742234	0.615043573401411	0.0530974079506178	0.556466383320309	-0.147206520278194	0.11167067733341	0.704159346616491
ARL6IP5	-0.0308756658448816	0.732490900196613	0.0584000521375448	0.517680262571236	-0.154584400525457	0.0946420038083681	0.703858718687965
TOMM70A	0.0854057170229837	0.343636860855648	0.0962515335063522	0.28561290026539	0.0106363515313253	0.90898918112212	0.703822980724975
TERF2	0.0218792748885799	0.808633552166411	0.0677110298881875	0.453080902554229	-0.0464650690734065	0.617330851612738	0.70354644120518
BOD1	0.0962102616124621	0.285820494737159	0.0866634586846363	0.33655099821154	-0.103589036460604	0.264296982740087	0.702576935266842
BCOR	0.0437400644563576	0.628139081665111	-0.00270880830089865	0.976082051590729	-0.0846576065577039	0.362050362858856	0.702373236787527
NEK9	0.0211495963862973	0.81489934020591	0.0724073531200439	0.422286918034413	-0.00640782988072202	0.945095827520862	0.702210621544212
MAML1	-0.0369640892881806	0.682349490289694	-0.0281358751057487	0.755443294469265	-0.0390333746409505	0.674735828160756	0.702141517301907
SCAF4	0.0103804433154882	0.908529117323954	0.0197769977991297	0.826717360967612	-0.128898513075666	0.1641946754322	0.701940746443717
DHX15	-0.0642459870774645	0.476581429527438	-0.0300456653681311	0.739420313279732	-0.0381065988652388	0.682036327381106	0.701901641299159
PEX12	0.0917955970930106	0.308608146917788	0.0838719464372394	0.352404171852576	-0.156008682500398	0.0916045607540313	0.701871709098696
PHF23	-0.0404275867735149	0.65441565100953	0.0180292031688131	0.841821762572874	-0.161089383217213	0.0813945996981331	0.701633839975877
LIMA1	0.0479175992728509	0.59565588661726	0.126117125850122	0.16107379181521	-0.00981957743434862	0.915951339834921	0.701268204074083
C12orf65	0.259210237692994	0.00351148867304186	0.2694012517909	0.00238063114966397	-0.198146269240021	0.0314856259979268	0.701259589904601
DPH3	-0.173627594895624	0.0528128463840505	-0.105730275982167	0.240588448182911	-0.0998731236473538	0.28190766081311	0.701208918786018
EYA3	-0.149275161339125	0.096612421817972	-0.111966532094223	0.213808582281101	-0.0691645609724843	0.456747416502322	0.700939805386298
AIM1	-0.144730776474542	0.107316271203494	-0.0884312252211589	0.326749911361022	-0.0725381224509898	0.435033826053459	0.70060351774586
GATAD2B	0.150944649602597	0.0928989347909851	0.133514046585139	0.137705409161692	0.040007042232823	0.667098371149057	0.700216471126895
TRIM52	0.184221722061966	0.0397241103597676	0.196554882534489	0.0280239554244217	0.00419158532552256	0.964069236759742	0.698771559382681
ABHD6	-0.158349096917537	0.0777729888619466	-0.124283268290678	0.167300521508255	-0.016446075810556	0.859696681830314	0.697540035107925
TUBD1	0.163694292481423	0.0681375353252823	0.247461309067111	0.00539721788099453	-0.087046291239758	0.348614745401243	0.697329996900581
TBP	0.0503000468799288	0.577476404392032	0.0294433847217694	0.744461717559334	-0.0191256539950598	0.83713075700147	0.696233451802484
FRYL	0.0492605219301146	0.585376845544212	0.03671072723652	0.68441046358866	0.00307521817856335	0.97363480475702	0.696196230408307
KRIT1	0.118083555941973	0.189673794863782	0.190378832518141	0.033452788549188	-0.114549073461928	0.216776336889355	0.695718629278389
RGS14	0.0394914486372305	0.661920813667015	0.0489827388014222	0.58749637586759	-0.0791346327929028	0.394320560912839	0.695131829829483
ZNF776	0.130256596945391	0.147656603230563	0.125690556099034	0.162506511907586	-0.151221087671563	0.102130929871923	0.695026549613809
MED7	-0.148811124759609	0.0976651531427577	-0.0892324615733589	0.32236853068099	-0.159875405416884	0.0837471922762848	0.693649650614441
CRTAM	-0.102719138094527	0.25432151022732	-0.0471333875843203	0.601695774978031	-0.00132518594004857	0.988636936933526	0.693613101346473
MOCS2	0.0283516410928744	0.753627675288074	0.0440184628242671	0.625951126383599	-0.220216414137637	0.0165664355686501	0.693152351039042
ZNF585A	0.0122597551321121	0.89206137927237	-0.0207013286107674	0.818754473627843	-0.0583072876191848	0.53054733045122	0.692961402840766
C1GALT1C1	-0.215561637518684	0.0157656750580309	-0.150627613751897	0.0935952828695447	-0.160509038042427	0.0825125723433587	0.692045685800576
TRIM68	0.0842874218877394	0.350015543710696	0.13601887562544	0.130407222811633	0.00388019263633087	0.966736943471799	0.691845043250681
PRKCI	-0.0183592372808129	0.838965031670579	0.0441560682193964	0.624870873013632	-0.0641396808632701	0.490175721266127	0.691823117618201
MFAP3	-0.0441837273139199	0.624653834821081	-0.0374792693550988	0.678165981306481	-0.103630774975197	0.264103523054657	0.691528924457948
RACGAP1	-0.161479534376124	0.0720052446307867	-0.114945945356727	0.201793187444165	-0.0801362668888727	0.388343995735583	0.691252808251928
CHAMP1	0.046055125148739	0.610044635639345	-0.000459321645846431	0.9959437475253	-0.105055223445832	0.257558877519845	0.69054725368438
SIKE1	-0.0248735399849463	0.783052415816438	-0.0228966763578033	0.799917349099296	-0.20187308000255	0.0283664466013252	0.690503022737404
GTF2H5	-0.0710205341899518	0.431251930413729	0.0375837927618034	0.677318390500365	-0.156099869897031	0.091412758281791	0.690262816444254
DNAJC16	0.0131366385418177	0.884392831753259	0.040042378837388	0.657499799819649	-0.142279006822561	0.124312165747425	0.689963613403127
CEP350	-0.0508542923265916	0.573284482603388	-0.0583405545067967	0.51810766403773	0.0110255473697156	0.905674079647851	0.68961829971743
RCHY1	0.0403956756193871	0.65467092581146	0.0476886269706821	0.597416575022673	-0.0631810818283391	0.4966971517148	0.68957916465427
GPANK1	-0.0552719335453437	0.540392828700112	0.00271577760055601	0.976020533087497	-0.173491548416822	0.0602700784436773	0.689071696560163
ELP3	0.0875784053545457	0.331455138088696	0.086248400758707	0.338879016833111	0.0709898440498874	0.444925317381201	0.688805996493795
NUP98	-0.0228141507537235	0.800623455019365	-0.0348984249829782	0.699219587615728	-0.0805972616299219	0.385611724929629	0.688627021699394
KIAA1429	-0.0655877111420099	0.467404235184476	-0.0161088928892304	0.858483380784239	-0.0656991311156832	0.479664535168064	0.687785379196688
C11orf68	0.0354015025805281	0.695097081684796	0.0877532511585874	0.330486959659211	-0.113193442525384	0.222300801141575	0.687207561180861
CCDC51	-0.0478861195919105	0.595897811799722	0.0262619262576145	0.771267278931138	-0.238772698293464	0.00921691326378913	0.686641866073552
PPP3CA	-0.230701284683477	0.00964170399042245	-0.180015763306788	0.0445519808742605	-0.133294493863853	0.150160515689055	0.686471724228544
PROSER1	-0.0314599714427578	0.727625566045216	-0.0328430947051089	0.71615216315481	-0.0772104171052315	0.405954994331085	0.686069909071047
C11orf58	0.0145232937598136	0.872288292071393	0.0724182114586392	0.422217153308585	-0.157577104196112	0.0883497330272324	0.686015732120743
PDCD2L	0.16497391102885	0.0659809238052923	0.12265939242652	0.172961857509596	-0.106935010690908	0.249093418314619	0.685876370802408
IKBIP	-0.252696841259308	0.00446703419642993	-0.173158368497923	0.0534664575338078	-0.185946890028485	0.0437982883616604	0.68569873073021
ZNF107	0.220301392570104	0.0135601419651497	0.222792404535247	0.0125128050426972	-0.0914231579743896	0.324819779535954	0.68561238007354
SNRPG	-0.0259766939953229	0.773684281533726	-0.0183392672982608	0.839137829987758	-0.0962952361506315	0.299590645163604	0.684763533761225
FASTKD1	-0.208728400165824	0.019491151910315	-0.170969523282194	0.0566041730822015	-0.0161585119608488	0.862125457406834	0.684277073578297
INTS8	-0.0697810726866053	0.439355803464633	-0.0930054929341304	0.302248044349623	-0.0281350475921874	0.762323307974708	0.683951213451037
CGGBP1	-0.0215384499390766	0.811558751584727	-0.0060028242855418	0.94702755251789	0.0280197083162802	0.763268864336261	0.683865306718597
LYPLAL1	-0.129612860179056	0.149685842472181	-0.107371885053973	0.233322804178864	-0.0332977742130476	0.720376792346233	0.683841105949271
TXNDC15	-0.328051748413522	0.000187875497748966	-0.246705599276076	0.00554486895715918	-0.0780400651294154	0.400914061351219	0.682635189784934
APBB1IP	-0.228007360476346	0.0105467369601305	-0.167283820496593	0.062228729284975	-0.0626147024311323	0.500571622741834	0.682356674632683
SEC22B	-0.200149527161144	0.0252240143915036	-0.114675460605233	0.202863494686958	-0.116577645657423	0.208692767738156	0.682245659310207
RBBP5	0.0367918336459216	0.683750450062544	0.102063696282479	0.257380830256541	-0.0242017623444373	0.794757383520163	0.682175198727018
MPLKIP	-0.114218171608531	0.204682264478377	-0.074319470038309	0.410104780429585	-0.144456565672671	0.118596107323287	0.681860717500567
HEATR1	0.067359244207341	0.455436898416738	0.0828848019086633	0.358120157370674	-0.0589195934396835	0.52623205390501	0.681829055848241
UFSP2	-0.0295553780519567	0.74352344850109	0.0316318011977651	0.726196843125516	-0.0436728934453512	0.638652952716194	0.681113947777308
TMEM64	0.0923072128515327	0.305908129407153	0.138257899362157	0.124137789122069	-0.0344715200721396	0.710949962507349	0.680828434296182
CEP135	-0.00907617672053149	0.919981235897843	-0.019168450061254	0.831969531695211	-0.0558570420600593	0.547991198299905	0.68031859647754
PALB2	0.0134045813974559	0.882051708380369	0.0798123989376974	0.376276560638109	-0.169636348377763	0.0662926238634816	0.680187407404826
UNC50	-0.131440467974386	0.143979024280964	-0.00801069899167962	0.929348956929779	-0.183383969889603	0.0468399381764734	0.679831078411163
COG2	-0.0810316678025827	0.369005144386201	-0.0457010178486184	0.612797489392594	-0.0409261560017056	0.659919922179135	0.679751677068025
ASB7	0.0143617737632937	0.873696786081569	0.00804998079845425	0.929003410074931	-0.0132889099178961	0.886429083172526	0.679696905871861
RAPGEF6	0.179076760509078	0.0456941011792285	0.183836459436418	0.0401472749277996	-0.0189131847070121	0.838915488083238	0.67913997726215
RRAS2	0.0905661342442093	0.315160007634815	0.104936914801799	0.244155657217582	-0.128129074402431	0.166748254949272	0.678091781415043
PRIMPOL	-0.0306229440069142	0.734598545143981	0.0118526618339364	0.895624939734668	0.0236278674897689	0.799520629573692	0.678014694530309
KLHL42	-0.0473824689689748	0.599774428863266	-0.0103688275534188	0.908631030287523	-0.0407027471440426	0.661661977747502	0.677349442555221
SCRN3	-0.0936732060832776	0.298775206239744	-0.0451045387457359	0.617446766449464	-0.0889772550756843	0.337985379020161	0.676768300795689
SLC12A2	0.135524760687003	0.131822915804457	0.112344723567686	0.212255774795168	-0.0314726731695924	0.735118147894236	0.676533232755898
TMEM41B	0.0235941849630119	0.793955828460185	0.0437781672445444	0.627839437492564	-0.0583409253895417	0.53030980598642	0.676166501950207
PSMB5	-0.178231358397436	0.0467431180752064	-0.14049833562529	0.11809950734915	-0.102295392582844	0.270340917048757	0.676076930518945
DYNC1I2	-0.313666322088951	0.000368047975071977	-0.221796372293366	0.0129227765935385	-0.0967406157276484	0.297350510393152	0.675859851617421
DGCR2	-0.118133649906259	0.189484695280462	-0.0827220190830818	0.359068242381802	-0.0606901508645521	0.513854296042077	0.675219390817909
SPCS2	-0.0954386098109668	0.289720391227853	-0.0479180763364909	0.595652220665431	-0.0695479682311952	0.454249785793459	0.674522407439882
SKP2	0.00720307902877382	0.936456100876078	0.00946456818488171	0.916569140893607	-0.126156662664477	0.173428602428136	0.674344923916415
GMCL1	0.0169421167055782	0.851245795599113	0.0698881750125062	0.438652154031638	-0.0722805189582119	0.436670835824236	0.673690586533253
FBXL4	-0.164526914042886	0.0667278689162721	-0.109953109998273	0.22221175785021	-0.14306513123778	0.122224622761095	0.673473010481588
ZNF721	0.150475543424896	0.0939307596080617	0.15876123292108	0.0769930430274627	0.0316338693818751	0.733812188990204	0.673308556068128
PIAS4	0.0727964330124081	0.41979125002988	0.0760505340512392	0.399256181532646	-0.0688671002981876	0.458690400523498	0.672910508738134
SERBP1	-0.175994190212689	0.0496160387033045	-0.130510641012303	0.146861524852395	-0.160881272544349	0.0817940989533536	0.672855296288686
NBN	-0.224802261394681	0.0117200400752804	-0.132898861459652	0.139544535490725	-0.0269513768432091	0.77204349325676	0.672686616162144
KLHL28	0.127638564021055	0.156040455411198	0.102208935376483	0.256700751126985	-0.073326264714611	0.430047135147071	0.672295810518689
NFX1	0.208692655747013	0.0195124827798271	0.17531314223283	0.0505191305071068	-0.0208539787706379	0.822644414621861	0.672062778657973
WBP4	-0.15636861397256	0.0816100275206538	-0.108524729219451	0.228313150937132	-0.110047406464184	0.235502963006733	0.671846946408331
SP4	0.168564943560241	0.0602240270696112	0.219325879696826	0.0139906787280918	-0.0228501436291454	0.805987361700197	0.671482235552275
SPOP	-0.0495743526402139	0.582986495852503	0.0942521371916005	0.295785511951667	-0.139700554092674	0.131352202220285	0.671365370641067
MRPL3	-0.0793502833863758	0.379055172068292	-0.0157532608194506	0.861576104960936	-0.112658125529159	0.224509494989663	0.67084669126209
APTX	-0.154396718051424	0.085579694274011	-0.107740664386394	0.231711978798657	-0.0748315109512619	0.420614818939249	0.67070400780598
CRIPT	-0.19138425883872	0.032512743083998	-0.127628643543994	0.156072888790071	-0.102060028510495	0.271450520197902	0.670373716716519
PRRC1	-0.0321897204341202	0.721564385435375	0.032946130264691	0.715299944914577	-0.0678377527939854	0.465449165476831	0.670077246220327
FYCO1	-0.029185700842527	0.746621988693587	0.0218996785503539	0.808458516942108	-0.0459126125734436	0.621525177764961	0.66998385984872
TUBE1	0.209770319920969	0.0188781553284443	0.239611109302393	0.00711647439724578	-0.0974170291035038	0.293969530526323	0.669550216091899
DFFA	0.0876545009994463	0.331033549204241	0.120227480326717	0.181702989407477	-0.128414286254438	0.165798291644133	0.668895924422371
ARL14EP	0.0524046746942127	0.561634819144729	0.123823127128652	0.168890566896451	-0.187103033184087	0.0424810733834944	0.668423829216753
CHCHD4	-0.21910677152352	0.014089003826937	-0.173317695481707	0.053243778103634	-0.117256749753971	0.20603542810487	0.667697701348633
NRF1	0.162659535184103	0.0699230325139804	0.166435120398452	0.0635865596726272	-0.104606723523929	0.259607425651561	0.667696901340578
MRPS17	-0.00979967246117967	0.913626401452191	-0.0196090459238756	0.828166142714918	-0.21621857085079	0.0186917957411195	0.667445235071244
MRPL36	-0.0395414257629296	0.661519282085505	-0.0261960143934636	0.771825609346249	-0.072028192828717	0.438277699273951	0.666302179715928
ACADM	-0.00423437998789818	0.962619704581137	0.0344975653562682	0.702510749804307	-0.225652444844574	0.0140143554699052	0.666296856339491
IDE	-0.168686419781443	0.0600367178569562	-0.131264185881663	0.144522188380284	-0.0459664544778964	0.621115865477031	0.665503304987491
PM20D2	0.162272827105106	0.0705999660397797	0.18450797879885	0.0394121183021896	-0.124714491405639	0.178436584968853	0.66528215999216
MRPS27	0.0336231785324051	0.709708764534887	0.0333976320136784	0.711569669242426	-0.0406307439369432	0.662223816845026	0.664969904992892
IKBKB	0.026146653635981	0.772243814056702	0.0788992750122056	0.38177898801012	-0.0227132307949536	0.807127154772882	0.664823210183008
SEC22C	0.0460629024862678	0.60998423501917	0.11029715862773	0.220759536336745	-0.095085036994887	0.30573358377938	0.664628080502552
UTP3	-0.0624731384098647	0.488855459443938	0.0343781659505065	0.703492119191181	-0.243036033692605	0.00800575373658299	0.664589146187946
ZNF202	0.21307885785378	0.0170407398407988	0.192899774571974	0.0311380636890759	0.0014189414520446	0.987833071642041	0.664314766897749
SFR1	-0.187648710324799	0.0361219308393891	-0.127091875679222	0.157835304711758	-0.151961255873913	0.100444123489587	0.664164476528454
POGLUT1	-0.118977592816111	0.186319502529673	-0.0865784211563611	0.337027135668709	-0.0466343699636566	0.616047949487037	0.663837342272725
MOB3C	0.0281627823697456	0.755216803214711	0.0186707668778884	0.836270394268548	-0.0289119163075194	0.755963687931793	0.663335189108331
TMEM223	-0.0125167076973708	0.889813204499764	0.044354938278018	0.623311075369368	-0.0923574879808763	0.319878714408305	0.662985951406637
NEMF	-0.0167522220027752	0.852894201363389	0.0121554151731023	0.892974534591239	-0.00933966927118264	0.920045067279784	0.662891294200827
MTMR2	-0.0292587360352721	0.746009503727426	0.0168486837111803	0.852056773140284	-0.0736435055871398	0.42804919089702	0.662674325273502
USP24	0.141122558131994	0.116458349167113	0.173774780530389	0.0526091875925722	0.00126967354595945	0.989112908893913	0.662651433356778
NSUN2	-0.0444561929992564	0.622517544322238	0.0104695260566362	0.907747583534599	-0.0998622873061086	0.281960139505744	0.662120087463799
SEPHS1	0.139254227839406	0.121423809107219	0.178169267366719	0.0468209463995814	-0.0886378922445573	0.339838431414852	0.661752481027779
C6orf120	-0.210892851228258	0.0182364376342464	-0.112732799327015	0.210670766460731	-0.0829015169054081	0.372129226452877	0.661685940733191
POLB	-0.184865802728916	0.0390250169274669	-0.220614862361631	0.0134242706329095	-0.0431472697019635	0.642700713286143	0.661442854812487
CEP192	0.0968847316244312	0.282440582147722	0.0642236665638023	0.476734918422577	-0.0629390126698998	0.498351157825367	0.661278474019968
METTL25	-0.0681155811078412	0.450379944845716	-0.0236034814375546	0.793876452032782	-0.0564646755855963	0.543639354506518	0.661171371171688
ZNF518B	0.255653307322396	0.00400769706688211	0.29675394754456	0.000777989960390753	-0.0995495305586695	0.28347758963535	0.660854997034024
NDUFAF4	0.210933023165436	0.0182138265096264	0.192120300892569	0.0318388190796518	-0.130057538053596	0.160403207936024	0.660819905956383
CRBN	0.0763414578611326	0.397449850011069	0.109851703730584	0.22264107785486	-0.125732348989295	0.17489115682992	0.660751285014621
PSMG1	-0.148835530571039	0.0976095605221943	-0.0783538417192552	0.385088871711912	-0.0807464513815528	0.384729980571684	0.660233163937469
C16orf54	0.0198724698661987	0.825894061828662	0.0604796639463104	0.50285539404362	-0.175561304656961	0.0572261434584434	0.660199705812372
HDAC2	-0.126787950803054	0.158839787511569	-0.0800789381730645	0.374679572881256	-0.0508931154769594	0.584165423742323	0.660185100195653
TRIM35	0.192804449067129	0.0312230545204176	0.206304727383808	0.0209838827636739	-0.0301421770968554	0.745925954349785	0.659921511513452
FLCN	-0.0940856604380618	0.296643191286012	-0.0732459482299342	0.41691862123529	-0.119431390788871	0.197689452235054	0.659762622912048
NPHP3	0.0479477268128997	0.595424394245337	0.0460183512441004	0.610330265896579	-0.0212275539290181	0.819520860101787	0.658555830034513
TCEAL8	0.0054103814743504	0.95224910829347	0.0449036793857576	0.61901579822113	-0.0805727412847614	0.385756762084974	0.658405759839321
RDH11	-0.0671506591386374	0.456837054624198	0.019011324644642	0.833326842766611	-0.0929467052086565	0.316787807821736	0.657416741521683
TRAF3IP3	0.0677721101931834	0.45267252621567	0.112298551828865	0.2124449178144	-0.0300016024357015	0.747070791613111	0.657079275223779
NCBP2	0.0493434571851711	0.584744716840553	0.0752434394304982	0.404292872480452	-0.0792842660735465	0.393424253313159	0.656458112010303
GIMAP1	0.00394043889383869	0.965212874990614	0.0875036607220911	0.331869575683159	-0.0698418373005914	0.452340589797155	0.656290621093732
UBQLN1	-0.0434199723840252	0.630658704918959	-0.020318173174603	0.822053074558493	-0.048074138284133	0.60518495891131	0.656241199670583
ZDHHC16	-0.0354083522851832	0.6950410123524	0.0275552787515264	0.760335478438701	-0.0510765228619034	0.582809556384915	0.656033460484779
HPS5	-0.106427883493513	0.23748188033641	-0.0795806444818111	0.377668499965609	-0.0938938758718679	0.311859823237076	0.655906075127541
ATP6V1H	-0.0756613488769004	0.401680227758749	-0.0404622348620966	0.654138527162626	-0.133150299787043	0.150606050740965	0.655783112864469
TRMT12	0.0647550960114304	0.473087769118133	0.120380921946528	0.181142075355802	-0.0812378572089915	0.381834280119328	0.655698452832958
EIF2B2	-0.114171010095523	0.204870503542743	-0.133077885151409	0.139007419393003	-0.0252255787976057	0.786278685083813	0.654892413194079
PANK4	0.049292663662417	0.585131825532332	0.0097295048320009	0.914242487476927	-0.0983883228986422	0.289159293891656	0.654527262147115
WDR43	0.0395874389606316	0.661149682931591	0.0345304772888944	0.702240325565564	-0.0353109740367741	0.704234531324412	0.653955163210991
PAK1IP1	-0.174258762679983	0.0519440748446969	-0.147652977080682	0.100332085030446	-0.025551235190634	0.783586957365415	0.652815943595411
NSL1	-0.130533963179663	0.146788696166135	-0.0262603372736637	0.77128073762222	-0.152457806954569	0.0993248467157114	0.652779559853952
EIF4E	-0.0550891479167105	0.54173505543664	-0.009373652975583	0.917367715036043	-0.112744329997952	0.224152777501191	0.652710519116536
EIF4ENIF1	0.0713768760568605	0.428938032713551	0.083395083752198	0.355158251660842	-0.0212191293067356	0.819591269512705	0.651228456108282
UTP23	0.130778508425411	0.14602669106598	0.124905588084096	0.165167766656901	-0.183852606396481	0.0462710173708358	0.650906601415582
ZNF138	0.144675850680575	0.107451097591963	0.164084803908427	0.0674733987624651	-0.0326403959963877	0.725674957639087	0.650428339786493
RFC1	0.106125441570873	0.238825252581125	0.0917406947076476	0.308898812506038	-0.0433186878674622	0.641379485630613	0.650173417095196
ARL1	-0.0983259470196156	0.275308365693243	-0.080506906439224	0.372124045819958	-0.0552419834892688	0.552413454647821	0.649526854601769
TBL2	-0.225058696897638	0.0116221269482916	-0.133821115725609	0.13679434468569	-0.0434984059482113	0.639995488101383	0.648984861721099
DNAJA1	-0.227397950096197	0.0107615336388469	-0.198629465321867	0.0263773988830088	-0.0342127522627716	0.713024544631523	0.648940461548095
C9orf69	-0.0851907983664771	0.344857015991739	-0.015841838400315	0.860805599565983	-0.142068647257381	0.124875402252237	0.648167750566455
SDF2	-0.0889308214647548	0.324013517668523	-0.0243746614241701	0.787299274196127	-0.140663263243982	0.128688829687621	0.647551476436442
MALSU1	0.191056826620337	0.0328163981199357	0.216768345479617	0.015176470517737	-0.19276681098639	0.0364967342710857	0.64728318142535
ATP5F1	-0.208582297253173	0.019578467552907	-0.143412641289186	0.110588613747947	-0.128796443554816	0.164531736586366	0.647071476203667
SLC30A5	-0.170430404366446	0.0573998049511973	-0.102301709258338	0.256266984849022	-0.0418379416640752	0.652829106531686	0.646965702959552
KIN	-0.125651821038977	0.162637080204144	-0.108145742150867	0.229951609777117	-0.140227245898498	0.129889911213273	0.646369521307793
SNUPN	-0.12274535151325	0.172658675631468	-0.0510639839416788	0.571702248151544	-0.180716187578946	0.0501903198516417	0.646071386609469
SLC4A7	-0.0153798081218696	0.864826061944933	0.0263407717525213	0.770599543218983	0.0277833728337696	0.765207440671509	0.645819215984823
FAM175B	-0.0647419895448166	0.47317753475963	-0.0380718757049408	0.673365831437883	-0.0262114679638056	0.778137642220147	0.645597719751876
TMEM245	0.0894851689134757	0.320994547916698	0.112651892106919	0.211000514007647	-0.0730630346491306	0.431708975485488	0.645588349230262
DDX59	-0.0355780183537406	0.693652710620564	-0.0128310774257831	0.887063857073307	0.000844604876459753	0.992757628698101	0.644974287023891
ZNF397	-0.0559638665686191	0.535326771179568	-0.012688289235998	0.888312459055782	-0.035335571456269	0.704038097635836	0.644826281941197
MRPL57	-0.068421120481989	0.448346018591136	-0.00746183909582248	0.934178412415284	-0.151161550546272	0.102267573101354	0.644034902692255
MBTPS2	-0.220185916936274	0.0136104957005386	-0.15097011673756	0.0928431766417455	-0.119485921163594	0.197483357546366	0.643660926379631
AKTIP	0.1851712950237	0.0386970578513606	0.165584837052795	0.0649710703114671	-0.0362984751557664	0.696363828719818	0.643655430730512
TMEM126B	-0.0209058165921898	0.816995320226517	0.0338619295147971	0.707740776393312	-0.067520184269836	0.467545314138644	0.643419593283502
TMEM161B	0.0518968769816507	0.565437967035011	0.0722390879388321	0.423368872875928	-0.0569464992824324	0.540200664024367	0.643383835052868
LBH	0.299794320093812	0.00068227651074351	0.323974565655133	0.000228097183388558	-0.0343721612528708	0.711746288826796	0.643126683592154
NUDT21	-0.0156136215473983	0.862791042158963	0.0111581821567097	0.901708951767759	-0.087545023329428	0.34584950279177	0.642680673673072
NUP205	0.147200697907265	0.101389012681762	0.0973750593004757	0.280000314895558	0.0295745875071777	0.750551762392015	0.642672874509947
AMBRA1	0.225653518205387	0.0113977654790051	0.170425110972608	0.0574076622456821	-0.0752725022424265	0.417874318286569	0.64223029525561
TXLNG	0.155329051084125	0.0836839948925772	0.164499088577186	0.0667745925531854	-0.0548174805852587	0.555475668826702	0.642077849430491
RAB10	-0.238330202419943	0.00743897292581045	-0.117067518137312	0.19353892474901	-0.151798812788233	0.10081243310982	0.641628804230093
DENND2D	0.114081101397004	0.205229706845666	0.14123639729588	0.116160969111139	-0.0348152045564351	0.708197856272087	0.641550702759379
MED19	-0.0217794547215356	0.809490007456268	0.0179367732126325	0.842622194333501	-0.0292669150781781	0.753062983486524	0.641372636390119
GIGYF2	-0.0675277658625051	0.454307418169294	-0.0705449219062946	0.434351418379079	-0.0949938569630534	0.306199726998716	0.640791378458451
CNOT7	0.119922294260481	0.182822395113691	0.102848510445218	0.25372062150246	-0.123779818772115	0.181738494586045	0.640057555571034
SLC25A44	-0.178070843433811	0.0469445370411696	-0.12511676542067	0.164448652992357	-0.0714280733652388	0.442112830324929	0.640025024288629
DNAJC19	0.0849808397533864	0.346051643830826	0.0289563572298625	0.748546327663327	0.0334736426882128	0.718961605376204	0.639802874899933
C10orf88	0.0156247715063648	0.862694019669094	0.0646577719616848	0.473754558241162	-0.060821156097698	0.512944431874512	0.639747960228694
TSN	0.015213707741446	0.86627227307054	0.0232849836309495	0.796597089669628	-0.0624893471269649	0.501431282040326	0.639519548449304
BRAP	-0.0508028652019633	0.573672840516969	0.00589558735405146	0.947972536192155	-0.0720587085322004	0.438083190972795	0.638429155503318
FAM173B	-0.133733216014079	0.137054669810694	-0.036596203716273	0.685342818466276	-0.0230760022445203	0.804107988878339	0.637189068698887
CASP3	-0.0650887084899412	0.470805990332537	-0.0428495262200015	0.635159522285197	-0.0841989226585217	0.364666492249803	0.636883209199546
RBM25	-0.0149162269980533	0.868863495848227	0.00650591284976049	0.942595284716316	0.125209315616264	0.176706463077553	0.636866582373562
DDHD1	0.097117359111765	0.281281069626074	0.0730256640610011	0.41832491485103	-0.0421710413010376	0.650246301014402	0.636861538465481
TXNL4B	0.0892650876260029	0.322190928405435	0.0618231987434453	0.493396990116277	-0.0683189002076852	0.462283140439619	0.63671731897614
CAND1	0.0549216229398624	0.542966662160706	0.100011828405438	0.267120697639753	-0.0828429956738208	0.372468030719041	0.636311095574959
PCF11	0.0420260133004193	0.641680556746622	0.111224657516427	0.216878106025828	-0.00547791657397868	0.953053745802107	0.635643101714949
RYK	0.107416850049943	0.233125978646184	0.0838098368751535	0.352762122171069	-0.00374232126907363	0.967918209049783	0.635477212193672
FASTKD3	-0.0677899847891455	0.452553057446278	-0.0494966938608391	0.583577579481281	-0.0795290951868868	0.391960349349662	0.634311346634106
DCAF7	-0.165338035034856	0.0653775044475203	-0.0832882056298953	0.355777352749268	-0.0877386731328106	0.344779531075742	0.634229675374636
MIS12	0.225324720896472	0.0115213109916235	0.236922165173906	0.0078083573742363	-0.0808498010261353	0.384119875463198	0.634143698221429
RNF170	0.0682226066428722	0.449666906326358	0.130144141461464	0.148009589444382	-0.0184247652155868	0.843021273969254	0.633908922066874
SLC4A1AP	-0.179655354557767	0.0449875051461202	-0.0675728268590038	0.454005670984632	-0.0131678358184679	0.887456986071033	0.633175984710568
STX6	-0.266857307871784	0.00262684701113866	-0.184725926766582	0.0391759562237302	-0.0841573919197304	0.364903939333529	0.632795343283436
PRPF4	0.00721217115870372	0.936376060238532	0.000432675435916505	0.996179057388679	-0.0143952084142059	0.877045701030823	0.632478278903056
ZNF12	0.0870322897845617	0.334490809271975	0.121365901936334	0.177571633994727	-0.0538033465376093	0.562824222905258	0.63241596093182
HSPA13	-0.00453323549359459	0.95998357938404	-0.00679996517917204	0.940005454108345	-0.130798272197656	0.158014522320461	0.631350190466457
SNAPIN	-0.130101413975651	0.148143873449601	-0.0946107523594034	0.293943521755341	-0.0910536933072159	0.326787092718429	0.631171441901783
UBL5	-0.0212256623329149	0.814245604279209	-0.0161706806241324	0.85794626626646	-0.122825580888124	0.185155455629152	0.630857328469164
ZMYM4	-0.192492843164024	0.0315022508959327	-0.157153799623727	0.0800710233238844	0.00227673361554548	0.980478978606014	0.63072829745998
SWAP70	-0.0190587091558632	0.832917464873406	-0.00495964247788845	0.956223111504959	-0.166363808446165	0.0717809539242755	0.63045445522855
METTL15	0.0791082063415798	0.380515698584038	0.0847237573945396	0.347517939251234	-0.0624523103672262	0.501685419644556	0.630195293725892
DYNLT3	0.0954970414531792	0.289423847601179	0.109254130490919	0.225182914162163	-0.0530001893778529	0.568676669179585	0.63003276045904
ZNF33B	0.00438258929517925	0.961312337338755	-0.0234849518841762	0.794888654922758	-0.0693842756524752	0.455315197943106	0.628382509730145
EFCAB14	0.0338460421900476	0.707871673501314	0.0958272487021703	0.287751824473156	0.0665982642355834	0.473659711264383	0.627711271156344
RPP40	-0.033568381749418	0.710160716685147	-0.00550462347975522	0.951418355472495	-0.0491506818919628	0.59711829347198	0.627614485339032
BORA	-0.100208358979731	0.266177104840328	-0.0802833922461582	0.373457382043724	0.0517553735894715	0.577803700897633	0.627302053871251
SNTB2	0.02656186278156	0.768728039281765	0.0533653677671304	0.554473315904938	0.0371887134119506	0.689295867790089	0.626717085653082
TMEM128	-0.0707424750084187	0.433062456319527	-0.0216593578201834	0.810520735458762	-0.138050283428232	0.136015583155012	0.626007775656287
NCOA5	0.0867522415224947	0.336054346493195	0.138279391632019	0.124078755336742	-0.144524241017021	0.118421776205865	0.625976504292762
BIRC2	-0.147025146975401	0.101801608107326	-0.103199762950567	0.252094104272339	-0.0851083487465102	0.359490867413466	0.625975009033091
INTS5	0.0659617636236543	0.464863130584968	0.0901486390408397	0.317405239864626	-0.0920941694537073	0.321266299273129	0.625693684825887
WDR75	0.0688917467993378	0.445223238982692	0.0405971018334281	0.653060276913177	-0.00504424879225402	0.956766572368902	0.625546281514388
NARS	-0.295140890998553	0.000833627687346325	-0.205112864987053	0.0217533531246317	-0.0541957423832467	0.559975382691892	0.625227945366449
UBE2N	0.0639840300354092	0.478384482636543	0.0669903882803718	0.45791451602075	-0.0211743943108493	0.819965169623965	0.625059925878863
SF3B3	-0.00385295484577285	0.965984737242285	0.0522116830283148	0.563078789108754	-0.0566955943225503	0.541989987558163	0.624307472096488
PDE12	0.0262253445349507	0.771577143284558	-0.00153062536974709	0.986483685037658	-0.104941803238348	0.258075881881517	0.624082252336842
THOC1	-0.01631174923258	0.856720214953871	0.00126354941640858	0.988841953597595	0.102857626875385	0.267702750774764	0.624044444421904
MRPL20	-0.115270944175298	0.200512554316927	-0.0573112092999779	0.525530395601194	-0.052933091169666	0.569166896736441	0.623751110401294
ZNF33A	0.116467085495937	0.195849729961657	0.110672288942775	0.219183794034811	-0.0224659760111614	0.809186562434213	0.62307682629398
METTL6	-0.0466298719156586	0.605588106786152	-0.00500663207939594	0.955808769258406	-0.0826655769112318	0.373496335768546	0.623020871557246
QTRTD1	-0.0270121636399277	0.764920431751363	-0.000959505519801312	0.991526763491531	-0.16851531471595	0.0681329299385393	0.622461985426343
ATP6V1D	-0.271203699149939	0.0022190231484835	-0.170758615110306	0.0569143450647308	-0.151041834658251	0.102542766782645	0.622445185310848
RBM12	0.145297328673052	0.105933267113729	0.188697939887659	0.0350756522791975	-0.118058018386822	0.202931361767613	0.622369353961928
MRPL13	-0.165610731545733	0.0649285467997903	-0.141996921041701	0.114189363610348	-0.172629267819332	0.0615767091399502	0.622243836302729
C7orf55	0.0536942284490387	0.552031995694293	0.0783679413091027	0.385003092833991	-0.0766770636094156	0.409215280778076	0.622084693296051
ALG2	-0.0135436139930542	0.880837324920288	0.0396115323547148	0.660956186253434	-0.181657119096082	0.0489866906682163	0.621102906193936
ATL3	-0.103463202611338	0.250878937134346	-0.0369920186089316	0.682122442051827	-0.099605035842555	0.283207888394882	0.620448406341663
BTLA	0.135597913585604	0.131612586065106	0.113632744962219	0.207027731504077	-0.145405656350524	0.116169330820249	0.620328459947303
RNF149	-0.307603835670241	0.000483799404315334	-0.219051201322504	0.0141140365831433	-0.0384205072911886	0.679560240583937	0.620307195945318
CASP2	-0.0256470459995176	0.776480355368086	0.0202796958817966	0.822384499918119	-0.0390535740170089	0.674577044345944	0.619888408961697
LPAR6	-0.0894584321776816	0.321139737898611	-0.0729306538011657	0.418932310573374	-0.0555157019956745	0.550443291832352	0.619867681423813
CNOT4	0.0181467201257278	0.8408043137591	0.0677994152494468	0.452490033993886	-0.114708683928938	0.216132366139454	0.619811981360267
SOAT1	-0.173173536358337	0.0534452255158081	-0.152482885465577	0.0895784269054893	0.0175804107569695	0.850129026752796	0.619669560555925
DTD2	0.081772421332019	0.364629929652554	0.0749888030759953	0.405889694766821	0.0132333715953813	0.886900572790115	0.619243985373295
LFNG	-0.111780096832693	0.214577034231354	-0.0440933137406631	0.625363420387435	-0.141028735406014	0.127688654547066	0.619050624786298
METTL3	0.137870262416689	0.125206248741939	0.154343132998253	0.0856896813686078	0.0384244561378269	0.679529114019904	0.618944855988308
IL21R	0.272450946690942	0.00211307902626115	0.239888189204537	0.00704836629736385	-0.103039618639162	0.266852546982076	0.618830434439246
MTR	0.068437709478504	0.448235735986806	0.0672834618588937	0.45594532179289	-0.112455922670589	0.225347789043957	0.618690089856622
POLD3	-0.349273643239665	6.54497879920606e-05	-0.248493806996046	0.0052011576997579	-0.0905675248942781	0.329387440350485	0.61753483382119
BFAR	-0.0447157317234775	0.620485523920488	0.0415537408886508	0.645432668911965	-0.108892726489397	0.240483200757528	0.617436170236072
UTP18	0.0248704858345202	0.783078395942848	0.0207031888388933	0.818738466524305	-0.100431796193499	0.279210955082211	0.617346578633127
CD84	-0.0567482979929543	0.529612218594937	-0.0913290210506605	0.311083999346742	0.104114944807862	0.261866419718719	0.617316681552254
ZNF573	0.0963473527791782	0.285131324899301	0.118763023616597	0.187120557400729	0.02342079772522	0.801241098161232	0.61657307028439
LRPPRC	0.0130710165852472	0.88496634973166	0.0250016343496222	0.781962996793939	-0.0480481421090298	0.605380346054819	0.615415780497815
GNPAT	-0.298344655023657	0.000726476906699479	-0.257888029097407	0.003689099794705	-0.0117105783746886	0.89984307987975	0.61504178510122
DR1	0.0142029120660625	0.875082484863694	0.0430782002857118	0.633353673396012	-0.175454133452441	0.0573805976808748	0.613462523649574
RECK	0.011268780822348	0.90073965734153	0.0518320629092208	0.565924269813329	-0.0704098140519308	0.448663297692417	0.613301729557808
LXN	0.0254313071065802	0.778311804826404	0.0863987779563271	0.338034389620972	-0.0187014134735867	0.84069516959966	0.613075576700252
ABCE1	0.00273247366406327	0.975873156322431	0.0419078679016206	0.642618356392638	-0.0571951564904807	0.538430252751654	0.612442321030756
CEP83	-0.0198230548398814	0.826320166569761	-0.0232826360924746	0.796617151670837	-0.0114431301884218	0.902118987621686	0.612176823654292
GIT2	-0.231233201078334	0.0094713184232985	-0.152503197981978	0.0895352193684792	0.0139416123775608	0.880891017203811	0.611769049282944
HS2ST1	-0.0869395916338883	0.335007838628079	-0.0386490172426014	0.668703542869784	-0.172810387947994	0.0613003509496489	0.611476423121092
USP42	0.135014829929998	0.13329622676742	0.0812374750526773	0.367786333250809	-0.00841072418530165	0.927975034203887	0.611072889650022
SUDS3	0.0025900557840385	0.97713030979507	0.069774464453382	0.439399239721745	-0.0970290644138126	0.295905605817855	0.61024478925685
TIPRL	-0.0448150279501194	0.619708853650952	0.0387787413892322	0.667657326752325	-0.153069594830073	0.0979593471590561	0.610206192060321
MICU2	-0.0284075209536893	0.753157678441064	-0.00628863604711408	0.944509310797963	-0.127602690258043	0.168512091477462	0.610117322314014
TSEN15	0.0677294471806356	0.452957744892321	0.145763010749007	0.104806983606086	-0.095411770601727	0.304067026848893	0.610066543461546
EEF1E1	-0.0361796262120694	0.688738229747065	-0.0345874730320416	0.701772102327764	-0.0577640474266592	0.534390648472313	0.610048418823371
ATP9B	0.0185891158195666	0.836976469230931	0.0653715795294901	0.468875973090044	-0.123195451442332	0.183825488354202	0.609566899902222
CDC42EP3	-0.267360244959823	0.00257642033476631	-0.190139894809207	0.033679535424397	-0.1239009495155	0.181308071220565	0.609289595101653
TSG101	-0.265424850685292	0.00277539219291213	-0.240164819129959	0.00698094614116383	-0.0883146711853104	0.341609308854395	0.609246973951708
HAT1	-0.174899028761365	0.0510748791792694	-0.0964067519780603	0.284833064634873	-0.180347926015127	0.0506680099551188	0.609225880249692
TMEM38B	0.105077563118388	0.243520596082829	0.131130616918706	0.144934775691651	-0.186555378868311	0.0431008445876725	0.609201224283856
TP53RK	0.138174503911433	0.124367060125556	0.154945841811584	0.0844590630201743	-0.168740027258219	0.0677607531270719	0.609184265005895
CSPP1	0.0457431839609386	0.61246940301397	0.0886402999685513	0.325602965922766	0.00752767977705353	0.935519732098991	0.609092229556506
PREB	-0.0769417806740618	0.393737893960325	-0.0417432538841625	0.643925947193762	-0.0920045625582285	0.321739375836934	0.609083602824773
UTP14A	0.0435757314466353	0.629432106226267	0.0560888663004579	0.53441410107019	-0.106098411299275	0.252836958496323	0.609032160287316
CIPC	-0.0291635033268986	0.746808172007701	-0.0343856899822433	0.703430263131062	-0.068765391721718	0.459355798621435	0.608732718952814
NR2C2	0.0437565749870168	0.62800923374905	0.0942087710424032	0.296008773929223	-0.0311049110203072	0.738100461758016	0.608456354415304
UPF2	0.119744959382972	0.183475164641272	0.0757788054160559	0.400947730290944	0.10190772708985	0.272170170305471	0.607442451592745
CX3CR1	-0.132584357809608	0.140491944227307	-0.0229397577065975	0.799548800411132	-0.0884830607179376	0.340686002970242	0.607333735188045
PWP1	0.093659931382214	0.298843991807626	0.106625099347282	0.236608741543951	-0.0551450416610155	0.553112037774052	0.606885263835478
OSBP	0.0261892339711289	0.77188305200628	-0.00955771335927957	0.915751065591681	-0.0671394602426467	0.47006512009073	0.606882099470587
NIFK	0.0216896800756408	0.810260464922979	0.0440161246535814	0.625969488752414	-0.136032798594151	0.141886795615879	0.606564936065565
FBXL3	0.123241423842582	0.170916670549371	0.118244165250894	0.189067996601671	-0.141345158247134	0.126827540219461	0.606364910072641
RINT1	0.123295747797415	0.170726699567369	0.117238885933311	0.192883046755144	0.0449139201670798	0.629138200666669	0.60591609282308
REXO2	0.0667508402787293	0.459527560647326	0.0980189837578168	0.276817180218236	-0.0605714504743192	0.514679415112349	0.605718521753771
OARD1	0.0274485603459215	0.76123573977101	0.0416252662074635	0.644863838044783	-0.0180035518456244	0.846565496507811	0.605604130421998
ZBTB33	0.00901491991956231	0.920519523372893	0.0691961345348714	0.443210053907968	-0.102684237252903	0.268514475878568	0.604798470681057
RNF20	-0.0879749715901471	0.329261823616506	0.0297510917329673	0.741884682148502	-0.00937138843050894	0.919774429778954	0.604568403212045
MCEE	-0.117315689024521	0.192589621461513	-0.0941397651231094	0.296364266788787	-0.0806759418651339	0.385146555617023	0.604178039548827
COMMD8	-0.261874693765383	0.00317673540395277	-0.114506127217181	0.203535621755119	-0.213729031197094	0.0201309989602842	0.603830154932498
ADH5	0.0641372731345542	0.477329262096834	0.0821519044236988	0.362400992207575	-0.0894741542791753	0.335283697177111	0.603821614364672
PIAS2	0.0670140193139828	0.457755561948194	0.0807018544243072	0.370963499550149	0.00232024751428674	0.980105960167516	0.6033449894617
FLVCR1	0.0393835133348771	0.66278832664492	0.0808457442404136	0.37010833300879	-0.0800150289179139	0.389064489559881	0.603273321891088
MRPS33	-0.0226391428410659	0.802121390389175	-0.00811945427963377	0.92839231115351	-0.0760361595291927	0.413153272751614	0.603180724932539
MORF4L1	-0.0218388120598938	0.808980695297839	0.0167543141586392	0.852876036660009	-0.145001950684418	0.117196836185209	0.602526397870146
PDCD6	-0.0759853597613293	0.39966151344083	-0.0211646170514932	0.814770237533963	-0.0627246793361195	0.499818060782691	0.602365086733314
TRIP4	-0.13485863330012	0.133750025023975	-0.0662710534214272	0.462767732993157	-0.178915531685754	0.0525619218293537	0.602178456393215
SCFD1	-0.188452621165925	0.03531796387719	-0.0890291844320424	0.323476505251683	-0.112634549282002	0.224607124122171	0.602030025569782
RPS6KA5	-0.0406267721118598	0.65282316142067	-0.0536482454490139	0.55237303992875	-0.00935925176416964	0.919877982420588	0.602008076400625
GOLGA5	-0.138015725683707	0.124804475430619	-0.1233819988829	0.170425400350926	0.0145118623362084	0.876057237900871	0.601999189660775
C1orf27	-0.229985352631223	0.00987529259726188	-0.157020623808181	0.0803304017913489	-0.125605249928202	0.175331014284558	0.601349875898657
PPWD1	0.102357776483819	0.256005085242307	0.151754564537119	0.0911386538248274	0.0182863111630178	0.844185927617455	0.600931184304824
FTSJ2	0.011431108597603	0.899317270513872	0.0798701469230261	0.375930208064613	-0.142571809045645	0.123531448186916	0.600922936840958
TIFA	0.200652546383744	0.0248519559727601	0.16294799236807	0.069421521697705	-0.133118388825923	0.150704784430356	0.600191010248125
DIMT1	0.0683794953193351	0.448622807049547	0.0475995627297449	0.598102067512509	-0.0198563094977197	0.83099965412614	0.599802962802303
SLC35A2	-0.0740381495705728	0.411884021878023	-0.032698236042714	0.71735089550032	-0.113479738399835	0.221125880319512	0.598896083560525
DOCK10	0.151202432461664	0.0923357651446563	0.146687879146527	0.102597988802495	-0.114624688534882	0.21647108764119	0.598770190606344
ARHGAP25	0.0706198072205	0.433862561537052	0.107407994681205	0.233164732101791	-0.0302442241915522	0.745095231355963	0.59810510027571
PDCD7	-0.0276358349659818	0.75965612986419	0.0811877676187379	0.368080478585654	-0.0959801068584669	0.301182352011123	0.597363955922176
CEP68	0.242488928237959	0.00643673401945601	0.240681283309315	0.00685660320529144	-0.0701378477248392	0.450422014797805	0.597261323849901
PNRC2	0.0808422346832855	0.370129176619303	0.0688532238830847	0.445478391625616	-0.0686962267074943	0.459808594792228	0.59717644148131
MED17	0.0867695893562327	0.335957357048041	0.0572304861311421	0.526114763541696	-0.0633891217971964	0.495277970886447	0.596951422896123
CCDC34	0.160708566033594	0.0733925758127436	0.144784097831541	0.107185509880667	-0.0808659904658712	0.384024357128347	0.596877582300339
RALBP1	-0.198691005643419	0.0263298441614475	-0.0748108168019334	0.407008050988227	-0.0565539278338213	0.543001566610589	0.596794698450136
CANT1	-0.16307856137453	0.0691954760150672	-0.142900795027436	0.111880082917241	-0.0642928005406304	0.489138261970581	0.596547910534092
TMEM261	0.0536040628014882	0.552700827597484	0.00887289734636502	0.921767669257845	0.0711713318365923	0.443759337334177	0.595745548407762
DOPEY1	0.0870698587382728	0.334281410987504	0.0705420128020769	0.434370415565359	-0.0183117895254695	0.843971582329549	0.595482561142813
METTL21A	-0.0389088459235709	0.666608683235012	-0.0122721630124771	0.891952798214241	-0.0334859027584139	0.718862985838478	0.595434084610447
RRM1	0.0279044346761172	0.757392294339772	0.0149716040482861	0.868381024682702	-0.0965440665676009	0.298337731684155	0.594878829131502
COMMD3	-0.250722764743889	0.0047994238713397	-0.215624172774104	0.0157346594779763	-0.0487206907775217	0.600334477402314	0.59468659659118
TRIP12	-0.252338512174317	0.00452579313416001	-0.147430924900588	0.100849907802222	-0.0289091824782326	0.75598603936041	0.594302814128476
EIF2S1	-0.196260906943654	0.0282642120047489	-0.119966247861044	0.182660865228296	-0.0314458255420514	0.735335732139242	0.59425080976617
RSBN1	0.0882133777659924	0.327947736492296	0.173593215915601	0.0528605097597642	-0.0901629863743225	0.331561234845354	0.593867642514294
ZUFSP	-0.0573421316347858	0.525306630771255	-0.0126823743217655	0.888364187562848	-0.177199858993184	0.0549068752935987	0.593565999810067
MAP9	0.216393247017621	0.01535753553411	0.19487352992992	0.0294218643901506	-0.0595869573181686	0.521548996675153	0.593384777925561
ZNF586	0.188033044309394	0.0357356678138088	0.140025233582942	0.119355244920395	0.0232779886969288	0.802428202433281	0.593355409117981
RYBP	-0.099724482483503	0.268504403014743	-0.0940664011322904	0.296742520137191	-0.1472427116606	0.111581680267443	0.593302624975176
FUT8	0.045775180915405	0.612220492085339	-0.0362077759290999	0.688508592784541	-0.0685438251043635	0.460807177981247	0.593130456050496
GAPT	-0.161139472928807	0.0726145357499676	-0.109938760661863	0.222272472517238	-0.0842233927981603	0.364526631745836	0.593027982162201
RFC5	0.089816842114776	0.319196967173326	0.122381806543866	0.173943600971568	-0.139159565826752	0.132867265695699	0.592737121181892
GTPBP10	0.108982591872518	0.226344669643711	0.0903035323622409	0.316571039080198	0.0370369403364845	0.690498985114996	0.592559008948948
CEP57	0.0598055706236448	0.507636380680608	0.103448025023913	0.250948836917642	0.0141281880745776	0.87930899909006	0.5923099356133
MRPS23	0.0482452347559289	0.593140599092309	0.0474876549405591	0.598963877512061	-0.129447896195537	0.16238927815958	0.591513078916217
ZBTB26	0.139546792092539	0.120635639260696	0.15373091533536	0.0869543269099502	-0.0445583142385243	0.631858457972369	0.590836222007009
SLAMF1	0.186715048975197	0.0370749449851844	0.104025613496167	0.248298235986916	9.0655642578215e-05	0.999222629848756	0.590738720367504
GPR18	0.170780176853898	0.0568825713390344	0.119168294202004	0.185609657294286	-0.129076878508754	0.163606897501778	0.590644224114549
SDHD	-0.177696663365432	0.0474168708712095	-0.0741834453554044	0.410964519037422	-0.25770978301324	0.00484146467438969	0.590595925630542
LIPT1	0.0298515071274607	0.741044323444529	0.0460224974561887	0.610298058507141	-0.0566381574947137	0.542400007211892	0.590430282537192
USP19	-0.0795118045399796	0.3780825621793	-0.0474166172507401	0.599511232255606	-0.059078170511577	0.525117361634687	0.59036856246064
DPM1	-0.000740741471557293	0.993458583999338	0.0257629407829257	0.775497007818688	-0.12176896407842	0.188993477985595	0.590174902138664
ZSCAN12	0.187803117685745	0.0359663280690296	0.172952060219514	0.053755940060465	-0.0911612342296696	0.32621367584127	0.589981916118432
AMPD3	-0.184328060277343	0.0396079712044703	-0.122676395335056	0.17290185625504	-0.0990161964818288	0.286077820086432	0.589698118098793
TTC27	0.225706834561945	0.0113778417061066	0.216041248461797	0.0155291552669947	-0.0478842898495464	0.60661250034564	0.589162083666252
AKT3	0.0200189291275192	0.824631444646985	0.0109373317329748	0.903644932060259	0.0380248308266797	0.682681864163781	0.589019022431226
GORAB	0.0670253251764509	0.457679523919485	0.102487040058748	0.255401972995267	-0.181536191169486	0.0491400283005277	0.588947158796204
NDUFB6	-0.0643236379680983	0.47604766498916	-0.0323161508986426	0.720516014517587	-0.223735934528058	0.0148720318867066	0.588746432465531
MCMBP	-0.194491887435656	0.0297472915438012	-0.106191689080337	0.238530545499302	-0.215717183952801	0.0189742825377252	0.588558045357209
SNX6	-0.22025600584599	0.0135799136525491	-0.128180900817584	0.154275049588544	-0.0899552921869991	0.332680831032394	0.588343088024327
CHERP	0.0587176790912921	0.515401640742004	0.102753713617822	0.254160823494144	-0.105750957196054	0.254403027934251	0.588268951969815
TASP1	0.129593078359698	0.149748531469881	0.0660030757075339	0.464582945416156	-0.0332860062643591	0.720471521066992	0.587924089164699
KIAA0196	-0.25439931478259	0.00419708594303505	-0.159180462886166	0.0762061448362613	-0.120681910102086	0.193002142900465	0.587879002131834
SLC39A10	-0.0108062656559829	0.904794128881693	0.0193630600432515	0.8302891005127	-0.0526132365731654	0.571506526359517	0.587315080815309
FAM3C	0.150376452584011	0.0941498722892834	0.201084457684092	0.0245362482614609	-0.13715226729088	0.138605675347245	0.586953813169792
MRPS5	-0.187309945158753	0.0364653056201921	-0.245265669512268	0.00583620155030703	0.0850472603470276	0.359837093119768	0.58677266163839
FANCL	-0.0674256503608193	0.45499163913027	-0.0341155436279025	0.705652384024344	-0.0996997171561085	0.282748226155927	0.585746863835946
NDUFB1	-0.0584556176650158	0.517281270176211	-0.026514067274453	0.769132509052113	-0.156407167894772	0.0907687364706738	0.585168053551891
NUDT5	-0.0935371162410598	0.299480878621127	-0.112928231698343	0.209875776665817	0.00455392465952082	0.960965570898425	0.585046383207446
POLR2H	0.0962882518297844	0.285428294546811	0.0628326227461256	0.486353109487146	0.129759416249471	0.161372142950622	0.58501126689537
SNRNP48	-0.158386454269014	0.0777020311206903	-0.0993975942223317	0.270084425868443	-0.0333309440936211	0.720109806816275	0.584735260914357
PBDC1	0.0945710475579474	0.294147086513111	0.0897586604851387	0.319511824616491	-0.0112966892394292	0.903365495998028	0.584467609983975
ZNF544	0.270374462327112	0.00229209729436832	0.224719963347557	0.0117516162337215	-0.00158941557668285	0.986371448238711	0.584246060357282
IPO8	-0.0891780933101358	0.322664628386001	0.0369615925016555	0.682369789015228	-0.0246133277062943	0.791346082383547	0.583793022242562
ATR	0.101649509771863	0.259327027870117	0.104125519897081	0.247841727237939	-0.00235761967194861	0.979785594599259	0.582620749381541
MRPL32	-0.0883713473497567	0.327078867235685	-0.0580628318461274	0.520105067299198	-0.041729125813025	0.653673741348657	0.581957468722054
NUDCD2	0.041315875447707	0.64732585216567	0.066456892266108	0.461511205882427	-0.214879405333289	0.0194545196830881	0.581896298543827
VPS13B	-0.0553508887678155	0.539813555231164	-0.0466897404930822	0.605124721116881	0.0501835629487731	0.589424497116673	0.581816362725671
UNG	0.218580784033531	0.0143275035802903	0.226547792913128	0.0110675994741205	-0.0882225822468251	0.342114914653626	0.581582253962061
PSMA5	-0.159788662926391	0.0750760800323974	-0.0997603629617432	0.26833135650414	-0.124941028122225	0.177642975817416	0.581552404659547
DLEU1	0.21462081024435	0.0162387475482574	0.192753558744351	0.0312685080357154	-0.0906137035519422	0.32913987942209	0.58145916391619
RABL3	0.0793466752751736	0.379076915887965	0.0853091456819284	0.344184786882931	0.0394014919322389	0.671844371210006	0.580780205572289
CHCHD7	-0.167881002325888	0.0612875759503347	-0.146846562292921	0.102222687263226	-0.0799549297379873	0.389421944846421	0.580767254188322
DNAJC17	0.0071384451649024	0.937025109624166	0.0587130019563265	0.515435156659954	-0.0397816688263886	0.668863212083388	0.580434066959389
TAF7	0.206039434207071	0.0211530993585964	0.207522753135066	0.0202218409094846	-0.0587223836117139	0.527619971827146	0.580347731349598
BBS2	0.0165602797790215	0.854561025983895	0.0665468505165798	0.460903640734535	0.00782220833003404	0.933002622671006	0.579822001731229
SMC1A	-0.131027801943376	0.145252972204921	-0.0844705293345057	0.348966061609788	-0.12300073896621	0.184524755397407	0.57950070836985
RNASEH2B	0.00518868753844434	0.954203563317227	-0.0274073287648764	0.761583649139066	-0.00688734679145592	0.940994328661768	0.579345386858586
PDSS2	-0.137656489434716	0.12579850139817	-0.106978203350815	0.23505104050734	-0.0436642614790024	0.638719341047687	0.579021752794526
MRPS6	-0.00952703570193732	0.916020491584706	0.0601470888459613	0.505211231117427	-0.00320229592013193	0.972545727565941	0.57844499557039
ZNF274	0.267870978918103	0.00252610823390548	0.273908901153165	0.00199505857854287	-0.0965096284719171	0.298510928506553	0.578180248479911
PARP1	0.0778277938881162	0.388297474745711	0.0750804019602389	0.405314850994902	-0.0770028896932751	0.407221745388617	0.577873553570779
IFIH1	-0.0713237756020215	0.429282386501612	-0.0305320592249393	0.735356988330246	-0.113503977872619	0.221026606804342	0.577731346180336
HCFC2	-0.139364753684977	0.121125585569811	-0.105361995752303	0.242239819602867	-0.0165067699751146	0.85918422313975	0.577650402983099
ALAS1	-0.115509480366596	0.199576356284363	-0.127036955483502	0.158016465250431	-0.0849402572488928	0.360444043697998	0.577217605545702
PHF20	0.149729137301114	0.0955912106519982	0.124566772058943	0.166326403792989	-0.139047636968414	0.133182388479214	0.576792014637805
IMMP1L	0.23048244821234	0.00971258247964699	0.222412321547596	0.0126678869463803	-0.118697769927767	0.200477248953145	0.576712904825739
SMARCA5	0.0829662630342975	0.357646293436144	0.0776739063087878	0.38923913674995	-0.015237620901722	0.869911891055361	0.576671571878258
EXOC6	-0.180845552764085	0.0435625927863277	-0.196434747334281	0.0281219270560294	-0.0687542942319204	0.459428432919971	0.57646734147343
PDE7A	0.266476284830127	0.00266564149132953	0.267050964690336	0.00260732556789392	-0.0338632138138847	0.715830176529845	0.576352305602757
SNX16	-0.165758878293086	0.0646856984734866	-0.116161245424378	0.197034424377385	-0.178662416982934	0.0529025876175942	0.576257107894971
PSEN1	-0.221659762274927	0.0129799114091329	-0.127411401813197	0.156784392309903	-0.0703432038718317	0.449093687764873	0.576166341946288
ST6GAL1	0.187075273875733	0.0367047774222369	0.211219189420089	0.0180534557511469	-0.0454256078070838	0.625232682829969	0.575899993697872
C4orf27	-0.112603298885909	0.211198738923029	-0.065368179574824	0.4688991451349	-0.0819898720796398	0.37742852464739	0.575782207597279
ZNF500	0.163350046776173	0.068727382451561	0.183023427434971	0.0410526958189491	-0.0189025259680927	0.839005042564212	0.575673691357398
MIS18A	0.119716290191944	0.183580855855315	0.170625959815752	0.0571101490508609	-0.121023972892733	0.191734145423727	0.575382185681614
TNFRSF1A	-0.273449049791006	0.00203162157270518	-0.196050019291951	0.0284376414573704	-0.145106070742683	0.116931159978501	0.575371976781779
KRR1	0.12652328576836	0.159718401348346	0.107631388301132	0.232188480557048	0.00137968893351625	0.98816962361459	0.574968429399551
LYRM5	0.0473195686565396	0.600259365844789	0.0912421520733654	0.311546388553783	-0.15093221046725	0.102795272141349	0.5748575267242
UBIAD1	0.204472647634229	0.022176604275803	0.205504786395302	0.0214976933856772	-0.0976601946539113	0.29276033624939	0.574737355067465
ATP10D	-0.175090402942782	0.0508174258962179	-0.10144338138436	0.260299335384808	-0.092941081000229	0.316817219486043	0.57428662391151
RNF4	0.0939771973903336	0.297202870272177	0.0445186060845017	0.622028629966181	-0.042246292400327	0.649663387434235	0.573935400870413
RNF115	-0.0451818287179292	0.616843467195604	0.00970183273208816	0.914485468145182	0.0321062237173228	0.729989716436906	0.573358091161314
WRAP73	0.0694345682399557	0.441636676853472	0.0112595616218773	0.900820449492766	0.0581618936509136	0.531574605356905	0.572356762265124
TRAPPC13	0.0174145610853689	0.847147479895676	0.113821187105379	0.206270659186169	-0.201550743948716	0.0286254250730278	0.5722208843646
ZNF766	0.233979266948277	0.00863320820824883	0.199216152037579	0.0259270103140459	-0.11757888429336	0.20478343157348	0.572074260267904
PTER	-0.0599503084301748	0.506607848901209	-0.0481563931629515	0.593822169067266	0.0963103368463047	0.299514511395011	0.571769211319552
CSNK1D	0.128811811506952	0.152240232052665	0.0935654593084987	0.29933381965083	-0.0132866332872999	0.88644840972743	0.571584072281812
PPME1	-0.049473869489761	0.583751354857004	-0.0504471623007362	0.576362338190437	0.0235841861913814	0.799883482233073	0.571536530505161
CCNT2	0.0726905149789062	0.420469788522744	0.133738634027288	0.137038612831974	-0.042202369403767	0.650003600112531	0.571396816217894
CAMK2D	-0.0495306335919737	0.583319220356182	-0.0237015991133805	0.793038819028855	-0.0137936137895189	0.882146265233409	0.571353996574091
VWA5A	-0.232316283165148	0.0091325605227876	-0.138543743324422	0.123354417166739	-0.0616269822361543	0.507366042689377	0.571289729964903
TYW1	0.101229118808873	0.261312649982248	0.110124575582592	0.22148716306113	-0.0853792271157145	0.357958122374144	0.570426622181409
FAM118B	-0.219776873168187	0.0137901761717845	-0.167254530555462	0.0622751921221004	0.0218690940318773	0.814163398995694	0.570338213732411
VPS41	-0.260765388509987	0.00331244822538242	-0.159459261766878	0.0756864335664304	-0.0278668460491925	0.764522572898009	0.56983638934221
CNOT11	0.0732415315663799	0.416946790124058	0.0881479485075807	0.32830804535876	0.0330758640623552	0.722163819242744	0.569466271384884
METAP2	-0.103004134111146	0.252999099140932	-0.0672627645898413	0.456084234467977	-0.191313160805309	0.0379606204462146	0.569252049417907
NIPAL3	0.208914948371389	0.0193801534817833	0.22050137820086	0.013473321703805	-0.0128367255051609	0.890269017652967	0.569202318572328
SSB	-0.0494491883088921	0.583939294005751	0.00676864708558135	0.940281255120884	-0.081952629856154	0.37764598138384	0.568759929619047
C8orf76	-0.134715036872091	0.134168256559536	-0.0714128951956609	0.428704540733548	-0.130301236907158	0.159614383963464	0.567595218246521
SLC16A1	-0.250329453819335	0.0048682303571499	-0.0912320208369967	0.311600344582288	-0.0893350267181706	0.336038757652826	0.567433883642766
ZNF75A	0.217527412700834	0.0148157316693851	0.215830356297857	0.0156327739700614	0.0323687906802061	0.727867776509715	0.56732063062094
KIF2A	-0.0158869396222938	0.860413330039139	-0.0467758826067133	0.604458252598142	0.0367880902363453	0.692473309768598	0.567287777881915
CDC26	0.0456791609883343	0.612967583576645	0.0475798147753737	0.598254107527712	-0.0639032745933371	0.491779778433464	0.567108158796674
DCAF17	0.0574533401587144	0.524502285178463	0.0849998827752024	0.345943185105772	0.0649421612525163	0.484751534595299	0.566124725740577
SERINC3	-0.236123103192156	0.00802512412699617	-0.155151739519059	0.0840419101008933	-0.128538198725945	0.165386827277563	0.566097265989276
ARCN1	-0.0951308173208342	0.291285789032221	-0.0414250660106646	0.646456518081584	-0.0378444993859616	0.68410634211353	0.56604350608421
SNX13	-0.0723901708854997	0.422397327366193	-0.0453033460790621	0.615895460513452	-0.0899866440975102	0.332511671202114	0.565897670338783
LUC7L2	0.0371329955800131	0.680976819955345	0.0426879014306927	0.636437175269661	-0.0178544439820454	0.847820875660253	0.565835355112006
SAFB	0.0345662740381757	0.701946240204887	-0.00857183200832539	0.924414166347671	0.0575763048155039	0.535722108088144	0.565819683443831
NUBP1	-0.144553853136005	0.107751039070439	-0.0787431143240781	0.382724860832545	-0.187462582422265	0.0420782367162177	0.565742191233844
TTC1	0.0488906485182779	0.588199813042138	0.089670430474936	0.319989675598717	-0.0962797140036263	0.299668917058082	0.565689462716278
PTCD3	0.218376571837866	0.0144210435787638	0.221138682671949	0.013199875490859	0.089547591197702	0.334885582223252	0.56550062783865
CHIC2	-0.175172268305447	0.0507076218048096	-0.151475230113396	0.0917427461687715	-0.0788261270742913	0.3961723636758	0.565405636358364
ZNF419	0.077044554282735	0.393104502380374	0.0802093916770766	0.37389946279953	-0.0957656025250378	0.30226897979882	0.565283409917818
STAG1	0.0786572978675507	0.383245258689438	0.148703660404135	0.0979102374956402	-0.0907587705375595	0.32836295866761	0.565269943858898
CIAO1	0.146876912953161	0.102151028001181	0.174543978672776	0.0515553808692431	-0.132003315790732	0.154185521074898	0.565257959359612
PCNA	0.000193444768788197	0.998291690418793	0.0519209527651575	0.565257375926582	-0.200557912298367	0.0294357719013055	0.565102303476212
GLRX2	-0.238992931753591	0.0072705339415797	-0.232896875735416	0.0089554026846197	-0.150012241143589	0.104933585569764	0.565062015095373
FAM126B	-0.0120428278667357	0.893960025670331	0.0344965383849913	0.702519188616783	-0.0910039575256908	0.327052506327166	0.564961441884397
FBXO46	0.251069155633524	0.00473954691056584	0.259135782401938	0.00352128219328144	-0.0235100018452305	0.800499815864206	0.564260764727562
PSMD7	0.0244129916365346	0.78697275296643	0.0687162664151659	0.446386181796183	-0.169385375475248	0.0667010735497584	0.564020916231936
N4BP2L2	-0.109806904678535	0.222830928619714	-0.0455839048882157	0.613709124747639	0.108242479921762	0.243319783279296	0.563967035360232
HDAC9	-0.084685320366723	0.347737503722175	-0.0158128502676097	0.86105774282432	-0.220474755866917	0.0164366064789775	0.563901289037579
TXNL1	-0.0999256713166245	0.267535075036517	-0.0985585792594263	0.274168609493507	-0.0418572832882583	0.65267902167203	0.563759061596902
C16orf72	-0.032715144655581	0.717210938071664	-0.0911647443621768	0.311958793964793	-0.0336197266144779	0.717786812638247	0.563496446858675
PDHB	-0.0632250417537354	0.483629331730511	0.00600396592903348	0.947017492623105	-0.153188923100026	0.097694741978926	0.563471746166538
HERC1	0.062971059983698	0.485391283349832	0.0249261985093302	0.782604513752088	0.0788759568987143	0.395872910154787	0.563021775454731
RTCA	-0.264284216050047	0.00289904948919335	-0.233030594402076	0.0089150328169793	-0.0284759030814767	0.759531010520944	0.562716164449478
AP4S1	0.308895943205905	0.000456630532146714	0.302623094960679	0.000603057074523235	-0.0282547396681148	0.761342437261099	0.5622726968512
NUP153	0.104000373065795	0.248413660593819	0.0558086863367953	0.536460879030325	-0.0548324651110524	0.555367436583392	0.561805156753345
CLK4	0.205384640134846	0.0215757916025659	0.191331012476688	0.0325619603812796	-0.0187716597619	0.840104744823158	0.561483363296967
CKAP2	-0.176996398621491	0.048311432955725	-0.126941049517688	0.15833319497071	-0.11460884893275	0.216535004975438	0.561324118456345
ZNF655	-0.0407655548992216	0.651714513500874	-0.0361793971197366	0.688740098729992	0.0953391753772307	0.304436794808033	0.561203168268035
GCNT1	-0.207069216762849	0.0205027561754118	-0.112675475664525	0.210904358204224	-0.184624462081693	0.0453465143854732	0.560930799272887
PANK2	-0.245218486511757	0.00584597424419117	-0.192808157683512	0.0312197443000266	-0.0332591228309524	0.720687941129943	0.56073543615624
CBX1	-0.0909443852795946	0.31313474713237	0.00969473331267966	0.914547807357345	-0.0705518180393779	0.44774653561154	0.560281292370996
ZNHIT3	0.0731014397742199	0.417840851915185	0.0784060923771428	0.384771047778564	-0.0451952368574956	0.626989740633878	0.559992801839114
SERINC1	-0.110808145573745	0.218615097924942	-0.043738648950482	0.628150214512914	-0.16588946657853	0.0726061119770126	0.559975138711056
TXNRD1	-0.233963807204595	0.0086377370816272	-0.142015335185101	0.114141950879792	-0.0331558368317679	0.721519631074882	0.559819474043232
SNX11	-0.135885929595712	0.130786976777348	-0.133055866697809	0.139073395354923	-0.0461817224653726	0.619480530914135	0.559685945335058
BIN3	-0.103873955539853	0.248992326361868	-0.160461837665639	0.0738410888952213	0.0715972737616463	0.441029621728613	0.559369678430322
S1PR4	0.0224323173060345	0.803892586655955	-0.00206506023453881	0.981765020045216	-0.0185140796384079	0.842270154730066	0.558299060719595
RBM5	0.0565683022312134	0.530920767729501	0.0504307214389533	0.576486790770125	0.021218175716164	0.819599239307691	0.558216088634101
EIF2S2	-0.239943930869125	0.00703473468252401	-0.135386008700807	0.132222563195827	-0.179220398699181	0.0521540079131243	0.557985300247405
YIPF5	0.0051588943044767	0.954466241633061	0.0901138545418385	0.317592772461626	-0.196728094204477	0.0327465513837099	0.556957394198185
FAM43A	0.0650523522943636	0.471054360828922	0.100115644106562	0.266621969573544	-0.167879455249392	0.0691950590262028	0.55668864088951
TBC1D9	-0.1913750952872	0.0325212087580324	-0.216388498069936	0.0153598399026595	-0.0348887298190294	0.707609578081168	0.556640872288263
TWSG1	0.00184774580977699	0.983683679059595	0.0129652253281156	0.885891061658888	-0.138613509748948	0.134410027460369	0.556472749324917
PAICS	0.0708369129538977	0.432447056206805	0.0740122559246941	0.412048015996721	-0.0542226526644225	0.559780263990913	0.556319638497288
CD53	-0.143054771258587	0.111490346699719	-0.0549057172846018	0.543083668603132	-0.0873259177963147	0.347062640010758	0.556104519729296
PLCG2	-0.121653638292725	0.176538457236196	-0.10671268197526	0.23622170447222	-0.0927699712674066	0.317712878870632	0.556050296860521
ATP6V0E1	-0.100427853958569	0.265125935859438	-0.0252868666455359	0.779538668783249	-0.19702154788526	0.0324821913908193	0.555631480490759
LEMD3	0.125429110066045	0.163389312352784	0.187952647378758	0.0358161791671822	-0.109043224034166	0.239829972964317	0.554648197726329
UGDH	0.0264548510086631	0.769633713139012	0.0249192898996749	0.782663272844095	0.0143933147381267	0.87706174859747	0.554630181997983
TMED10	0.101634036843816	0.259399927291799	0.124011752918619	0.168237410034686	-0.0713421311472491	0.442663601096393	0.554609104425383
SMU1	0.0537767995509959	0.551419843284978	0.0502897367618726	0.577554517730499	0.00101347292562554	0.991309660080099	0.554191702579384
SKA2	0.0586546259790666	0.515853567531551	0.103685262061734	0.249857785718871	-0.0499194411771003	0.5913876081177	0.554023686570768
APIP	-0.327945065190556	0.000188838132964458	-0.276219379046907	0.00182022092887717	-0.197932304537555	0.0316731912184115	0.553917928314272
UNKL	0.0382385540887958	0.672018079824526	0.077703743838927	0.38905644908603	-0.0570106821013288	0.539743414527615	0.553498625044182
GATC	0.118805423664823	0.186962065744056	0.138519437177477	0.123420880903658	-0.00546996774482197	0.953121790530733	0.552997875089268
DAPP1	-0.20134132604261	0.0243501216191665	-0.175521888010461	0.0502408922572014	-0.0549772078264778	0.554322493219114	0.552690495732211
PRPF39	0.140775776380812	0.117367882545086	0.171418988099721	0.0559478029558189	-0.0390162939874062	0.674870107389776	0.552092858842879
CRYZL1	0.0628411899895856	0.486293556964631	0.133616847673851	0.137399888485748	0.00858502332439644	0.926486562562036	0.551861940501585
ZNF43	0.237583539183787	0.00763287798491621	0.237386245592642	0.00768485593229462	-0.137017005805033	0.138999029633412	0.551385019650333
QRSL1	0.147520396369899	0.10064100907106	0.131830668993579	0.142782228822618	-0.0890454016176397	0.337614046294828	0.550956790156359
KCTD5	-0.135754593638496	0.131162962997684	-0.148196073360422	0.0990744126312184	-0.105085458722069	0.257421175592739	0.550587347798099
LOC153684	0.00111489936516439	0.990154569828502	0.0539777142390587	0.549931712231569	-0.109124486264906	0.239477771672815	0.549821037206048
BTN2A1	-0.0484868654879237	0.591288663095231	-0.0900803015257896	0.317773733762478	0.0434705976296512	0.640209557522522	0.549819867070816
XPC	0.0172555565559838	0.848526347207349	0.0477306791273022	0.597093038741393	0.00715777273861068	0.938681942019377	0.549588847282961
USP27X	-0.00272961531223034	0.975898387041337	0.0592312990744505	0.511727898807852	-0.196721985239213	0.0327520739554677	0.549392546348703
FAM117B	-0.0488837502395425	0.588252521435678	-0.055544888993647	0.538391532392026	-0.0606806044008281	0.513920631008429	0.549172872717901
TCTN3	0.0465682048336577	0.606065577001822	0.0880871641483119	0.328643002628094	-0.202596479866181	0.027792481114695	0.549146321076915
EXOSC4	-0.144246966094258	0.108508442781193	-0.151157339877555	0.0924340815008074	-0.0794101965495685	0.392670870843062	0.548797344476298
CDYL	-0.049893587878763	0.580559605463254	-0.0364842808588644	0.686254458494337	-0.13526937083679	0.144157920571554	0.548667619357216
HAUS6	0.216779534347897	0.0151710981426528	0.227028965022219	0.0108934473204737	0.00548770962566749	0.95296991435481	0.548027043312363
TCEAL1	0.200207803757548	0.0251806676180501	0.165822157470186	0.0645821945019476	-0.0695232729581528	0.454410428942544	0.547214255217813
HSPD1	-0.0205429054022959	0.820117964874916	-0.0317606300440448	0.725126278879499	-0.0276863145579514	0.766003996831414	0.547083625495886
ARL15	-0.179316294371256	0.0454004630113791	-0.176680501239231	0.0487195390523664	-0.100181732443443	0.280415861781667	0.546981151340914
ZNF121	0.184204652530821	0.0397427797105126	0.220432682059807	0.0135030900685542	-0.0703820085832016	0.448842929777668	0.546975549352694
IMP3	0.149280350799142	0.0966006997061962	0.179017047582019	0.0457675472635792	-0.00967697454021327	0.917167550632836	0.546855574649839
USP31	-0.0308688998646635	0.732547301121509	-0.0404477624458949	0.654254275346412	-0.0588595063535897	0.526654738035195	0.546678573090767
IL27RA	0.106450077961551	0.237383506080112	0.132817562126793	0.13978897427618	-0.0971821257637718	0.295140773982197	0.546508856411936
TMEM135	-0.167467990515544	0.061937227739847	-0.143617292363844	0.110075512837322	0.00174721020838906	0.985018577318878	0.546189862798666
MDH1	-0.0919931204518553	0.307563891774258	-0.0608902638061373	0.499954789294381	-0.0812208558458111	0.381934242905347	0.545177344800103
MRPL16	-0.0632627618131341	0.483367948473032	-0.0807598295342572	0.370618796029905	-0.0877734716082529	0.344587480476513	0.544945318889869
RFC3	-0.109548261827621	0.223929250891317	-0.0425377660294751	0.637624961795754	-0.0641662187075576	0.489995830992441	0.544747161654691
NSMCE2	-0.119610934066093	0.183969642104702	-0.155293826261467	0.0837550013358401	0.0244819655981177	0.792434465403437	0.544054465647317
SCAF8	0.167647246470923	0.0616545769272188	0.206873204382649	0.0206252004916559	-0.0400543714968488	0.666727978356971	0.54402252338598
OGFOD1	0.162346651902205	0.0704703271034999	0.143666897502862	0.109951423083328	0.0053110695743695	0.95448208397706	0.54378426458368
TGFBR2	0.163333440687269	0.0687559405815626	0.14303083460477	0.111550864287382	-0.0900023238849157	0.332427091182486	0.543765226851982
ZFX	0.0235448329223804	0.794377248066167	0.0535978150892282	0.552747186499689	-0.100869404759144	0.277110755236934	0.543637280857223
COQ5	-0.144729770370378	0.10731873969754	-0.0531248308888599	0.55626225493302	-0.121896974735583	0.188525438057672	0.543540927642756
TFAM	-0.0203874137802025	0.821456747484476	0.000234567620283989	0.997928535501648	-0.212677013164601	0.0207672787541441	0.542989794517878
UBQLN2	0.119701363160236	0.183635903156744	0.155473620097066	0.0833930758278133	-0.118955722002663	0.199493807417381	0.542882460810885
MRPL33	-0.147254105528015	0.101263750651857	-0.135622835199821	0.131540989964892	-0.153623742432305	0.096735316174679	0.542740860645593
SMIM7	-0.105372849140084	0.242191040580337	-0.0678097195609335	0.452421176223083	-0.051051893205261	0.582991550655722	0.54102574140408
HACL1	0.02935064561355	0.745238960358737	0.0223258684441697	0.804804573480461	0.0234817713668041	0.800734390746169	0.540819826182753
UXS1	0.270263781054473	0.00230201372220593	0.213688404440945	0.0167196932637013	-0.15500951377559	0.093727176088569	0.540665044507528
C11orf31	0.0220873343574825	0.806849134457438	0.0426827909505382	0.636477591352566	-0.139344318602878	0.132348362428236	0.540592432445499
PCID2	0.0663216849975268	0.462425207004355	0.157517564807956	0.0793659643068873	-0.128130639881671	0.16674302976463	0.540060956771641
GPX7	0.222962032173181	0.0124441309668631	0.18367811861641	0.0403222849463165	-0.0216676487690937	0.815844744378755	0.539972547615255
RNF8	0.0408623897030507	0.650941411479872	0.104964420736412	0.244031371006761	-0.0420335584088242	0.651311822855219	0.539729126627082
FBXW11	0.00657099459954237	0.942022032400877	0.0339672855126237	0.706872954793816	-0.0339032194623258	0.715508871305223	0.539683331078933
RPA3	0.0389817640398614	0.666021243779325	0.0535517059505248	0.553089381028534	-0.174757600145197	0.0583927934909186	0.539271359107914
PCNX	0.0753575755952526	0.403578332360665	0.112527932153017	0.211506443308537	-0.0881301293386205	0.342622993769854	0.539133442781432
CROT	0.108489755846176	0.228464004951431	0.161646405382715	0.0717077767309239	-0.112517599356107	0.225091855897026	0.538867623691842
TMEM87B	0.025610338913648	0.776791882635063	0.0795562197072658	0.377815379820902	-0.072722949741573	0.433861449318866	0.538629146798541
TIMM10B	0.0688536867425575	0.445475325434191	0.0435413677213953	0.629702633058362	0.0674189530856251	0.468214586381831	0.538458664281789
APC	-0.088222427830939	0.32789791913392	-0.0790496532059226	0.380869480154175	-0.027883072458296	0.764389462116442	0.538377171937664
ZNF93	-0.0468522376992359	0.603867776958038	-0.0374612916489499	0.67831180491865	-0.0352629345130919	0.704618228564509	0.538043573497516
RPAP3	-0.0370300312582649	0.681813468208563	-0.00666273717500239	0.941213996957731	-0.147919332975865	0.109927972139182	0.536804248043257
TMEM218	-0.112598666732347	0.211217641673963	-0.0673028752484664	0.455815047427261	-0.0636233711267867	0.493682560579584	0.536526923264366
ZNF330	-0.150636400647117	0.093575927474264	-0.0717408009626765	0.426582271176916	-0.182198920553936	0.0483045402059958	0.535981722855011
ACTR10	-0.16335200349296	0.0687240180445952	-0.11518933200376	0.200833588554397	-0.0763585907132792	0.411169353862095	0.535274940290736
LIN37	0.0599109689569514	0.506887294839216	0.0921752729277124	0.306602948545056	-0.0805655464914898	0.385799325325837	0.535257482036967
PWWP2A	-0.170354582534611	0.0575124360611705	-0.145142066766255	0.106310878834316	0.00909576136158846	0.922126466748921	0.535242995342245
SLC39A9	-0.277541586809721	0.00172654100512699	-0.199005350183226	0.0260880771967381	-0.0954547400838117	0.303848298081929	0.534957827182838
INO80C	0.018645945748664	0.836485020446924	0.0438014313597507	0.627656515929715	-0.115974612205797	0.211072914093376	0.534913614810618
LAX1	0.245461282974517	0.0057958404544554	0.272790346902208	0.00208505371945631	0.00381969851180656	0.967255241261141	0.534873796818739
MPHOSPH10	0.0342147863558877	0.704835761840326	0.0610097791532823	0.499112146770414	-0.0201883430881309	0.828216810078117	0.534596527390157
ZPR1	-0.212003188899603	0.0176203363455886	-0.232151098176542	0.00918352524840313	-0.0444100733017503	0.632993904863938	0.534508285736159
TFCP2	-0.0903417753650933	0.316365294683585	0.00298839866884572	0.973614201697479	-0.120995290291768	0.191840236500708	0.534420972333389
MRPS25	0.0700756961983165	0.437421704150805	0.0979828292061324	0.276995256172507	-0.0670041666123119	0.470962335247836	0.533656456818509
NUP88	0.220561700540615	0.01344722923792	0.179810330347595	0.0447997970430669	-0.117321189753378	0.205784539859399	0.532814087065838
ZNF641	-0.119980693292365	0.182607800959569	-0.0518492086534068	0.56579560526332	-0.0202252426536318	0.827907677670461	0.532778134912999
DDX20	0.147305031765731	0.101144421876018	0.104166964200248	0.247652523493763	-0.0853505768861582	0.358120045345941	0.532730421793948
CDK8	-0.100954831562994	0.26261376681164	-0.0668119340011504	0.459115875484104	-0.0185098244175708	0.842305937212125	0.532714290576863
C1orf50	-0.103563472387373	0.250417485876795	-0.107387943244268	0.233252499214957	0.0193894743985109	0.834915830995919	0.532406305476636
TRMT112	0.125930796181784	0.161698453790216	0.157749829032508	0.0789183981031082	-0.129377431113297	0.16262001236382	0.532069225835026
INTS6	0.146414544720393	0.103246989859938	0.169785824108754	0.0583631095062203	-0.136270656636802	0.141184762193033	0.530888163109716
ZNF3	0.152813325876542	0.0888775907075018	0.223761316048552	0.0121249574221405	-0.135698703750069	0.142877335190339	0.530216346683086
ZNF398	0.263984497702405	0.0029323557965805	0.266715702400259	0.00264120487869707	-0.044597794797541	0.631556202165208	0.530208945674328
CUL4B	0.0283234790886429	0.753864575726325	0.053120995855424	0.556290799638163	-0.0521613154970252	0.574819853378017	0.529563367715139
MED6	0.114708007491955	0.202734491034445	0.149728648673719	0.0955923052034527	-0.11833369086603	0.201871235993865	0.529022115645021
GLT8D1	-0.0583092619250738	0.518332526725689	0.0219807990825031	0.80776270859988	-0.00607224909691286	0.947967044529866	0.528901050070143
MED28	0.00329698385668298	0.970890714879502	0.0564333252933737	0.53190309701943	-0.147834397589178	0.110134504621464	0.527507577709553
DESI2	-0.0803935276261567	0.372800023343467	-0.0382850904061434	0.671641975545447	-0.113984091246121	0.219066782358117	0.526405377043255
DTWD1	-0.0180204276831412	0.841897750248381	0.0440560886122551	0.625655671089683	-0.0913221983155323	0.32535660918017	0.526195848947549
PPP2R3C	-0.256585897775965	0.00387185653476364	-0.201375219072688	0.0243256532492316	-0.072570166455948	0.434830438711955	0.526005581012296
IMMT	-0.210992559898974	0.0181803603361525	-0.172738566129209	0.0540568649276774	0.0301369541712733	0.745968479868742	0.525516150011591
UBE2W	-0.274632455860223	0.00193873479364412	-0.275519556694496	0.00187164965159719	-0.111594300969429	0.228944630243012	0.52532527311894
GPATCH2L	-0.0733065167264828	0.416532435326036	-0.0280936069189396	0.755799127849456	-0.0261658903010084	0.778513480764317	0.525106224780624
ATMIN	0.0992612169241642	0.270745467250164	0.17310799368548	0.0535370222838093	-0.0411750538884307	0.657981254253417	0.525016907519561
DOK1	-0.189527428427555	0.0342666895246315	-0.124494864690961	0.166573077525956	-0.0729576940648183	0.432375045891511	0.524873089075557
HNRNPF	-0.0613380139198176	0.496801768423392	-0.0229703774419538	0.799286884083483	-0.113580861671961	0.220711935459007	0.524718107043189
TMPO	-0.128713582748105	0.152555706928008	-0.0704102722247884	0.435231211586213	-0.0251376175927869	0.787006166552914	0.524490469855625
CALHM2	-0.22260444272438	0.0125892886660788	-0.16151766404939	0.071937185998499	-0.0758891894605197	0.414059433031273	0.524467506245425
OSBPL9	-0.151086158683547	0.092589448402159	-0.0196166651273196	0.828100405611844	-0.0455324974340778	0.624418139503659	0.524410492840162
CREB1	-0.136427265637521	0.129245960570659	-0.0923155030611905	0.305864506144675	0.0148982598771596	0.872784481981786	0.524289147053002
DOCK11	-0.16054946319416	0.0736815467884337	-0.152957325890436	0.0885735472441421	0.00976906634570632	0.91638210939077	0.524263394766548
ZNF672	-0.0808167649440653	0.370280465526941	-0.035711586994548	0.692560491831799	-0.092423108423594	0.31953352362514	0.523994903381606
PRPF40A	-0.159892027356781	0.074885374562926	-0.0910070036146977	0.312800289615862	-0.0673612073597424	0.468596596553175	0.523699880332514
WDR20	0.0706129573959093	0.433907264638991	0.0491322122260595	0.5863554334256	-0.029389665620685	0.752060783198715	0.523365550292584
TBCA	0.017515696582099	0.846270685720476	0.0617566406313386	0.493863329200187	-0.112203407757972	0.226397761885762	0.52266662604073
GCC2	-0.0543729628451409	0.54700990927445	0.0393145038193509	0.663343214079476	-0.0344555714981913	0.711077763821548	0.522291214333013
VWA8	0.0143586822515002	0.873723748694181	-0.0133985698792375	0.882104222325096	0.0923086851418041	0.320135593638135	0.522150373217383
RBBP4	0.027232203479018	0.763061874550997	0.0604661853669926	0.502950759606206	-0.145340649158726	0.116334312514931	0.521034852850633
CCDC43	-0.255591522055378	0.00401684581994942	-0.19024156011998	0.0335828989885584	-0.153105462361595	0.0978797531530005	0.520999335893974
KIDINS220	-0.219195518180642	0.0140491062982675	-0.174402684606752	0.0517476356461517	0.00943172906578226	0.919259610497752	0.520295874140351
MRPL22	0.0945949441536527	0.294024558542067	0.0554455713294446	0.539119299537221	-0.151887016058443	0.10061231696269	0.520124158566887
POLR3K	0.0148002431833493	0.869874158036431	-0.0248654135432758	0.783121543909267	-0.18544980367277	0.0443750014024983	0.519407836064543
REST	0.103574233366773	0.250367997609602	0.149131969049448	0.0969363125340245	-0.150406834202779	0.10401219106642	0.519382197899411
ALDH6A1	0.12238217015479	0.173942312297962	0.13029279031328	0.14754313125201	-0.0883137743960191	0.341614230316177	0.519198507567707
TBPL1	0.0811343166770733	0.36839693761795	0.0781512533943319	0.386322649240669	-0.027514644036292	0.767413492392847	0.519111277467619
CRLS1	-0.302281101306197	0.0006121634749398	-0.210362890358119	0.0185370108247494	-0.0938014489660623	0.312338498316496	0.518968775744432
ZWILCH	0.0164651627384202	0.855387259664943	0.0342047472247904	0.704918353919901	-0.0387802199798809	0.676727043525982	0.518740962151052
NFE2L1	-0.051516287312942	0.568296380456285	-0.0621575090608966	0.491058173917106	-0.0284143410139706	0.760035100954026	0.51851498441419
EID2	0.0608495075600624	0.50024231146562	0.0779505026206547	0.387547584075213	-0.0856450530575717	0.356457918456657	0.518209116301914
GTPBP4	0.124496141256573	0.166568695980149	0.109345372208495	0.224793489931076	-0.159483076852434	0.0845190073289908	0.518153698378984
RFFL	0.082395235085627	0.360976206995896	0.0949043725392044	0.292441041346233	-0.0514650776778742	0.579941902673873	0.518042213925774
CREBL2	-0.142748189850992	0.112267395371906	-0.0857639777352634	0.34160897329769	-0.138065554534755	0.135971858822	0.517991154934111
IARS	0.139550837717601	0.120624768113303	0.143180977558935	0.111171690032001	0.0453677315602864	0.625673912505436	0.517916461952918
MFSD6	-0.1516707947416	0.0913194829498065	-0.0944893142757623	0.294566423284215	-0.189728657991563	0.0396121074647417	0.51757044016836
ORMDL2	-0.176542397663532	0.0488988503022348	-0.105695747326802	0.240742941315085	-0.0746233266206323	0.42191217244639	0.517431769213566
ARFGEF2	0.0170269895953295	0.850509252497442	0.0305863678757379	0.734903746157333	-0.0779549495246075	0.401429508125766	0.517182757071356
TMA7	0.0679339047770686	0.451591778124341	0.0594926197897962	0.509863959179379	0.0216015645942438	0.816396492938106	0.516057496073979
RAB9A	0.0333874849348575	0.711653429215147	0.0214856638342931	0.812012032621324	-0.107630289193273	0.246011486616985	0.5157863116354
COX18	-0.208296703174299	0.0197501223907771	-0.181756556548312	0.0424975487012458	0.0223070325053017	0.81051110743773	0.5157731732801
KLHL12	-0.137904689308201	0.125111070941617	-0.0465556152046168	0.606163075271096	0.0234478050622692	0.801016649707103	0.515691399753676
MED4	-0.0264873245831192	0.769358846327467	-0.00101955848222943	0.99099646716928	-0.043460958818126	0.6402837643341	0.515662463953348
YEATS2	-0.0163653846616819	0.856254149726674	-0.0548459508024375	0.543523438375321	-0.0148420814290463	0.873260176763693	0.515459439662588
PNPT1	-0.0709743883439091	0.431552099336971	-0.0522481327979226	0.56280593529867	-0.0355213315496456	0.702555257477894	0.515168545049915
LPIN2	0.110819902291431	0.218565933552659	0.211727093541403	0.0177718274149782	-0.0726165253847931	0.434536288665857	0.514964458297062
NEDD9	-0.091342841952215	0.311010474225436	-0.0667002122556742	0.459868876475294	-0.0786035616869245	0.397511522911104	0.51472688065954
HEATR5B	0.184225139101314	0.0397203739460678	0.156326905670477	0.0816924364063391	-0.0202135146066245	0.828005928535836	0.514633415658486
ABRACL	-0.0556247714631107	0.537806533398618	0.00727369585495138	0.935834457353255	-0.13516534241314	0.144469512639153	0.514505271521022
METTL5	0.121399286406465	0.177451532610033	0.122975410371595	0.171849178352181	-0.0625810788930442	0.500802129903965	0.514424893210915
TOPORS	-0.0407561832101735	0.651789354095149	-0.0405107444167494	0.653750615048056	-0.176905285689631	0.0553180252709686	0.514144789909396
UBE3C	-0.0437611065046224	0.627973597384963	-0.023589788436711	0.79399336821514	-0.00219813229160332	0.981152791025245	0.51281147288481
MMADHC	0.0164423993133411	0.855585017299638	0.0198422411272675	0.826154717606728	-0.113740418425824	0.220059910884113	0.512788633383496
KBTBD3	0.0940880527756015	0.296630854465705	0.116356689302665	0.196276761728343	-0.0337606316994525	0.716654291329942	0.512606836177037
RAP2A	-0.152420252766358	0.0897117597446825	-0.0238553266132713	0.791726918080594	-0.0550376325594749	0.553886549084007	0.512057179417815
ELMO2	-0.00507517123145225	0.955204429785007	0.0336696157631588	0.709325839131191	-0.100312663032811	0.279784551995731	0.51186999911794
CLNS1A	-0.114290911771486	0.204392175191737	-0.106427455121231	0.237483779323767	0.0159526086604147	0.863865316890854	0.509637148180143
NUP62	-0.0770899137634232	0.392825146926453	-0.028118696002922	0.755587910020655	-0.177267818385964	0.0548123790257182	0.508441166501032
LACTB2	-0.0854219247473764	0.343544955496478	-0.0392958394589466	0.663493320672029	-0.0893841516313432	0.335772028115533	0.508401498309391
VSIG1	0.187936981496516	0.0358318851198784	0.165297025631968	0.065445239033984	-0.00250977432165161	0.978481312154285	0.5079258074482
OGG1	0.153421587009586	0.0875989352056559	0.19073111005027	0.0331208382794738	-0.0863390802041549	0.352559606359021	0.507694423698522
SPIN4	-0.000508493150844516	0.995509520091931	0.039967041309045	0.658103662210099	-0.0829421712660867	0.371893972124164	0.507686236797195
SNX19	-0.156788813749801	0.0807834919416606	-0.0831196762528056	0.356754939156843	-0.0434183606705619	0.640611759384456	0.507680207631614
UTP20	0.0910625592420096	0.312503750103474	0.0705490130726725	0.434324702830125	-0.0350987917752978	0.705929814976787	0.507338051280769
VCPIP1	0.0714828596199897	0.428251209128035	0.0727886334501462	0.419841194363313	-0.0520103295787823	0.575928824315948	0.50732609727449
ZFP69	0.0435558146826347	0.629588894045805	0.0990469339474357	0.271786340168698	-0.133610674089292	0.14918704640839	0.506570421265661
TXNDC17	-0.267401102323212	0.0025723624464466	-0.198453829474713	0.0265135232064886	-0.102409306866223	0.269804982052554	0.50637258473756
APPL1	-0.0315257417827265	0.72707859076627	-0.00228868551163078	0.9797907516825	-0.140229516622953	0.129883633958323	0.506202309929582
RAB18	-0.331175148846464	0.000161631618428151	-0.231738199921732	0.00931201543993949	-0.116652453721907	0.208398847506376	0.506125857936782
ALDH9A1	-0.0869124909630532	0.335159090225905	-0.0821355504609551	0.362496874924079	0.0488018585679846	0.599726778841717	0.506118515242009
SSBP2	-0.0752836556679374	0.404041016750275	-0.0718417793982699	0.425929939841404	-0.0555105541709253	0.55048031316494	0.506082980071323
TSPAN31	0.0347074412739873	0.700786922003779	0.13601334888874	0.1304229928166	-0.174991794643372	0.0580508431416417	0.505759266679673
SRPK1	0.164043467622634	0.067543448795315	0.243374814355328	0.00623943359095533	-0.0363294388367368	0.696117553958916	0.505298006132341
ANKFY1	-0.102965273057422	0.253179139333869	-0.0879733978414167	0.329270509249784	-0.0286130547681687	0.758408330226044	0.505101326872105
LPXN	-0.139424711615117	0.120964042587188	-0.0607568284897338	0.500896454781898	0.0193774505260016	0.835016750444573	0.505027472674416
ITPR1	-0.0778216399912883	0.388335105066371	-0.0883834560775966	0.327012327415159	-0.0627359605114718	0.499740795768933	0.504428705923459
RNMT	0.139928681512397	0.119612784651164	0.188022869705743	0.0357458484637575	-0.0716212576144804	0.440876200408895	0.504104399774281
ZNF644	0.028122347505033	0.7555571705716	0.00444565103545068	0.960756095179985	-0.10721224775474	0.247861342976372	0.503463084832138
TRIM37	0.135363980863476	0.132286095166292	0.146619193982974	0.102760771462698	0.0847024426367303	0.361795262001503	0.503408775278926
NSMAF	-0.139352814764683	0.121157772163455	0.010494593338787	0.907527681070438	-0.0379293729418817	0.683435768540481	0.50334591530292
MTMR9	0.0682140085982634	0.449724165899373	0.0913837988410786	0.310792656232421	0.00542038300469026	0.953546260662354	0.503157022569488
MGC70870	-0.03200645248591	0.723084974305217	0.0562056795458871	0.53356190532488	-0.102424826540649	0.269732022021703	0.502367393988639
PCGF6	-0.0756328339270254	0.401858175916423	-0.00232299286243361	0.979487880889584	-0.00467117125770238	0.959961402309365	0.502356087303503
ZNF333	0.023844910488795	0.791815790288134	0.0400555229003958	0.657394467159857	-0.0682647987002725	0.462638543858379	0.50221648993392
CARKD	0.0345381718719443	0.702177107610254	0.0309866551081906	0.7315659022985	0.0946326958059131	0.30805067102305	0.502099664450512
CD40LG	0.217126940818304	0.0150051106798601	0.189626960644985	0.0341706869644084	-0.0641207368236952	0.490304157377683	0.501486701696467
ADD3	0.150037357421106	0.0949027538228661	0.20116559681355	0.024477323782091	0.0577631346866914	0.534397117580727	0.501095866056895
CDC73	-0.0117369059722642	0.896638611504682	-0.000983619262234496	0.99131382717883	-0.055450788867853	0.550910212594778	0.50017712755578
NPC1	-0.0453196429895124	0.615768369721803	-0.0280281385704124	0.756350372034652	0.00357914445007786	0.969316378329802	0.499793871549194
OTUD6B	-0.0401398769628567	0.656718638528902	0.00416409484345896	0.963239730895828	-0.0728704166900642	0.432927346922532	0.499512180512938
YEATS4	0.055074067821939	0.541845864542389	0.0701959249818973	0.436633837415317	-0.0717987280225947	0.439741885927804	0.499459544948606
FAM120C	0.108765604840052	0.227276062212451	0.0534244350363678	0.554034441850545	-0.0207678346719284	0.823365082454892	0.499417737302997
DCP2	-0.125797226040026	0.162147352204484	-0.077910355248868	0.38779283438663	-0.0466984272022227	0.615562847888413	0.49921514177472
GBP3	0.0411168618779041	0.648911545531904	0.0533616098279472	0.55450124334522	-0.0656070298768678	0.480281935288312	0.499000423729302
LSM6	-0.237737308692205	0.00759258275147265	-0.219804610934055	0.013777926751163	-0.11107953155895	0.231112684873304	0.49885345188787
FRAT2	-0.217118188457328	0.0150092729912314	-0.131253737831958	0.144554429754293	-0.155775456367364	0.0920965782986024	0.498509465612705
ATE1	0.0825581751782197	0.36002407930223	0.140889481367884	0.117069054139669	-0.120465375091555	0.193807956300837	0.498507945356565
SLAMF6	0.19492669093829	0.0293767748368347	0.230251666699519	0.00978782639468903	0.0150221529455605	0.871735569791314	0.498392176272026
UHMK1	0.0950821822622909	0.291533654366566	0.163143371268695	0.0690834968017041	-0.0598078248690507	0.520003789212021	0.498334404764325
KIAA0020	-0.0263424413418501	0.770585405424277	-0.0525158465276724	0.560803831414474	0.025405596922437	0.784790423224696	0.497923490303345
DEXI	0.195121585382146	0.0292119731765461	0.214367777807673	0.0163680624553408	-0.0523127757599101	0.573708401077698	0.497663501368518
TBCEL	-0.163460926924937	0.0685369442757752	-0.128950679857718	0.151795074898243	-0.0254071791198248	0.784777346175411	0.497655350409415
C12orf76	0.0453175855066515	0.615784414290364	0.0409636235365218	0.650133585167888	-0.0544957507054587	0.557801951913158	0.497118020577962
DUSP7	-0.158607529054421	0.0772831800390813	-0.0815419470154276	0.365987767728623	-0.114917494784593	0.215291943710146	0.496836924709663
PRPSAP2	0.126695178174634	0.159147354442475	0.168989330521345	0.0595717249187811	-0.058926686964387	0.526182165618917	0.496364606880646
WTAP	0.124210707791531	0.167550518173329	0.0871411414138159	0.333884331859982	-0.0280305116694036	0.763180283159763	0.496141659215924
UBAC2	0.0436729907337311	0.628666703271528	0.0432608152237121	0.631913102757072	-0.128637135474037	0.165058842366408	0.495681918682976
UEVLD	-0.180354391179398	0.0441459840289253	-0.0371791197413566	0.680602158480141	-0.223834538708	0.0148268157251176	0.495307158752634
FAM60A	0.0514946839000431	0.568458837084439	0.0365095007262732	0.68604899686788	0.0202894840632792	0.827369547099954	0.494674004333013
CLPX	-0.06294897053232	0.485544686915947	0.00697611592272714	0.938454325932306	-0.111182856125345	0.230676361977125	0.494235357493469
ZSCAN29	0.0153288557866667	0.865269648974626	0.105647442329293	0.240959190365169	-0.0568848965436273	0.540639712394084	0.493926392411353
SUCLG1	-0.235944535012888	0.00807428684855862	-0.144326599347511	0.108311507622579	-0.0900120425624432	0.332374673509737	0.493867071868964
TOPBP1	0.0436282987210809	0.62901836782185	0.0357548847881918	0.692206572024048	0.00312525584609128	0.973205967796505	0.493861787669146
MYEOV2	0.0155611779549882	0.863247412752203	0.0439995090399311	0.626099982841696	-0.103866735279456	0.263011650411292	0.493839944682002
SCAPER	0.0905245964515886	0.315382929326886	0.0924892361490939	0.30495125618829	-0.0389787837082509	0.675165029579075	0.49324167973929
PEX2	-0.0932635085965255	0.300902948873211	-0.0592569427844474	0.511544832902088	-0.0940532161901973	0.311035727658937	0.492410237928886
PSMD10	0.00263183991768693	0.976761466243319	0.064716960513279	0.473348983263659	-0.149890696520363	0.105218682933917	0.492370776878489
CCT8	-0.208182638134952	0.0198190424670456	-0.152276832007042	0.0900176691289588	-0.230601591556913	0.0119959058839177	0.491799728740335
ANKMY2	0.0522952875626603	0.56245304012171	0.0867500105966098	0.336066820596446	0.0138567811572121	0.881610476132981	0.490808055839649
BAZ1B	0.010381916783057	0.908516189699264	0.0204614337421829	0.820819371422918	-0.0108349741648668	0.907297149481489	0.490589242358356
GSK3B	-0.187370945997052	0.0364032727101863	-0.113288982851595	0.208413933923593	-0.0604451673394061	0.515557989437668	0.490543794249824
UBA5	0.0565260690588983	0.531228032711804	0.0691186397958912	0.443722106924588	-0.0351400210714425	0.705600290040284	0.490487335419275
SRPRB	0.0135690659855776	0.880615043778445	0.0952458274248689	0.290700204630109	-0.140176062889079	0.130031464648534	0.490486771871582
LINC00116	-0.0380821045116515	0.673283092010112	0.0520439561378101	0.564335162064264	-0.120840574565189	0.192413233238284	0.490393868763608
SUPT20H	-0.0266582254747918	0.767912758539739	-0.105584651496631	0.241240490697358	0.194865810969985	0.0344669319741046	0.490085028667381
SOCS5	0.0946829574915616	0.293573568460077	0.124511976675173	0.166514351316425	-0.140199883258879	0.129965571546145	0.490083658962406
CDC16	0.0957681620085929	0.28805053951306	0.12590259631908	0.161793149759278	0.0586085477798711	0.528421960305594	0.490035324390372
IQCB1	0.0187522246763703	0.835566120330082	0.0477311937180807	0.597089080126771	0.0404057651287009	0.663980528852505	0.489715110172485
COG5	-0.179396183806495	0.045302878698997	-0.106342658712299	0.237859893046029	-0.0297932670974938	0.748768483314935	0.489658493814123
POLR2K	-0.144263743294585	0.108466929066019	-0.120249000539151	0.181624244465865	-0.0961313140678339	0.300417917328678	0.489648887487157
GOLGA4	0.0065693747932972	0.942036299600754	0.0507302092645327	0.574221720085	-0.0227354416188858	0.806942223143477	0.489633422321415
BDH2	0.0595879211905313	0.509185070887078	0.0771408500556512	0.392511587262758	0.0530349863999014	0.568422516415617	0.489367097157898
MAN1C1	0.130891182365887	0.145676606050437	0.177021295596538	0.0482793896301976	-0.0742306220176774	0.424365704451223	0.488853210652803
IER3IP1	-0.135705993410525	0.131302304511108	-0.101970351356106	0.25781856725691	-0.126589847707857	0.171944796303381	0.488686118452259
STT3A	-0.213799006857019	0.0166620049587573	-0.168279367737218	0.0606662535646397	-0.0493974322467035	0.595276186917141	0.488477750945567
ARHGEF2	-0.111616491396561	0.215253004374523	-0.056683673681457	0.530081843726276	-0.124840583283241	0.177994536031913	0.487987000362567
GLCCI1	0.172192513043421	0.054832862106543	0.160497311462391	0.0737764672443782	-0.0541126339552991	0.560578183348866	0.48750441783989
SAP30L	0.0671914648342349	0.456562952913706	0.188583817303148	0.0351882010100436	-0.120758391961258	0.19271810473853	0.486545366449518
NUDT9	0.0646306341514632	0.473940576483241	0.0304233411329704	0.736264587210537	0.0654488545599307	0.481343259466724	0.486182956480881
EML4	0.112772470114907	0.210509217787905	0.07786258038848	0.388084800838713	0.134734027813024	0.145766848348295	0.485382824478193
TRIM69	0.0187167055405179	0.835873198359264	-0.00667490420417369	0.941106838633542	0.00246652577300549	0.978852036722053	0.485366986321111
RPP30	-0.04740847994464	0.599573945549831	-0.0477062092301967	0.597281292982236	0.0844686984687147	0.363126401852674	0.485332316467517
KIAA0391	0.260165781180657	0.00338795586706883	0.245367983115294	0.00581505998616059	0.00491482674590137	0.957874796222849	0.485281841925913
TMEM101	0.0257323448086658	0.775756574991874	0.0509273072712777	0.572733313396696	-0.171399380419564	0.063480343631474	0.48511426026243
PELO	0.0700091945443459	0.437857840560157	0.0372050289662845	0.680391734842179	-0.194764027728573	0.0345631157316088	0.485090284712887
ZFR	0.00134061652445955	0.988161443745589	0.0423821544551243	0.638857043510831	-0.0860527225947565	0.354164823117265	0.485003231593076
AFTPH	-0.107740044652019	0.231714679234299	-0.107048467674043	0.234741930364451	0.0276259097385681	0.766499861846231	0.484916402861579
CLK2	0.153064476054384	0.0883478467710357	0.168004448887869	0.0610944847616632	0.0817515971638942	0.37882112338315	0.484792004599599
FBXL14	0.19014013817512	0.0336793038163992	0.187148547445745	0.0366298632690311	-0.0694252647465554	0.455048285432604	0.484559288099665
SLC9A6	-0.212535621874116	0.017331349698809	-0.173564140991651	0.0529008472442957	-0.00575936417809791	0.950644678227157	0.484394064469425
THADA	0.210863181281241	0.0182531532037132	0.106849617921538	0.235617456467563	0.0280433871239786	0.763074715960574	0.483678918549918
RB1CC1	-0.125403603240235	0.163475629690804	-0.0395708737062702	0.661282733274607	-0.0423096560353063	0.649172721170253	0.483403121565247
GEMIN7	-0.0574644301370291	0.524422108109749	-0.0173576937903785	0.847640573073512	-0.0382254103221259	0.681098752011707	0.483343653049626
RABEP1	0.137046973819475	0.12749898706508	0.139121172398957	0.121783574633094	0.0349718764235863	0.706944526708762	0.483195146145518
HMGCS1	-0.126142448284042	0.160989038639075	-0.153561931396573	0.0873060016795459	-0.0259543614655108	0.780258439449244	0.483083582976224
NME6	0.0434939853710039	0.630075728891478	0.0887070011858669	0.325237600170461	-0.00942092817794974	0.919351759968046	0.482833031094268
USP16	-0.0161353888524931	0.858253046122128	0.0411172737361178	0.648908262315553	0.0536315338503179	0.564073772552759	0.4827605249567
WRB	-0.11601267884677	0.1976117745947	-0.0778986553052788	0.387864324010161	-0.130962351928129	0.157489021665697	0.482627926848811
TMEM87A	-0.00893898601033201	0.921186834246364	0.0622110380994477	0.490684234934325	-0.0649973413685326	0.484379740155069	0.482363996991672
GTPBP8	0.0688936509517237	0.445210629156501	0.128328402313336	0.153797508157691	-0.122091076610998	0.187817362251163	0.48213260100048
SERPINI1	0.186813393743694	0.0369735755483681	0.176619754141642	0.0487983447251152	-0.0976011707601274	0.2930535421982	0.482125622542303
RHOH	0.339177215240412	0.000109119341420919	0.298685570099389	0.000715852335387782	-0.026180938189843	0.778389388518621	0.48168516237012
IPO7	-0.135288325129471	0.132504476847025	-0.0380108356278203	0.673859657470044	-0.0833134145902435	0.369749913557245	0.48119232031621
CYP2U1	-0.0230442834567573	0.798654795761613	0.000234679655518627	0.997927546121718	-0.00138234839463547	0.988146821269136	0.480435927835833
NCAPD3	0.134593939515088	0.134521734292006	0.11772284622964	0.19103949362945	-0.0497808637668964	0.592418783087899	0.480398001297879
KIAA0586	0.0986752062986089	0.273598408126424	0.122783002008398	0.17252600419981	-0.00438470785099372	0.962414950192358	0.480135017055128
C14orf28	0.216895870698702	0.0151153367682732	0.267330206185199	0.00257940742493174	-0.0451118659950483	0.627626132651709	0.478192179915416
NFXL1	-0.148674927051366	0.0979758492523808	-0.20555092906233	0.0214677641214839	-0.169095507423574	0.0671753666777431	0.476907888660277
SOCS2	0.0968346620178947	0.282690567974406	0.147173942125999	0.101451811398724	-0.0758607239057769	0.414235074640864	0.476680599452253
GTF3C2	-0.0733215048089423	0.416436903206679	-0.0515966982866494	0.567691886603224	-0.0653053348145745	0.482307336935385	0.476301852334861
RPS27L	-0.0348920588377071	0.699271811924544	-0.00173745210754619	0.984657493411828	-0.102702287261052	0.268429896882445	0.475907215389127
N4BP1	-0.0818869497429001	0.36395634416717	-0.031464010824493	0.727591968803533	-0.0952169516119264	0.305060014018097	0.475894580576449
RAE1	-0.0106788898247386	0.905911158127213	-0.0124790879558432	0.890142299541435	-0.0387509889408466	0.676957107468966	0.475786624153718
LZTFL1	0.12360704712954	0.169641097005278	0.188134569990276	0.0356342155288852	-0.121576016499881	0.189700540886481	0.47538043052257
MAP3K7	-0.00477853768615528	0.957820155397928	0.00827796362118934	0.926998196473964	-0.0981703453882742	0.290234224350128	0.474610651994533
ALG14	-0.0982009514554187	0.27592208510239	-0.0507414778774715	0.574136575213656	-0.155533925764205	0.0926083211825271	0.474374990398932
RBM6	0.0934656426257378	0.299851933267499	0.150269199576776	0.0943874893518732	-0.0189294956397664	0.838778447985025	0.474183899589169
ZFP90	0.186903997718005	0.0368803914024548	0.197810070011652	0.0270175974567107	-0.00160964381027695	0.986198016845668	0.474143901882482
RBX1	-0.132942738021589	0.139412749032594	-0.0642193073448216	0.476764898080444	-0.139097745896352	0.1330412420594	0.473379911485227
LRRN3	0.165614330836559	0.0649226378990644	0.14231649442613	0.113368696668518	-0.0437788373877777	0.637838372324718	0.473259278687055
MCAM	0.0114556726155892	0.899102057575912	0.000272322584926744	0.997595122684111	0.0424856431873691	0.647810725493679	0.472985575791023
POLG2	0.150262614179174	0.0944020946367762	0.169367567062384	0.0589952481894263	0.0167997968947913	0.856710937968186	0.472785721613206
PPCS	-0.102248501728009	0.256515696263077	-0.0728349254185837	0.419544815235494	-0.00905996238884682	0.922432003590093	0.472663114692449
OSBPL3	0.167476796232094	0.0619233181906404	0.157015821082565	0.0803397683492581	0.0601954869426716	0.517297318972631	0.472545131410921
CELF1	-0.0866255209975906	0.336763363997187	-0.0448781026261953	0.619215716824763	0.0294141247034331	0.75186113555299	0.47217001995011
SPATA5L1	-0.0208552951863477	0.817429857546044	-0.0659084492260134	0.46522485452731	-0.00755922700829501	0.935250091268155	0.472158650754204
ATPAF1	0.0513111332117187	0.569840013425891	0.0958699246410283	0.287536203054366	-0.0320546435025547	0.730406803403444	0.470763144095006
FRA10AC1	-0.0373270062114287	0.679401418292707	0.0161501410768437	0.858124807274746	0.0244249807870736	0.792906729673619	0.470719007131532
PPP1R2	0.0488214001495914	0.588729024009207	0.0514993606707887	0.568423666133021	-0.127477934020429	0.16893215007758	0.470586681732614
MIOS	-0.0760379528132184	0.399334407724798	-0.0799445421886848	0.3754842974898	0.0625803828516993	0.500806902222631	0.470569544632223
ARPC5	-0.214376277633399	0.0163637040675636	-0.088382431471532	0.327017957488955	-0.0900377086580649	0.332236268797137	0.4705233845735
VPS35	-0.217189475709214	0.0149754005232145	-0.209187856693161	0.019218752753222	0.00897732821707972	0.923137312250625	0.470342983700771
EIF4A3	-0.108262370252269	0.229446519006122	-0.131272958177846	0.144495122376002	-0.149823907775865	0.10537560197244	0.470252750980533
RPL31	0.244510759773633	0.00599431934068703	0.221798800447625	0.0129217630502898	-0.00704897443633266	0.939612205722525	0.469970768343581
PDLIM5	-0.251360713998841	0.00468966685189042	-0.19920337319403	0.0259367499775021	-0.123200517332267	0.183807321213927	0.469839974874021
C21orf33	0.0674992557910095	0.454498391131453	0.0723572530731253	0.422608896784612	0.00188719650891836	0.983818423702431	0.46969486856109
C11orf73	-0.0917883317098097	0.308646601232629	-0.0825956588241682	0.359805267117937	-0.00974239094032738	0.916609612839593	0.469537480617932
COMMD2	-0.0485123532995642	0.591093469429789	0.0111024518098704	0.902197431359478	-0.0436409298573968	0.638898798522079	0.469253724273946
WRNIP1	0.088361883655517	0.327130878126482	0.0825018401448079	0.360353092353785	-0.051121819368226	0.582474918266625	0.468046995157976
APEX1	0.120212227377092	0.181758816860768	0.0714132916663827	0.428701971041413	-0.063349050347757	0.495551158924328	0.46775567941675
NFYA	-0.0208767301654443	0.817245487365115	-0.0611666023041342	0.498007597335592	0.0551038413368145	0.553409065322682	0.467448045620435
LARP7	-0.0772565027989294	0.39180019514798	-0.0814153599818979	0.366734878605167	0.0269616615184593	0.771958881839412	0.467330121138082
ZNF706	-0.13045323495672	0.147040904385207	-0.154299842322251	0.0857786209098819	-0.0263830108272165	0.77672354026715	0.467107290283509
VDAC3	-0.0558815121941994	0.535928495200651	0.0170402531096722	0.850394160816686	-0.092467196919006	0.319301734977708	0.467063989224545
PIGB	-0.221595307049127	0.0130069452578552	-0.155721200883807	0.0828967439516064	-0.0222079369353648	0.811337185060256	0.466963814898359
ZNF329	0.323773413388659	0.000230274546479628	0.268352380156895	0.0024795000777777	-0.0603576042807725	0.516167632016293	0.466799771117303
RFK	-0.20885157251836	0.0194178015344232	-0.162934795948532	0.0694444010948299	-0.102932940183036	0.267350689934936	0.466211873357358
SESN3	0.0628664403276486	0.486118059766594	0.126536820740756	0.15967338112854	-0.0304054532011568	0.743783329474078	0.465935903988013
COMMD6	0.22878804465798	0.0102770811282934	0.201705200630525	0.0240885279825919	-0.0157521899514251	0.865559458246399	0.46584912823374
HPS3	-0.068501593970089	0.447811178089277	0.00842763752650588	0.925681993955312	-0.0853224262098823	0.358279189278	0.465688930732559
SMNDC1	-0.0891510960345973	0.322811724674463	-0.0965812903503284	0.283957864415162	-0.114107898669137	0.218563403767481	0.465565133183966
C12orf43	0.209233235294913	0.019192028218784	0.225125250531538	0.0115968326639506	-0.0388572056942552	0.676121267211769	0.465515147061619
ACRC	0.180939129915019	0.0434521765357029	0.173524163189222	0.0529563524642103	-0.0408809159931455	0.660272539680546	0.4652449439827
EIF2AK3	0.105513319490794	0.24156033212333	0.0929529724908746	0.302522328889144	-0.110388657882293	0.234045006274903	0.46493061070132
ORC3	0.141332216295242	0.115911119937044	0.120506215772051	0.180684999527316	0.0102719673339501	0.912094361028017	0.463989035945821
PARP4	-0.106064749334478	0.239095469262064	-0.0367182290238634	0.684349406856476	-0.0174952365053559	0.850846699193718	0.46396919930122
MDM1	0.00820760512271568	0.927616983505052	-0.00265213212445522	0.976582341413263	-0.015677224495627	0.866193299152128	0.463896122061322
TMX2	0.0289039322596814	0.748986424351141	0.123282597810641	0.170772670760243	-0.0936644825246004	0.313048719952968	0.463039224701005
DENND4A	-0.0807952066566384	0.370408550259549	-0.153209360282535	0.0880433920034768	0.0105440438977288	0.909775672972522	0.462165402237934
CRYZ	-0.0884388016945054	0.326708303015142	-0.0883638201959992	0.327120234790164	0.00976512934052837	0.916415686047372	0.461910711245978
SAYSD1	0.0499381740241939	0.580221024963762	0.121014733756165	0.178838593327639	-0.0473912389380959	0.610326853590899	0.461602216975305
TMEM209	0.0185505221509881	0.837310251953074	0.0673747478236558	0.455332923589939	-0.11084884472854	0.232088925546138	0.461550202240674
CMSS1	0.18505282380327	0.0388239661512325	0.172785982806015	0.0539899103402608	0.0696080302719074	0.453859213161903	0.461307522148632
ARMCX3	-0.090972263477395	0.31298581518572	-0.0481848109760432	0.593604116373207	0.0156716279580431	0.866240621885405	0.460999097676538
UBE2Q2	0.266435421315757	0.00266983263465943	0.268851073135946	0.00243203858858094	-0.240199408345556	0.00879475250581034	0.459872102539687
RITA1	0.0585811952091427	0.516380130964267	0.0585811947426162	0.516380134310548	-0.099966916468815	0.281453710210528	0.459784095351599
CD2	0.184148247144102	0.0398045239304549	0.231145645204663	0.00949918097827453	0.00334169268098161	0.971351132530508	0.45964933355346
DPY19L1	-0.298520676197395	0.000720973297784707	-0.23068375674771	0.00964736425078565	-0.0680421989825545	0.464102426587404	0.459646939686016
MESDC1	0.0573758523633061	0.525062670683536	0.0243107914562278	0.78784344140209	-0.117857705219254	0.203704192524153	0.459560614791286
SLC46A3	-0.0261089586010978	0.77256322597047	0.0641173713677299	0.477466233053264	0.0182186710681645	0.844755027860709	0.459198458933902
CFDP1	-0.103438063442053	0.25099472188895	-0.137379225387432	0.126569862915764	-0.0243703013050953	0.793359958920555	0.459116911922253
MCM3	0.17880430138005	0.0460300211228087	0.228425662113697	0.0104014884114047	-0.130248987139513	0.159783265836168	0.458842044923168
IPCEF1	0.174163457863952	0.0520744952899127	0.189232326197992	0.0345526658509924	0.0511544021054605	0.582234260733087	0.458262378182031
NIN	-0.191889820203447	0.032048564580097	-0.191794973135531	0.0321352178493363	0.0641522149569946	0.490090752891744	0.457844355590718
FAF2	0.00133426056102402	0.988217567188577	-0.0427471079202891	0.635969020420553	-0.157681152204847	0.0881371073245596	0.457177837495331
YWHAB	-0.024108337220753	0.789569010817429	0.00694684211195706	0.93871208610134	-0.0456487934947172	0.623532429540483	0.457175556770531
BRCC3	-0.0565257452031145	0.53123038924979	-0.0533406373999731	0.554657114181388	-0.0982732691426154	0.289726337636895	0.45693524108519
CCT3	0.20564888981843	0.0214043431510589	0.14280145451549	0.112132091005033	-0.0343600367136707	0.711843484053797	0.456553633164265
RAB11A	-0.175881636525535	0.0497643592992159	-0.139268314069458	0.121385769788146	-0.00957329090166428	0.918051952859584	0.455993773360794
CDK7	0.0345265461758246	0.702272623998373	0.0333734621428334	0.711769187267774	-0.0495005870541232	0.594506847640042	0.45572534282297
USP14	-0.052945864277468	0.557595080488653	-0.0193542766216512	0.830364927726665	-0.0527022412691368	0.570855033500432	0.455365155685076
ALG8	0.0313088512093116	0.728882867824512	0.0300017595721533	0.739787457209909	-0.0593112536774776	0.523481108513278	0.4553523138332
LSM5	0.119800657701545	0.183269955730138	0.128598569595621	0.152925711362273	-0.123091537284396	0.184198431787751	0.45517903162624
HENMT1	0.0799064854119666	0.375712361986822	0.142595275163752	0.112656540091148	-0.0250375827498539	0.7878337258107	0.455012190785979
SENP5	0.117548847425821	0.19170082793485	0.0866530779850126	0.336609098342161	-0.105572763589395	0.255208773329213	0.45499730377531
UBASH3A	0.278108273091298	0.00168774854670516	0.246380050166188	0.00560957689314876	0.0379613991715503	0.683182797981922	0.454991147416728
ARID1A	-0.149664297192619	0.0957365425887681	-0.158355366634268	0.0777610763240136	0.0491732607770136	0.596949625223447	0.454658756626108
ACAT1	-0.146609453616407	0.102783872383182	-0.0539993584560644	0.549771514956105	-0.0517152828766211	0.578098774771543	0.454348533205703
MRPL19	-0.0408205938814467	0.651275052215876	-0.013888108208943	0.877829530258735	-0.0568988513953965	0.540540239462535	0.454100540764862
RPAIN	0.133168991150879	0.138734682946821	0.0819546546080911	0.363558507607543	-0.0336166926777313	0.717811204577268	0.453940492245348
ACBD3	-0.0718068307795739	0.42615564651442	-0.0769424354307977	0.393733856777583	-0.0467986349669602	0.614804313080579	0.453893915164918
MCM9	0.121717751621369	0.1763088492125	0.0473820709007247	0.599777497264057	-0.141571601947908	0.12621403928477	0.453243559236993
CNOT1	-0.00918751571897944	0.919002949458517	-0.0359049675706217	0.690980296961094	-0.0926294489321414	0.318449654857649	0.453093717131892
PRUNE	0.0341213738116343	0.705604400887604	0.0286354290851317	0.751241715784813	0.025102900202267	0.787293346612814	0.452567107799183
ZFP1	0.112093411880454	0.213286729788946	0.100563718491883	0.26447669329166	-0.00945508959748804	0.919060310116098	0.452385607969556
SLC35E3	-0.288358426880335	0.00110974695343501	-0.191513869107453	0.0323932032163976	0.0298791542393174	0.748068456439587	0.452334553519099
CD2AP	0.0883681104812531	0.327096655930193	0.0979166555744773	0.277321388045969	-0.0498587550293016	0.591839082505953	0.452061301286695
UBR7	0.00261261247568666	0.976931193173243	0.0666867061224845	0.459959953619685	-0.00957178480356135	0.918064800337465	0.451941252138373
SMC6	-0.0228236352126264	0.800542295855494	-0.0663560326887366	0.462192922144186	0.0423381112193844	0.648952422842928	0.45141435215207
RMND1	-0.02817241335139	0.755135739705659	0.0143379728800204	0.87390436916103	-0.0692735620880851	0.456036576436808	0.45138854682951
CSNK1A1	-0.178663464126981	0.0462044658381437	-0.0980542755632238	0.276643427988787	-0.113033441278684	0.222959343897266	0.451225346851485
POLK	-0.123582936642331	0.169724995071183	-0.0876340712377466	0.331146701531494	-0.167196586131102	0.0703506198848698	0.450699161738996
C2orf76	-0.0910403841653257	0.31262209216358	-0.0397804054285707	0.65960057691623	-0.043735209022183	0.63817376932584	0.450635506022584
MB21D1	-0.088343309923268	0.327232971693355	-0.0656114556825396	0.467242702227626	-0.0837389293153093	0.367301766110665	0.450318619331024
CASP8	-0.0933897091890806	0.300246472655706	0.0108069754456281	0.904787904862237	-0.0216357695450253	0.816110898472448	0.4502391143046
IMPAD1	-0.186604300207752	0.0371893796282743	-0.165008094919207	0.0659240827869394	0.0660154945249771	0.477547053691112	0.450146415321299
CASP10	-0.065721026555624	0.466497693111951	-0.0297422462901229	0.741958722684712	-0.0689620983186439	0.458069386220313	0.450081890425629
SLBP	-0.112670270427039	0.210925578509331	-0.0656665470011743	0.46686803644985	-0.132304977125071	0.153237980711152	0.449548553645462
CBX3	0.162428043120205	0.070327624884822	0.22535106630998	0.0115113686282288	-0.208422106026143	0.0235203121772178	0.449210095404851
MTSS1	-0.102403515455487	0.255791566755021	0.000155490813271531	0.998626861203288	0.0620980479746767	0.504119682045177	0.448577928426551
EOMES	0.0913414373837346	0.311017945801904	0.134062500612861	0.13608139386081	-0.00586280050555011	0.949759419517925	0.44816292157889
RPGR	-0.190584661980607	0.0332584962088593	-0.190851020371506	0.033008484181806	-0.00445291575639501	0.961830719421001	0.448055776542554
RBM28	-0.182205860181472	0.0419803358290124	-0.120164193044119	0.18193470986301	0.0197018877881835	0.832294610432114	0.447990059262474
DNAJB6	-0.0812071505334078	0.367965762363326	-0.0305548898795425	0.735166440082328	-0.0436189793796898	0.639067651846787	0.44791802802571
AP5S1	-0.14493813816117	0.106808453106871	-0.0597876389412245	0.507763881643042	-0.00481428516833586	0.958735776020072	0.447784704327661
ABHD17B	0.143410988208682	0.110592765932221	0.180975697382934	0.0434090922991959	-0.227927298626568	0.0130525140435973	0.447479855930277
RPS7	0.184026348522428	0.039938235048523	0.132342085027345	0.141225090795643	-0.0238081092769369	0.798023846162149	0.447279199826047
AIDA	0.217325421120799	0.0149109897624781	0.220533148035777	0.0134595741391746	-0.0436481610760245	0.638843176656678	0.447022593540694
KIF16B	-0.0526330385283524	0.55992848123994	0.000367479763678909	0.996754794822051	-0.179276460308676	0.0520792823289843	0.447017182767508
IKZF3	0.22037408234392	0.0135285286606746	0.249566581860914	0.00500420613735761	-0.0273973637591814	0.768376855599268	0.44693602608649
DHDDS	-0.125898606393646	0.161806551384947	-0.0838962460562349	0.352264189914358	-0.000858817701074517	0.992635759058373	0.445843577336124
FKBP3	0.0798138709623981	0.376267729524466	0.161906128494338	0.0712467678649449	-0.117174044900459	0.206357749278553	0.445350114468942
TRIM5	0.0366100861846937	0.68522977375122	0.105145890213849	0.243212496828333	-0.213701054940049	0.0201476996611612	0.444573534822701
KIAA2026	0.0887677677514534	0.324904971775881	0.0691906678890698	0.443246164291814	0.0193648517891022	0.835122497754548	0.444514679056635
SEC23B	-0.266741765636561	0.00263855692883143	-0.246640562014822	0.00555774268663294	-0.0898453339394943	0.333274546286022	0.444513884913378
C2orf49	0.160106151419974	0.0744915628563039	0.183129499120029	0.0409336100215696	-0.0528717656760764	0.569615122285711	0.44383342541496
C8orf59	-0.0250696711222338	0.781384528161547	-0.0576101493256426	0.52336918051369	-0.011560456607149	0.901120474407804	0.44332179647179
HSPBAP1	-0.176059141196184	0.0495306146021714	-0.184748776274364	0.0391512660495349	0.0684174541452194	0.461636106917187	0.443225721154955
MRPS26	0.177209770920806	0.048037386531547	0.152915685407585	0.0886613822669768	0.0728501145272416	0.433055879031946	0.442280016538879
FAM13B	0.135835763101205	0.130930494932726	0.1071960132318	0.234093766678448	0.0730669727434868	0.431684086230176	0.441735923823625
PSMB4	-0.100778024569224	0.263454811893139	-0.0944604005044811	0.294714861581568	-0.0263414706825511	0.777065906821094	0.441731399597959
ELP6	0.0296558235835493	0.74268224559937	0.0412050674048675	0.648208550109751	0.020590218244748	0.824851456789942	0.441297585503147
FIP1L1	0.0925418045479953	0.304675276343759	0.101349601245815	0.260742519929336	0.0198654440611531	0.830923067255763	0.440960921490355
MAML2	0.211195493007098	0.0180666889389574	0.193268714606324	0.0308109679952105	-0.0607896729488427	0.51316301458288	0.440463021658644
NAGK	-0.180748516170847	0.0436773381318122	-0.141348693617645	0.115868197195746	-0.082038690041745	0.377143592763411	0.440391074988964
METTL8	0.122792278238326	0.172493328527839	0.145128632146013	0.106343602595233	-0.190304184739685	0.0390054221594108	0.440358557004322
GUF1	0.0523159002586794	0.562298812705629	0.0874016051854852	0.332435978358526	-0.0756617141893078	0.415464243125952	0.439967295791429
BTN2A2	-0.0452268198110043	0.616492399594048	-0.0336141981939413	0.709782825540112	-0.0823718488647728	0.375202568387861	0.439575208846453
CCDC82	-0.10478358402663	0.244849290444256	-0.0571237177321173	0.526888180575344	0.0233626372706621	0.80172450415408	0.439531285328775
HNRNPC	0.0702220052718844	0.436463038288859	0.0663506837573499	0.462229091402865	-0.0724295901867484	0.435723096534173	0.439527302691903
TIMM23	-0.0599782388686794	0.506409495032002	-0.0102834999792281	0.909379712428939	-0.196795737911567	0.0326854533150935	0.439143095713954
MKL2	0.244486328545706	0.00599949960566967	0.219923403613965	0.0137255733886975	-0.00608569147291058	0.947852018978294	0.438948796249948
LMBRD1	-0.194416088676704	0.0298122878310353	-0.180687361701616	0.0437497824591131	-0.0756663476575549	0.415435600702171	0.438858106691453
PDCL	0.108699309010445	0.227561167127459	0.131170625287744	0.144811098609422	0.0533627658452433	0.566031093956918	0.438824414066303
SMIM20	-0.0413776707220091	0.646833803030251	0.00753089010305083	0.933570692659504	-0.0571419092616241	0.538809125169938	0.438747725947736
NNT	-0.133755553831589	0.136988478043931	-0.0539738645180244	0.549960207894978	-0.171893290143243	0.0627101763156816	0.438629143413013
USP10	-0.0667619027328572	0.459453000238651	-0.00961167011945295	0.915277214493517	-0.0338156734644256	0.716212061274625	0.438558639763442
TINF2	0.0118913127538774	0.895286511798393	0.031553682591233	0.726846264180844	-0.0204206410899866	0.826271133562338	0.438464193361041
LTV1	0.149393706227194	0.0963449292368636	0.0791945099549505	0.379994610659675	-0.0248941525502641	0.789020694650616	0.437874744654558
SKP1	0.169707430738313	0.0584811653583588	0.270823139661111	0.00225229296219995	-0.149430677979133	0.106303208082156	0.437291024655136
PAIP1	-0.0516376593209617	0.567384076735097	-0.0230705819304145	0.798429906943658	-0.143675574526322	0.120622333009887	0.437211450014055
ROCK2	-0.106609028051647	0.236679810389183	-0.0638968751291696	0.478985186028201	0.0682538184380067	0.462710693713676	0.437204195280902
ARMC10	-0.207299498475979	0.0203597050190972	-0.175927971488905	0.0497032557621635	-0.157938154590643	0.0876136590790785	0.437020002874441
HSCB	0.0773734783244349	0.391081453082188	0.0883567586941166	0.327159046276683	-0.087812919508421	0.344369851479144	0.436345992156915
PAAF1	0.020510057715266	0.820400740412009	0.0787761532876145	0.382524624012282	-0.0366156646046792	0.693842510109512	0.436206173657732
WDR73	-0.00885454514706633	0.921928968992931	0.0827150518584346	0.359108855860907	-0.0975640743887565	0.293237920934507	0.43535538282597
GPR65	-0.110136586294485	0.221436469855491	-0.0443077538101086	0.623681006691045	-0.164089827662659	0.075806678857201	0.435339778392285
OSGEP	-0.112075217270181	0.213361507814562	-0.0849720448016101	0.346101742328751	0.183460184556897	0.0467470206073874	0.434903410455744
HACE1	0.0194303054702511	0.829708623010346	0.0398558971234544	0.658994932538871	-0.11516808174616	0.214286451839901	0.434766395079548
PER2	-0.0637049329321158	0.480309554914464	-0.0834844130159117	0.354641319452673	-0.0809977890928328	0.38324727397012	0.434742984735036
RFX5	0.0670665058567454	0.457402620827119	0.038337059610827	0.671222058897648	-0.0432751269223483	0.641715131230006	0.433920807263344
CNPY4	0.204599894072516	0.0220919221668195	0.229043006464986	0.0101903375643253	-0.00401348820948362	0.965594951223132	0.433788803556736
CLTA	-0.258503407403216	0.00360545674681322	-0.229097715573923	0.010171808450305	-0.0729574178014966	0.432376793481286	0.433424751903808
ERH	0.0853256219791414	0.344091264794428	0.0641377155503832	0.477326217476881	-0.0826924212129371	0.373340637066006	0.432124235763653
STYX	0.212492999599428	0.0173543314928262	0.212483805941696	0.0173592921430997	-0.0689076150775695	0.458425493236929	0.431903857822997
ARHGAP17	-0.0107955634985707	0.904887974901131	-0.0472781169663436	0.600579037991593	-0.0909133938074445	0.327536151827864	0.4317206216675
TRNAU1AP	-0.111975132049582	0.213773182221221	-0.0781161860391094	0.386536453694674	-0.0811133020361527	0.382566993296095	0.431698076627494
ZNF430	0.248104434539974	0.00527433607880936	0.250377555165007	0.00485976838310395	-0.133085842120732	0.150805535287836	0.431287227683382
CCT5	-0.268460671358711	0.00246912324298027	-0.197825312620773	0.0270055684626559	-0.077650041340226	0.403279204201743	0.431127060812491
MKLN1	-0.135912843368718	0.130710030555778	-0.0896357761178722	0.320177488713723	-0.05448172782729	0.557903451296641	0.429600226782881
ELK3	-0.109985304886773	0.222075578076246	-0.0500378365064983	0.579464533722492	-0.132179802588042	0.153630631139422	0.429565946461412
SMIM13	-0.0479284969276767	0.595572147123054	-0.0619303952587183	0.492646408187692	-0.0266306626485936	0.774683327947274	0.429020990174171
FAM20B	-0.0588099889322516	0.514740385690439	-0.0696466509363426	0.440239843499658	0.0298348750287873	0.748429330505844	0.428955403420097
MCCC2	0.0843198262645413	0.34982967380795	0.0538821364963947	0.550639391840144	-0.158198175794852	0.0870865843156395	0.428689993548853
RAB27A	-0.226142941896334	0.011216016142739	-0.12575586548914	0.162286543658796	-0.0264591983390357	0.776095727501819	0.428409284332914
ARID4A	0.00554920297045965	0.951025400860966	-0.00730753146739985	0.935536614399407	0.00904640759857605	0.92254769387772	0.428293980928445
RABEPK	-0.0453566449519191	0.615479853685478	0.000381824710163587	0.996628115666852	-0.0974888280818794	0.293612150849807	0.427683269558969
USP25	-0.163051615640879	0.0692420764555037	-0.166837573026806	0.0629396940734103	0.10243929573867	0.269664012453098	0.427442234963113
MTIF2	-0.0796454022265426	0.377279243624863	-0.0211675448693861	0.814745073507017	-0.138863401464147	0.133702325205251	0.427233672482594
ITPR2	-0.0455650816776391	0.613855704222822	-0.066220729571425	0.463108315632377	-0.0527049635578852	0.570835112507367	0.426808104741583
PEX13	-0.00475146536055207	0.958058902932161	-0.0159277808293119	0.860058141494296	-0.117719009195856	0.2042405347913	0.426748018986074
XIAP	-0.0766496647183623	0.395541528260243	-0.0903884674646457	0.316114212349282	0.101332382449529	0.274900396025031	0.426721421181275
SAAL1	-0.0431406684570574	0.632860733987152	0.0205626741961259	0.819947792598853	-0.0877826592733976	0.344536785573177	0.426261813876932
FRAT1	-0.320892613952151	0.000263647231927333	-0.22646567252791	0.0110975643633115	-0.101941517493659	0.272010393747745	0.42550371356299
HEXIM1	-0.00834526970239501	0.926406295567858	0.0441518035340565	0.624904340439887	0.0276948599167172	0.765933855353048	0.425471842267738
RAB27B	0.0303715969470396	0.736696685108515	0.0396024790920418	0.661028891370282	0.00748990236288576	0.935842633218349	0.425141208992921
LRRC47	0.0219151347188334	0.808325930675955	0.0510630349018163	0.57170940453796	0.0191322627732387	0.83707525681944	0.42509665031837
TMEM42	0.1611345090177	0.0726234604052108	0.161318209126075	0.0722937748728791	0.0224644222411366	0.809199508067485	0.424935505950051
SNAPC1	-0.00411377678973087	0.963683629348669	-0.0840379799188875	0.351448401689677	-0.0922645351971955	0.320368096497818	0.424473106764487
AK3	-0.021103620945075	0.815294530131663	0.0496313951920187	0.5825525041258	0.0227324111030213	0.806967455179269	0.424183758027789
TMEM260	0.0942391730177138	0.295852243745964	0.0546695918240292	0.544822130876542	0.0641481444226392	0.490118346106489	0.423582169033391
SSBP1	0.108434887297108	0.228700816001003	0.188274626415889	0.0354946587438768	-0.0983663376928009	0.289267591156021	0.42330984548448
TRIM56	0.0702155168367334	0.436505527324575	0.0277562023522824	0.758641386141951	0.0469441632433442	0.613703442841503	0.422565259334319
STK17B	-0.149520712934078	0.0960589926724474	-0.0882627838509353	0.327675832769945	-0.0794725243697559	0.39229831252564	0.422172629943997
SNW1	-0.0567921230269805	0.529293860824618	-0.119397257153844	0.184760003496419	-0.0387303278159887	0.677119739544147	0.42214266314068
OSTC	-0.102768654705418	0.254091407689158	-0.0507903612814352	0.573767283935697	-0.16926859334748	0.0668918284884428	0.422085613735409
CAPN7	0.048511800311582	0.591097704074813	0.0272968473124179	0.762516118893086	-0.0598688819854356	0.519577040113288	0.422057379406006
DUT	0.124375885080724	0.166981826097086	0.13728451145327	0.126834193300219	-0.0806790303300408	0.38512830305853	0.421965996889076
IRAK2	0.242662601371453	0.00639762304817336	0.239051132387698	0.00725590442542486	-0.0997537908429657	0.282485931312715	0.421756283018974
RAD21	0.0174991744911825	0.846413911167159	0.106036524356591	0.239221206309763	-0.135481865330372	0.143523025058763	0.421590533749144
SKIL	-0.0417847100318014	0.643596542706217	0.0102215101145024	0.90992367447966	-0.218712469449225	0.0173400282746279	0.42142189481387
ITSN2	-0.0691178738377386	0.44372716972268	-0.0374557145112665	0.678357045498253	0.0789427354429092	0.395471814561634	0.421403769264637
TMEM131	-0.107978165418693	0.23067871453493	-0.0896827871786915	0.319922724292799	-0.0518792563944609	0.576892346573399	0.421284163164945
HIVEP2	0.348123277823287	6.94360261229827e-05	0.30685431963798	0.00050023396229964	-0.050770168940649	0.585075135460518	0.420573717451179
GPKOW	0.0319225659760519	0.723781348290851	0.062818271944872	0.486452873334198	-0.046668280353536	0.615791127514564	0.420271705785523
PRPF38A	0.15745261957237	0.0794914758753169	0.103298643269407	0.251637525098561	0.0252738218087621	0.785879770320354	0.420132220879198
CPSF2	0.106333095333334	0.237902337387121	0.109851599466509	0.22264151957546	-0.140039671643965	0.130409249866293	0.419878474833959
FAM78A	0.130142808446571	0.148013777456888	0.155892909972365	0.0825539047932407	-0.127704634544056	0.16816941635584	0.419590962149788
COX7C	0.128417069571843	0.153510979325539	0.0573650684444698	0.525140683104999	-0.00773527085601628	0.933745542863924	0.419239796101934
ISG20L2	0.116428418775372	0.195999222997544	0.115766474676041	0.19857124850699	-0.004102883905015	0.964829104263371	0.419127511747417
ATP6V1C1	-0.121990369185287	0.175334983418041	-0.0218295452557739	0.809060203307527	-0.0359829954731646	0.6988748456575	0.418613709594373
LIMK2	-0.0106125982766792	0.906492578336712	0.0011896179689902	0.989494782811527	-0.146613762904931	0.113136187890099	0.41792370992592
MRPS18B	0.104224241474438	0.247391202648046	0.156697823238921	0.0809618989405954	-0.0802999661573127	0.387372436332686	0.417862765789235
C6orf62	0.0352721701228225	0.696156061688928	0.0725280720631209	0.421511675277053	-0.0147090499403601	0.874386809884988	0.417850935048403
PTPRCAP	0.29743741939366	0.000755459507365733	0.25439131352391	0.00419831968079757	0.0244733980239344	0.792505464776814	0.417833519656517
IL6ST	0.0363085455113933	0.687686777279572	0.0723559130642601	0.422617510590471	-0.0687780978026689	0.459272643711555	0.417806345170326
PLEKHA3	0.0652797616593111	0.469501968147727	0.0471256908490585	0.601755189157133	-0.0390488945126756	0.674613827850719	0.417348090421938
MAX	0.169942598441863	0.0581276030194568	0.116711149644124	0.194908035104631	0.0334117319092231	0.719459683851492	0.417272206559884
RAB35	0.0185998510057368	0.83688362962686	0.038296640155163	0.671548643601897	-0.0986289593770501	0.287975701485063	0.417008445113948
TCEB1	-0.0507931439569232	0.573746265467347	-0.0341971712856139	0.704980683557958	-0.181121243015835	0.049669211543863	0.416870875096918
ADO	0.01264606056808	0.88868177747493	0.0179889366997405	0.8421704453173	-0.200248160432323	0.0296925431590243	0.416790066738641
DHX16	0.0062461630045632	0.944883499939338	-0.0168002169840031	0.852477514441144	0.0262990125564894	0.777415883382507	0.416111093880645
EIF4G2	-0.0595692607352346	0.509317963523943	-0.0133635197764973	0.882410414592051	-0.00785037910465013	0.932761902934444	0.416104836577246
RBM23	-0.111890852612429	0.214120282427807	-0.109155160811615	0.225605859553241	-0.0908414688101049	0.327920585585305	0.415925824179146
TK2	-0.321913819062795	0.000251335809920745	-0.245758054451784	0.00573508188593696	-0.106227205063245	0.252258137956253	0.415617314518819
RGS3	0.0284229273826007	0.753028113236041	0.098137575835849	0.276233606813615	-0.0575941990646697	0.535595132048677	0.415057462402291
GTF2F2	-0.107720439296005	0.231800119168137	-0.122872324976937	0.172211552505422	-0.0530833713508884	0.568069208359388	0.41494537256626
PLEKHA8P1	0.09774437277325	0.278171682728598	0.108995796958408	0.226288075249476	-0.0120184148898028	0.897224486019033	0.41446451249917
ATP5A1	0.0497335565807314	0.581775611300514	0.0732017438978082	0.417200600518067	-0.179112921489695	0.0522975138136039	0.413939301056264
CHD9	0.0144074654350697	0.873298303187921	0.0369140637337478	0.682756238333913	-0.0202763222102932	0.827479793395231	0.413678979096663
LRRFIP2	-0.384993300779923	9.28321115948132e-06	-0.336791122458706	0.000122819317236295	0.0999304795915506	0.281630003922685	0.413599883376013
SLC38A6	-0.105378057110832	0.24216763651282	-0.0311503407906309	0.730202429429897	-0.0619442530178042	0.5051783730229	0.413563806240987
ELF1	0.10911044378382	0.225797140704146	0.056603597929951	0.530664044274188	-0.0834558001420482	0.368929603576288	0.413161082235066
CTDSPL2	-0.119158094479668	0.185647573515464	-0.00947876566673241	0.916444441611919	-0.131221525343658	0.156661627430879	0.412797904573046
CREB3L2	0.0385985609126057	0.669110641469355	-0.00502516269322387	0.955645374298154	0.0178018706990551	0.848263595301374	0.412672980468613
CERK	0.171333672274834	0.0560719090694306	0.217768713382376	0.0147026303278115	-0.00297907083148115	0.97445883572006	0.412170927447049
RAB33A	0.162265148915796	0.0706134602951757	0.117488047989022	0.191932305998234	-0.107936415443851	0.244662934749892	0.412141555796765
RPL10A	0.278270202716303	0.00167681007584367	0.241596635156469	0.00664104647048334	0.00415859486609488	0.964351848328507	0.411459059903651
SLC38A1	0.344919392320749	8.17664356102156e-05	0.276140226125831	0.00182597270722593	0.0544540692440468	0.558103673645556	0.411369421503271
HMGN4	0.0953840927576657	0.289997250272721	0.0891934358268761	0.322581053001827	0.0787332497793356	0.396730872181454	0.41131768335261
HTRA2	0.194303680614757	0.0299088980562279	0.208160635444666	0.0198323607105771	-0.0681516956803522	0.463382025489655	0.411181456764054
RPL35A	0.229354910736318	0.0100850969640523	0.185285417356132	0.0385751375644865	-0.0515948238430138	0.578985792586806	0.410804578594087
ZFAND1	-0.0624269035734047	0.489177794083064	-0.0557518570130536	0.536876504802758	-0.0642849295238178	0.489191563410662	0.410760495004153
DNAJA2	-0.135820494513794	0.1309741998085	-0.0913491090414085	0.310977137983779	0.000180186007268748	0.998454909642632	0.410547846915914
MBNL2	-0.0833772479418124	0.355261520477952	-0.117622824739488	0.191419452142668	-0.0837479789014708	0.367249808911249	0.410194349677282
FAM63B	0.0658419809418966	0.465676040449714	0.134054169236598	0.136105953984623	-0.126783449745646	0.171284683441231	0.410134111607518
FAM58A	0.129327993120842	0.150590501954026	0.0794862260422735	0.378236483463509	-0.0651128547931448	0.483601924185833	0.409497469773949
TAF11	0.0425559859134369	0.637480767266791	0.0649378033398902	0.471837378641102	-0.0549562013773508	0.554474086492214	0.409428336858284
EEPD1	-0.075113497078599	0.405107275415863	-0.0796821239241301	0.37705861948377	-0.0994077607704788	0.284167230866242	0.409289971031244
UBE2A	-0.293095009258212	0.000909434182523892	-0.178119552022602	0.0468833399685126	-0.142331408092898	0.124172166430595	0.408884638476272
MCTS1	-0.135212710444622	0.132723015491035	-0.131603406779363	0.143478349995256	-0.127120142985432	0.170141144948299	0.408838822447966
C21orf59	0.0534288475445648	0.554001663340862	0.101500016045705	0.260031941793477	-0.0160535910147767	0.863011945524104	0.407971091454986
LRBA	0.18461943390971	0.0392912000695981	0.165333085752006	0.0653856760693368	0.0361993970062282	0.697152075386311	0.407877732133508
CROCCP2	0.251946450465507	0.00459087500869203	0.257741618841711	0.00370925491316226	0.0209528728557695	0.821817264497647	0.407574228686022
DUSP28	0.0408480345658832	0.651055995499226	0.132275502780073	0.141427084569857	-0.112300419011035	0.225993976237267	0.407474924686893
TMEM18	-0.00911885995211463	0.919606183037066	-0.0522283775077787	0.562953810610698	-0.00558438460204799	0.95214237538982	0.407106645368988
MAT2A	-0.0407786736403837	0.651609755454679	0.0363499265279059	0.687349404291461	0.027844067859227	0.764709441763254	0.406179388636522
RCC1	-0.0533515906983973	0.554575704668066	-0.127961034394288	0.154988939682564	-0.0770844543610377	0.406723595918798	0.405711895109535
NEDD1	0.106158601939541	0.23867770445502	0.173122470336367	0.0535167356125542	-0.0668321364765751	0.472104518399515	0.404692163843614
METAP1	0.0116190974894396	0.897670429163565	0.0939435392849275	0.2973766907707	-0.0676584530927616	0.466632020247752	0.40463294083508
CLOCK	0.168251095851794	0.06071017801578	0.123530314631926	0.169908212342948	-0.00187223534643134	0.983946689527874	0.404508897542619
FAM35A	0.0388891664691231	0.666767258547611	0.101108778683977	0.261882955817226	-0.0240127975917518	0.796324939741765	0.404241680189116
GTF2A2	-0.0556899189772231	0.53732967561174	-0.043980466718049	0.626249549799462	-0.0568003100688543	0.541242854678024	0.403541282984831
YY1	0.106256672504995	0.238241708197053	0.111499319559176	0.215738054836851	-0.182487753275642	0.0479441180101774	0.403050427912249
TAF12	-0.086362884290828	0.338235872986511	-0.0325203036520371	0.718824260321073	-0.10120133970991	0.275524814389633	0.402685016927515
UST	0.211041538760599	0.0181528687295223	0.167302820520972	0.0621986045646596	-0.00158530232094704	0.986406714256742	0.402618648801409
B3GALT4	-0.0938823911192226	0.297692649850419	-0.0255136067649441	0.777613002907278	-0.0417354285918919	0.653624806859373	0.402602266055006
C11orf24	-0.0643440333562062	0.475907522799856	-0.0210080425026854	0.816116239754248	-0.106996095833152	0.248821586182067	0.401899959134896
PKP4	-0.0704903123295837	0.4347081117992	-0.0598243464365407	0.507502895429004	-0.011182245014717	0.904339811431108	0.401706881810012
EPRS	0.125033692135845	0.164731260680504	0.132586089472832	0.140486714432594	0.0203025890821691	0.827259780194236	0.401703045365906
TIMM17A	-0.151412885067443	0.0918780072510914	-0.187537962547564	0.0362338847797427	-0.0580410136306546	0.532429434935602	0.401691693214396
KIAA0430	0.00883961408653226	0.922060202259296	0.0715654790499713	0.427716234902917	-0.0618422199750701	0.505881383594346	0.400875726839738
RPF2	-0.00308956997925834	0.97272125690857	0.0381360939787756	0.672846443273243	-0.0896430607233092	0.334368474125366	0.39944604424653
MIER1	0.166302652526089	0.0638006593332933	0.162585324612478	0.0700525287050039	-0.0746810974273521	0.421551927067173	0.398984943244162
KDM4B	-0.0411114156053173	0.648954962299192	-0.0983303013923714	0.275287002630121	-0.0539609620705565	0.561679086292568	0.398512015978701
TM9SF3	-0.196816519889091	0.0278115923493259	-0.148130651220115	0.0992252519849384	-0.145353904356329	0.116300657422236	0.398451935461047
MTMR4	-0.0219933003742812	0.807655492577581	0.0081689636419416	0.92795684498086	0.114708590321148	0.216132743414343	0.398243994551565
KCTD6	-0.129968731885023	0.14856145290527	-0.0510763230426609	0.57160920702286	-0.184530196431187	0.0454585922703209	0.397701869825182
TIMM8B	-0.179104139595073	0.0456604580896802	-0.174187274275282	0.0520418782507709	-0.0898742647032395	0.333118270371345	0.397500285938143
ITGB1	0.0461373970547751	0.609405825769691	0.0223844129048758	0.804302968852371	0.0452432477310389	0.626623385077045	0.396910343593953
INPP1	-0.177890237815445	0.0471720281263978	-0.147635907909394	0.100371815686511	-0.0863654200582083	0.352412183267721	0.396763992935932
ZNF252P	0.0249291061572988	0.78257978399712	0.0144599717009092	0.872840428558282	0.050015435534552	0.590673777601414	0.396494657869481
TOR4A	-0.184694682000778	0.0392097390833583	-0.161190532132084	0.0725227874637293	-0.112423901814708	0.225480743420961	0.396336702624388
USE1	0.148124172013858	0.0992402004933482	0.0934307706582595	0.300033080650766	-0.0206220775806748	0.824584797719284	0.396029631805571
PSMD14	-0.050738103042282	0.574162074618865	-0.0335183299462775	0.71057362127205	0.0224303756788403	0.809483188660967	0.395909509596668
SUN1	0.0425131171826597	0.63782005753262	0.0961246154554628	0.286251609668276	-0.132116445930104	0.153829657340215	0.39581001660861
RPL26L1	-0.100458034918083	0.264981619438547	-0.103606523577055	0.250219539855798	-0.106505318325722	0.25101136257697	0.395576434442981
COQ9	-0.0763290839565526	0.397526579723687	-0.0366702993886822	0.684739539210592	-0.100898976240236	0.276969218068501	0.395407439115757
POGK	-0.0516666667102326	0.567166142685276	0.0176410325638477	0.845184346386538	-0.0416760335293887	0.654086005750242	0.394230470666683
BSDC1	0.000251538794876108	0.997778663584406	0.0710806829514469	0.430860855069799	0.0115744042231824	0.901001782660262	0.393845205834555
CHST14	0.0521400314530299	0.563615338432194	0.0860832843415607	0.339807969580615	-0.125764439129152	0.174780229677151	0.393659184487246
SQLE	-0.158782382245485	0.0769531895107917	-0.0693942585644979	0.441902450357001	-0.0135648199380467	0.884087351150176	0.393414605133845
CCBL2	-0.127008803615705	0.158109387685974	-0.111577253296685	0.215415349884129	-0.0063179169499212	0.945865051792612	0.393360291709402
ASH2L	-0.120175923096625	0.181891745036005	-0.0273409606679035	0.762143758743297	-0.0923847844788829	0.319735094262114	0.392936751336346
SLC25A19	-0.025495128770559	0.777769883106097	-0.0416767943964926	0.644454168729617	-0.125854611583489	0.174468804759337	0.39292817669752
SMARCA2	0.0941998083495514	0.296054930456239	0.143319592272014	0.110822522245156	-0.0271416296291404	0.770478728837144	0.392813069097471
C3AR1	-0.243689099547196	0.0061707407804298	-0.138306325257867	0.124004806083228	-0.111633794958299	0.228778885599759	0.392336740213698
PTPN22	-0.0213045040186684	0.813568147574523	-0.0242283867205175	0.788545674516026	0.0590553783349718	0.525277502180762	0.392274324291607
ERMP1	0.130339688637745	0.147396195465128	0.14916387152021	0.0968640772729946	-0.130914165323965	0.157643213893975	0.391854051245114
CNOT8	-0.0554950461602493	0.538756703409564	-0.0204798389230815	0.820660904977977	-0.126435734482166	0.172471608267197	0.391740237892278
HSBP1	-0.363278185605803	3.12797062581186e-05	-0.311472425188766	0.000406605496829612	-0.0790760734078839	0.394671665036879	0.39172509983398
PINX1	0.02098920904057	0.816278178900043	0.0176782732964324	0.844861621321243	-0.0522457958718744	0.574199791831101	0.391527239996976
MRPS18A	-0.0929344977615351	0.302618850808828	-0.0527851142901041	0.558793547864665	-0.0748496739361155	0.420501741448995	0.39053639762874
PPP3CB	-0.167955673841004	0.0611707175803028	-0.137527839314075	0.126155960985278	-0.00605430067579605	0.948120629689634	0.390066844475408
RBBP9	0.13355414784778	0.137586168349681	0.0799758740148175	0.37529659730406	0.00530673046491815	0.954519232023873	0.389469173460502
TMEM5	-0.0194914539336561	0.829180855540108	0.0519866227752467	0.564764928101676	-0.0232945872152775	0.802290203586375	0.389332078471271
HAUS1	-0.0452891330569819	0.616006309474972	0.0196223258617009	0.828051566594048	-0.194290108290417	0.0350139481738442	0.389180921983143
RAB21	-0.0952135949078796	0.290864240471686	-0.12061143523331	0.180301809622442	-0.0644549774153492	0.488040710054065	0.388910621229561
SLC39A6	-0.113471565746174	0.207676852917818	-0.0458401246283623	0.611715417435778	-0.111276840455663	0.230279983539425	0.38872204186259
DDX23	0.0495317356426558	0.583310832108048	0.107254070497187	0.233839066400378	-0.0742517187738237	0.424233687669137	0.388113798203438
RPS6	0.273128410247887	0.00205747397548448	0.241488771512091	0.00666613061611357	-0.101686555943546	0.273217534690277	0.387799315515342
PLAA	-0.120384528834421	0.181128905474374	-0.0999078919054354	0.267620640420038	-0.0923307227812059	0.320019579565207	0.387629679778572
MIER3	0.0832891313650571	0.355771987460803	0.0188792143281625	0.834468443597072	-0.0866673182778754	0.350725222172874	0.387482856047651
TMEM129	0.0885585931851803	0.326050886026512	0.100865598225748	0.26303800760876	0.015343718075381	0.869014155509082	0.387094998871976
DTX3L	-0.012118466376169	0.893297934213426	0.0128401281732238	0.886984722701884	-0.0415954319064004	0.654712080743014	0.387023283629601
NGLY1	0.134394202109984	0.135106311978743	0.102100422490045	0.257208744000494	0.0173273594456178	0.852261576411457	0.386680628951228
PIK3CD	0.0864509315648068	0.337741769384165	0.0792294628431186	0.379783693828998	-0.0722794944938595	0.436677353039098	0.386670464872843
BCL11A	0.0739963388042045	0.412148844038203	-0.00169154351236731	0.98506284014602	-0.152054645497284	0.10023285954721	0.386470683999251
BBX	0.202813818849822	0.0233063155873803	0.125453424763819	0.163307060880471	0.00993784754763203	0.914942802080027	0.386386434220545
PHACTR4	-0.130269772840733	0.147615287074598	-0.134564541550559	0.134607652804955	0.0293253889852382	0.752585520271389	0.38602262689611
MS4A1	0.198184372251069	0.0267235276489591	0.157473854195877	0.0794504208367435	-0.0671244989997555	0.47016429142495	0.38576443279699
TPST2	0.0691645355364043	0.443418806664955	0.105787841997046	0.240331031357902	0.0193706050680389	0.835074207328599	0.38571772510323
ATRX	0.00757394706520332	0.933191766521874	0.0209219800764604	0.816856308955891	-0.0315023316162399	0.7348778080011	0.385658518013195
EHMT1	0.12208678460684	0.174991511373474	0.171368226064724	0.0560216175557313	-0.114601238476437	0.216565720115484	0.385158348613459
RAB14	-0.0910249617587841	0.312704414337624	-0.032553320868153	0.718550783860426	-0.038247740236057	0.680922594456822	0.384703004293145
SLC26A11	0.190532936157801	0.0333072327554805	0.172268769750947	0.0547239454904575	-0.033402941505972	0.719530413072699	0.384256752524373
PRPS2	0.102193374328789	0.256773556419307	0.156055449505271	0.0822304206848679	-0.180881138511914	0.0499775653195064	0.383994034135092
TTLL5	0.0871593527646322	0.333782934000961	0.0389582564674925	0.666210602280968	-0.0557309374864502	0.548896478088102	0.383843211210814
LYST	-0.359545861704449	3.82108592378397e-05	-0.331389136403808	0.000159964608733264	-0.0296073607249152	0.750284420666734	0.383517086970085
BTBD1	-0.0358681142591797	0.691281338733416	-0.0298335191935238	0.741194838887848	0.0425410312958454	0.647382307466781	0.383443897430154
ELP5	0.0338210954214985	0.708077229392705	0.0737054862702851	0.413993811746298	-0.0708281265136793	0.445965733475538	0.383282403781627
EOGT	0.17378124705037	0.0526002548466972	0.127821551381391	0.155443113610371	-0.0637666190233038	0.492708276566745	0.383228503329361
HAX1	0.140149224165113	0.11902514631668	0.122573715656676	0.173264434666405	0.0301590227064402	0.745788801122347	0.382966568809292
BANK1	0.148013147483811	0.099496626774422	0.0973738257861295	0.280006436051046	-0.106092334695199	0.252864290306629	0.3826983489608
SLC25A15	0.1706733136138	0.0570401897167079	0.217524377807127	0.0148171589794763	-0.0495752470247121	0.59395030574701	0.382667191625363
EXOSC1	-0.0199443112210882	0.825274665698435	-0.0591033329289544	0.512641930974013	-0.0124008811957594	0.893972599621326	0.382505481259949
HMOX2	0.26651541790605	0.00266163339764165	0.269062840378683	0.00241213392367936	-0.0558701167411126	0.547897379438185	0.381886588657492
LINC00493	-0.0283596910982295	0.753559962377336	-0.0647356812789928	0.473220743107937	-0.0503041868432679	0.588528935941282	0.38184312041064
TPR	0.190110034906055	0.0337079628959302	0.154151638340533	0.0860836600903472	-0.112330094075892	0.225870562414186	0.381486936130414
DFFB	0.0935798739754967	0.299259046919703	0.0990742361559733	0.271653570297884	0.0408361174218632	0.660621789846189	0.381245635518299
ESCO1	0.231132614294916	0.0095033339189185	0.123392914529794	0.170387297007985	-0.0178816846840034	0.847591500325493	0.380725334789425
C2CD3	0.100404888920948	0.265235783703318	0.094031799691301	0.29692103043466	-0.0260696505569715	0.779307252425087	0.380519994124768
ZCCHC3	0.0160679785507217	0.858839080608039	-0.0221834393917195	0.806025226180127	-0.0933769469386316	0.314543109773107	0.380499533249878
DDX60	0.0314327391835695	0.727852081723304	0.0676886787470858	0.453230391202586	-0.0317777772081378	0.732646936685624	0.379906523578483
ARID2	0.0231936902724046	0.797377377966636	-0.0187754917603964	0.835364979914514	-0.0254521931015372	0.78440532540697	0.379391293460018
PAPOLA	-0.109033903996183	0.226124811918952	-0.100141335720658	0.266498645432026	0.0718778262835382	0.439236856987261	0.378754283109582
CTNS	-0.15851725959329	0.0774539856746368	-0.163308496549971	0.0687988560737542	-0.128420266818906	0.165778415111112	0.377559665478717
RPL30	0.417984390063021	1.23341121437763e-06	0.37437878443303	1.69937655724676e-05	0.00762444171125596	0.93469271073929	0.377468848006567
IL16	0.258542621395641	0.00360018492561763	0.248388761801938	0.00522081002931814	-0.118364846923258	0.201751673407476	0.376824658803649
HINT1	0.358049794421718	4.13740031621364e-05	0.346551637318965	7.52496141716214e-05	-0.053189900635916	0.567291694685942	0.376678640806783
PRIM1	0.133505192236876	0.137731748104558	0.130441276860919	0.147078291254124	0.0561256711406391	0.5460651948219	0.376453414365878
MTFMT	-0.0321756083181183	0.721681436264579	-0.0422162272722322	0.640171886310525	0.0201509378174597	0.828530205923685	0.376397810152402
SUPT16H	0.0630164786937695	0.485075947629736	0.125012251262927	0.164804259172768	0.0310247961063471	0.738750660197532	0.376198420001113
POLR3C	-0.0405178638710749	0.653693691301907	0.00309033013778372	0.972714547824754	-0.0849494790283424	0.360391710306364	0.376086879836261
EGLN1	-0.0654760179647892	0.468164488520674	-0.0216549529363513	0.810558546422195	-0.0566342307939947	0.542428044006981	0.376015389360228
SPPL3	-0.156764675229277	0.0808307900866706	-0.102321960631626	0.256172366020531	0.0425718817204332	0.647143734416741	0.375848571419983
NIT1	-0.161364851168953	0.0722102596403942	-0.0877411195136087	0.330554078123158	-0.127211565948931	0.169831614877251	0.375810786665141
RAB3GAP1	-0.0275123460716393	0.76069761396511	0.00675975382718361	0.940359574387012	-0.0770801162004782	0.406750081836405	0.375383527904124
TOP3B	0.112744343017766	0.210623748731975	0.0689731718881698	0.444684199023092	0.101308166912033	0.275015711121051	0.375164496009915
UGGT1	-0.0469502861436278	0.603109916085675	-0.0163521804914258	0.856368882816964	-0.0288607503930861	0.756382047115057	0.37354020532436
FAM96B	-0.147819055047736	0.0999461636277986	-0.170939058223926	0.0566488904506771	-0.0622160338796114	0.503308276610322	0.373264351729459
TRAPPC11	-0.144986157391707	0.106691125130328	-0.0891521694730977	0.322805875155412	-0.00989665187767167	0.915294079194293	0.372093649303434
PRRC2C	0.0345120016265441	0.702392128141146	0.00338098131938151	0.970149433429643	0.0825320770251984	0.374271232880079	0.37181645599549
GPR155	0.0922398279464006	0.306262861381488	-0.00174921787314991	0.984553609032003	0.0381027093896247	0.682067028552624	0.371629196117408
RPL24	0.28383746735148	0.00133774209773117	0.275022204651875	0.00190899678796941	-0.0190759031384201	0.837548587819272	0.371563554682982
NGRN	0.232913678958982	0.00895032092324758	0.207972113555251	0.0199467898499212	-0.14990365450517	0.105188259576661	0.370942577596452
DIS3	0.0374422991465041	0.678465872833741	0.000934040267745912	0.991751634951805	-0.110379913849676	0.234082285146728	0.370832029198429
HMGXB4	-0.110733215811617	0.218928624424208	-0.102547982888989	0.255117967296391	-0.0970203729607219	0.295949075369978	0.37062290136239
PSMD1	-0.100837952998747	0.263169535676032	-0.00857286071254438	0.924405122160187	-0.0772086743329966	0.405965622563866	0.370333518834203
ABCC5	0.139071483415511	0.121918138440062	0.102037877284143	0.257501856342668	0.147524067822086	0.110891689025446	0.370265102406106
ORAI3	-0.228077231724914	0.0105223520175767	-0.169650576532913	0.0585669069890588	-0.123512540467577	0.182690881771333	0.369638620074935
WDSUB1	-0.102425430580656	0.255689305977231	-0.0641376672750682	0.477326549697727	-0.108754274284862	0.241085238029265	0.369249450598259
BRD1	0.149197362560432	0.0967882908450871	0.0976102844013596	0.278834682148349	-0.0349856129131599	0.70683467608851	0.369216084098528
BRMS1L	0.121783954642868	0.176071988238191	0.12415264928285	0.167750749861585	0.111719664552855	0.22841880719876	0.369196246195212
RPL32	0.284774682709963	0.00128723887312377	0.236213584351445	0.00800031439406352	-0.00819608713999876	0.929808322894421	0.369114941609328
SETD3	-0.119797800512968	0.183280478360149	-0.139783636376935	0.120000481047087	0.0384022786614943	0.679703933732019	0.367997171928229
CRK	-0.111917364311633	0.214011052202139	-0.0947483538815262	0.293238767114066	-0.0553197437787955	0.55185340678689	0.367937267603632
HERPUD2	0.131752449091659	0.143021532676231	0.157727377766668	0.0789615722827999	-0.0342246633452645	0.712929005461394	0.367875602206206
RPS15A	0.331024299122027	0.000162816457306843	0.267586014417634	0.00255406935779032	-0.022687701439155	0.807339730286892	0.366798438476162
RPL27	0.272896244807327	0.00207637858718465	0.231437140950684	0.00940669842746948	-0.0485303633792072	0.601760524228816	0.366387341438825
MEAF6	0.0238610190961694	0.791678349944212	0.0989836595178671	0.272094210632997	-0.130075700282872	0.16034431887132	0.366059100313125
ZC3H14	-0.0276369687118819	0.759646570037001	-0.0166401459062686	0.853867390894453	0.0888046852767892	0.338926874992092	0.365111385287527
HNMT	-0.331386775176308	0.000159982915697117	-0.269364377128338	0.00238404566534196	-0.0953193314310599	0.304537922352415	0.364888218677655
SUSD3	0.292493109098203	0.000932908646791227	0.281521348882062	0.00147038707290768	-0.0267956876676351	0.773324665216154	0.364409734415537
TMED8	-0.148231350082202	0.0989931525529621	-0.180842748945677	0.043565904757286	0.019040333723557	0.837847344029124	0.364244547317653
ATP6V1E1	-0.21415221680189	0.0164789311681176	-0.115995226317366	0.197679677706475	-0.0485131640424461	0.6018894662153	0.364220097573795
FAM134C	0.2649105560523	0.00283054593904622	0.282807728737759	0.00139530776345383	-0.00795142984093729	0.931898472800911	0.364088972973629
CASP6	0.140537144928088	0.117996953265917	0.201303630608934	0.0243773598003566	-0.0611391356631784	0.510739434916597	0.363843422522162
SRSF11	0.0917183352847243	0.309017239534058	0.132518280937822	0.140691613441897	0.0190264609698691	0.837963870935577	0.363395702989917
HSD17B7	0.143224506536216	0.111061949118461	0.16098042823353	0.0729009247544848	0.0156035106143152	0.866816640696673	0.363079952816407
EPS15	-0.0417467449778185	0.643898204808679	0.0147533574961584	0.870282771208494	-0.106727226135564	0.25001960430959	0.362909982640847
IST1	0.0507128305499521	0.574353044043254	0.0996604095288024	0.268813606150989	-0.097961584846442	0.291266187678927	0.361547948875272
LSG1	-0.0373364440678188	0.679324816375584	-0.0540097783632805	0.549694401268026	0.0515705954616437	0.579164278015507	0.361540608040332
UPF3B	0.144714373403888	0.107356521964495	0.160565208983946	0.0736529075451652	0.0318460882002041	0.73209402067258	0.360890188648659
DHX32	-0.131096199287027	0.145041234177326	-0.102799420225645	0.253948513135748	0.0047007048046511	0.959708469526161	0.360702227877637
BRAT1	-0.0348145655792017	0.699907636050682	-0.0302373791711671	0.737817874649735	0.0117122285734373	0.899829039662838	0.360231170235416
PREP	-0.168310630199548	0.0606177131089182	-0.0756943829590468	0.401474136267056	-0.0395686625452315	0.670532870946213	0.359854422779139
RPS21	0.242391650490698	0.00645873355401924	0.199984321745903	0.0253472429102001	0.0375678376625386	0.686293911043343	0.359467848707819
PSMG3	0.151935619411006	0.0907487924264037	0.102457067146593	0.255541732326199	-0.0466901681218765	0.615625384100431	0.359248060576358
SLC40A1	-0.0997882163737916	0.268197075588821	-0.00407514958752909	0.964024400383476	-0.035057806372384	0.706257444548985	0.358849466201981
MED1	0.109796203745506	0.222876294282915	0.14961387802477	0.0958496722894227	-0.14421884458955	0.119210049287329	0.358572805769504
ZNF212	0.111414858310275	0.21608817680778	0.134568873379953	0.134594989965598	-0.0676971200298009	0.466376792152615	0.35834472368324
RPL9	0.282276911411509	0.00142585520533273	0.257984208547047	0.00367591312465219	-0.0678202360583108	0.46556465227179	0.358009628919924
NECAP2	0.0528537061255156	0.558282012060392	0.0610929852719924	0.498525942691616	-0.107554163602497	0.24634763316703	0.357848280805961
FCRL3	0.318899819424457	0.000289295032047412	0.307192528620826	0.000492755458705503	-0.0490609441605836	0.597788861524179	0.35767217480082
DAD1	-0.023132128729288	0.797903660124786	0.03618939560193	0.688658530778205	-0.0347039448333537	0.709088375972949	0.357078874435278
KDM3B	-0.18950555337752	0.0342878193202304	-0.224785313590673	0.0117265365330582	0.136072672437369	0.14176892445788	0.357029008276247
RNF113A	0.221525126648044	0.01303643629011	0.214352046634796	0.0163761314607256	0.00631579410444892	0.945883213792488	0.356776724403174
CKS2	-0.201941004084122	0.0239202944617422	-0.18861861079606	0.0351538551338928	-0.0757395980191176	0.414982946469817	0.356726809602294
LARS	0.182646890319691	0.041477774692869	0.196828407404492	0.0278019762535771	-0.0703649469526903	0.448953173225611	0.356507195780911
SMAD5	-0.0556657673075828	0.537506433191194	-0.0530282247833335	0.556981522978513	0.0024498024822402	0.978995389213546	0.355910993901637
PNMA1	0.25739197365993	0.00375778831605034	0.242361874826469	0.00646548071500497	0.0735606288512077	0.428570623223338	0.355879303472299
NOA1	-0.162779249420204	0.0697145423035064	-0.175238205117561	0.0506193251056127	0.0486266214589962	0.601039112571079	0.355780112233947
PLEKHA2	0.115152126705595	0.200980064288067	0.0675386888422093	0.454234263100292	-0.047508682487129	0.609441199717885	0.35569514483612
RPL15	0.273554925322246	0.00202314995732315	0.183151518782146	0.0409089250045975	-0.0435823628842968	0.639349364120176	0.355547492374471
MBIP	0.00762196731009515	0.932769178270647	0.0365277790050655	0.685900101413345	-0.0893078602011828	0.336186319254809	0.355527884017785
SLC20A1	-0.0548275097509021	0.543659165431693	0.00131298604725683	0.988405422519375	0.0113260533438015	0.903115529192946	0.355261730037825
PMPCB	0.00624023380496928	0.944935737373573	0.0542843736501879	0.547664128228796	0.088106520259033	0.342752814803894	0.355064079584511
DNAJA3	0.200352871138309	0.02507304140635	0.227205455571455	0.0108301751645437	-0.0474729061712226	0.609710932859082	0.354855385730299
ZNF318	-0.0116320911588285	0.897556616567836	0.0124665251154378	0.890252202615983	0.0782846437318497	0.399435116761309	0.35445348751842
AEBP2	0.0885080526478062	0.326328149384369	0.0669389932207895	0.458260330324376	-0.0170257365929974	0.854804847027409	0.354149444387629
DONSON	-0.0497561932564487	0.581603534005564	-0.0548063079766477	0.5438152321272	-0.029823650665196	0.74852081733471	0.354071054679369
IFT57	0.166433672783717	0.0635888961907952	0.159960028144631	0.0747601276081324	0.010050790131653	0.913979820473773	0.354059285046747
SWSAP1	-0.218075147808185	0.0145600837409331	-0.12386409995497	0.16874853026238	-0.104501524020982	0.260089538032325	0.353698924160062
NSMCE4A	0.159553505311559	0.0755114008847038	0.155156436205928	0.0840324137704823	-0.0218084381785032	0.814669569273514	0.353076909922936
B4GALT4	-0.0636555359746364	0.480650704292163	-0.0386599345439157	0.668615471074471	-0.0182090972578759	0.84483558504025	0.352683586569668
C10orf76	0.0312371460697505	0.729479698084467	-0.0200159641981007	0.824657000706633	-0.00537226080830248	0.953958223126828	0.351992884918511
KIF3B	-0.0172675883340215	0.848421993071652	0.0246550641461381	0.78491148142285	-0.0713479466522161	0.44262631953925	0.351492026232689
RPA1	0.283870611318581	0.00133592572514448	0.261103264137066	0.00327057016549904	-0.0659108044059937	0.478247205619357	0.351158025102498
CARS	-0.088869493206072	0.32434862929522	-0.024545875259538	0.785841052150863	0.0408818610219885	0.660265173011371	0.351028673701756
MSL2	0.207697049314172	0.0201147695641121	0.0876922276194373	0.330824661391195	-0.010993953603102	0.905943130064158	0.350964946945002
PANX1	0.0621346818257241	0.491217684615937	-0.00324062181520842	0.971388126438144	0.023358879843932	0.801755736932127	0.350790975877379
FXN	0.142452189546977	0.113021621706054	0.144535067681512	0.107797282849725	-0.0858757683624607	0.355159038701423	0.350501135044709
NCOA7	0.0659314632834144	0.465068691341779	0.0234611516936576	0.795091941802393	0.0221562909890646	0.811767796761584	0.349871529034973
CCR7	0.330277489865217	0.00016880203025121	0.361581170360705	3.42703963906794e-05	-0.100749957676209	0.277682956506884	0.348489412819411
CCDC50	-0.0788245194251937	0.382231609333942	-0.145537790633094	0.105350515486404	-0.0492985191414238	0.596014312015856	0.348462130617722
SNRPD2	0.289283307690688	0.00106772314487502	0.243804399737952	0.00614570895445295	0.00940348621299148	0.919500571087052	0.348045276047445
MGAT5	0.357991505163982	4.1502076360529e-05	0.281433687654668	0.0014756348390339	-0.0495690451607499	0.593996527680095	0.347879946441938
SUMO4	0.0131463470006462	0.884307987548064	0.0833814701405093	0.355237072381083	-0.150257379700547	0.10436042554465	0.347416743176553
RAB6A	-0.126495102991232	0.159812173733281	-0.0505515619040161	0.575572355627722	-0.109892403634145	0.236167285239121	0.347182375547455
RPL6	0.137096912018611	0.127359003818017	0.107058739190166	0.234696767256374	-0.00307042890347785	0.973675850595242	0.346678225190538
PHKB	-0.11595217062903	0.197847267959302	-0.0905627295428441	0.315178275864416	-0.0612912736857655	0.50968618133106	0.346525681734387
COQ6	0.0977356177127889	0.278214939719749	0.0691539623445937	0.443488668827845	0.105655947777459	0.254832418285687	0.346457383656169
PIP5K1A	-0.0826699874909052	0.35937161480446	-0.112461306477293	0.211778726502662	-0.0673466115192359	0.468693180598989	0.346374138408281
FAM134B	0.170200293274892	0.0577421887119694	0.127893805644884	0.155207720383339	0.00747599508396633	0.935961507821862	0.345997603809888
DUS4L	0.175344589630061	0.0504771327140267	0.157268637174546	0.0798479012891319	-0.0412246805883651	0.657594982202568	0.345479534758814
ARL6IP1	-0.0892171450518769	0.322451929029397	-0.0890367265022129	0.323435352997866	0.0171194555394159	0.85401445226866	0.345250967318523
VPS33B	0.174864877380591	0.0511209358437615	0.224208945344167	0.0119493572089077	-0.02997732745907	0.747268542403456	0.345076062100543
RPS12	0.423995723091197	8.33826953170378e-07	0.393907581388477	5.49560601432119e-06	-0.0105293722559473	0.909900688316119	0.344519179625608
FAM219B	0.185001970684204	0.0388785478748076	0.201887433924158	0.0239584253734219	0.091399189519726	0.324947174716888	0.344381380442091
XPO4	0.0635532600107141	0.48135746535127	0.0209097991233405	0.816961068623206	0.135531885013209	0.143373883457104	0.34436540485463
BLCAP	0.262537417285892	0.00309806638056631	0.297165296244745	0.000764357283810036	-0.103801579816227	0.263312840181281	0.343828552338344
UBE2K	-0.145638557302704	0.105107059142225	-0.0931841365242664	0.301316313736759	-0.0339434851967085	0.715185527421128	0.343781537264934
PPP1R18	-0.0446783243367227	0.620778223642651	0.0079492299435452	0.929889702742529	-0.117962338007048	0.203300244087112	0.343081472876499
TFIP11	0.0186219258418829	0.836692729971372	0.00967572766937846	0.914714696351678	-0.0532813055114482	0.566624969214192	0.342750803946974
PFDN2	-0.0096358799116709	0.915064612483173	-0.09151671819259	0.31008644618861	-0.0978663984835886	0.291737528456453	0.342719618464175
PPP2R2B	0.0172527549974926	0.848550646088483	0.0819156558605144	0.363787633021582	-0.0165257994268813	0.859023563923934	0.342375405747116
HNRNPH3	0.0538117300960138	0.551160980045816	0.0561088050851505	0.53426859226387	-0.00303653415045022	0.973966342979498	0.341994619464095
BANF1	0.0772304869605231	0.39196015389043	0.0561381161786943	0.534054722309768	-0.101967965557089	0.271885379374334	0.341806542111751
CEP41	0.184295198799753	0.0396438310162401	0.175378276621558	0.0504321760179311	-0.115806977376771	0.21173798966664	0.341592050112158
PLEKHB2	-0.202691934562579	0.0233912344889561	-0.12491680989901	0.165129494742964	-0.14193304328167	0.125239520820761	0.341276680902332
ZNF195	0.0470173236589347	0.602591996150827	-0.0024295818462915	0.978546915078392	0.0492507539761336	0.596370900175229	0.341254983847567
ZNF717	0.221292674210256	0.0131345344422173	0.186204487613945	0.0376049730847875	-0.0195350196437121	0.833694445670386	0.341181153431732
DNAJC8	0.0908515307035483	0.313631130626803	0.0309924602614831	0.731517532041767	0.0106955942104821	0.908484460054168	0.34056498571124
DDX42	0.0680537063507278	0.450792462788731	0.0588551846480424	0.514416788228698	0.032671718683099	0.725422214685661	0.340417249573534
PPA2	-0.0587876721633979	0.514900210372344	-0.0279370177542551	0.757117814118011	-0.0447080015726054	0.630712801409405	0.340382672897784
PARP9	-0.167699103029785	0.0615730064654214	-0.116514724141628	0.195665663236842	-0.0504933240073554	0.587125954564239	0.340206714001239
KANK1	0.1845401293164	0.0393772060567019	0.176553061235781	0.048884985441602	-0.000969531133466135	0.991686438928109	0.339421353509725
SEPT2	-0.098341456360463	0.27523228014775	-0.0123914087035016	0.890909384390553	-0.0355631053787502	0.702221949171322	0.339241041754972
LAMTOR5	-0.117499004511905	0.191890576893173	-0.134300297199813	0.135381815556417	-0.0945679968136078	0.30838302218713	0.33916336455964
UBE2J1	-0.234940658435479	0.00835565873547146	-0.218595622744772	0.0143207273128232	-0.0993814271542632	0.284295454461268	0.338504855294289
HSPA9	0.0311145485388724	0.730500500802575	0.00267495672800342	0.976380863822173	0.0239250395608432	0.797053212404503	0.337744460248904
UBE2V2	-0.122465216161078	0.173648173413546	-0.0725099897112874	0.42162774546565	-0.125263915833819	0.176516315310882	0.3371306150105
PIGP	-0.202899754834441	0.0232466015096833	-0.136849072950035	0.128054891655483	0.0133118818939206	0.886234075400993	0.336760798241098
SLIRP	-0.24246969034713	0.00644107941281488	-0.224671805936921	0.0117701278401089	-0.0140026219486419	0.880373651125838	0.336368601064203
FDFT1	0.0634802507410451	0.481862325350976	0.0911254244463303	0.31216841491409	-0.0282824192597602	0.761115658177135	0.336044268937243
MRPS36	-0.234903415909135	0.00836626190469753	-0.218852471442792	0.0142038761014418	-0.114371474880458	0.21749448355609	0.335415251290318
EPG5	-0.0991590933646862	0.271241192199918	-0.0462110122423024	0.608834481185767	-0.00161517320478447	0.986150609427306	0.335407372442786
MRPL45	-0.0426172503428192	0.636996012036494	-0.0843689070112646	0.349548266916952	0.00517955453524425	0.955608055419854	0.335262951809078
YWHAE	-0.230314018394117	0.00976744685458182	-0.187084716182105	0.0366951164742776	-0.133053485612688	0.150905747591736	0.335177969800498
NIPA2	-0.0245977788302889	0.78539913761633	-0.0475079057627069	0.598807883260971	-0.123828961713268	0.181563781001206	0.335160748575511
FAM171A1	0.204625626837009	0.0220748309051582	0.209870074150814	0.0188203497122154	-0.0182170963544377	0.844768277908359	0.33489300078307
PXK	-0.159863839884329	0.0749373411357733	-0.137964691970247	0.12494531863908	-0.0645810137527606	0.487188649983111	0.334767245357431
CSNK1G1	0.0957554008146122	0.288115081331451	0.046094700334182	0.609737312800238	0.102139134567555	0.271077238685135	0.334651931257497
SYTL2	0.0780303766544978	0.387059931291086	0.0845728609987618	0.348380407549351	0.0388850676480255	0.675902081244209	0.334587750195486
ANKRD6	0.178539672372471	0.0463582512764227	0.173254626330331	0.0533318334755066	-0.127818007680902	0.167788931066405	0.333925493759332
HSP90AA1	0.0544943327708652	0.546114229942353	0.0286438578270639	0.751170886565137	-0.0320121929366848	0.73075012541956	0.333749313100129
ABI1	-0.0463121386727703	0.60804999968359	0.0211630393340492	0.814783797787667	-0.10026304580186	0.280023679780209	0.333670273531278
TNKS2	0.064178769882573	0.477043735208643	0.0281298321172558	0.755494164037211	-0.025729029761006	0.782118464069511	0.333570260713775
MYCBP2	0.051668901678548	0.567149352893983	0.0526209331464527	0.560018870478681	0.00409982618750545	0.964855299000336	0.333198253639768
CD59	0.134547749760889	0.134656747300437	0.197931234892644	0.026922103951266	-0.124876728343507	0.177867968314492	0.332886346409123
LEF1	0.310819930028249	0.000418772386890522	0.292757222040497	0.000922540643610222	-0.0344977466999176	0.710739817111163	0.332821567022381
LY75	0.151485593636284	0.0917202772509149	0.172485069909459	0.0544159756636478	-0.103517460850705	0.264628962992972	0.33253209304028
PWP2	0.185069497542902	0.0388060838793999	0.0943929102862796	0.295061537322735	0.031095966835734	0.738173042015044	0.332472080661973
CCT6A	-0.000141535610384345	0.99875009944387	0.0451580500456469	0.617029048245681	-0.0382405639901228	0.680979204980587	0.332148980668516
SNRPE	0.0297030019096562	0.742287245135324	0.00284689571282726	0.974863170853997	-0.132607288101743	0.152292791782395	0.331628195918402
RPL41	0.212806877987234	0.0171857061216221	0.19939690958132	0.0257895763820627	0.0357056469574558	0.70108505301376	0.331404854415452
MAU2	0.129273525221592	0.150763944880647	0.129448660165105	0.150206795287209	0.0761483357828132	0.412462418391998	0.330933249908474
ZNF273	0.246994639641783	0.00548797615563308	0.177108634313347	0.048167120881929	-0.0508588963580949	0.584418554166722	0.330911080915645
CENPJ	0.044971550805588	0.618485421914912	0.0489908069507013	0.58743476514729	-0.00128241697306533	0.989003644409974	0.330344887256904
VKORC1	-0.249378027718986	0.00503833286613182	-0.230272008162236	0.00978117371427096	-0.147442972666095	0.111090222939468	0.329616441257609
TIAL1	0.00671415006641184	0.940761196872268	-0.0308569335827463	0.732647055034243	0.059300369812767	0.523557456172873	0.329472940508502
HERC2	0.270015956735642	0.00232435829213028	0.168062264123787	0.0610042232928295	0.0389210380938246	0.675619147036592	0.329319768296811
ESD	-0.276028757873034	0.00183410070719687	-0.226370776189387	0.0111322797027845	-0.143978866757851	0.119832310025554	0.329222522453095
ZCCHC17	-0.048550084554664	0.59080456537073	0.00553097179645138	0.951186101682182	0.00274292380860122	0.976482846502264	0.329186171695381
RARS2	0.0725338029056875	0.421474892997969	0.0414213754835156	0.646485892892436	0.107694702072489	0.245727307690161	0.32905572658308
MLX	-0.247136606854751	0.00546022330930451	-0.227783851935208	0.0106250747947446	-0.0823541575644861	0.375305486666688	0.328977309131432
IQGAP2	-0.254853177877302	0.00412763304066075	-0.258477449979692	0.00360895020489764	0.0395607815610399	0.670594677261578	0.328920799379955
GOLGA7	0.0336057877014417	0.709852189471845	0.117979115523761	0.190068488359434	-0.0251923089257816	0.786553821308265	0.328780789567309
NDUFC1	0.0531240870316605	0.556267791513922	0.13965895676755	0.120334517939381	-0.221628232236169	0.0158676343347768	0.328629517291226
ABCB7	-0.254436379690231	0.0041913750319271	-0.226263195566475	0.0111717504525697	-0.0519818660896727	0.576137996385604	0.328014472115001
ICMT	-0.0457722130123384	0.612243578157837	-0.0178570144682952	0.843313024142501	-0.09929340113777	0.284724351060732	0.327921059206056
PAFAH1B2	-0.0465003382723104	0.606591240188404	-0.06803641577495	0.450907776522095	-0.0689163008690042	0.458368711913894	0.327831423033793
SLC7A1	0.139028466421006	0.122034726387294	0.20682985264014	0.0206523661882633	0.00675608288773679	0.942116932074787	0.327530178631485
RBM43	0.125739728664193	0.162340873369074	0.124214917921105	0.16753600521305	-0.0163702907976597	0.860336638861474	0.327362175567736
PAGR1	0.0556974959516759	0.537274228345055	0.139830733033496	0.119874488266753	-0.152368203532431	0.099526092371026	0.327223999245439
ERBB2IP	-0.0539399348167714	0.550211386863358	-0.0104217911213167	0.90816635704222	-0.0545714499813078	0.557254184076971	0.32721090627214
DPAGT1	-0.0785285003133314	0.384027100291782	-0.0733125454163839	0.416494007692907	-0.0981779683348503	0.290196587954463	0.325617052523625
PPP6R3	-0.00068067544420479	0.993989010904101	0.000851656946199736	0.992479127002112	-0.0656353399522447	0.4800921133646	0.324959492010956
RPS6KC1	-0.24253101456272	0.00642723677701829	-0.128223904377669	0.154135709219374	-0.0740786311811873	0.42531751502694	0.324447104363465
BLOC1S4	0.31438314392066	0.00035620087749074	0.294000998630631	0.00087511806671168	-0.0553342270544021	0.551749125254442	0.32405410286512
FLAD1	0.174553148199184	0.0515429245876821	0.188834925297218	0.034940957005516	-0.0302105102821477	0.745369649972085	0.323385446314233
TFG	-0.137527044506929	0.126158171815287	-0.177645857987565	0.0474813066549502	0.0419928754633046	0.651627259349004	0.323244880634569
ZNF558	-0.0101859664061288	0.910235589917719	0.0268918534942719	0.765937192783324	0.0589208371290239	0.526223306948388	0.323027059437013
RPS3	0.359260422450108	3.87962932819319e-05	0.317818239474574	0.000304163344787562	0.0252416755292965	0.786145577282166	0.322810589649348
C17orf62	-0.0723883889567712	0.422408778611835	0.0173230533500531	0.847940967306878	-0.0421592614746165	0.650337569590627	0.322475295413992
LCLAT1	-0.0716554415311262	0.427134150595952	-0.108609969833476	0.227945767975683	0.0116153359019447	0.900653473930276	0.322109518936218
PDXDC1	-0.100633140305808	0.264145372294221	-0.0461685839568344	0.609163748223423	-0.0311815516065846	0.737478633352476	0.321378463411372
BLOC1S2	-0.0275287342062567	0.760559374554548	0.00502368763161461	0.955658380687858	-0.171753263515896	0.0629277452202515	0.321210431503396
FAM222B	0.164872978885227	0.0661489867277522	0.141171697076097	0.116329911980719	-0.0472370069079833	0.611490788765918	0.321162583128005
ATXN2	-0.0604674690140619	0.502941676957081	-0.0754408561862468	0.403057432707906	0.138493230557737	0.134751679865477	0.320847362554262
NOL10	0.0210848543777651	0.815455854781172	0.0335149193632485	0.710601760084455	-0.0259045662100708	0.780669373273606	0.320704841500286
RPL35	0.304620744077104	0.00055230673157073	0.250099214399688	0.00490891661108113	-0.0324032743921173	0.727589248237389	0.320602034298063
ANAPC13	-0.0882638066120568	0.327670205586508	-0.0201530158264671	0.823475883423252	-0.0993073202225054	0.28465650318625	0.32043479280876
UBQLN4	0.135690556336376	0.131346587796558	0.0891645923477275	0.322738183797632	-0.0126023667395919	0.892260190016559	0.319745438658746
RGL4	0.263805138255354	0.00295245175262554	0.232839084838617	0.00897289969131677	0.0768381696200589	0.408228853862434	0.319448787180866
PFDN5	-0.0188791328261034	0.834469147984949	-0.0469179016619473	0.603360183678297	0.0115245262264588	0.901426245642237	0.319440689475872
RPS29	0.43488045431783	4.02458280292579e-07	0.404377228606391	2.91099070148807e-06	0.0024407276434308	0.979073179252772	0.31769521408972
TPRKB	-0.0403156311820135	0.655311420555482	-0.0685229658012964	0.447669197468482	-0.0486604423763929	0.6007857313316	0.317572840542628
GTF3C3	-0.0919040135223045	0.308034690803031	-0.0442980736836682	0.623756911522559	0.0635754366272785	0.494008808676862	0.3173076026954
SLC30A7	-0.0294910788755591	0.744062094760097	-0.0192704255377202	0.831088891968743	-0.0573022202767986	0.537668856402006	0.317131884556593
ZNF407	0.184341272147	0.039593561528704	0.154121793116037	0.0861451932718103	-0.0435626904627429	0.639500736858391	0.316598810632169
NONO	-0.0208535006067891	0.817445293841149	-0.016781213781705	0.852642493207365	0.0635721488370981	0.494031189952815	0.31619147016125
UBFD1	0.0615273610647934	0.495471557395623	0.0834533996126181	0.354820735175216	-0.0451200583525757	0.627563586080552	0.316168374436771
UQCC2	-0.00128765392946051	0.988629107583132	-0.0163506591293516	0.856382102361472	-0.139534132025061	0.131816860655607	0.315983498089056
RIPK3	0.0508942559948859	0.572982777373432	0.0578853024255136	0.521383924380946	-0.1118870489084	0.227718057114836	0.315322368779139
ELMO1	-0.0511960458164965	0.570706825044357	-0.150550216704373	0.0937659068160406	-0.0185617942460028	0.841868940923349	0.315042771652459
TRIM22	-0.0942318521149881	0.295889931761499	-0.0114204548539367	0.899410613522758	-0.0411151294633268	0.658447799328251	0.314894480436039
RPL7	0.167045407680944	0.0626077494875638	0.135118167955673	0.132996646233475	0.055185369570989	0.552821374488011	0.314780808304328
GOLT1B	-0.0349086374921787	0.699135812816427	-0.0155008012758091	0.863772873855378	-0.0312611264411025	0.736833177147312	0.314756877888046
ASXL2	-0.0544992816608103	0.546077723629152	-0.0427844736300102	0.635673637893695	-0.0736684581399154	0.427892269309555	0.314366215704448
STX18	-0.0820743106771553	0.362856061040723	-0.0561951176663649	0.533638930231481	0.0357509902132222	0.700723538448139	0.314133924357952
USP48	-0.0659554632733774	0.464905868726007	-0.0703766714774028	0.435450915178044	0.0797502415715597	0.390640858963725	0.313747319685258
ENOX2	-0.0257663402713368	0.775468169095651	0.0471736469576052	0.601385039366946	-0.118476575439907	0.201323329921596	0.313741226920485
C12orf57	0.370356259922532	2.12536067093292e-05	0.310261084312529	0.000429459061125497	0.016167726666947	0.862047609555188	0.313537304701672
HNRNPA2B1	-0.0307389826861012	0.733630561615441	-0.00856673168820007	0.924459007612235	-0.0319801142540846	0.73100959940513	0.313510564549445
ANKS1A	-0.150701652614993	0.0934322924498203	-0.150148499175713	0.09465546644302	-0.0744129459003187	0.423225562615525	0.31303951059248
PHYH	-0.166502122633472	0.0634784915551285	-0.117849358303346	0.19055968920013	-0.0876910926900074	0.34504223359204	0.312876707156476
WDR61	-0.106166673526878	0.238641799285177	-0.0899916968688452	0.31825192558067	-0.136530612002866	0.140420525973799	0.312763146646375
TIAM1	-0.013770123255436	0.878859468342879	-0.0309980347120944	0.731471085060121	0.00833672789467249	0.928607019796356	0.312641403935083
RORA	0.164190126804422	0.0672951814543251	0.191582249785695	0.0323302855605174	0.0819584639935543	0.377611910917714	0.31255963492339
RPS6KA3	0.0929141710168205	0.302725072025347	0.0674683776881416	0.454705276603904	-0.0356573058024237	0.701470542938679	0.312374169620596
CBX7	0.323162971331067	0.000237000760467253	0.329625677045319	0.000174192652727843	-0.0188659334642727	0.83931250759692	0.311433472258371
NOP10	-0.140999901518932	0.116779423685691	-0.194584514216693	0.0296680289104863	-0.0054269162869596	0.953490331757762	0.31136965124532
LOC643733	0.22323553819284	0.0123340958028377	0.256099282293287	0.00394221234391372	-0.025391233904508	0.784909138015855	0.310856702299797
AIMP2	-0.246185457196917	0.00564857580121037	-0.165799400342883	0.0646194021392027	-0.157089396282969	0.0893518265424294	0.310852014796738
FBXO34	0.0511384926000426	0.571140535092909	0.0556340881240399	0.537738325729992	-0.0615560694511698	0.507855676473705	0.310756660034871
RAB11FIP2	0.0242362711797059	0.78847847771961	0.0286374376934615	0.751224836665051	-0.0507232136230917	0.585422740814936	0.310438232844474
PHF5A	0.0269678683216273	0.765294732404349	-0.0089335859260825	0.9212342925415	0.000532122345906183	0.995437086364226	0.31023277488068
TRMT10C	0.10486847373215	0.244465100312735	0.0741017479306941	0.411481392083364	-0.199740478716245	0.030117500674899	0.309735137865228
PEX14	0.264540082540061	0.00287088650818651	0.309385769236435	0.000446703952176819	-0.09046934304684	0.329914182751612	0.309262200616885
DUSP18	-0.334525297804143	0.000137296131745877	-0.232068839243525	0.00920899808955396	0.00828383634675064	0.929058781815362	0.309198722418025
SMIM14	-0.0212870469209918	0.813718137938759	0.016016503455202	0.859286633413757	-0.184090117613422	0.0459848806109297	0.309047489547637
PRMT2	0.140903963603347	0.117031035735978	0.173565702594037	0.0528986800888824	-0.0433565237685737	0.641088011309408	0.308421251428068
IL17RA	-0.296210683395641	0.000796336161548454	-0.216214146672099	0.0154446501646999	-0.0730404032103373	0.431852024957757	0.308170255701425
LRCH1	0.0636928238073167	0.480393171896428	0.0162723846545191	0.857062304989141	-0.00957886867809019	0.918004372903113	0.307930917850546
RAC2	0.150425419630223	0.0940415443313275	0.183926151703504	0.0400484230207499	-0.109290201679785	0.23876065506625	0.307798843817714
TMCC1	0.00439540829419311	0.961199264607264	0.00439335839608727	0.961217346121649	-0.0284670024256902	0.759603885785175	0.307617492140769
ELAC2	0.132065394894433	0.14206593689042	0.0603768871055538	0.503582813750549	-0.0375498628990566	0.686436127827295	0.307018818205066
CBFA2T2	0.0785014625542287	0.384191350338881	-0.0295638352103609	0.743452610517831	0.133541315279958	0.14940018318323	0.306826517763913
PALLD	-0.077549771356329	0.389999737015529	-0.00365927387200334	0.96769367440624	-0.00886963447821751	0.924056601653802	0.305078751501166
JMJD1C	-0.0839287863505353	0.352076790673244	-0.113669568816357	0.206879634126081	-0.063273266107132	0.496068036767509	0.304949076705718
MYL12B	0.0755010711601215	0.402681050806433	0.156372060731301	0.0816032202620494	-0.172012817429705	0.0625249446681694	0.304807646056972
NDFIP1	0.0881152679075931	0.328488107331332	0.172692625375596	0.0541218007121074	-0.16519941458925	0.0738201824777451	0.304786667799988
SWI5	0.108469633719999	0.228550831421259	0.0517320502334621	0.56667505815251	-0.0808712348762668	0.383993417976392	0.304732106159451
MTF2	0.0458202043681435	0.611870320194848	0.132727569238706	0.140059930930344	-0.134570880347316	0.146259861608171	0.304068757692806
NICN1	0.117318355156333	0.192579441359779	0.187598463226694	0.0361726890339597	-0.0175353988014137	0.850508279192485	0.303760352679265
SAMD3	0.115139043764534	0.201031589582361	0.150229802468907	0.0944748920645861	0.00733488009594646	0.937167789102576	0.303079561052524
VPS8	-0.0980105311770272	0.276858805731479	0.00629666318809741	0.944438592732936	-0.00950993109518671	0.918592449608352	0.30306756441251
XCL1	0.155226087373191	0.0838916852812618	0.132998951031217	0.139244047463893	-0.0258792955841191	0.78087794148126	0.302798361891093
VRK1	0.164595291809883	0.0666131640993032	0.15825092099014	0.0779597158526193	-0.0162773785333813	0.861121348321345	0.302727372916689
ETV3	-0.00532464366724858	0.953004940296444	-0.0193220868371489	0.830642835231619	-0.0933964294477755	0.314441708647862	0.302342541989391
AHCYL1	-0.287178327791747	0.00116555936600866	-0.220442256589818	0.013498937660802	-0.102087585207083	0.271320447682242	0.302104311239189
INIP	-0.207318064160154	0.0203482095558331	-0.127640887066769	0.156032861322701	-0.0609274879007471	0.512206540430579	0.301897011134589
AQP3	0.284200306504135	0.00131797958361425	0.243021033148418	0.00631757177564069	-0.0704556923108139	0.448366997768574	0.301820092950066
ARF4	-0.264310189253194	0.0028961793279556	-0.234338986796443	0.00852841986980852	-0.105040118345632	0.257627690270908	0.301711076055878
AHSA1	0.0571879794544204	0.52642260795849	0.101935841834334	0.257980527224582	-0.118328742740472	0.201890229309582	0.301313680298649
CDK2	0.0289161665702224	0.748883712636747	0.0676864726775032	0.453245147302985	-0.136227096073965	0.141313132868146	0.301306474733504
DHX40	-0.106141009169052	0.238755976138018	-0.0190349604497333	0.833122635936755	-0.0993891778117917	0.28425771096114	0.301169456866654
KIAA0226L	0.197217654650586	0.027488665500908	0.152941096736196	0.0886077722302808	-0.162693518476577	0.0783674270725292	0.300983280759415
RANBP3	0.170048602241576	0.0579688064523953	0.116011937334018	0.197614659278998	-0.0253009385833638	0.785655569825079	0.300891283793011
PRKDC	0.0539116928046639	0.550420502854705	0.0151106263829211	0.867170009769297	-0.0112141528371638	0.904068151355928	0.300658351813687
PHF20L1	-0.13099343754512	0.145359442473133	-0.0811919772579374	0.368055562305071	-0.0636108002476495	0.493768108515124	0.300629490999347
EFTUD1	-0.0172383921166218	0.848675222530274	0.00885033992001149	0.921965929697234	0.0162880926285325	0.861030853329978	0.300490821490557
MRPL34	0.134341129448624	0.135261966949761	0.0802133005251585	0.373876103271944	-0.0452657211731662	0.626451928684503	0.300435995643185
PIN4	-0.0930175208804098	0.30218525220308	-0.12465480953837	0.166024766277349	-0.0134681906565681	0.884907360507328	0.300351711315686
TRIM24	-0.0546448787103739	0.545004237676364	-0.125184860606124	0.164217268552735	0.0140000493195068	0.880395466211993	0.30032391674303
ZNF267	-0.0616739930344507	0.494442723297601	-0.0611090698952746	0.498412664961302	-0.121700343601906	0.189244719963538	0.300193732751875
KLRG1	0.0737494534887594	0.413714604777808	0.118368319254472	0.188600669644345	0.0401985322554867	0.665600288917972	0.299931836063481
MTRR	0.00663861022322255	0.941426492669527	0.00397697949544354	0.964890490723666	0.0695676368546469	0.454121863689343	0.299851357450953
POP5	0.32006817683522	0.000273991321746719	0.287099265537112	0.00116938863655808	0.0549311262477881	0.554655067644201	0.299632614347373
PCED1B	0.34078746319694	0.000100693733207648	0.343592048574584	8.74504006631715e-05	-0.0220410387988518	0.81272894477538	0.299056183466023
SCP2	-0.0996130605964629	0.269042257639356	0.0273923612967199	0.761709955432567	-0.250819310632265	0.00615276430413571	0.298964880174047
LUC7L	0.14701904453584	0.10181597431372	0.162528822988634	0.0701512533776653	0.0750002741069953	0.41956482732495	0.298747817728989
ADSL	0.0451362613963042	0.617199119342915	0.0134665873355134	0.881510082056246	0.00855527923275986	0.926740551939206	0.298569959693308
SDAD1	0.14159287640341	0.115233556632258	0.203928507840284	0.0225418805793743	-0.0833511364916143	0.369532481715976	0.298553074713715
NSRP1	-0.00934564095643364	0.917613781525919	0.0102735426321482	0.909467085486008	0.0297248979869703	0.749325874869286	0.2984260658853
PNKD	0.21781079107789	0.0146829850226844	0.14145725795875	0.115585700021769	-0.015783117187075	0.865297990022366	0.298389093078001
NDUFS2	-0.211690733185482	0.017791861781957	-0.113228729541862	0.20865758506028	-0.140768950748934	0.128398982741194	0.298336425338852
DSCR3	-0.0606143776826536	0.501902767143658	-0.0156659485412343	0.862335731295545	-0.157825365866698	0.0878430753216334	0.298163843904079
MYL12A	0.23543319268511	0.00821654401878283	0.257904774081404	0.00368680092638525	-0.042549989588448	0.647313027354307	0.297986021210318
ANKH	0.294638808550534	0.000851675462944363	0.325737500746208	0.000209814804359944	-0.0645491394957786	0.487404058788757	0.297808959388893
MICB	0.0394694969597923	0.662097210553631	0.0217946024774226	0.809360025442072	-0.0818197411766279	0.378422537099707	0.297481533140233
SETD6	0.18279654013529	0.0413083938252841	0.223144811980034	0.0123705014516569	-0.124318735070151	0.179829250969871	0.297189573929436
SERPINB9	-0.0286476374843575	0.751139125655765	0.0361593190983067	0.688903906696424	-0.0560768800130272	0.546414768740365	0.297160941618301
TSPAN2	0.0731584519277177	0.417476867454852	0.156281958927756	0.0817813185669139	-0.123768231391036	0.181779708115939	0.296411121908554
MOB3A	-0.0673461961222451	0.455524415480258	-0.0757362926235548	0.401212762446329	-0.137316027789564	0.138130576305173	0.29633000547495
SPCS3	0.0206268048566838	0.819395805448338	0.0206977281434561	0.818785455552348	0.0305266754167292	0.742797441236901	0.296271585009051
TWISTNB	0.036286834240067	0.687863810466561	0.000402089426355084	0.996449159609595	0.035593245068299	0.701981503345026	0.295921314183763
RPS10	0.183688909741164	0.0403103375384187	0.114438191173284	0.203805726686781	0.11601796031642	0.210901177406491	0.295741956434916
ITGB1BP1	0.00713566551578684	0.937049581174417	-0.0110331231026	0.902805152370321	0.0155648314395738	0.867143753429352	0.295736080768218
CPNE3	-0.125635293778271	0.162692814146289	-0.0568040011428775	0.529207591305793	-0.0577850405014476	0.534241869353455	0.29571319873941
HSPA4	-0.0946853225440705	0.293561455997108	-0.120887216137351	0.179300296578548	0.0460520101839982	0.620465699318925	0.295694750393438
RPS18	0.287198851910678	0.00116456718178619	0.232300414596612	0.00913744562074675	0.0957919445546469	0.302135398872174	0.295678889101355
RPS27A	0.379848242783545	1.24773765993008e-05	0.389750465564642	7.03100830130017e-06	-0.117011980424237	0.206990402075358	0.295227597456101
MLLT11	0.338498539770831	0.000112863582806125	0.337927019466391	0.000116109129916753	0.0189385915694365	0.838702028510098	0.2945674262715
PEX5	0.0520749096948835	0.564103201473726	0.115956173380298	0.197831683295636	0.0034169544758082	0.970706184158857	0.294452557292378
CPSF7	0.0336075599657767	0.709837572862467	0.00659092587235468	0.94184647991414	0.0533389710476131	0.566204536133677	0.294286471992877
PYHIN1	0.147862733588908	0.0998448606577309	0.190250220832895	0.033574677516809	-0.00241224748884216	0.979317314044979	0.294065579054824
CYB5B	-0.011056394072825	0.90260115760159	0.0746873061805169	0.407785181650297	-0.0589430099914186	0.526067375919252	0.293994152324205
PTPRN2	0.178372076836956	0.0465671317613112	0.166020570164237	0.0642585314191118	-0.0758492320777947	0.414305995232306	0.29392119468082
SMCR8	0.008370327697941	0.9261859416344	-0.0775495570684008	0.390001050772751	0.0527551049982764	0.57046824908	0.293694487240489
SEPT11	0.128055224433387	0.154682808771293	0.135870807788633	0.130830225104647	-0.0542541782554097	0.55955172241011	0.293667128829725
DAGLB	-0.110964087010598	0.217963618364773	-0.11923682202193	0.185355060146801	-0.0437244996233346	0.638256109973847	0.293303871929791
FYB	-0.126719325691598	0.159067255926723	-0.0934155651298807	0.300112090485464	0.022737594908436	0.8069242950031	0.293023557653145
FKBP5	-0.134678123506144	0.134275929758037	-0.0573967752828598	0.524911327985045	0.0744458543624856	0.423019961979208	0.292850813492898
ZNF92	0.260082696829151	0.00339853975577315	0.174211319210964	0.0520089653675286	-0.14537395422196	0.116249764940986	0.292695601222805
LCK	0.310690237298687	0.000421230381488238	0.301229539019966	0.000640961473314344	0.0481297846411615	0.604766814916362	0.292437784546428
RPS23	0.291076696182216	0.000990353214290504	0.281736903138763	0.00145755525643884	-0.080060766019369	0.388792588537276	0.291784123496303
TMEM80	-0.0280480603249051	0.756182617672868	-0.0186301865771652	0.836621294894413	-0.126265272717836	0.173055691931122	0.291761220525703
SNRPF	0.0203061898285512	0.822156290122644	0.0149453596627965	0.868609672211025	-0.12799854900883	0.167184344038412	0.291290997255293
SRSF5	0.139300221252922	0.1212996397195	0.159269639751115	0.0760395976979754	-0.000163231011767353	0.998600298136186	0.290224658338749
GOLGB1	-0.0905465446099831	0.315265126967016	-0.150502430269534	0.0938713763193191	0.14593489869286	0.11483291147236	0.290186777344297
CBLB	0.155562844165945	0.0832139326331835	0.135128069943134	0.132967967078817	0.0856881015538344	0.356215340301657	0.290061433725722
GTF2E2	-0.0347729240412138	0.700249386416455	-0.0577718186463623	0.52220225671718	0.0453032652050292	0.626165538850024	0.289982226737281
BZW1	-0.018381825831109	0.838769584384134	-0.0312150749671691	0.729663437216218	-0.0792204528875674	0.393806347063372	0.289247291894628
LINC00657	-0.0406778129336915	0.652415340355648	-0.00164836619764797	0.985444074707733	0.0257966529478301	0.781560131563773	0.288513221416892
ADPRHL2	0.0831976591237183	0.356302377201984	0.06161293489849	0.494870996758044	-0.0135118709593313	0.884536668334973	0.288480320740445
KIAA1191	0.119812755879788	0.183225404714202	0.1298083134794	0.149067509494418	0.00245878918896142	0.97891835484193	0.28834975294154
FAM160A2	-0.0978687242443757	0.277557775364543	-0.0917314384807179	0.308947834659284	0.0585110861728835	0.529109076767526	0.288291265905453
ATP5J	-0.106571726370606	0.236844819524944	-0.0789801065377668	0.381289944431732	-0.24152605968021	0.00841759421652543	0.287924137256251
TJAP1	0.0169436823362604	0.851232207595353	-0.0304322202672472	0.736190448891387	0.0688264729544265	0.458956128844903	0.28790870420266
SEMA4B	0.014800999494058	0.869867566998443	-0.0113787065250873	0.899776405655561	-0.0466438436820296	0.615976195151954	0.287668410165863
NFYC	-0.00377485906499022	0.96667379444888	0.0337699729782198	0.708498532722279	0.0229035856167432	0.805542569817269	0.28761282683162
PSMA4	-0.20873982371689	0.0194843390265966	-0.182825702380019	0.0412754540518198	-0.0450029245023203	0.628458124196209	0.28711566056613
GRK5	0.179390590554132	0.0453097051224641	0.196759487352688	0.0278577667371809	-0.0713619425675794	0.442536602951248	0.28706028825712
PARK7	0.174527644734466	0.0515775757623964	0.177863221073754	0.0472061370696954	-0.0987877599607139	0.287196395194059	0.286664191718128
GOT2	0.0680556559595931	0.450779461556757	0.0722574493867564	0.423250729865711	0.00195164962021011	0.983265855659046	0.286486428223255
AGMAT	0.342160694790169	9.39916532630174e-05	0.330624037393375	0.00016599952157954	-0.0754863696007091	0.416549005877528	0.286412411336778
PSMD11	-0.105372521461418	0.242192513186016	0.039500820744524	0.661845507957452	-0.158394393701017	0.0866905164529665	0.286270298188603
LYAR	-0.0482653464247552	0.59298635666593	0.070516700039282	0.434535734316611	-0.119432266286827	0.197686142110046	0.28623649227775
MIB1	-0.161536079309964	0.0719043347705064	-0.114292435868981	0.204386100220391	-0.0879579249417883	0.343570619340867	0.285939701335195
CCDC53	-0.0664446581000449	0.461593867808246	-0.0149136223680846	0.868886189810779	-0.161411041346055	0.0807802054436908	0.285779640673594
LSM8	-0.0183878206865018	0.838717715585205	-0.0450223833598993	0.618088323107455	0.012761038243773	0.890912002029279	0.285437484986554
TCTEX1D2	0.105142450347835	0.24322800133584	0.133094344119059	0.138958117392313	-0.0666555195374943	0.473278720774523	0.285212471959069
SMCO4	-0.370024132457789	2.1646913278569e-05	-0.28470895795469	0.00129072304844831	-0.113150472194835	0.222477525839817	0.284919879560455
DUS2	-0.0256639772822594	0.776336674196874	-0.00486914130347633	0.957021160462088	0.011060917703396	0.905372880916344	0.284685994645661
IVNS1ABP	-0.0968466722184757	0.282630590353437	-0.0635772680957752	0.481191511301358	-0.0228974971738489	0.805593240137486	0.284449377871366
SUPT3H	0.227203738313066	0.010830789246759	0.222360132679567	0.0126893117842525	0.0178575190733221	0.847794981780773	0.28416113187479
PPP1R3B	-0.074261700533502	0.410469781220181	-0.0395653886974432	0.661326790605659	-0.118010233336707	0.203115530152194	0.28402096141032
ZNF337	0.167752167226225	0.061489627762928	0.214656171129335	0.0162207468024655	-0.0143795449374921	0.877178439427159	0.283398310754088
PRKD3	0.00258799113040774	0.977148535359923	0.052332653535963	0.562173476928634	-0.170186143720883	0.0654049569078135	0.283033103300683
RPS5	0.334839546844292	0.000135197640959118	0.292406183715886	0.00093634423626636	-0.0644408083871844	0.488136548388936	0.282736743778046
INPP5B	0.330556951394942	0.000166538644250406	0.196122834935123	0.0283776573764759	0.0735520040311393	0.428624908609836	0.282001420430731
VPS45	-0.0972377087331219	0.280682451151779	-0.0631836192638338	0.483916458442633	-0.0116347858000288	0.900487971346146	0.281894737266507
PWWP2B	-0.12626129504306	0.160591707815403	-0.150754004288527	0.093317180391083	-0.0389358265902443	0.675502837670852	0.281058818276779
NIPBL	-0.113285867694789	0.208426525936941	-0.161515663978181	0.0719407546830351	0.0472378176271025	0.611484668016204	0.280890852704717
APOL3	0.0115009897252658	0.898705039643778	-0.0134858871673996	0.881341507795374	0.0240287534411205	0.796192546614777	0.280736741281329
PSMC2	-0.0519440046936695	0.565084490361961	-0.0281229547663462	0.755552058499287	-0.0892847765764622	0.336311735961601	0.280731448941659
STK4	0.0128171687557678	0.887185468408063	0.0436622258907538	0.62875140014665	0.0922496771457329	0.320446366606338	0.280622445147387
PNO1	0.0935333911001865	0.29950021018041	0.0612844507206029	0.497178404150395	-0.0461503721975916	0.619718575367316	0.280535969899545
LYRM2	-0.0341674782427592	0.705224996430553	0.00236004914632069	0.979160745357042	-0.0449493263600018	0.628867626964075	0.280250481138362
WDR37	0.0104844814937287	0.907616386281436	0.0717159584923457	0.426742844298764	0.0668535141680658	0.471962500660056	0.280243565780629
INPP5F	0.121826051330697	0.17592149676953	0.124208982133228	0.16755646705082	-0.0486246301455445	0.601054032677459	0.280065154751806
INTS9	0.0249276070667938	0.782592533842515	0.0472205154112946	0.601023382759577	-0.107832436693328	0.245120407953015	0.280012773454232
TBC1D2B	0.00697643843948895	0.938451486160653	0.0234470168928468	0.795212679255238	-0.101206433044041	0.275500526836126	0.279428116668323
L3HYPDH	-0.0331359458614416	0.713730877559719	-0.0829222540946235	0.35790224747021	-0.00152552214271219	0.986919257363336	0.27926482010138
CRADD	-0.152872071499549	0.08875345429387	-0.103580533617842	0.250339026750713	-0.0380380760977102	0.682577280727293	0.278886119138729
HBP1	-0.0332097147673849	0.713121405845106	0.00187658474583211	0.983429055822855	-0.104140742351241	0.261747586108204	0.278561785159967
ATPIF1	0.0929889250038408	0.302334551617709	0.0910255941932834	0.312701038232924	-0.110901807498289	0.231864537965859	0.278000003289967
LYRM1	0.139602067836762	0.120487171290677	0.0853409316371046	0.344004379098583	-0.0431445556003696	0.642721641563451	0.277717969818456
ETFA	-0.201263981790123	0.024406037610321	-0.194164542601506	0.0300288496551953	-0.0822677535078357	0.375808385361919	0.277591985274871
CDC42SE1	0.122910834584824	0.172076114392649	0.195255253293238	0.0290993991691684	-0.0518595676241158	0.577037143973249	0.277366655640809
GNPTAB	0.148277106704064	0.0988878302681064	0.253335604940657	0.00436398070661228	-0.114025568406892	0.218898052276823	0.276918581905083
SRI	0.014435520944696	0.873053643236957	0.0698718374776491	0.438759448309836	-0.148009531162338	0.109708973273666	0.276918013601947
EIF5B	0.0142346327293228	0.8748057654915	0.0578281631714726	0.521795874451447	0.00749470321846961	0.935801597495201	0.276693943640532
CYCS	-0.1566678855012	0.0810206675212891	-0.119660371228797	0.183787133654397	-0.112589579756053	0.224793425743392	0.276420112151877
ERCC3	0.22431770196903	0.0119070309175505	0.244463822293376	0.00600427523433441	0.0454586742102368	0.62498065479611	0.275871009586263
MLH1	0.0259422052715426	0.773976679704969	0.0562179993039635	0.533472067701998	-0.0114935265303651	0.901690067845925	0.275842532239749
ANKRD40	0.0319342660155667	0.72368420822149	0.0546003844005867	0.545332184043097	-0.0875234072415264	0.345969067414547	0.27506547786885
NMT2	0.376420299356465	1.51528019618911e-05	0.371990541903592	1.94142424405605e-05	-0.0741506951923912	0.424866076044568	0.274792691351701
PMM2	-0.0827570060578741	0.358864338756081	-0.100887694881545	0.262932910287129	-0.0458267939771468	0.62217781944953	0.274737357890386
STRBP	0.265059045523667	0.00281452107195184	0.185199864533832	0.0386665058860064	-0.0751454642671616	0.418662717855641	0.274359543966625
KRI1	0.208027822661728	0.0199129163935546	0.157127902160514	0.0801214095270842	0.0240065170360905	0.796377054029734	0.273980644757354
HSPA14	-0.0538370019821116	0.550973731992028	-0.0454128716166967	0.615041548938005	-0.00620549949014138	0.946826877101605	0.273979000820513
TSC1	0.0570288762424726	0.527575681011338	0.0883145501088643	0.327391095043573	0.0754596635752299	0.416714366307286	0.273888194162378
NOB1	0.092761277146874	0.303524832478071	-0.0451745179327256	0.616900521769332	-0.00395134312999809	0.966127362472461	0.273719724438701
MRPL30	-0.149044845661275	0.0971337986934393	-0.087941143929123	0.329448553228778	-0.152873494831595	0.098395417362012	0.271628018168835
ALAD	-0.0736110608536494	0.414593817747806	-0.0127295399037545	0.887951717034162	-0.0760886728595248	0.412829777317343	0.271282459350744
SASH3	0.0513857775749132	0.569278141189505	0.0611325252185733	0.498247502501746	-0.0164519134893299	0.859647390051903	0.271101895404042
ZBTB14	0.145481056928474	0.105487780756673	0.206345010462545	0.0209582904635012	-0.085401243455058	0.357833723170491	0.270931126672876
NOL12	-0.0730851223476723	0.41794506174541	-0.0925304460251247	0.304734893797338	0.0349482773912188	0.707133262083308	0.27048800621293
GLTSCR1L	0.137034183201019	0.127534859837548	0.180226729153629	0.0442986802898886	0.0147967648661284	0.873643930768043	0.270411882885605
IQSEC1	-0.125887373867078	0.161844284383941	-0.14410408085208	0.108862503220174	0.177451566588049	0.0545575506153177	0.269470608855596
SART3	0.0591441953430754	0.512349969015558	0.110886300283505	0.218288416974245	-0.15238347039886	0.0994917809348432	0.269274623970178
LY9	0.324041823824264	0.000227373418666357	0.312675199505705	0.000385028437698527	0.0470843646403178	0.612643680895757	0.269138043937021
VAPB	0.31859179856284	0.000293459359142525	0.28724826722039	0.00116218149112694	0.0561559063838889	0.545848623223913	0.269109325768074
PPIL3	-0.00242858718241198	0.97855569582062	0.0117935799979154	0.896142297267472	-0.120111023676694	0.195131894260847	0.268817856868964
ABCC10	0.0165838848944011	0.854356004631328	0.0598147512689421	0.507571109288133	0.0774697106482305	0.404375530298855	0.268766439802244
PCCA	-0.0999673106878419	0.267334753657236	-0.0852669341134827	0.344424459583992	-0.0801175290782044	0.388455298486641	0.267874383227353
SUZ12	0.104004350101284	0.248395471131642	0.136726712788741	0.128399532093135	-0.0115283411923406	0.901393779204486	0.26771536575663
FLJ37453	0.147255757633658	0.101259877751829	0.183225534553011	0.0408260413569086	-0.106358191499861	0.251670398969027	0.267685525146304
ATXN1	-0.0933046876189339	0.300688638149998	-0.104439277147757	0.246411829814466	-0.0721148191323398	0.437725667696049	0.267434721325084
EXOSC10	0.198139419999053	0.0267586994128696	0.174740034997217	0.0512895910675722	0.128414183455393	0.165798633314414	0.267287924403977
TNRC6A	0.115477682254816	0.199700973817294	0.163566738234036	0.0683556115943963	-0.0633162469028674	0.495774856268193	0.266748131760314
IKZF2	0.136962659074528	0.127735600489428	0.0914004453098791	0.31070415497376	-0.045163555389051	0.627231541488074	0.266559560860638
PRCC	0.119013181053806	0.186186882734081	0.120843430799809	0.179459031942201	-0.141639719973693	0.126029935044687	0.266352190902624
TRRAP	0.206544572694427	0.0208319021511388	0.0995167991017218	0.269507517985388	-0.0126466829315522	0.891883616459241	0.265953096629302
PEAK1	0.080018697083085	0.375040148935255	0.0391633249561727	0.664559441072229	-0.0700526942273655	0.450973465806881	0.265193981091462
FAM200B	-0.279472863487429	0.00159756405226022	-0.20019630703908	0.0251892139573401	-0.0652417017971788	0.482735115716288	0.264906769635628
GNAI3	-0.137343188812661	0.126670384857898	-0.126549722850964	0.159630474770001	0.0168327221366947	0.856433119732301	0.264673725773338
FCRLA	0.217640565089622	0.0147626014541994	0.151619918006074	0.0914294466621552	-0.0633325186621795	0.495663887208305	0.264452811754186
MAP1S	-0.0202959519184358	0.822244474217837	-0.0612281276930367	0.497574607921371	-0.0707278202355858	0.446611744469546	0.263785088781962
PPP3R1	-0.1250335191809	0.164731849433911	-0.0546928938778895	0.54465044928883	-0.0966343319665706	0.297884081368193	0.263551349855228
TOR1B	-0.0661775471228672	0.463400676558226	-0.0174915083450298	0.846480368575221	-0.0563894279118234	0.544177352768787	0.263466318609195
EEF1D	0.289239760050561	0.00106966873238289	0.249968789369793	0.00493209892829133	0.00440371916373191	0.962252107904264	0.263188359722967
MED16	0.20187720658029	0.0239657110501258	0.156159115196976	0.0820246373221811	-0.0450268724648342	0.628275192430201	0.262741884276076
MINOS1	-0.00415322023634037	0.96333566412822	0.0346132009948622	0.701560782281588	-0.155044417489228	0.0936523766748956	0.262573950180586
USP9X	-0.0065000344468653	0.942647064247334	-0.026895815237076	0.765903705084022	0.0276233413841327	0.766520947640397	0.262309974927501
ATP5L	0.0259656996400243	0.773777489119333	0.00536774316654777	0.952624986189215	0.0130511559549012	0.888447759333357	0.262212493946802
KLF2	0.0610399128033672	0.498899807288131	0.112872152139852	0.210103680174355	-0.00868007074035021	0.925674987736429	0.262070243317644
DDX55	0.107688567430459	0.231939063571893	0.128679700621212	0.152664637840338	0.0791008122865488	0.394523315541241	0.261590039406267
OCIAD2	0.420320139445205	1.06030506893362e-06	0.355920205693123	4.63018724782496e-05	-0.0334541153983759	0.71911869168893	0.260681456301291
IPO9	-0.021521539212745	0.811703959371428	0.0204449808924396	0.820961034641586	-0.0470376664842421	0.61299657680331	0.260643951306992
LEPR	-0.144254810205943	0.108489031667343	-0.0944129659821094	0.294958489437184	0.033349828943988	0.719957817041239	0.260507352553267
AFF3	0.168095321933211	0.0609526623050714	0.0839905304902541	0.351721378184994	-0.0458134448754382	0.622279364377584	0.260219938083426
NAA35	0.0816528626165359	0.365333920563826	0.128293553860676	0.153910231024056	-0.112217317245856	0.226339835861701	0.259307272663954
GLYR1	-0.141728686250426	0.114881751978914	-0.0868034217338513	0.335768255898588	-0.0471414083285066	0.612212724537879	0.259235038613595
MRPS22	-0.133605553772052	0.137433428237609	-0.199582674752635	0.0256489839083791	0.0431698560312448	0.642526562291666	0.259018732953793
SIK3	-0.00980956560085147	0.913539541793037	-0.0844827582252131	0.348896042002105	0.0410759670940204	0.658752771160219	0.258780059709566
PPP1CC	-0.0554494703842356	0.539090719367582	-0.0464109793895095	0.607283679846746	-0.0802419067132675	0.387716853111152	0.258383860784373
SPCS1	0.129440441256677	0.150232907032318	0.164143853427419	0.0673734336440226	-0.220751496631255	0.0162985105002657	0.258377422114686
ITGB3BP	0.0263802730139566	0.770265073534453	-0.0406856284796435	0.65235290244987	0.00232062839937621	0.98010269508795	0.258049780251183
DDX19A	0.0912167140186152	0.311681875803117	0.143269151490742	0.11094948247675	-0.076007769480398	0.413328224349434	0.257501958063768
NTPCR	0.0720889212833332	0.424335805034924	0.0874606065124873	0.332108449036471	0.00263191851651093	0.977434322772049	0.257334033544223
HN1L	0.106187256036665	0.23855025831277	0.185841898863886	0.0379852417672034	-0.0887186889229953	0.339396668263964	0.256932976993292
BCAT2	0.0203743950043043	0.821568862487177	0.0389384687385513	0.666370012943216	-0.145507586291361	0.115911008318533	0.256438353316848
SLC25A20	-0.160976267465402	0.0729084292137101	-0.0795748575470447	0.377703296904762	-0.0663386571946321	0.475389285227534	0.256284628856305
KLF6	-0.188559537156978	0.0352121855487717	-0.179751370173412	0.0448711331082084	0.0121050752211978	0.8964875128288	0.256078740585035
PSRC1	-0.189086251735757	0.0346949664975558	-0.170774278396959	0.0568912619494652	-0.0944862010430014	0.308803532412268	0.25586807215466
KIF22	0.2505013684337	0.00483804761605023	0.227626650428899	0.0106804783007367	-0.0130458011131574	0.888493233479238	0.255682487218947
PPRC1	0.165242078881287	0.0655360832976668	0.0860047214977555	0.34025053347856	-0.0499679615516271	0.591026753378015	0.255565103013257
DHRS7	-0.0387139363255943	0.668179895442563	0.00546488791260848	0.951768622213839	-0.0834294698226488	0.369081213241699	0.255329032359084
C10orf128	0.0325437305787104	0.718630215067491	0.0500963603295752	0.579020519940299	0.116080797776141	0.21065240489521	0.254939240552249
CTPS2	0.109066771615866	0.225984062717795	0.0782408653559913	0.385776612231164	-0.0390062524610476	0.674949053425177	0.254664350045584
RBM18	0.0765000905544497	0.396466961412515	0.0153194532499856	0.865351511307851	-0.00461624432465443	0.960431821048481	0.254561882699922
TTC17	-0.0897239762308168	0.319699618417736	-0.0238290194889632	0.791951380244157	0.0662861072933751	0.475739802915665	0.254501283223672
CCNA2	-0.0260166858281909	0.773345267275955	-0.0206955524879914	0.818804177144656	-0.00386948524960236	0.966828680548396	0.25446930252617
TMEM14C	-0.0670094290667278	0.457786435837827	-0.0435981869613562	0.629255352755559	-0.110758869942866	0.232470470771531	0.25443877067528
MAST4	0.210322151876494	0.0185602923230713	0.187585159968325	0.0361861376588203	0.046793163805758	0.614845717217537	0.253763988659667
TRAPPC3	-0.0734819718249932	0.415414907474056	-0.058806188652614	0.514767600129092	-0.126196579317589	0.173291480551649	0.253589672205919
GLOD4	0.17584610393187	0.0498112595154451	0.214466431427577	0.0163175385798047	-0.0637209974641486	0.4930184558924	0.253449746104804
TIMM9	0.0444810121281226	0.622323103388007	-0.029701133797929	0.742302884624017	-0.00980373431820835	0.916086450760938	0.253372637799978
DAAM1	0.0992990070397972	0.270562183240971	0.144670769150716	0.107463577920977	-0.00142648065294086	0.9877684306076	0.253328589949534
SNAP29	-0.209202057797948	0.0192103859342901	-0.127274661614327	0.15723348369586	-0.00342067015204464	0.970674343531899	0.253148245312986
NOD2	-0.269617748552872	0.00236067305173019	-0.270916743623168	0.002244068187747	-0.0649939081085119	0.484402868437753	0.25302169348465
ZBTB4	0.23326817783702	0.00884370191702723	0.25011976310071	0.0049052730853198	0.0238291723071621	0.797848979959642	0.252794473945605
ARNTL	0.0455728983009644	0.61379483302428	0.0693893406557674	0.441934881758747	0.0936784118444269	0.312976443378865	0.25265936121171
NUMB	-0.32884201719559	0.000180885269595639	-0.243600175504214	0.00619010820374345	-0.0721142978369223	0.437728988502638	0.252271532525975
BCLAF1	-0.00391782360394519	0.96541240417942	-0.0014850406997766	0.986886187913269	0.0992748136824118	0.284814971508096	0.252015549814865
EIF3H	0.0414256280025741	0.646452044945597	-0.0184473001339896	0.8382031239391	0.0611048576140994	0.510976897197957	0.251860366496433
RBM45	0.0228622741036195	0.800211682211869	0.056136198629669	0.534068712502713	0.0278100796980617	0.764988300695112	0.250988000981256
TLR2	-0.352113570896606	5.65058730870296e-05	-0.2783545605517	0.00167113719566033	-0.0549228096532247	0.554715099426946	0.250750426847003
MOB3B	-0.0308741963180065	0.732503149989181	-0.0920050757078364	0.307500761649369	-0.0739182887767842	0.426322957926078	0.250519380883482
C22orf39	0.278643472318145	0.00165184040280768	0.299582018208208	0.00068859143256771	-0.0745895075014903	0.422123143287379	0.250482393858556
FANCD2	0.18604602346243	0.0377707685719775	0.140173847203812	0.118959676899517	0.0392676368335183	0.672895213434382	0.249994111969966
FNBP1	0.0390292126610713	0.665639099095165	0.0571145373156347	0.526954709128007	0.0134897954266679	0.884724008867726	0.24991602878909
C14orf169	0.209527827281864	0.0190193149839829	0.158896655377878	0.0767381418809181	-0.028793271824942	0.756933894824676	0.249908799959197
WDR55	0.0243760116592291	0.787287771403551	0.0309056525264758	0.732240949668327	0.105794711038205	0.254205451797396	0.249759717261962
LIAS	0.0879698951888933	0.329289841169248	0.120349378647177	0.181257279777386	-0.0649806482712861	0.484492199367419	0.24972013611734
TOP3A	-0.0498377256798441	0.580983943577108	-0.0895056059809225	0.320883595941976	-0.0315783705077049	0.734261737106369	0.249495488649464
PTPN11	0.00901687305074626	0.920502359888602	0.0662618639340317	0.462829915469179	-0.0416746502934745	0.654096748043589	0.249108059909867
UBP1	0.134840240071061	0.133803540493983	0.105954321069949	0.239587669160973	0.129328753966172	0.16277954561624	0.247539581072256
DPH5	0.251319631260842	0.0046966667916371	0.196441292096329	0.0281165822283115	0.0215509686980561	0.816818987834007	0.247403803737029
LDLRAP1	0.234748920168567	0.00841037481755509	0.244667296804335	0.00596122243478471	-0.00606030615950919	0.948069240379332	0.247325438517468
CBL	-0.145667571606837	0.105037041255739	-0.115297136058266	0.200409602914638	-0.0552913497736029	0.552057875168747	0.247068931761137
MYPOP	-0.113465303297712	0.207702103240755	-0.102908018181049	0.253444557219637	-0.0797013848391487	0.3909321377213	0.246599335660591
COX15	-0.0637417140482725	0.480055618805761	-0.00168466832401677	0.985123544471731	0.00191707212994648	0.98356229369487	0.246495712415185
LOC100506990	0.203027588419442	0.0231580169383631	0.213272231607262	0.0169383166250837	0.0299117751732647	0.747802631776561	0.246214512125722
PPP1R11	-0.0626975518082432	0.487292527538862	-0.0217523013807986	0.809723021688611	-0.0729416163212629	0.432476757389548	0.245268098357463
LRMP	-0.108768850044809	0.227262112684514	-0.0692250191480373	0.443019281762584	0.0117831830183248	0.899225374552633	0.244882580626281
PICALM	-0.373680731710885	1.76701372280144e-05	-0.258213069580446	0.00364470521081499	-0.0734444836280871	0.429301982889138	0.244679462387499
ASCC1	0.0498779692250532	0.580678232790473	0.0669482669354499	0.458197920962156	0.0488157851026123	0.599622539312572	0.244438317351388
SRSF7	0.014873766984166	0.869233460337395	-0.0294917225549961	0.744056701923314	-0.0721097291073254	0.437758093278784	0.244252963336052
YWHAH	-0.141128984848572	0.116441545049459	-0.0567403888605621	0.52966968306951	-0.0695193350726063	0.454436047872626	0.244178660212031
TM2D2	-0.000399905921950508	0.996468441950729	-0.0144122954297929	0.873256182041867	-0.147674188002835	0.110524900578576	0.243969305770754
CRKL	0.0397189749478593	0.660093575628313	0.0857648040259055	0.341604304949484	-0.0832782009619661	0.36995295833267	0.243400424774616
MAEA	0.0875318318368007	0.33171333608832	0.126504956702952	0.159779382863165	-0.0616492070536082	0.507212636655631	0.243239537110721
HEATR6	0.0965175075137115	0.28427748650876	0.0872430358415496	0.33331725239452	-0.0569514714059005	0.540165234923963	0.242762998736695
RNPC3	0.0281110463006225	0.755652308767032	0.0895836255498807	0.320460258626669	-0.00273014059785026	0.976592415491989	0.242278950010641
EP300	-0.0987898485232042	0.27303869162541	-0.138008954258406	0.124823156219593	-0.0717666063756572	0.439947071053565	0.242039064860509
C1D	-0.0508282392901011	0.573481209747625	-0.0513979146408657	0.569186806273589	-0.151845315934229	0.100706887495464	0.241972934773951
ITGA4	-0.22536549890527	0.0115059251727159	-0.184495245422412	0.0394259526488652	-0.0657832723673652	0.479100868519604	0.241685633859056
MRI1	0.135319233925404	0.132415224737685	0.0672043090508209	0.456476694106867	0.131732091904983	0.155041200923856	0.241670541012237
CYB5D2	0.00484692607363216	0.957217063250897	0.00673075906020874	0.940614923317972	0.0525286383717044	0.572126088123982	0.241576999092344
DHFR	0.0433224396548396	0.631427285108619	0.114351693804183	0.204150001825381	-0.0663647328527602	0.475215407626992	0.241442271738215
RPS27	0.271232679717614	0.00221650788771445	0.281543926255316	0.00146903825095743	0.0452876587300451	0.626284579931897	0.241371749626204
DLG1	0.00468751114401153	0.958622922080227	0.0379283306874166	0.674527359052179	0.0893154057206127	0.336145329787603	0.241248928899072
RPS16	0.283479743861036	0.00135748996097993	0.260317990672303	0.00336864317878652	-0.0586220128580853	0.528327065105837	0.241097672034549
SS18	0.0424139112626967	0.638605523341165	0.0872516671329515	0.333269244347792	-0.0725338440174702	0.435060985911312	0.240762886687235
FAM131A	-0.280915129419578	0.0015070280948602	-0.280644255484493	0.00152366717768161	-0.120899160212982	0.19219611272762	0.239997890972188
HPS4	0.157166792964012	0.0800457530139343	0.162587046835816	0.0700495212525526	-0.0459198460507251	0.621470181322315	0.239684178838177
RRS1	0.136085551483944	0.130217084888241	0.150915408982294	0.0929629874071856	-0.122920835981916	0.184812271019279	0.239637444534164
HIGD1A	-0.088763876609981	0.324926264830444	0.0167278992469416	0.853105384229442	-0.190708350929116	0.038584046677984	0.239291072596318
PTPN4	0.117868348331078	0.190487744124637	0.16617058652883	0.0640146945370044	-0.0263713975543636	0.776819250508324	0.239266526364802
ERC1	-0.127152755074235	0.157634668734382	-0.156062106047569	0.0822171945900351	-0.119239201955766	0.198417058235374	0.23925507554666
COPG1	-0.0504429345270026	0.576394340021894	0.0117532959216747	0.896495074878299	-0.0717178927493856	0.440258345072925	0.239099651197565
RPS4X	0.215937436626251	0.0155800868138737	0.184180506213773	0.0397692016692596	-0.030167470276043	0.745720025871926	0.238922712451857
MEA1	0.067198704234734	0.456514333650803	0.051644580784861	0.567332071812255	0.0293814358272969	0.752127962698579	0.238440450076744
SPATA2	0.0450342979686359	0.617995263315562	-0.0181094562305112	0.841126912087925	-0.0672403428508848	0.469396712605113	0.238395235699221
AKR1B1	0.0834282026522576	0.354966543844017	0.108765848506981	0.227275014788077	0.00577736192029615	0.95049064039094	0.238334754630671
TIPIN	0.0635239067339006	0.481560409432093	0.00593654384707962	0.947611614451691	-0.0404659214810314	0.663510628301104	0.238180465757904
RPL19	0.368349353888776	2.37366198078186e-05	0.328420724487861	0.000184581127598596	-0.0362192735403278	0.696993915605081	0.238175503514443
EXOC2	0.0647803011429672	0.472915166245664	0.116852560026057	0.194363921839515	-0.0526264219264807	0.571409990738826	0.237888129756078
TTF1	0.0342390765731381	0.704635940083528	0.0492923619609182	0.585134125217662	-0.0432039346538565	0.642263837133089	0.237769848089712
H2AFZ	-0.0822764674368472	0.36167119855372	-0.0155366521574491	0.86346085473878	-0.191986257887778	0.0372767687139668	0.237744450820801
MAVS	-0.0306574941868137	0.734310287232004	-0.00245768415808919	0.978298833186927	0.0456328859925987	0.623653549283577	0.237582766473753
JADE1	0.295618923100666	0.000816770716502099	0.224505138982432	0.0118343916052138	0.100007343169207	0.28125819892302	0.237518961873833
CTDSP2	0.0419861358095195	0.641997028243507	0.119173212350914	0.185591376698101	-0.11101828373428	0.231371597544556	0.237464558285927
DIAPH2	-0.32590020037726	0.000208197933196074	-0.332926839689074	0.000148447449059844	-0.0832728483833093	0.369983827742209	0.236985461542837
RPL36	0.382015656388308	1.10226608847634e-05	0.336459636532164	0.000124844557075875	-0.00798703289814646	0.931594280523143	0.236841262556004
EEF1A1	0.150449294051069	0.0939887636568112	0.151787114945676	0.091068465860276	-0.0293548497468618	0.752344996555217	0.23651535800453
ZNF32	0.350292086931844	6.21002286098189e-05	0.363496961912884	3.09124864802803e-05	-0.0620878182045587	0.504190065668552	0.236266786504761
COIL	0.1667891350182	0.0630172633149552	0.105930527744251	0.239693812904079	-0.0224854357293664	0.809024433169559	0.236200584901749
RGCC	0.17109841431311	0.0564153046008731	0.114044943371435	0.205374292837442	-0.0554796874067108	0.550702321374107	0.235924675136004
CD96	0.363296725621026	3.12484284630031e-05	0.315519381594232	0.00033814160543154	0.0809139471276236	0.383741495133647	0.235616011253322
BRI3BP	-0.175118216054523	0.0507800987791465	-0.137380774777398	0.126565542357863	-0.133055784386499	0.150898626338469	0.235457438441967
ANGEL1	0.0903063146225872	0.31655606781043	0.114609269511901	0.20312603352591	0.0491583567954677	0.597060958190658	0.234980814005287
SLAMF7	-0.00180470081114799	0.984063732772563	0.0727185081306081	0.420290395280842	-0.0362013694886059	0.697136379545066	0.23492271568683
SAMM50	0.178434672203748	0.0464890254908896	0.166449700326133	0.0635630308903848	-0.0264146388281846	0.776462896552598	0.234448581608371
ATP5J2	-0.105932145969329	0.23968659284751	-0.104965079237137	0.244028396093809	-0.148712906106704	0.108012853308071	0.23425002781756
DAB2	-0.0224275961398431	0.803933029057684	-0.0233292846173284	0.79621851952836	-0.00711911543197323	0.939012466176295	0.233832662940139
NEDD8	0.0509285610516853	0.572723851132499	0.110595059831505	0.219507542590994	-0.0916840435728044	0.323435217143194	0.233681147370644
ZNF211	0.327185067808027	0.000195829448260672	0.253905587201981	0.00427382659914463	-0.000679326418529513	0.994174840993776	0.233388178437239
EI24	0.0628115638295764	0.486499510532645	0.119783586430484	0.183332833429901	-0.0657027076629038	0.479640568427123	0.233275930519717
AQR	-0.0936559848067046	0.298864443806006	-0.0491509674350438	0.586212345120326	0.0182245270482168	0.844705754513787	0.232990348362854
TNS3	-0.310107757799978	0.000432434741748973	-0.30376206592327	0.000573619657126359	-0.0629895523579893	0.498005592451165	0.232906974422739
ATP5G3	-0.111017650905288	0.217740161812673	-0.0458604011398578	0.6115577620297	-0.139985996069922	0.130558154187787	0.232847765110032
SEL1L3	0.247279364448405	0.00543244220040656	0.193546760144499	0.0305663874067502	-0.0555971541711259	0.549857677696973	0.232699679177111
AP4B1	0.176615705979193	0.0488036000583247	0.100208062616212	0.266178526048071	0.139049518499837	0.133177086530562	0.232545254982109
TRPS1	-0.309727468387219	0.000439897444958273	-0.232899832845374	0.0089545081879615	-0.0661668355981131	0.476535886243201	0.232177006697883
SYF2	-0.101900021512749	0.258148712730469	-0.143679067822832	0.109920995101275	0.0117731223754152	0.899310964839039	0.231469557472621
SPTY2D1	-0.0290965603461655	0.747369749588358	-0.0797644919721441	0.376564037726138	-0.0560687692284563	0.54647289070557	0.230689200892053
RPS14	0.344799895385099	8.22636591930607e-05	0.306332549855878	0.000511976602949349	-0.0294876545472891	0.751261045786853	0.230033492171919
RPUSD4	0.0542708266296188	0.54776420477944	0.0717137481582999	0.426757132818161	0.0409217696078434	0.659954108106656	0.229683891518542
SIDT1	0.349594548047829	6.43765642308021e-05	0.307935798674128	0.000476680649137453	0.071581396345674	0.441131203925748	0.229392626652164
GNPDA1	-0.109052668170348	0.226044450418779	0.0444316616504192	0.622709756258114	-0.126121086671371	0.1735508806844	0.229309990268705
TUSC2	0.0293268514233117	0.745438419863361	0.051178440701325	0.57083947738007	-0.115400682219971	0.213356126885514	0.229199884653281
MIEN1	-0.0874107121494512	0.332385410156671	-0.0887729419223506	0.324876659133503	-0.0759428045894227	0.413728728607213	0.228685260864007
ARHGEF18	0.273155104005694	0.002055310401087	0.23861145289368	0.00736707273701325	-0.0299182144337019	0.747750162396662	0.228004461988005
ARHGAP12	0.0796918628239996	0.377000121311251	0.0822149744621104	0.362031361714945	0.11133314110032	0.230042764906307	0.227847342249022
BOLA3	0.293758081505591	0.000884200752096175	0.270019643399474	0.00232402445919243	0.0206383978725774	0.82444820644255	0.227831993127212
PAOX	0.0107592989826504	0.905205984127082	-0.0653741959455817	0.468858141598685	-0.162170131984563	0.0793450093557151	0.227429051024521
GSR	-0.262956767736122	0.00304919788495131	-0.184312830740351	0.039624586926582	-0.124718702515705	0.178421808790176	0.227297750659808
VPS13C	-0.0563139724911158	0.532772474712781	-0.0511948168945766	0.570716084346104	0.0058843662311044	0.949574857159271	0.227226951666084
CACYBP	0.0951076670027166	0.291403755626713	0.0972192946301045	0.280773987403775	-0.0977752996056204	0.292189102514391	0.22719812549128
UQCR10	0.0442701024023218	0.62397626506679	0.0409158578510269	0.650514695522074	-0.116512337825217	0.20894960395459	0.227002947047333
SRD5A1	-0.167346139772744	0.062129966034542	-0.0866104330495018	0.336847846250942	-0.138774715211172	0.133953161399647	0.226463605178746
ILKAP	0.358352413486353	4.07150201600729e-05	0.305019724916447	0.000542653816358011	-0.0600168372746526	0.518543670223432	0.225665597879741
MCOLN2	0.134749139368405	0.13406884105458	0.118748218175314	0.187175923315683	0.0908702842781287	0.327766534373979	0.225595663217276
SNX5	-0.149380907936246	0.0963737799379886	-0.121199075127401	0.178172693160277	0.00930925193582346	0.920304605809439	0.225503980961232
MED29	0.211780697575927	0.0177423274830994	0.179480780611871	0.0451997348073541	-0.0931792977710754	0.315573018998571	0.225134176004316
CMAHP	0.0537775980958729	0.551413924770361	0.063192316007988	0.483856167975211	-0.0613199690627836	0.509487648710038	0.224863474009298
PPP1R13B	0.289941931019401	0.0010386892518212	0.238842173810037	0.00730855062448256	0.0426447789185777	0.646580146717808	0.223631652401183
ZNF689	-0.0393949732791094	0.662696197920916	-0.026221935701148	0.771606019540302	-0.104995230057621	0.257832257508203	0.223621497804564
SGOL2	-0.0462973123232503	0.608164986250275	0.0641339914926733	0.477351846047658	-0.157712009298565	0.0880741281411371	0.223393608219923
RPL12	0.313064170322985	0.000378279965698502	0.258367803840789	0.00362374041297073	0.0342880127387981	0.712420952689197	0.223070150685458
APOOL	-0.0956453909909567	0.288671873376724	-0.0790143442625031	0.381082915314273	0.00815873889768505	0.930127364882767	0.222872500195937
FN3KRP	0.104963384939979	0.244036050481867	0.107543169372809	0.232573662786399	0.0142012484156884	0.878689632901671	0.222835644738448
PCYOX1	0.00799963182508733	0.9294463128906	0.106748880031915	0.236061870598411	-0.0748748325024696	0.420345140602551	0.222738392782425
WDR1	0.0172774431132692	0.848336522458067	0.0595974726990674	0.509117055632913	-0.0197941369536386	0.831520969099496	0.222512341051569
RPL29	0.284420334666368	0.00130612543784567	0.17150813231717	0.0558183693050477	0.0192321168180009	0.836236785191123	0.222435346175032
UBE3B	-0.0792152999863259	0.379869148437282	-0.112281933759106	0.212513023333981	-0.0132965547169035	0.886364186163189	0.222295354925567
EXTL2	0.051189573756799	0.57075558951704	0.0191001275289083	0.832559668004275	0.0733477142624989	0.429911880280639	0.221643063921302
RPLP0	0.250213467348814	0.00488868883443254	0.201754466388763	0.0240532959271668	-0.0140428487336036	0.880032552302846	0.221595517208773
TMEM14B	0.144669669425471	0.107466279015275	0.167186952642201	0.0623824995887688	-0.0833896572053226	0.369310526437331	0.221401651673573
TTC39C	0.261688454794539	0.00319916437554948	0.171799043504967	0.0553976913211184	0.0943879344202677	0.30930921346446	0.221344380474277
PRPS1	0.23648764140131	0.00792558195901165	0.282790163376612	0.00139630900202979	-0.0335766685107035	0.718133013413909	0.220578683570495
CETN2	-0.0504530318622091	0.576317910336582	-0.00690938765736948	0.939041887277013	-0.0228870207248577	0.805680430986859	0.219882373256067
IFT27	0.0291282753111963	0.747103679571597	0.0609487458555432	0.499542368672385	-0.30649350605253	0.000736683102730768	0.219830001593989
TBC1D10A	0.201573809202167	0.0241827078156517	0.11663871938895	0.195187156370039	0.104238447717669	0.261297850341931	0.219797848943701
RBM41	-0.0746115223184166	0.40826244691837	-0.0241998443313528	0.788788945425529	0.000437101326345689	0.996251878712662	0.219750152961138
MRTO4	0.160258789651794	0.074211856037621	0.211029306923726	0.0181597310318037	-0.139897452990828	0.130804070812506	0.219485860996069
LAT	0.336321778431514	0.000125695930679403	0.308406728263903	0.000466747298018943	0.0642006374805349	0.489762571032796	0.218609279669396
SNX12	-0.0080675126824886	0.928849193138334	0.0332115357628013	0.713106363239114	-0.104673674496109	0.259300918364213	0.218498897239176
MTHFD2L	-0.0629993910419765	0.485194571933477	-0.0655702348276535	0.467523145235573	-0.0797026809912283	0.390924408516589	0.218390331532509
EZH2	-0.0207328526918137	0.818483221700517	-0.0654243152934041	0.468516638007507	0.0397872057848395	0.668819831898263	0.217617998028192
MRPS21	0.111092988765305	0.217426144555954	0.118613716501093	0.18767944854379	-0.0238902746913303	0.797341761954469	0.217592718254405
PDXK	-0.0216008774203819	0.811022759339053	-0.0161176658842333	0.858407114080611	-0.0278873244118542	0.764354583023645	0.217320551304984
U2AF1	0.105569648562058	0.241307737012332	0.0917317793171763	0.308946029456042	0.0452820026024267	0.626327725394818	0.217011876993886
ZNF587	0.147504964099267	0.100677016136156	0.138856552157518	0.122501521177501	0.199372482651708	0.0304287488325408	0.216876428908871
GUCY1B3	-0.0754895734819953	0.402752902532211	-0.0805654240945296	0.371775450663568	0.0618506970895679	0.505822956684484	0.216696555048855
UQCRQ	-0.0643889294086352	0.475599108699403	-0.111677307818247	0.215001551831696	0.0326154937925805	0.72587591472021	0.216288630238037
ACVR1B	-0.194512175410921	0.0297299153430605	-0.153779746214333	0.0868529149224307	-0.0716564218135448	0.440651314584666	0.215911475668098
TRAPPC10	0.257967321194578	0.00367822539458121	0.271584819810044	0.00218615071776046	0.0757157100832373	0.41513053152657	0.215896229458062
PRDM4	0.241204711822751	0.00673259287463737	0.212613636984216	0.01728935248368	0.0458348625851249	0.622116446010086	0.215850107195383
C1orf216	0.0176009730110281	0.845531527760695	0.0577794118024117	0.522147482065534	-0.0194107389124331	0.834737359041365	0.215448412378351
NDUFS4	-0.118641770352375	0.187574343729045	-0.128458658287306	0.153376723322436	-0.135784349298411	0.142622911506048	0.215438090051585
EIF4B	0.12198308362645	0.17536095779979	0.137921763307468	0.125063888230967	0.074784938030053	0.420904848991455	0.215184397490242
SORL1	0.122321087640026	0.174158893677557	0.11937755138955	0.184833017200623	-0.0169408773665616	0.855520645920373	0.214847705840909
OSTF1	-0.242053558554862	0.00653571417369199	-0.182843900463024	0.0412549098190612	-0.0448677035663598	0.629491461330186	0.214683939504544
SLC44A1	-0.218490685266381	0.0143687082225238	-0.203685720155685	0.0227065210606054	-0.137914041821822	0.136406145354086	0.213981226973528
USP7	0.227238487800315	0.0108183689677294	0.215818726804991	0.0156385053854272	0.0820814892539454	0.376893897754709	0.213967868545359
IGBP1	-0.025564129167268	0.777184107902102	-0.0412741990287092	0.647657789528419	-0.0691659342048869	0.456738457281409	0.213907771383985
GPN1	0.0131771126220893	0.884039129157797	0.0189350056412016	0.833986293652231	-0.00124827605137085	0.989296375393791	0.213844937759091
POLR2F	0.070702235335665	0.433324828102707	0.0507875153043079	0.573788780915032	-0.0239106171464077	0.797172915593888	0.213751550810996
CACNA1A	0.147876879963542	0.0998120685343476	0.175880896131849	0.0497653361871076	-0.117208287497542	0.206224253635389	0.21369560463272
PPM1L	0.0615403936425599	0.495380069429334	0.0787678663771573	0.38257484192143	-0.10872141981013	0.241228254100975	0.213382199630942
LARP4B	-0.0628696582592683	0.486095696636232	-0.0914073326532449	0.31066754309045	-0.12105777788895	0.19160916234271	0.213369615573218
FBXL17	0.228512569743731	0.0103715326626056	0.178838883586279	0.04598727058019	-0.11024052125314	0.234677125409046	0.212795238092703
APPL2	0.142889713548355	0.111908172646827	0.149329781957733	0.0964890994098334	0.0146190278042621	0.875149342970419	0.212601046192263
NDEL1	-0.0968886870874832	0.282420839757801	-0.139010061411784	0.122084635337025	-0.0180714319593519	0.845994122693847	0.212520877033774
OLIG1	-0.111548966117636	0.215532440587183	-0.12506813422066	0.164614048066548	-0.0635529715138949	0.494161748175686	0.212503552444239
SSR3	-0.348066027210873	6.96402179765119e-05	-0.280149489769996	0.00155449142419434	-0.171114541521036	0.0639279964017651	0.212482048035174
NUDCD3	0.150532318520818	0.0938053989192682	0.174318973887709	0.0518618176626094	-0.0781832950116897	0.400047569777237	0.211815617822229
STRIP1	0.101102738197436	0.261911604758748	0.130644342262675	0.146444382876521	-0.0296460212238366	0.749969092538644	0.211299954242655
WLS	-0.202899592363058	0.0232467142817735	-0.192409772029119	0.0315770380737333	-0.0499181816275131	0.591396976944851	0.210557160841983
ACYP2	0.144862044194362	0.106994584397746	0.126349447541385	0.160297467805083	-0.167816302064397	0.0693012778316126	0.210240716524733
SAP130	-0.0260057629333689	0.773437857372035	-0.0532819008623439	0.555093767237173	-0.00727996761700091	0.937637231412853	0.21010769651582
RAP1GDS1	-0.0707715681594367	0.432872818945163	-0.0268902900385417	0.765950408433344	0.040182318229494	0.665727085035203	0.209079267893344
GDI2	-0.214376224623552	0.0163637312458782	-0.228228358752269	0.0104697783327264	0.0441771819752141	0.634779453017325	0.208682732871874
YME1L1	0.229868605854167	0.00991385239945623	0.241438017992618	0.00667796264138382	-0.0314018001614798	0.735692577343839	0.207665708816495
TMEM70	-0.082795374382986	0.358640811343885	-0.102440817972831	0.255617521803284	-0.0103744963600386	0.911220501425946	0.206999338290493
PDHA1	-0.16604101093851	0.0642252624463228	-0.127436925743387	0.156700671393311	-0.0786960290474739	0.396954826962181	0.205343582625037
PPFIBP2	-0.0817526318051432	0.364746397358118	-0.122457370510174	0.173675946045789	-0.084396894159212	0.363535923853971	0.205149614975025
TBC1D20	0.134515382178284	0.134751419631488	0.186272567156885	0.0375339319103367	-0.0348392392367847	0.70800553502875	0.204442780989328
TERF1	0.0871562793166649	0.333800045086376	0.0816769230661551	0.365192179428489	-0.128077864770632	0.166919247092843	0.204318030419721
PACSIN2	-0.162172047694067	0.0707772500611562	-0.156789846187829	0.0807814694294745	0.0135421302094227	0.884279888326794	0.204189663102878
HIF1AN	0.181547567096252	0.0427399332702894	0.234917563320302	0.00836223265300909	-0.0403840090151183	0.664150504955672	0.203881608264703
TMTC4	-0.0795689313130214	0.377738933475073	-0.0342530643100449	0.704520880087154	0.0587707698089049	0.527279270297887	0.203562013110345
FAM162A	0.247998119693363	0.0052944758087887	0.171264304327859	0.0561729831583237	0.00849379989371132	0.927265556806533	0.203097595365984
ACLY	0.112189265082488	0.21289309122387	0.140631835334001	0.117747022239001	-0.0339049827830168	0.715494710345286	0.202713364649139
TMX4	0.125483668577191	0.163204795500173	0.146063717412497	0.104084708261285	-0.08168088484156	0.379235001670952	0.202409534207689
MSANTD3	0.121702446395261	0.176363641579728	0.0801541295111751	0.374229808496209	0.094203363299671	0.310260477440926	0.202334481305551
RSL1D1	0.17191034865057	0.0552374280957942	0.084417433487126	0.349270177542666	0.0417931755555573	0.653176530507067	0.202027657966078
PATZ1	0.324922709949389	0.00021808867401873	0.18279712420345	0.0413077338841565	0.0400250046876748	0.666957789831057	0.201306391799324
ARHGAP19	0.000614886907987278	0.994569974745486	0.0291340092825792	0.74705557807997	-0.112389112978882	0.225625253424482	0.201122948830636
ATXN7L3B	0.124479752969677	0.166624951867901	0.176890594263417	0.0484478039593536	0.00326982930866039	0.971966975726848	0.201025444566402
INPP5E	0.271717372582238	0.00217482151742489	0.210876156492095	0.0182458415497852	0.141290907867317	0.126974859678734	0.200986400659443
ALKBH6	0.0819793384399543	0.363413531267765	0.0813182837567953	0.367308453865206	0.0893289095717426	0.336071980844882	0.200844122836916
DPP8	-0.00258104251317667	0.977209873809486	-0.0569512049732896	0.528139051868195	0.106100014009949	0.25282975004139	0.200577238679107
STRN	-0.101698835193279	0.259094728786808	-0.0944820175155524	0.29460387891805	-0.0598822083189583	0.519483921523117	0.200420621462927
RPL39	0.22461469841869	0.0117921129533294	0.210592951917542	0.0184060069287689	-0.0882042366666591	0.342215695768244	0.20025861173477
GZMK	0.201607256481891	0.02415870333198	0.149287165369794	0.0965853084513252	0.00696814555575503	0.940303373775696	0.200199128363057
MRPL43	0.167085089146411	0.0625445348217932	0.13826896495676	0.124107392052422	-0.00278130465774991	0.976153874602866	0.200088868602246
PSMB2	-0.223429356846196	0.0122566362170031	-0.216187862101977	0.0154574710924399	-0.0834346777515401	0.369051223015487	0.199763306523539
BMS1	0.169303989333086	0.0590918270113808	0.154330118467718	0.0857164116329018	-0.0797939975833063	0.3903801006745	0.199283964166647
TMSB4X	0.067484518823039	0.454597123322116	0.064576447981444	0.474312118430865	-0.190952562061264	0.038331292547222	0.199025957193217
ARHGEF7	0.160208863445317	0.0743032514604386	0.057739352127524	0.522436492924618	0.0225659833754401	0.808353434012124	0.198647248253422
ACOT8	-0.0681519652260094	0.450137471205228	-0.0489321633420252	0.587882651963802	-0.0278462204279221	0.764691781832766	0.198267672421316
ESYT1	0.317279227333142	0.000311834067444775	0.258308477968976	0.00363176558064434	-0.0860627680763456	0.354108434783638	0.198223270529069
ADCY9	-0.073833147805114	0.413183421418807	-0.0447092656452724	0.620536114479566	-0.0578669414473601	0.533661630079282	0.198007237335057
SLFN5	0.0804520992752654	0.372450718672654	0.139743131671746	0.120108920973363	-0.0401207934399787	0.666208303907214	0.197966613632639
KIAA2018	0.018494986380191	0.837790611553432	-0.0160186603497075	0.859267879288602	0.0274599793786347	0.767862474579432	0.197910169472891
TBX21	0.127028497236692	0.15804437956151	0.175293016779713	0.0505460230905332	-0.0148222792929541	0.873427863470408	0.197440783128114
PDE6D	0.0369272047014989	0.682649382864753	0.0715935114312913	0.427534808051261	-0.0717120970895485	0.440295386916383	0.197368810572076
PPP2R5A	-0.122292772218312	0.17425935963843	-0.0484172808496782	0.591821713056535	0.0686169594351176	0.460327829593619	0.196670976217943
RAB3IP	0.0261484537146717	0.772228561898102	-0.0577955427492327	0.522031128145489	0.0708919493410588	0.445554963538441	0.19630462117267
RPL14	0.282596324677816	0.00140740148610593	0.209464809582683	0.0190561476860778	0.0738005908812678	0.427061864215276	0.196161008283665
IP6K2	0.0866528908611091	0.336610145721485	0.0835080757404778	0.354504466224185	-0.0136780874517889	0.883126303542645	0.196069298567932
DERL2	-0.0861063905177139	0.339677876189914	-0.097556882869999	0.279099021194606	-0.0305660807860739	0.742477050848043	0.195222710384501
DERA	-0.139327707827949	0.121225480480497	-0.124890381733186	0.165219638322834	-0.0693608630520703	0.455467694986021	0.195183409420239
FKBP15	-0.344800842064396	8.22597090178598e-05	-0.258022514881503	0.00367067293789753	-0.0578922544251078	0.533482360174242	0.195091953712409
GOLGA3	0.127979201155285	0.154929859802261	0.0318451673133803	0.724424064564338	0.000429714665409932	0.99631521850023	0.194609823458547
MAPK1	-0.0985211071102802	0.274351984716415	0.0110073365989931	0.903031205863323	-0.0185904645379149	0.841627882934206	0.1945591161892
AGO3	-0.0206669481139361	0.819050328282541	-0.00223993541523155	0.980221130288143	-0.115247138318893	0.213969928348683	0.194493044806547
LDOC1L	0.137962860306998	0.124950375950954	0.114352998542179	0.204144805629989	0.0354678831160031	0.702981798358984	0.193972971880843
RPRD2	0.188165220072114	0.0356036353366223	0.120514058198609	0.180656418267432	-0.016212792097186	0.861666906011433	0.193269132771862
ST3GAL5	0.0407188110691414	0.652087835626834	-0.00158587780851824	0.985995822398712	-0.040916125676755	0.659998095843938	0.19289277482763
CMC1	0.137593496976924	0.125973430993817	0.168804414084301	0.0598552346537325	0.0163061223713554	0.860878571887722	0.192723420926026
RPS15	0.403781724009275	3.01988564678796e-06	0.373581842929503	1.77679783334437e-05	-0.0716744625139532	0.440535963976879	0.192674604776469
HIST1H2BD	0.0543477919439845	0.547195754033942	0.0354753291831632	0.694492849299162	-0.0401009764773404	0.666363332051681	0.192620617636684
CCL4	0.108526399368475	0.228305948676282	0.143612023318281	0.110088700038908	0.0406320078821123	0.662213952695206	0.192501555413569
NADK2	-0.156766130416158	0.0808279380965393	-0.0665664919120363	0.460771044325237	-0.0940977476461493	0.310805668227327	0.19245605740898
PSMD6	-0.141611747421917	0.11518462274923	-0.153683685456079	0.0870525037374174	0.0463143232571787	0.618474120859841	0.192153766793182
C2orf47	-0.0514288868413507	0.568953762875317	-0.0774350063362909	0.390703719206728	-0.160437172400199	0.0826518645908934	0.191263593235676
CAMK2G	0.105981074664652	0.239468358548518	0.0728574522582533	0.419400633634046	0.00133078579269323	0.988588923138845	0.190752590602368
SRP68	0.00291507493170404	0.974261382412867	0.0129138349981281	0.886340315414787	-0.0893716671414837	0.335839801379967	0.19033939667157
RNASEH2C	0.0106189557209568	0.906436817243858	-0.0143282081303291	0.87398953641465	-0.108081021066656	0.244027700134998	0.189991804472768
BANP	0.0774743635310287	0.390462211660105	-0.013789268500767	0.878692327990542	0.0548197151570343	0.555459528016867	0.189204831059213
SRBD1	-0.18548966457436	0.038357739108418	-0.180280831719609	0.0442339146635034	0.089172303998961	0.336923240906828	0.188716076289444
CERS2	-0.0826777524811433	0.359326330601113	-0.0910294052531611	0.312680694276836	-0.132270020317343	0.15334755815563	0.188013252295403
FAU	0.326313598175157	0.00020414153074667	0.23529715628275	0.00825476094273009	-0.0812599630015453	0.38170432855026	0.18798128737814
SMIM12	-0.061385186824933	0.4964701912161	0.0338095163413431	0.708172645609018	-0.0809725599164629	0.383395951284087	0.186677736283933
[truncated: 1,740 more rows]
