# Supplementary material for: Meta-analysis of peripheral blood gene expression modules for COPD phenotypes
Source: PLoS One. 2017 Oct 9;12(10):e0185682. doi: 10.1371/journal.pone.0185682 (PMC5633174; doi:10.1371/journal.pone.0185682)
Supplement: S2 File — These files provide the results from correlating genes with phenotypes as well as the genes’ module memberships kME, i.e. eigengene (EG) correlation. (ZIP) [file pone.0185682.s009.zip › kME and gene-phenotype correlation.COPDGene.lightcyan.csv]

	FEV1%.cor	FEV1%.p	FEV1/FVC.cor	FEV1/FVC.p	Emphysema.cor	Emphysema.p	EG.cor
BABAM1	0.124369736023492	0.167002971095179	0.159534027833179	0.0755475484175031	-0.0695551060117977	0.454203360302636	0.853618072411821
RNF123	0.12836790985612	0.153669789710433	0.112299971104117	0.212439101947441	-0.0950279657771346	0.306025296780239	0.85138701665969
TNIP1	0.162762735088967	0.0697432730883894	0.148409454267652	0.0985836908334478	-0.118708227923534	0.200437310067662	0.846357698416089
ASCC2	0.0642169365539441	0.47678120314929	0.133056200142578	0.139072396045451	-0.00656756085388594	0.943729420081511	0.84262390784706
BAG6	0.13584704944143	0.130898196041716	0.0963441176704498	0.285147575288248	-0.0373293570975568	0.688181665775265	0.827596733640454
UBL7	0.132175431679868	0.141731087455006	0.0883615041262264	0.327132964067018	-0.0919852298440921	0.32184150108281	0.817933349259438
DCAF11	0.140822368636121	0.117245361865239	0.170912959015756	0.0566872226074869	-0.0441369956351671	0.635087769214244	0.815058100934918
STK11	0.0646367288033117	0.473898796763086	0.060439172006876	0.503141916791679	-0.0814700109423266	0.3804708730979	0.767331926899503
GUCD1	0.0801349037723263	0.374344777746169	0.0728468328677537	0.419468598780134	-0.150583119787266	0.103602611161542	0.758045364125228
CDC34	0.0102774878753007	0.909432466903249	0.0701525929113275	0.436917702069399	-0.107696055554117	0.245721338792146	0.755411246690026
EIF3B	0.168031178133079	0.0610527413441232	0.149677297725444	0.0957073893359988	0.00897100939058849	0.923191247885347	0.731242884852503
FEM1A	0.0793617066127804	0.378986336457617	0.0775975450546061	0.389706912196033	-0.128910296962047	0.164155794936439	0.728468066429906
ELOF1	0.154558882627275	0.0852475265931649	0.129530638913364	0.149946533147587	-0.118237530658338	0.202240576045021	0.727645811234324
SH3GL1	0.106815706806957	0.235766993015016	0.0345526496258663	0.702058165292255	-0.0870373254119986	0.348664583367525	0.712526145949791
FIS1	0.174450049105445	0.0516831222202981	0.231890944122344	0.00926429935815662	-0.116410707520016	0.209349735054883	0.706829828935567
ATP6V0C	0.0109440201071908	0.903586293238274	-0.0202892223347246	0.822302440601004	-0.0567729034176303	0.541438348417002	0.695102198345038
FAM134A	0.237322286138412	0.00770177348320755	0.263074696834549	0.00303558082718641	-0.0603976960906897	0.515888453969832	0.686063031126119
RNF187	0.109258616229501	0.225163757687877	0.12158451783662	0.176786243710687	0.0677192131807628	0.466230996664881	0.683942398356467
FAM117A	0.231559794497786	0.00936802200038151	0.230559306932873	0.00968763677882804	-0.0581663558196047	0.531543063298376	0.664598869807715
CLK3	0.09951201114967	0.26953067380486	0.0645674996911793	0.474373489975563	-0.0348194183020494	0.708164137299858	0.653922707792951
B4GALT3	0.0766120689629937	0.395774016284116	0.0628135356380857	0.486485801572309	-0.0488090772589994	0.599672746230683	0.644659484013928
ZMAT2	-0.00277935331301245	0.975459352306542	0.10823686047464	0.229556929590838	-0.0324603559402902	0.72712827312479	0.630291974461069
YY1AP1	0.152965876698098	0.0885555190362769	0.182969264786251	0.0411136155047997	0.000650963034794987	0.994418050292377	0.605940055142665
ORMDL3	0.177080354943003	0.0482034485969396	0.196314117136108	0.0282205955817959	-0.0333621904852566	0.719858334327401	0.602674420956307
SSBP3	0.119951607014876	0.182714658860417	0.193609052998059	0.0305118183937022	-0.0234437980404387	0.801049949628676	0.598622618995679
GUK1	0.104177349683961	0.247605126782212	0.105887652562192	0.239885164850138	0.00715533479492064	0.938702786394418	0.58370490999609
HK1	-0.0698008066116704	0.439226105855307	-0.0579618017075891	0.520832655577246	-0.010549075057159	0.909732803559019	0.545655513601646
ST6GALNAC4	0.0702275546772671	0.436426700287489	0.0204026010013497	0.821325962832408	-0.0910673357395397	0.326714314400554	0.542120921671497
MAP2K7	0.139408564871262	0.121007529918436	0.100203790245186	0.26619901472593	-0.0831904911182634	0.370458997948912	0.540933090030649
DDB1	0.0346346167508851	0.701384898504627	0.0410193672261264	0.649688934610042	-0.184344473508692	0.0456800832416249	0.539839943498698
BSG	0.0261850773422801	0.771918266915725	0.0268742864382247	0.766085688265451	-0.08803921147499	0.343123101045019	0.52735714337415
UBA52	0.256499042591788	0.00388433102026392	0.204120473586912	0.0224124302669416	-0.0302125280350681	0.74535322532021	0.516356592763734
STOML2	0.147887719396034	0.0997869478377526	0.115471401954286	0.199725593097231	-0.036930765378469	0.691341101776304	0.514785984709409
CDKN2D	0.127900303648309	0.155186564001052	0.0913275418208394	0.311091869298223	0.00774828622594657	0.933634316976781	0.504617298080569
CNPPD1	-0.0114135139005035	0.899471427578034	0.0166588963161232	0.85370456025888	-0.021424727418652	0.817873379189545	0.495850609289713
HAGH	-0.0962648283719134	0.285546049550407	-0.0272608446896586	0.762820056718379	-0.0450376734327193	0.628192694239342	0.475830302452556
PINK1	-0.0941683470309756	0.296216989201793	-0.0461037926169588	0.609666715879875	-0.0738306874484119	0.426872848185634	0.472514426678331
PIP4K2A	0.124579521200645	0.166282696989928	0.182485681387643	0.0416608882782927	0.0691282316628733	0.456984471000508	0.461960815794944
ISCU	0.199876774533254	0.0254277397779536	0.244747124314176	0.0059444070616372	-0.0657505862039948	0.479319792434333	0.436125804032048
ATG9A	-0.0608247897784829	0.500416729638088	-0.0776383842054633	0.389456696836128	-0.0486817442935712	0.600626165017809	0.42264882751603
PRR5	0.160378596980118	0.0739929056664459	0.179708563966424	0.04492298371276	-0.0116069865687689	0.900724521174585	0.404953084345756
SLC25A38	0.379309592013029	1.28660041986947e-05	0.330217916338081	0.000169288202847237	0.0292368230344216	0.753308733602053	0.402798458706699
TSTA3	0.254407151121113	0.00419587794967599	0.264431491379706	0.00288280876343063	-0.0099759877986581	0.914617593259685	0.401200422319275
WNK1	-0.059256261042614	0.511549699299354	0.0331203009564119	0.713860157493391	-0.0745446254465404	0.422403221289571	0.399255281345193
KHNYN	-0.0246858414692111	0.784649515854302	-0.0407799762244973	0.651599354204853	-0.0601323940740384	0.51773731211011	0.377467150111238
TCF3	0.360673268029889	3.59785495926625e-05	0.313793274004243	0.000365923645932768	-0.0548743183195405	0.555065187481264	0.356895029969577
VTI1B	-0.190020804779767	0.0337930333053689	-0.0839828147175787	0.351765779548937	-0.0721168056518769	0.437713013107919	0.350385888317052
HDGF	-0.134474277432781	0.13487172062941	-0.101359420931403	0.260696090079859	-0.0842490250676335	0.364380164506959	0.322600963910082
HPS1	-0.0110968265766749	0.902246738876846	0.00597833331823822	0.947243363186186	0.049711114172794	0.592938107908333	0.301781550850199
TPGS2	0.0238105175006982	0.792109256290895	0.0705816747450252	0.434111453879489	-0.0401534137570775	0.665953145743607	0.294774228438307
PRDX2	0.127533208243338	0.156385157014423	0.188147450834896	0.0356213613608111	-0.0498127339712006	0.592181560120808	0.26712065373179
SRSF8	0.228099939258531	0.0105144378008852	0.226903135109001	0.0109387554763331	-0.0944711591848014	0.308880902980366	0.205208402006995
ACP1	0.124598629884378	0.166217204283118	0.165633842587198	0.0648906133821717	0.0985096163919669	0.288562297112041	0.125918472225613
PCBP2	-0.0769873102899624	0.393457220632606	-0.0983494501351855	0.275193069916707	-0.0904122871292981	0.33022053307725	0.0990126020648301
ACSL6	0.218720086078294	0.0142639995568897	0.290476952332714	0.00101563722876804	-0.029051318930655	0.75482421799657	-0.0204083809565277
NFE2	-0.296466080697657	0.000787662479017551	-0.214748509120558	0.0161738230427089	-0.123157549333518	0.183961453391094	-0.106117793062413
