# Supplementary material for: Meta-analysis of peripheral blood gene expression modules for COPD phenotypes
Source: PLoS One. 2017 Oct 9;12(10):e0185682. doi: 10.1371/journal.pone.0185682 (PMC5633174; doi:10.1371/journal.pone.0185682)
Supplement: S2 File — These files provide the results from correlating genes with phenotypes as well as the genes’ module memberships kME, i.e. eigengene (EG) correlation. (ZIP) [file pone.0185682.s009.zip › kME and gene-phenotype correlation.COPDGene.magenta.csv]

	FEV1%.cor	FEV1%.p	FEV1/FVC.cor	FEV1/FVC.p	Emphysema.cor	Emphysema.p	EG.cor
DNM2	0.129206472128912	0.150977669499896	0.0725160482191201	0.421588853984828	-0.0188611128669683	0.839353014012757	0.920380708005569
HGS	0.0865409850715511	0.337236881285528	0.0407123988336	0.652139054012464	-0.0705826115205597	0.447547875017739	0.91194176466025
TSC2	0.205890920269211	0.0212483402598341	0.18747753397112	0.0362950945781138	-0.0327515626617536	0.724778086697195	0.888228412379477
BAP1	0.133715593069869	0.137106907586066	0.135677667823269	0.131383568957772	-0.0487044563088366	0.600456056905987	0.886299677696952
CORO1A	0.0982965515913044	0.275452612348103	0.0957625077820713	0.288079135496843	-0.0876224926006963	0.34542121209362	0.868628432942426
INPP5D	0.143165828807472	0.111209901376872	0.144957759648542	0.106760498671519	-0.0215280541545968	0.817010350245267	0.863672484097063
MVP	0.0695605477586111	0.440806640006633	0.0215685219550642	0.811300547218458	-0.0206917676246333	0.824001569556901	0.862617179725679
PLCB2	0.049839666232287	0.580969200429658	0.0474380677309157	0.599345929904409	0.0379528443370819	0.683250367947168	0.850631755773267
YPEL3	0.138233491317283	0.124204858044797	0.18156315269805	0.0427218174419982	-0.0593686074773632	0.523078878731052	0.850429323970953
CLPTM1	0.132500482142955	0.140745434163627	0.104462782207475	0.246304939741386	-0.0781083491480983	0.400500827810857	0.847497053777833
COASY	0.0802544292259549	0.373630369579109	0.0723733207519854	0.422505618912923	0.0144339214298623	0.876717646520973	0.847132016779818
APOBR	-0.0506399488060594	0.574903934955614	-0.048275382152431	0.592909396447986	-0.0272524196448016	0.769567942851372	0.828311565388126
AKAP8L	0.21880561543477	0.0142251306860469	0.205319366697794	0.0216183232292649	-0.0658273286488152	0.478805875611349	0.824714610083811
CRTC2	0.165188288312378	0.0656251154740655	0.14722657357689	0.101328308772225	-0.00369370864280288	0.96833473298618	0.803235856331836
PLEKHM2	0.106746079528324	0.236074233629408	0.073884831776466	0.412855597726797	-0.0659098091135418	0.478253864643298	0.802794770609019
AATF	0.120526630453072	0.180610606349384	0.137851000579253	0.125259525013728	0.0490470828504882	0.597892470704172	0.799421614246809
CYTH2	0.150978172739635	0.092825544228602	0.0999493032716742	0.267421372395005	-0.0746921537235883	0.421483002869296	0.798978004801782
SART1	0.212138713995599	0.0175463848936843	0.144036157768559	0.109031128463799	0.0123923106320395	0.894045451033985	0.796109974784735
ZBTB48	0.147982227701866	0.0995681330961741	0.0861621116392105	0.339364282503247	0.00895630200003109	0.923316787172243	0.794303432631978
AP2A2	-0.0253028418294296	0.779402950301327	-0.0160679229029131	0.858839564416544	-0.119363583197723	0.197945944074025	0.792080156730467
SIPA1	0.180525414179496	0.0439421117412141	0.155013222463437	0.084322366680261	-0.018326547910983	0.843847427665927	0.787583755555713
NRBP1	0.0955987560802557	0.28890812242121	0.040417870751707	0.654493370565391	-0.0261681952869754	0.77849447236193	0.786045876062216
ANXA11	0.217929003065576	0.0146279162518735	0.228109051696493	0.0105112633297634	-0.199295457043618	0.030494240482028	0.778968745323402
TNK2	0.0641690396246505	0.477110677954869	0.0195647413531011	0.82854841804422	0.0862548613817303	0.353031234101706	0.77344879682975
MED15	0.153341339482299	0.0877667832931703	0.108145621872277	0.229952131080209	-0.00751804653821107	0.935602070876992	0.770675742317819
MYO9B	0.0774261116592883	0.390758312026693	-0.0331020874708567	0.714010672829	0.12887679984461	0.164266335363935	0.762001762277018
GBA2	0.0341527355260311	0.705346309924261	0.093607054224434	0.299118089195434	-0.0169652935071886	0.855314680467651	0.757966571270792
ASL	0.0948526212082607	0.292705486970934	0.0980862359324762	0.276486140799441	-0.0657933981301698	0.479033059573399	0.746315550261573
CAMTA2	-0.0343713398705765	0.703548238974123	-0.0214331072058253	0.812463404947811	-0.0725348032230468	0.435054896709176	0.744284308964361
YIPF3	-0.0412938384483972	0.64750136014081	0.0297899696170719	0.74155928387476	-0.118429524844336	0.201503632077814	0.742422634435454
FMNL1	0.0525437747763166	0.560595165663797	-0.047394237877387	0.59968371460645	0.039293918689201	0.672688835392093	0.732932614514826
XRCC1	0.0742362142952322	0.410630869620854	0.058046371068655	0.52022357749438	-0.0943012141889018	0.309755925042747	0.727415671238734
PXN	0.0723675598751455	0.422542646296606	0.107950084620761	0.230800713044322	-0.0521130999038886	0.575173881961945	0.72548093009788
PHKA2	-0.0401713654320549	0.656466429976016	-0.023269358236202	0.796730626375001	-0.126572530116621	0.17200393444273	0.71845481031644
MICAL1	0.128640961140979	0.152789256746407	0.114207904576139	0.204723233423702	0.0388466738337301	0.676204126895413	0.716631062056431
STK10	0.136750407233508	0.128332738625012	0.122333054289072	0.174116447651714	-0.0113216133145025	0.903153325070577	0.715722762432318
SLC38A10	-0.10572338273732	0.240619285428775	-0.121569972551714	0.176838418961687	-0.00387809962706955	0.9667548755957	0.71479464309715
LSP1	0.0549919069631524	0.542449781797654	0.0261419496967586	0.772283671184098	-0.102141507428218	0.271066047119863	0.713253164225953
STK40	-0.0556297097902539	0.537770379162379	-0.0649409496865933	0.471815861821756	0.012175039072566	0.895892593426203	0.708767114923556
DHX8	-0.053700938559113	0.551982237052622	-0.0710609314207386	0.430989253199876	-0.0840051340838527	0.365775270583757	0.704814884046133
SH2B2	0.0351933056092755	0.696802095336279	-0.0438244520432216	0.627475530669498	-0.0360778661704342	0.698119392007201	0.70444618773562
FLOT1	-0.013356666207733	0.882470288337099	0.0114796492466104	0.898891997984071	-0.10065821994853	0.278122957228283	0.704127173628231
TLN1	0.00578258319302914	0.948968419536517	-0.0342484936420999	0.704558476645304	0.00220739339273069	0.981073399234121	0.70104209464557
RBM10	0.224473187007047	0.0118467467563645	0.171603728202085	0.0556798419674292	0.0429352813013597	0.644336185121081	0.691692864278535
TUBGCP2	0.0547890502147218	0.543942283117103	0.0683672059307008	0.448704544228553	-0.0527539507043044	0.570476693307152	0.691604760740586
TYK2	-0.0289286510757204	0.748778904976218	-0.00290927853320326	0.974312544154271	-0.0363852237432661	0.695673939292431	0.686962137127404
ATP6AP1	-0.120833434489389	0.179495286117258	-0.111475600877027	0.215836336447554	-0.105980147727956	0.253369258382093	0.68094076471986
CYTH4	-0.0165493466428609	0.854655988619533	-0.0331076595300515	0.713964624442583	-0.00189980729580161	0.98371030856131	0.680270067645985
PIP5K1C	0.00239580223314682	0.978845117822321	-0.0440790313261236	0.625475543300038	-0.00403206694718674	0.965435785814947	0.676003887163709
SLC8B1	0.0834212139554171	0.355006992346329	0.121065830042722	0.178653834252859	-0.0419888287679299	0.651658638894815	0.673855207451894
GGA3	-0.00603731524044508	0.946723629998245	0.0232903676136395	0.796551078798556	-0.00860543847675928	0.926312238711027	0.656620592195982
PPP1R12C	0.117844834311794	0.190576831579292	0.0488662916188591	0.588385928960825	0.113830100978492	0.219694024820122	0.653890937763553
MTMR14	-0.0849742510132512	0.34608917470322	-0.11500488968309	0.20156048560626	-0.0231710625404079	0.803317324151718	0.645144532269514
RPS6KA1	0.0360974497347102	0.689408762884426	0.117177702994869	0.193117027527684	-0.0671861441423075	0.469755746900603	0.643724916753067
LASP1	0.0531351218329919	0.556185661444058	0.158317717981935	0.0778326312812919	-0.180998377535109	0.0498268039917385	0.641553920993092
CCM2	0.163852551936323	0.067867748964507	0.166209910637036	0.063950902051325	-0.00227038980841545	0.98053336059643	0.641299390956474
FLII	-0.159645459161502	0.0753409353920689	-0.179938522786383	0.044645022670042	-0.0107010871269781	0.908437664712078	0.638165220178348
NAA60	0.0333433475335312	0.712017805338911	-0.0427513862422126	0.63593519663064	0.0405627101026027	0.662754855521306	0.634702465322035
PTPN6	0.0413193034902939	0.64729855214858	0.0439435678714708	0.626539413151558	-0.115763130619303	0.211912193968595	0.631467763828579
HDLBP	-0.19519711367311	0.0291483184764596	-0.175494631535754	0.0502771503752579	-0.0600209413541809	0.518515020890947	0.626746991489238
PSMD13	0.142006377265497	0.114165013815936	0.14238273909955	0.113199155514014	-0.0285740230174791	0.758727780718257	0.625063549934131
LPAR2	0.0860582255439005	0.339949092364755	0.0344015649907165	0.703299758947436	0.261896010366152	0.0041725350540773	0.622040322425843
GRAMD1A	0.20678748837381	0.0206789428611497	0.100819507834085	0.263257317416656	0.0603623947059855	0.516134269974991	0.613628230501444
FLOT2	0.162396345939315	0.0703831712951986	0.177324041110136	0.047891153979265	-0.125981849259182	0.174030065080631	0.612710377809349
UBA1	0.120401142435068	0.181068253060918	0.0741659572916895	0.411075128286981	-0.107152034962661	0.248128577448675	0.611195953515552
PPP1R15A	-0.0377725187965663	0.675789014421985	-0.119533364586708	0.184256274479461	0.0915776327597161	0.323999497565591	0.609597553265412
ZBED1	0.151319061252626	0.0920818615398137	0.094696877290042	0.293502283876656	-0.0753646324283839	0.417303097370344	0.607306814919727
ZNFX1	0.156338223577782	0.0816700674551111	0.145524748914472	0.105382057082796	-0.0197828047480583	0.831615997203998	0.607039920841068
MBD6	0.0117585181434508	0.89644934144985	-0.0300241841447975	0.739599933738616	0.0929541759476526	0.316748742503642	0.606318518989687
GMPR2	-0.102143683384093	0.257006139658004	-0.0540716250620798	0.549236806276378	-0.0919520100544718	0.322017033707218	0.599778605814949
CYBA	-0.0356165428569886	0.693337623041994	-0.0164052205099421	0.855908028033374	-0.118086599271043	0.202821265558047	0.591342938692694
SF3B4	0.0498525377531106	0.580871414753686	-0.0164492912064018	0.855525142917693	-0.0190931524663163	0.837403714818774	0.590654774599986
DGAT1	-0.0146476299053599	0.871204322488751	-0.049129912975151	0.586372976101813	0.0736996654107702	0.427696059587121	0.588061412208375
PARVG	-0.152460216880276	0.0896266657059886	-0.120705453252587	0.179959918061039	-0.0306299614845027	0.741957754238302	0.581662481114565
LRP10	0.223439640678866	0.0122525382045023	0.191372083180657	0.0325239918758814	-0.00668741885778864	0.942704210265506	0.572345554326649
SH2D3C	-0.0345143772286783	0.702372608696831	-0.0230053881833898	0.798987435120151	-0.0804158624042914	0.386685474361569	0.570064765112277
NFKB1	0.0585648715324328	0.516497223514986	0.0426094797448182	0.637057488457246	-0.0821601677173974	0.3764351421109	0.568752232502871
IKBKG	-0.0390769721871406	0.665254537021919	-0.0296585329063162	0.742659559986108	0.0732050892706185	0.430811691611659	0.561362716293966
VPS9D1	-0.0194503614084955	0.829535513443556	-0.0159454278402431	0.859904677299436	0.0265268317266737	0.775538524772388	0.558201398581117
FBRS	0.137899920426594	0.125124251835121	0.0235147407290328	0.794634235952856	-0.0504350325968343	0.587558185531363	0.557743537713001
CHMP2A	-0.122557145106551	0.173323000500989	-0.107007951191345	0.234920137669829	-0.0896937662987474	0.334094035441039	0.553615970870126
DEDD2	0.0266785512966236	0.767740823397013	-0.0285820284293978	0.751690505426318	0.0176965455660859	0.849150680320003	0.553137372626238
ARID5A	0.325780206095802	0.00020938928486867	0.207182877667791	0.0204320421017679	-0.0190370116162409	0.837875248399388	0.552972891542621
SF3A1	0.232270606406962	0.00914662822414206	0.182260878314113	0.0419173652062795	0.0755359645709406	0.416242021299734	0.549347266995014
GPSM3	0.0972274110400323	0.280733638374732	0.0202370449166812	0.822751911916338	-0.0821108340569979	0.376722755319515	0.545022828634948
TWF2	-0.078135992917942	0.386415683073305	-0.0847370948643554	0.347441771762368	-0.0558329978371907	0.548163750811014	0.536481828267599
NKIRAS2	-0.111813884956902	0.214437620056798	-0.140448093661243	0.118232374945686	-0.0944316086940266	0.309084398561923	0.528020774397862
DPF2	0.0527578567592057	0.558996888166919	0.102999864615401	0.253018875068763	-0.0984793032187009	0.288711419185602	0.514492123680874
PBX2	0.176607181210241	0.0488146684664918	0.105992833797257	0.239415930491779	0.0705873693431845	0.447517184885023	0.513303087361955
STK19	0.0472579988174122	0.600734214951209	0.0463330389920315	0.607887922372138	-0.0230197923301333	0.804575608398699	0.510463399565999
TRAPPC9	-0.106906123110225	0.235368434975364	-0.113063677947233	0.209326061534389	-0.0520200817229013	0.57585716604285	0.508616083592243
STK11IP	-0.0161274839753253	0.858321763540111	-0.0587880018209208	0.514897849298293	0.0397065676744921	0.669451711758539	0.506312705544381
PRRC2A	0.145055938751583	0.10652080444014	0.012472208441499	0.890202483107444	0.102028712255881	0.271598389664415	0.500052020088446
MLF2	0.0844861324958445	0.348876723313686	0.0148652460389528	0.869307708827218	-0.114490664464232	0.217012336393476	0.498111689912673
PRR14	0.23193763469502	0.00924975666177896	0.115688487499256	0.198875870155313	0.16031215785314	0.0828946199049219	0.4878635021657
FGD3	0.269674256648207	0.0023554887258555	0.263696618523624	0.00296467080656799	0.0453169539943311	0.626061133161268	0.466609373404778
TOX4	0.130107143924234	0.148125860023164	0.155071235671982	0.084204815966444	-0.0881963501976062	0.342259025703292	0.462943690818598
FAM65A	-0.0639289849223545	0.478763826308438	-0.127097820077034	0.157815705760894	-0.0721766184029773	0.437332089381634	0.462159863377848
NSFL1C	-0.109427801314446	0.224442087211719	-0.0646688389807323	0.473678709876876	-0.0819838534844674	0.377463661964973	0.456921704139562
NBEAL2	0.0262694094398385	0.771203897306045	0.00288636491321463	0.974514791569239	0.0682159079103041	0.462959846394265	0.456859862295707
ACTR1A	-0.181175767372686	0.043173997993549	-0.164460813711173	0.0668389059606741	-0.0226629495955213	0.807545845092354	0.447134674390809
PTOV1	0.183489671526316	0.0405314029994876	0.0880431632909458	0.32888560952024	-0.00476012062860245	0.959199629500506	0.445498630129194
SCAP	0.232567915159409	0.00905540344911266	0.108883501054735	0.226769671635809	0.141609738378982	0.126110941574458	0.443144985059537
CTNNBIP1	0.0675961150224977	0.453849767515259	0.0148331915271173	0.86958703064669	0.0261993253060298	0.778237766943127	0.436719176595704
ADAM8	0.1351105171499	0.133018808523092	0.16059127519644	0.0736055167545203	-0.0241604566106666	0.79509996542897	0.43610487748812
DDAH2	-0.0832716334565175	0.355873408715065	-0.120134922290238	0.182041955186543	0.00951936983147427	0.918511929226923	0.435715269619441
ABCA7	0.183041666994955	0.0410321978007016	0.17418908140986	0.052039404033882	-0.0322073360486012	0.729172332585887	0.43275592458543
CDK16	-0.130549810554066	0.146739224764225	-0.109234035852261	0.225268743000225	-0.05293659788805	0.569141271299269	0.426844480239354
ATG2A	0.138826517634419	0.122583214437108	0.00339602431751124	0.970016680954339	0.182248417691681	0.0482426158039263	0.413586122574136
ACTN4	-0.0156338215187952	0.862615271579318	-0.0486197744423833	0.590271126359079	0.00935305741210465	0.919930834478663	0.409840122116561
EHD1	0.161961933500347	0.0711480277627321	0.155627765208509	0.0830837784562396	0.0366279757019112	0.693744717171331	0.389995617812002
AMPD2	-0.0999652927607778	0.267344459281937	-0.172704746465788	0.0541046616980903	0.123420094357944	0.18302114155409	0.385105009578717
STRADA	0.0935253225240212	0.299542084747183	0.10908607977881	0.225901408061499	-0.0690884522001112	0.457244116520973	0.38346519141379
RFX1	-0.21386698256064	0.0166266357265581	-0.209617736028832	0.0189668713921326	0.000680055036452362	0.994168593274579	0.373750526861511
DHTKD1	0.0771562623292848	0.392416740108442	-0.0786747420130183	0.383139441345234	-0.0137932672061168	0.882149205120016	0.327616895642572
KAT8	0.102094413310292	0.257236895532452	0.0926832490159725	0.303933517647792	-0.112890292625419	0.223549690586257	0.312220698251943
DCAF15	0.320501809803135	0.00026850466256997	0.167369696163308	0.0620926673725377	0.110545066098143	0.2333788846287	0.281871379432977
PMF1	0.0612479100877155	0.497435429949561	0.0310071801226398	0.731394886523674	-0.00508099711099777	0.95645191632139	0.268254416528519
