# Supplementary material for: Meta-analysis of peripheral blood gene expression modules for COPD phenotypes
Source: PLoS One. 2017 Oct 9;12(10):e0185682. doi: 10.1371/journal.pone.0185682 (PMC5633174; doi:10.1371/journal.pone.0185682)
Supplement: S2 File — These files provide the results from correlating genes with phenotypes as well as the genes’ module memberships kME, i.e. eigengene (EG) correlation. (ZIP) [file pone.0185682.s009.zip › kME and gene-phenotype correlation.COPDGene.midnightblue.csv]

	FEV1%.cor	FEV1%.p	FEV1/FVC.cor	FEV1/FVC.p	Emphysema.cor	Emphysema.p	EG.cor
NAA15	0.0534388474646676	0.553927381968703	0.0627785382090029	0.486729151172982	-0.125677618644462	0.175080464843419	0.892450398193657
ANKRD12	0.0798755082941803	0.375898062268282	0.13466159580679	0.13432416105909	-0.0214473244195618	0.817684620752442	0.88650380607969
SMC3	0.0584665438666875	0.517202832280002	0.0983942445552289	0.274973418676863	-0.133952566013728	0.148139772750657	0.885836643530671
RIF1	0.0105274271814272	0.907239657130092	0.0600216968713887	0.506100949140522	-0.0786123112402843	0.397458826692165	0.870129687000645
KMT2E	0.165241774349371	0.0655365870707208	0.137413781371146	0.126473528623023	-0.0181684342991374	0.845177754347339	0.867990589703301
FBXO21	0.147458130273614	0.100786352395457	0.17820571413329	0.0467752489666607	-0.0809160135101517	0.383729309853027	0.843260203560501
MBNL1	0.0927291345564252	0.303693140872123	0.148018926281652	0.0994832669853028	-0.0677210211415167	0.466219066809643	0.840422562639744
ASH1L	0.0916346696691772	0.309460638710812	0.0650306100423227	0.471202929019064	0.0346617530385498	0.709426180627667	0.824478139136069
THRAP3	0.00957276506783912	0.915618877716423	0.050620655309517	0.575049809930336	-0.0669794419318623	0.471126400527422	0.821418106411793
ZNF292	0.0422974416973646	0.639528185916875	0.055364051283018	0.539717015223458	0.067108670340647	0.470269224887089	0.819076492057481
PPP2R5E	0.0421126215161951	0.64099344732561	0.10428535654867	0.247112582653554	0.0333142773304213	0.720243953968032	0.809077432875639
PTPRC	0.0282299709923964	0.754651335362237	0.102821449593435	0.25384622875388	-0.0821049863300696	0.376756856193734	0.808938046665462
KIF5B	-0.0206807705239537	0.818931379169972	0.024321508506812	0.787752125806869	-0.109134999214788	0.239432233465478	0.790438967041798
PPIG	0.134950106063971	0.133484126073434	0.203395380601985	0.0229047618037413	-0.0957935985992799	0.302127012474655	0.783381071414007
DHX36	0.114180651251032	0.204832012013397	0.159974385854754	0.0747337045435444	-0.119487059319143	0.197479057601285	0.783266020887996
ANKRD36B	0.123281553882216	0.170776320634209	0.144679048833348	0.107443243452436	0.051689510522134	0.578288500237218	0.78173444130936
TNPO1	0.0860657362129204	0.339906790889884	0.0923380817232074	0.305745717395378	-0.0649530045508139	0.48467846220941	0.778592063171039
ZNF654	-0.0822182210906654	0.362012340725836	0.0241312351983507	0.789373794171333	-0.138533006558561	0.134638623103374	0.764237687405058
CCDC88A	-0.145048355830382	0.106539302338399	-0.0793047332528981	0.379329729726692	-0.104300415049331	0.261012889429125	0.745849686155275
UBE3A	0.0279452484847159	0.757048483135963	0.0284936520756196	0.752433419920248	-0.0217559465626798	0.815107671020581	0.744104830056931
ZNF24	0.156146524503292	0.0820496086634676	0.197665116030581	0.027132219115291	-0.181443050800097	0.0492584019098613	0.743460843687708
THUMPD1	0.244026527852779	0.00609773912655009	0.265494470371749	0.00276800105232445	-0.0298402157927735	0.748385800573718	0.733039216782189
NUFIP2	-0.0230096746024953	0.798950775126785	-0.0132468612300924	0.883429650354811	-0.027847214829909	0.764683623680967	0.715948065535174
STX17	0.164982543506968	0.0659665659455389	0.141436671948992	0.115639226103459	-0.00712099386576198	0.938996405123868	0.703049264906953
CELF2	0.0459117795902188	0.611158360165275	0.0675772679419737	0.453975937689265	0.0127789262475026	0.890760032047388	0.70223615558602
MSI2	0.197084743468658	0.0275953076892183	0.190918271228861	0.0329456123436508	-0.0516463390347518	0.578606375687163	0.698766764116622
BRD7	0.0466205279864959	0.605660443405708	0.0973301666046806	0.280223146943064	-0.0882947789718753	0.341718485228172	0.690263702634243
DNAJB14	-0.0848656845152633	0.346707961448634	-0.0120291471452015	0.894079785822846	-0.0280925258005844	0.76267186279408	0.688830436836023
AMMECR1	0.129510787493074	0.150009525274809	0.167327652325298	0.062159251467695	0.00631224883996259	0.945913545357077	0.684313001107325
NCOA3	-0.0597983100283423	0.50768800422608	0.00224018483537595	0.980218928327273	-0.0700028606534655	0.451296361130354	0.680019416780181
TSHZ1	0.115810462408291	0.198399579021918	0.145090554361856	0.106436394509547	-0.00838581679951926	0.928187757568889	0.672554731141516
AASDH	-0.0473574365202979	0.599967398337579	0.0341575664634076	0.705306556741673	-0.0616256877480056	0.507374978590168	0.672332993660104
ING3	0.0350970141582823	0.697591179597955	0.055300606799592	0.540182425155609	-0.0705787589135944	0.447572726960507	0.662519335291359
ABI2	0.249603802787909	0.00499749390970631	0.261610858442936	0.00320855138500255	-0.0116191218208513	0.900621258549868	0.660470056770716
USP47	0.129121684714148	0.151248246794984	0.145968779796023	0.104312318308142	0.00100730612961923	0.99136253715211	0.637717499004589
GATAD1	0.00871986069194486	0.923112823855451	-0.0169984727095298	0.850756713124512	-0.00289031958030937	0.975219502335807	0.633511190746559
FAM107B	0.146742823345691	0.10246791791964	0.193908973459877	0.0302502413082652	-0.0429094107664739	0.644535890610768	0.632487288494384
KAT6B	0.257705805296166	0.00371420010148259	0.208296415583428	0.0197502958979029	0.00987701713515544	0.91546151117378	0.621546916748437
TAF1B	0.0124509570927375	0.890388398715675	0.104692393754798	0.245262461453936	-0.157419375580826	0.08867283497522	0.615071893899793
NT5DC1	0.141926361950424	0.114371180905788	0.174980298715103	0.0509654162481067	-0.078087607763547	0.400626321467478	0.611353154126245
PIK3CA	-0.0246519615215706	0.784937891189646	0.0221115898387138	0.806641172251269	-0.105531615632527	0.255395082340378	0.603072199873264
YTHDF2	0.10219769032847	0.256753361783087	0.0717431414821622	0.426567144663652	-0.0570421309554176	0.539519437284741	0.600569797717592
UBN2	-0.113048587748718	0.209387254794302	-0.114961315391844	0.201732490609021	0.0131944123309074	0.887231338971491	0.593798985778027
EDEM3	-0.180182275020325	0.0443519550166465	-0.125308691362508	0.16379711805631	-0.104925728719284	0.258149211931441	0.589624283415146
IKZF1	0.157071143220529	0.0802319289387682	0.229639484671268	0.00998991319111722	-0.00327729889131406	0.971902963321577	0.581174371777416
EPM2AIP1	-0.0097705447979719	0.91388214204429	0.0322782556824883	0.720830190144116	0.0192714046373532	0.835906936750419	0.571773702046077
DCAF16	0.0477622106595002	0.596850496546084	0.128351906035033	0.153721516640226	-0.0405105726134778	0.663161928426912	0.534865896812493
SETD5	0.149271586935431	0.0966204964445186	0.091915329704303	0.307974875335525	0.0442052196104321	0.634564380698423	0.524299062683195
TUG1	0.00504693668708309	0.955453382964841	0.000362877701091627	0.996795435311654	0.14382483185203	0.12023304255856	0.508267402867382
KANSL1	0.209344123976599	0.019126858197145	0.15155693194428	0.0915657287833475	0.09117517053117	0.32613941362797	0.495240201501249
CEBPZ	0.0327524261930165	0.71690238125347	0.0316620396104781	0.725945515189967	0.0164442016854002	0.859712506549954	0.481226942701437
PJA2	-0.16257917200059	0.0700632736296449	-0.101310364182313	0.260928098648324	-0.00263534226051018	0.977404975842312	0.475428988770978
CXorf38	-0.107993280809334	0.230613063668667	-0.0192102299577714	0.831608703643555	-0.15824210758913	0.0869977825311399	0.469578661194806
BCAP29	-0.165731754930541	0.0647301047724966	-0.0841003570888405	0.35108974767974	-0.218368678915836	0.017521193405122	0.465628176842362
NDUFS1	-0.157034599136586	0.080303151268611	-0.0839032257882497	0.352223988452026	-0.147240993110666	0.111585905048821	0.462341236192957
VEZF1	-0.0791782731086008	0.380092613135238	-0.0710270674202301	0.431209442804293	-0.0339604139128183	0.715049600667268	0.457781834292741
LPP	0.006129893799632	0.945907897324592	-0.0690409446867088	0.444235818770339	0.0482503408973756	0.603861356796585	0.443233201236278
MBP	0.048169783720137	0.593719417485741	0.0994834436971612	0.2696688616857	0.0234977767477212	0.800601395414366	0.438755783576367
ZNF451	0.0254741791381298	0.7779477586069	-0.0231009770873007	0.798170006320136	0.114845457960975	0.215581614716187	0.432709135641933
ARID1B	0.162949690361815	0.0694185782315924	0.126496892304534	0.159806218939604	-0.0463323375590307	0.618337450805182	0.430538834885976
TNRC6B	0.194762638715857	0.0295161082403745	0.139210895813712	0.121540883303136	0.014591817573174	0.875379849962183	0.413731697111896
C19orf12	0.189930152846433	0.0338796448608022	0.199856187329767	0.0254431737635745	-0.0847432446552243	0.361563210127439	0.354386785848998
ZCRB1	-0.0762781614642966	0.39784243935834	0.00854400751299982	0.924658798098527	-0.0570502614327845	0.539461539886279	0.339156423896618
LEPROT	-0.198172352304435	0.0267329284905443	-0.181466296470092	0.0428345016584101	0.0502524223301877	0.588913180892996	0.335142522556672
HMGB1	0.0673624037247902	0.455415708077935	0.0592135533750355	0.511854601983452	0.0503814943405858	0.58795529982265	0.329540884651119
GVINP1	0.0414944965138924	0.645903986351987	0.101087757509953	0.261982664696293	0.100757326048743	0.277647635967581	0.19282585254612
RBMS1	0.00880188796739119	0.92239179700077	0.0535585953809725	0.553038245266558	-0.0282197829356273	0.761628866923212	0.144564191887231
