# Supplementary material for: Meta-analysis of peripheral blood gene expression modules for COPD phenotypes
Source: PLoS One. 2017 Oct 9;12(10):e0185682. doi: 10.1371/journal.pone.0185682 (PMC5633174; doi:10.1371/journal.pone.0185682)
Supplement: S2 File — These files provide the results from correlating genes with phenotypes as well as the genes’ module memberships kME, i.e. eigengene (EG) correlation. (ZIP) [file pone.0185682.s009.zip › kME and gene-phenotype correlation.COPDGene.pink.csv]

	FEV1%.cor	FEV1%.p	FEV1/FVC.cor	FEV1/FVC.p	Emphysema.cor	Emphysema.p	EG.cor
BRMS1	0.129395324034855	0.150376306845228	0.115597484497306	0.199231758625596	-0.0328295517524813	0.724149108258676	0.894206449505563
GPS2	0.187197448993177	0.0365799384443761	0.20767306823791	0.0201294722509697	0.000170058926531548	0.998541749000053	0.886748555065497
C12orf10	0.115492593483777	0.199642529378784	0.104015426256185	0.248344817822097	-0.0883833573527399	0.341232501268472	0.881895135875155
CPSF3L	0.139970226023004	0.119501917572915	0.119382558243576	0.1848144638308	-0.0063822478009705	0.945314682549592	0.88108337599811
SLC25A1	0.0951906991275109	0.290980797686678	0.104567388126778	0.245829630015066	-0.0775003277384071	0.40418926880462	0.869154338162059
SRM	0.165264717047868	0.065498642856104	0.146204955327844	0.103746816025428	-0.191577907153739	0.0376903979059696	0.868178376965871
ACD	0.234277527336463	0.00854624338612554	0.190660480651732	0.0331871680928773	-0.0135565506378128	0.884157520785264	0.859804714655797
PUF60	0.132767422528675	0.13993988876213	0.105134197081049	0.243265204081826	0.0568907760068963	0.540597801321	0.853272045527181
PSMD3	0.0644870124448397	0.474925702653849	0.0602886318368729	0.504207892338681	-0.0850629333937712	0.359748244573538	0.850870043110832
CIZ1	0.139889792453205	0.119716637405851	0.125286364812105	0.16387281154542	-0.0127423695469881	0.891070608713761	0.850311745935597
MRPL4	0.0678461853683053	0.452177543236063	0.0297535790857898	0.74186386225511	-0.0369927956808053	0.690849068435812	0.849555446922122
C9orf114	0.115048102718737	0.201390010975037	0.0914204197946722	0.310597981940634	-0.0156229032725988	0.866652643974669	0.847415166613452
DHPS	0.122398144912481	0.173885703106284	0.154631557650312	0.085098998161375	-0.1154356288641	0.213216600862885	0.846611585685455
IDH3B	0.123386190410204	0.170410768204565	0.114625096778937	0.203063234394156	0.00986222616700819	0.915587641123476	0.846362734819385
PPP1CA	0.18402728042148	0.0399372114185251	0.216707730142334	0.0152056039620548	-0.0759281426785467	0.413819149666293	0.844432648458722
MAN1B1	0.120635118409217	0.180215642130493	0.117027129901265	0.193693738409877	-0.004682509524815	0.959864298043602	0.84171784427447
THAP4	0.297060828590203	0.000767798579639292	0.247719512626184	0.0053475795284776	-0.0723365797142158	0.436314285005786	0.841655074147394
DCTN1	0.144497971566913	0.107888647201935	0.108086287735801	0.23020939419278	-0.0393861878112894	0.671964485675844	0.841326914720979
DALRD3	0.163974262771361	0.0676608582463633	0.192574927014356	0.0314285000048267	-0.105118579555498	0.257270389710998	0.841274593649606
RING1	0.215070282865702	0.0160112255953035	0.161810063244091	0.0714170033820261	-0.0394597712890014	0.671387041130671	0.840636733720756
ATP5G2	0.121676534644233	0.176456433648076	0.088650266097265	0.325548358235886	-0.0854091407847256	0.357789107332404	0.837842071873373
PACS2	0.187586941283792	0.0361843366346025	0.0896718167723271	0.319982163887537	0.045045366168969	0.628133939631403	0.836644630651353
ACO2	0.0614197142275117	0.496227572839965	0.0345804838716587	0.70182951266228	-0.11380612252797	0.219791809651087	0.834806485671554
NELFB	0.170056526862294	0.0579569494750875	0.115099691929749	0.201186628538126	-0.0398081797149306	0.668655518190116	0.833157655658651
GPAA1	0.148207223662316	0.0990487221819245	0.15868819281765	0.0771308066586762	-0.0172110174460219	0.853242388909763	0.832881347526372
POLRMT	0.249960630567194	0.00493355235471449	0.233664990411494	0.00872568736858719	-0.00531792947455314	0.954423355099187	0.832167688662711
RPUSD3	0.0796252534475158	0.377400330980171	0.101338879591232	0.260793220958227	-0.13134419547651	0.156271147236146	0.831434097260992
SNRPB	0.141298245245092	0.115999652072078	0.133260623068589	0.138460782945919	-0.101220042362637	0.27543563790184	0.831359320939272
SCAMP3	0.134149980336407	0.135823715763896	0.133405891122923	0.138027400970643	-0.0956841117450967	0.302682466604657	0.828939073463827
SSNA1	0.100431376523618	0.265109089238847	0.0283442427591057	0.753689908290107	-0.0374921204596096	0.686893061595119	0.828898186445025
DUS1L	0.259865101678437	0.00342639964870622	0.218574606845568	0.0143303252873568	0.015236773915395	0.86991905845215	0.82777093567559
VPS4A	0.170181416253569	0.0577703502152111	0.126092267700422	0.161157023427273	-0.0168426125491644	0.856349669348046	0.82415476944924
MRPL38	0.139792370629621	0.119977107477204	0.113484984856307	0.20762275419109	-0.118993559604568	0.199349844731031	0.819950810698774
CCDC85B	0.297989829615599	0.000737688486908915	0.25247994653422	0.00450251856206342	-0.0190257035855899	0.837970232833882	0.819364294979702
ADRM1	0.13616828071975	0.129981463431576	0.0726624251661084	0.42064984585402	0.0466406324522909	0.616000516733108	0.818291631265422
IDH3G	0.0514293841778167	0.568950021145561	0.0409270241700805	0.650425594190089	-0.0275440836218924	0.767171725483177	0.817166845821971
ARFGAP2	0.14590661106289	0.104461577404408	0.113739362927564	0.206599146122707	0.0295474039945665	0.750773529521035	0.814623889975459
C16orf58	0.258600684421129	0.00359239180969662	0.189685299346467	0.0341145227131774	0.054298826422048	0.559228126513496	0.8120373971261
SZRD1	0.211845231493883	0.0177068687410535	0.136316445272931	0.129560292509782	-0.00507786124205082	0.956478766816366	0.807828091176945
BCAP31	0.105799139685358	0.240280534216347	0.108620357853921	0.227901024560975	-0.113194205227912	0.222297665260264	0.806962707808697
WDR74	0.273325532307726	0.00204154542880713	0.210088316532176	0.0186944155403877	0.0296353542526099	0.750056091853223	0.805105118993658
CCS	0.131864292380156	0.142679455678351	0.152324115111683	0.0899167251072166	-0.0800016473695886	0.389144062688989	0.801528381294736
ILVBL	0.0718508531241706	0.425871350782888	0.0448660926335316	0.619309601529675	0.00116315080671721	0.990026262109225	0.795685105097972
DDX41	0.0590762661236328	0.5128353704527	0.0857897276044063	0.341463511533795	-0.124820248505982	0.178065770588858	0.79551818036353
MRPS12	0.0880247103527495	0.328987387338709	0.121427727492715	0.177349262305226	-0.0820779535131695	0.376914521816176	0.795386270402003
HRAS	0.215865506614546	0.0156154617761511	0.189673117346177	0.0341262442131398	-0.0708087927941875	0.446090209178618	0.794175217968055
LMF2	0.267804000805786	0.00253265524484489	0.216078903366846	0.01551071703916	0.096080200680596	0.300676180368075	0.793379905107818
TECR	0.245243189926156	0.00584085577827694	0.225620830719372	0.0114099955761303	0.0176557926921754	0.849493965899105	0.792568782752072
RFXANK	0.169278506000048	0.0591305742715737	0.137205863870203	0.127054007605367	-0.0731979762528225	0.43085659536858	0.792169257534529
TRAPPC1	0.0565545885597191	0.531020530980565	0.0545946921952698	0.545374145555746	-0.131155595754662	0.156871794160321	0.790983177488777
FXYD5	0.197230569834069	0.0274783216594785	0.12951399907123	0.149999333008173	0.0198399929943057	0.831136460438563	0.790075596587857
TMC6	0.265521527120674	0.00276513338063472	0.231554353626845	0.00936973469931181	0.0389956204667155	0.675032645541656	0.789689112945908
EIF3G	0.176304838695219	0.0492085727099024	0.154157755047078	0.0860710533454277	0.0058589845766238	0.949792077024449	0.78935280694795
MLST8	0.0424285357773746	0.638489708112802	-0.0448777887207643	0.619218170613197	-0.0169775251980106	0.855211502144308	0.78891153413751
ZBTB17	0.152455944596319	0.0896357594491496	0.101917648618528	0.258065939610803	0.010888360420643	0.906842431731871	0.786931002690708
FAM50A	0.0593391989757968	0.510957848485028	0.035454735702126	0.69466137697853	0.0552456885396261	0.55238676376027	0.786165202627501
DYNLRB1	0.211723510089878	0.0177738010104062	0.200798167790218	0.0247451272023338	-0.0215230491669745	0.817052148998072	0.785554341566223
TEX264	0.126645898614525	0.159310910721162	0.152430341116998	0.0896902729509996	-0.0979790466391875	0.291179775820728	0.784263619038122
GSS	0.109996712195449	0.222027340960063	0.0974165655943009	0.27979439763377	-0.0105731954083852	0.909527282905766	0.784189868239004
UBE2M	0.137879916001608	0.125179554477474	0.114291747953136	0.204388842200201	-0.157489272489384	0.0885295376526372	0.784056308416299
GSDMD	0.101069417087867	0.262069679234464	0.0427230023794056	0.636159609328854	-0.0419373978726382	0.652057505769762	0.78125809151072
PRAF2	0.248879637552017	0.00512954011709431	0.207047483205322	0.0205163016797448	-0.0609431359721113	0.512097996502081	0.780604108496234
MOB2	0.119437270751165	0.184611810175048	0.157975062765205	0.0784863185099219	-0.0177623784154588	0.848596190927238	0.778680685764283
ARHGDIA	0.113475236685757	0.207662052635254	0.0440784321499276	0.625480247270205	-0.00649200405205368	0.944375745334426	0.778325129955354
ICAM2	0.143721327925715	0.109815388300782	0.140621492597924	0.1177743014442	-0.0571927379863739	0.538447458383568	0.777457009029309
ACAP1	0.28240296638351	0.00141854637285375	0.269418188764215	0.00237906430430645	-0.0217505188093276	0.815152975002773	0.776998846562929
SYTL1	0.266109465255376	0.00270347768290722	0.245893007263652	0.0057076408919724	0.0340414569186158	0.714399000822998	0.774898685515977
ARHGEF1	0.277449903880541	0.00173289271695563	0.208054559282768	0.0198966770372173	-0.00760024544004013	0.934899509058462	0.773808972570905
RAD9A	0.230151895224697	0.00982051438860831	0.192088590010539	0.0318676079459856	0.0180497031076027	0.846177014365527	0.77058777665527
TCTA	0.162472226211402	0.0702502573354487	0.173075041528533	0.0535832230231078	0.0229328418704206	0.805299099473882	0.769576798364543
RHOT2	0.222649351911054	0.012570977575978	0.158924921680865	0.0766850229832412	0.136378401596686	0.140867623522168	0.769110611390443
ARPC4	-0.0370276984828022	0.68183242792177	-0.0359698462038601	0.69045044345123	-0.00570976917436465	0.951069157930988	0.766675142485465
SLC35C2	0.144437144781782	0.108038589070191	0.126049146914937	0.161301479239616	0.042647372749148	0.646560096805508	0.766021800902866
IRF3	0.233936205905006	0.00864582799337674	0.18720859405113	0.0365685681893103	0.014411506140872	0.87690759137639	0.765876895709987
EXOC3	0.114778437914596	0.202455533354427	0.134973642201178	0.133415775103716	-0.0286602428242072	0.758022179824362	0.76457832956071
HMGA1	0.147366610236266	0.101000280923209	0.071610102860202	0.427427448424781	-0.0666367681959878	0.473403478363785	0.761022495413372
CSNK2B	0.0213966371760738	0.812776656852472	0.0236417783748808	0.793549482141315	-0.141523469559864	0.126344252450388	0.759710085980881
MAF1	0.273974910102043	0.00198985942036803	0.208958203321029	0.0193544943194773	-0.00456853075129004	0.960840472402238	0.758071806817657
CC2D1A	0.0842446760492206	0.350260826374881	0.08095507246741	0.369459382488826	0.0217838772760139	0.814874550598433	0.755952373934199
PNKP	0.129737622308328	0.149290924280589	0.0866564180295289	0.33659040362532	-0.0551850942001856	0.552823358971495	0.755656741079855
KXD1	-0.00214654848708949	0.98104559029796	-0.0111220121555642	0.902025979665518	0.0146023040168758	0.87529101454425	0.753061301409489
NDUFS7	0.0343366307614062	0.703833620348835	0.0135060650937266	0.881165269501941	-0.122211759737244	0.187378092893286	0.752910245340505
TIMM50	0.106064644035552	0.23909593826368	0.102733561559485	0.254254469944396	-0.130511954817341	0.158934652989237	0.752684955032405
PEX16	0.260769268404661	0.00331196460584572	0.2475618333363	0.00537784395120916	0.0218610126486373	0.814230833346231	0.751461119037605
TARBP2	0.140630925566002	0.117749421576646	0.153854214590614	0.0866984405759987	-0.0728822734608574	0.43285229230191	0.749895195856077
CDK2AP2	0.0270299618081035	0.764770050402554	0.0473886227996702	0.599726994626753	-0.106426277355592	0.251365268893484	0.749747864025095
PRPF31	0.324616038680527	0.000221280409574781	0.256688863104538	0.00385711481933563	0.0991852236455116	0.285252024831384	0.748936499694276
C16orf13	0.210583784351869	0.0184112118605156	0.120924623262258	0.179164765901975	-0.0904840263999077	0.329835372824749	0.747190235302969
SUPT5H	0.291034270153297	0.00099212271272474	0.191142749881918	0.0327364831632688	0.0112816688331523	0.903493363352204	0.744481209714554
DPP7	0.232723479576435	0.00900799132565681	0.162784168620609	0.0697059859868397	0.00616286511196318	0.947191669915742	0.743427943174206
TRIM28	0.338665470605711	0.00011193168714094	0.245196241612181	0.00585058673086977	-0.0512860084470634	0.581262677243306	0.742734412990987
LRRC41	-0.0122118633496534	0.892480497820906	-0.000902081840139409	0.992033845453177	-0.138156926983268	0.135710464379919	0.742570816669235
EIF3K	0.106236824655147	0.238329901726223	0.0513486280430787	0.569557745058751	-0.0424775227330314	0.647873545571342	0.74202977506076
UBXN1	0.207714144815952	0.0201042940433929	0.141806209382592	0.11468130894704	0.0580450569093343	0.532400830904574	0.741308216841964
NPLOC4	0.181420073328597	0.0428883658851607	0.216221470228625	0.0154410795719494	-0.0187682197803391	0.84013365603473	0.741264185547194
NMRAL1	0.0828758509240472	0.358172249530743	0.0304231783694936	0.736265946263261	-0.00672668547680882	0.942368362095753	0.740385053873137
POLD4	0.0263548366593686	0.77048044636637	0.0472001743883445	0.601180330691245	-0.0642841985772061	0.489196513436961	0.736688034393697
PMVK	0.108977399850305	0.22636692435894	0.0876059272903864	0.331302620124448	0.00499824057107267	0.957160525338511	0.735055663071135
CAPN1	0.0749047918540995	0.406417343527297	0.0434966211569907	0.630054971862332	-0.0163999636756683	0.860086059159295	0.733737905633993
NAPA	0.0395300596649341	0.661610592365096	0.0264728164296312	0.76948164448378	-0.0935963531675904	0.313402386399916	0.733666000285488
EIF6	0.0794500126386456	0.378454466579855	0.0804132706671219	0.372682259068744	-0.0730950919558481	0.431506393100631	0.733653952447891
ATG4B	0.0983563253573791	0.275159349305624	0.0886409523474414	0.325599391144963	0.0129398824893503	0.889392785097712	0.733374065966957
AKR7A2	0.119600882952443	0.18400676427052	0.106845037440848	0.23563765096515	-0.117819326253372	0.20385250393758	0.732987029068771
UROS	0.24664983073945	0.00555590637284668	0.255315899253092	0.00405788673676758	-0.00683392814979963	0.941451165091286	0.730976794614151
ATG101	-0.00254837928591898	0.977498208020852	-0.0376109948829457	0.677097871876646	-0.0651996428031312	0.483017972791211	0.729665255269112
MRPL41	0.214380992018175	0.0163612871443383	0.254057122931464	0.00425014061779121	-0.0838661878103198	0.366571540739313	0.72804319865562
FLNA	0.100115754103813	0.266621441485273	0.0752387991889893	0.404321938140048	-0.010300726581286	0.911849234007578	0.726545521147564
WBSCR22	0.186932833629616	0.0368507757926464	0.194330636479001	0.0298857063736511	-0.0254343021231909	0.784553180660044	0.724225948701129
PIH1D1	0.125951433626552	0.161629178839202	0.120973623000826	0.17898734759851	-0.0767007911686562	0.409069912810724	0.72358729025699
MCM5	0.195336747529995	0.0290309465212223	0.123417605935708	0.170301129766401	-0.0418530416426526	0.652711934306925	0.723316164296149
RFNG	0.172561702325462	0.0543072090476947	0.134932472083764	0.133535354206824	-0.0243678765395362	0.793380059000518	0.721572333986696
VPS28	0.152567705196517	0.0893981134839141	0.139265046121152	0.121394593935796	-0.0332698873081436	0.720601281063459	0.721472237108139
VARS	0.0934811283891156	0.299771513376273	0.0537844886541117	0.551362855822814	-0.0371786422825581	0.68937567846312	0.720588067762898
FDPS	0.0821588135579578	0.362360488908005	0.139588522757318	0.12052353964324	-0.1720200877309	0.0625136922938377	0.720315649577035
ARL2	0.0133015297057868	0.882951992712899	0.0778780261820723	0.38799039250974	-0.0797544075488486	0.390616027863498	0.720221772465532
AES	0.363245194991394	3.13354354976211e-05	0.303776925639255	0.000573244486233274	-0.00812365391699231	0.93042708338165	0.718997018286466
RBM42	0.046735247978815	0.604772596035835	0.00455337896697182	0.959805914371181	-0.117544561848602	0.204916567457782	0.718990767025973
TNFRSF14	0.158932967624218	0.0766699082162091	0.0959079890048981	0.287343972629756	0.0653713151414728	0.481863993023663	0.71830780489365
ECHS1	0.0165498060026701	0.854651998686981	-0.0159068019030737	0.860240587909445	-0.0197527059971821	0.83186840710445	0.717197119744523
H1FX	0.11286272059704	0.210142026696018	0.14280381432437	0.112126099493399	-0.0733195666097821	0.430089376524315	0.715493081072437
SLC10A3	0.275848614392782	0.0018473057762526	0.187798303972622	0.0359711705103485	0.105134143063922	0.257199556189694	0.714471952836817
HEMK1	0.236001224175635	0.00805865062644844	0.20917915975639	0.0192238782523783	0.0704521726058988	0.448389725528593	0.71441567625191
LMAN2	-0.07447315519192	0.409134691121432	-0.0629129533288604	0.485794869456246	-0.101226243016699	0.275406076732286	0.714022940810031
C6orf106	0.296200334298377	0.000796689471450112	0.240034447579834	0.00701264864745894	-0.0104920804402183	0.91021845742042	0.712760651502331
SNX17	0.0138165345713511	0.87845430105227	0.0573606184206917	0.525172876925438	-0.113562298928645	0.220787880326285	0.712393252391827
COPE	-0.0465861739526007	0.605926430182705	-0.0262295578574655	0.771541452631056	-0.123940802217172	0.181166622888106	0.712334908487463
RABGGTA	0.0147424718070631	0.870377645909586	-0.0101301222626474	0.91072568033694	-0.0223559968557328	0.810103009053133	0.712262849673306
STARD3	0.216831283309151	0.0151462722055936	0.136426299408167	0.1292486986622	0.0380384053773394	0.682574680842377	0.707023852135326
SLC25A11	-0.0270405569815228	0.764680533187797	-0.0595190526351924	0.509675615499217	-0.12987898016614	0.160983021865584	0.706225779560818
URM1	0.0735737018457991	0.414831347682802	0.0492844102674176	0.585194737591583	-0.0121003184182705	0.896527963154029	0.706160950774736
COPZ1	0.148269241698251	0.0989059275949658	0.14771596371383	0.100185582819348	-0.0727703929630527	0.433560803529047	0.705633988929921
GTF2F1	0.051512164703704	0.568327380586631	0.0447931368188334	0.619880044635851	-0.0358087602134789	0.700263044331693	0.705348696816205
APOBEC3C	0.144392597569218	0.108148504083267	0.15550911923527	0.0833217640894782	-0.0230461157658864	0.804356610805839	0.702998132514013
GTPBP6	0.282009579423196	0.00144146905482661	0.208460721069795	0.019651382304584	0.0624049720256212	0.502010342255375	0.70220783825149
TSPAN17	0.041545178206607	0.645500780468507	0.0813582773913241	0.3670720844743	-0.0836497244213905	0.367814168039896	0.702060170099755
ACADVL	-0.108919613746841	0.226614718701942	-0.0497506540296056	0.58164563939302	0.0220725139371036	0.812466429508852	0.70118440230399
UNC45A	0.123016177249433	0.171706026943408	0.092779578614828	0.303429027777439	-0.0441969751362367	0.634627619612451	0.699547119783985
SIGIRR	0.304634532089547	0.000551970527020942	0.308928250601495	0.000455969595045103	0.0449307544449991	0.629009547184864	0.698874718207093
PRMT1	0.25071365715254	0.00480100728659418	0.202099527176533	0.0238077630880421	-0.171394849955317	0.0634874436501337	0.698645855352093
PKN1	0.239328978080378	0.00718642315328403	0.203998624461734	0.0224945238723698	0.0314275066860636	0.735484207735085	0.695248361114598
SGSM3	0.215797604641339	0.0156489197866657	0.195681617619842	0.0287427797409489	0.00740153795442298	0.936597965479491	0.694199727534926
FIBP	0.0519622043443346	0.564948013801453	0.111738813450828	0.214747462404265	-0.13325649069708	0.150277842588745	0.693319324901065
OGFR	-0.0828091872264596	0.358560361214257	-0.0935532926064035	0.29939694116814	0.0658485247331917	0.478663985348258	0.692809531720482
PQBP1	0.171545570432321	0.0557640842481728	0.18121666278737	0.0431260744659361	-0.156088361335243	0.0914369476694459	0.692331773560415
KRTCAP2	0.302491140365783	0.0006065558250552	0.261143631009375	0.00326559887772705	-0.0389030453282671	0.675760667818486	0.691830752654205
EDF1	0.240022870682827	0.00701546997044712	0.156487363369515	0.0813757626659894	0.0385776707976381	0.678321824759642	0.690627387402233
EMD	0.100054261466704	0.266916773743956	0.0522110486368272	0.563083538561879	0.117836050034495	0.203787867139454	0.689425491463292
PES1	0.0363124262257571	0.687655135808398	0.0204830166329049	0.820633546001543	-0.0472195976340213	0.611622231388751	0.68694433557506
TSR3	0.240021344011415	0.00701584209977665	0.241920355935595	0.00656626638225854	-0.0936322843598301	0.313215831577709	0.685055460439212
FBXW5	0.160390483934963	0.0739712104819421	0.0997515860825758	0.268373679167771	0.0481327359710584	0.60474464127956	0.685004920358079
CYB561D2	-0.0204409078624793	0.82099610535587	0.0212883332939567	0.813707085266983	-0.0469416439561983	0.61372249306277	0.684255875263486
GTF3C5	0.0940223485704869	0.296969801497555	0.0748979371262832	0.406460413810833	0.121373268294875	0.190445589247299	0.682764664377713
MFSD10	0.0888870087284608	0.324252897743466	0.0404265000242384	0.654424343855981	0.0678686706209644	0.465245364436218	0.681714277203153
APEH	0.0486503708772503	0.590036996152224	0.0309978494724517	0.731472628483115	-0.0926251859248488	0.318472023579831	0.681692220150555
DDA1	0.114124601076792	0.205055860467063	0.137858233301178	0.125239517998827	-0.0904690809126433	0.329915589813219	0.679806991915838
SIGMAR1	0.100457906899415	0.264982231473019	0.0755833382799709	0.402167165468785	0.0260519278906014	0.779453451242741	0.6792597928354
ATP5D	0.144603771627931	0.107628231102155	0.0898705029494489	0.318906752461607	-0.088641252018379	0.339820054300281	0.672364851265837
IDH2	0.00450937261006985	0.960194052056002	0.00637226866524931	0.943772539638236	-0.0655881555810159	0.480408511784325	0.670580104713097
USF2	0.10912251915948	0.225745475920603	0.0794176902361642	0.378649092700988	0.031898055035455	0.731673487805673	0.669569514609177
STUB1	0.309148241182665	0.000451492470240224	0.275923512586987	0.00184180506605123	-0.0306675771106998	0.741652024898589	0.668823520166654
HMHA1	0.269244365868255	0.00239518913483455	0.228063610823193	0.0105271017974205	0.126041508201214	0.173824630037256	0.668411516091813
TAZ	0.121013142554025	0.17884434920888	0.103051188176998	0.252781219308063	-0.00590541663044305	0.949394707606238	0.667559841652417
WDR13	-0.00516391739504673	0.954421954155013	-0.0103174239767186	0.909082046559313	-0.0022475215608625	0.980729398320099	0.664539597545975
POLR2I	0.303941186451768	0.00056911231746012	0.246052928218677	0.00567527440155451	-0.103520440285581	0.264615138194575	0.662385823022468
EDC4	0.183482759387736	0.0405390905716606	0.180143234702869	0.0443987857514304	-0.108824600767088	0.240779303792212	0.661487202814279
SNRPA	0.187547581647004	0.0362241493471255	0.15439756483742	0.0855779570911714	-0.012999018013333	0.888890538202251	0.65976785393334
MAD1L1	0.164405877832582	0.0669313029648004	0.233874188061334	0.00866403201574978	-0.187204659594272	0.0423668867677913	0.659172156047312
WRAP53	0.099147217259493	0.271298880653553	0.127262048544216	0.15727495685274	-0.0142237808868703	0.878498629523118	0.657394853934253
VPS16	0.168523729099917	0.0602876859702616	0.146169171263229	0.103832342918719	0.048264694593461	0.60375359099677	0.657085622433245
C7orf50	0.105282037412127	0.242599391488634	0.107298651906343	0.233643617139157	-0.118022586883766	0.203067906830206	0.656623935205563
FAM193B	0.268605574370921	0.00245529953459972	0.232142098075784	0.00918630924907211	0.0612315072981961	0.510099810971263	0.654574647390788
APRT	0.197469903109402	0.0272872376593674	0.154227627396948	0.0859271485149824	-0.026754448161006	0.773664128939416	0.653745859249905
USP21	0.121186515527785	0.178218004519274	0.138006192425882	0.124830776092058	-0.116376695298594	0.209483767635339	0.652831479178181
DNPEP	0.051306011628746	0.569878574812066	0.0746857681399753	0.407794864527085	-0.0166219101454234	0.85821222184262	0.649826433969086
MFNG	0.20116301578381	0.0244791962986622	0.19647678493145	0.0280876118038362	-0.0372004446202954	0.689202905792793	0.648229735265352
PPP2R1A	0.0206658585094635	0.819059705077399	-0.0047631152319562	0.957956163681852	-0.0219061749399518	0.813853998242967	0.647303796479943
ARHGAP4	0.250308650227109	0.00487189419539196	0.190849456300312	0.0330099476152271	0.134264038386179	0.147190513502974	0.646511712301733
EEFSEC	0.149550527870305	0.095991966134213	0.137935715960264	0.125025341300552	-0.0557799300543669	0.548544683618569	0.645879655149825
PTPN18	-0.0590714788750017	0.512869587593801	-0.0153291045330526	0.865267483306153	-0.0147221654451892	0.874275724508241	0.645609766601788
LAGE3	0.161419747975491	0.0721120637770277	0.15122628154962	0.0922838000013874	-0.140383698516036	0.129457952616668	0.642926792268658
GARS	-0.04779387436716	0.59660698222411	0.047973028493031	0.595230013884512	-0.109800442584977	0.236562036211394	0.641713745544404
KLHDC3	0.0361712818607324	0.688806305912518	0.0575234238509988	0.523995706317744	-0.118162465398189	0.202529230522463	0.636465880723221
CDK4	0.112154238481481	0.213036874199726	0.197849359115184	0.0269866010001271	-0.186456588039815	0.0432134436124	0.635762800408757
TIMM22	0.183173640881262	0.0408841376991647	0.151989469515794	0.0906330941899246	0.0380947875150441	0.682129560652659	0.634550907564404
POP7	-0.0726279630005809	0.420870811410743	-0.0169411512567756	0.851254174686309	-0.106949058668553	0.249030885930713	0.632993465454112
DGKZ	0.0964919536304217	0.284405606994862	0.125612196022694	0.162770729234434	0.0657110320205597	0.479584788709802	0.629240527529174
NAGLU	0.0142701590993108	0.87449586448981	-0.0146155427216947	0.871484037587961	0.0111099255642734	0.904955573010694	0.628976029690278
MIIP	0.033425864701071	0.711336638086019	-0.0308649373299191	0.732580333306008	0.0203242753820523	0.827078144275811	0.627715274783012
AP2M1	0.0369061080638094	0.682820932728585	0.0190758186328153	0.832769658751081	0.00230692187245175	0.980220192414438	0.627600758385969
HSPB1	0.203488686132977	0.0228408924717068	0.173625425554586	0.0528158529319987	-0.100535025707791	0.27871456901462	0.624990000867903
CORO7	0.142782433154318	0.1121803950011	0.0287819173883682	0.75001102625511	0.0888027607792864	0.33893738390681	0.623677316204674
INO80E	0.322953678216382	0.000239348478025866	0.269700004276211	0.00235312993043939	0.00780431320102228	0.933155539987698	0.62362361303771
PFKL	0.0125394483668655	0.889614279698993	-0.0250183551677576	0.78182082043045	-0.0588574458573203	0.526669235682352	0.619995549613526
SLC3A2	0.0799234167911806	0.375610886144517	-0.00257870722213985	0.97723048846338	-0.0228002797875971	0.806402428936754	0.617940683016273
IKBKE	0.149541529823466	0.0960121906199637	0.163879228787229	0.0678223582747941	-0.143743145541889	0.120445974970767	0.610046915806645
POLR2L	-0.000553407552696861	0.995112887750792	0.017501990042391	0.846389503576301	-0.071102942768998	0.444198504966859	0.609991162136631
TBCB	0.00643032630986899	0.943261102048238	0.0297995799680615	0.741478854647056	-0.0438501363417166	0.637290412681056	0.609676565637492
TMEM147	-0.0706517747394806	0.43365397093079	-0.0617201324130457	0.494119222764482	-0.139327539111803	0.132395425846343	0.605086795807611
TMEM259	0.171188792975257	0.0562831789199004	0.101343607758016	0.26077086136628	0.141187374404923	0.127256374426483	0.60104661394759
DOK2	-0.0812878132926122	0.367488602508152	-0.0564270964592397	0.531948450902829	0.0109565527160272	0.906261647302613	0.600528824943723
TRAPPC6A	0.233648526060664	0.00873055618959725	0.180193179400339	0.0443388820478316	0.172126262136973	0.0623495525408452	0.599966200360635
LONP1	0.304155697185293	0.000563757302241778	0.287897984124971	0.00113122641972847	-0.0923454946206713	0.31994183047313	0.59870551011229
ORAI1	0.277627726567954	0.00172059259407018	0.222151046081943	0.012775465087929	-0.0717502343456442	0.440051672383514	0.596456886961298
JMJD8	0.0786653488433074	0.383196418739263	0.0722713773306956	0.423161126052245	0.00979424368428063	0.916167388531386	0.595315603255445
TBC1D13	0.139531534264238	0.12067664594536	0.146571947796748	0.102872861856643	-0.0415729563138488	0.654886703197806	0.594677697052425
PSMD8	0.00166139576842585	0.985329029623498	-0.0233164883511202	0.796327864022796	-0.0545677714348299	0.557280796444352	0.593582848466897
CDIP1	0.314102517828771	0.000360796259762073	0.221054284180137	0.0132358073935237	0.00328743543979838	0.971816095989756	0.582351257387858
GMPPA	-0.00726525610918073	0.935908750840197	-0.021884717741975	0.808586859079716	0.0393766567761096	0.672039294228173	0.582144580899332
FKBP2	0.0325011636607134	0.718982810178041	-0.046302692890424	0.608123255859933	-0.0395147807749187	0.670955480547888	0.582128253062799
THAP7	0.270460794067034	0.0022843892966151	0.243465288853345	0.00621958936404508	-0.0365119956237266	0.694666201914913	0.577600526042934
WDR83OS	-0.00908255606662051	0.919925180165937	-0.00178001278509016	0.984281710374911	0.0288060223955593	0.756829609767613	0.575728190571467
RAB1B	-0.0158098846008906	0.861083539440986	0.0372473337708281	0.680048206153607	-0.0759228661648315	0.413851693130426	0.575490537869316
TRAP1	0.27341003850969	0.00203475115114272	0.223527703997057	0.0122174948528702	0.0231627064662811	0.803386817910061	0.574744147971638
TP53I13	0.27884974408563	0.00163818738694622	0.193120471688074	0.0309420456592109	0.118028855181701	0.20304374540941	0.57058952961409
ETFB	0.093440676065113	0.299981618282384	0.0579822766267217	0.520685159621604	-0.0308690038228294	0.74001557042965	0.568617289326547
TXN2	-0.00452896928066271	0.960021207544858	0.0311198073069555	0.730456704216238	-0.0605926608374656	0.514531926190069	0.567214633180469
COX8A	0.0272715459723738	0.762729711619845	0.018622217301884	0.836690209535367	-0.126088334194917	0.173663510435699	0.566370928373095
RNH1	-0.117935543572595	0.19023332878255	-0.0941888893591098	0.296111168051891	-0.128346553672708	0.166023525836205	0.562627410528575
PHPT1	0.0598077074146078	0.507621188405481	0.0365376917553832	0.685819356863218	-0.0640747705343307	0.490615872195309	0.562540022092574
RASSF7	0.260093300142635	0.00339718737556162	0.219195245934976	0.0140492285400473	-0.0173416582293234	0.85214104711538	0.560737178861019
NUDT16L1	0.28473312141092	0.00128944110651107	0.235034265094967	0.00832906076948392	0.0466299407537698	0.616081497748585	0.559396311794599
MBD3	0.188535704819252	0.03523574113259	0.12746653093239	0.156603605507417	0.042475799020347	0.647886880582669	0.559183001972869
DENND1C	0.253168888033732	0.00439067025495344	0.21641929951226	0.0153448992279279	0.112191844917635	0.226445923247991	0.555718356936705
TOMM40	0.0755846668611901	0.40215886961436	0.0591633287283076	0.512213290418461	-0.101258153011047	0.275253981940126	0.554847436203944
C19orf24	0.109214212898782	0.225353434016637	0.0439179948097941	0.626740338866176	0.0176624475236182	0.849437906388793	0.551416684197236
KCNAB2	0.0867171977586953	0.336250325832237	0.062943160107502	0.485585042602933	0.0235943671115819	0.799798907353371	0.550803392659551
NAT9	0.102773860321003	0.254067225630729	0.0850565841926926	0.345620371277165	-0.0463015732190156	0.61857086012087	0.550448500818858
RNASEH2A	0.0282920819173718	0.754128717557527	0.0622008151020403	0.490755638271395	-0.135205290632689	0.144349797177542	0.550284370161892
PMM1	0.16945682751495	0.0588598740410375	0.115275405753131	0.200495014674971	0.109913977415891	0.236074744495395	0.541185678404379
MRPL12	-0.0716564365500624	0.42712771507453	-0.0698963564456006	0.438598429309892	-0.163525383966926	0.0768336001493033	0.540852575581871
TCF25	0.0324846191996803	0.719119869079933	0.0788728823767072	0.381938749926832	0.106505437556428	0.251010828980307	0.531154159314979
POLDIP2	0.0148446729722346	0.869486979913198	0.0603063180634158	0.504082595123695	-0.0721207507530678	0.437687882518375	0.528827075190454
NCKIPSD	0.0903285927298304	0.31643620644931	0.0790439142030655	0.380904166287458	-0.0551143430990806	0.553333347120229	0.525968307166965
CUTA	0.36405447903877	2.99948941983317e-05	0.284955398525342	0.00127770299077873	0.0390829169353004	0.674346410198459	0.524265289491207
SH3BGRL3	-0.057543264359702	0.523852340187223	-0.0982320785715974	0.275769167036471	0.0495039992056184	0.594481407124117	0.517509249274038
GALT	0.201814525186329	0.0240104050115752	0.181740052060738	0.0425166486419892	0.0440930651574192	0.63542488252044	0.512849965527463
HIGD2A	0.0395899976695905	0.661129132598831	0.0330565824443419	0.714386772126894	-0.00348932225887398	0.970086053555776	0.512597878227782
MON1A	0.0815223113092261	0.366103595258995	0.131315903011863	0.144362675941636	-0.0799051927742715	0.389717917270508	0.511312751398448
ATP2A3	0.376106569346538	1.54229417804328e-05	0.279274576902231	0.00161039058121878	0.0945673066350859	0.308386568814915	0.508960571171652
DCXR	0.179186681761781	0.0455591560098246	0.153995548657076	0.0864058652042216	0.000766189382234705	0.993430015069234	0.50569270994898
IMPDH2	0.204570472603531	0.0221114773318126	0.163092099762785	0.0691720720863657	-0.0257866472064989	0.781642737216741	0.504380122443146
RMND5B	-0.0706440636270071	0.433704281311658	0.00571005258542678	0.949607659040045	-0.114310679363833	0.217740706918557	0.498512744335422
EPHB6	0.248382516889059	0.00522198043986074	0.203199296074505	0.0230394847783827	0.0884060076028238	0.341108301160566	0.486231525490962
NTMT1	0.0874426855152883	0.332207910643003	0.0150178303739976	0.867978316039761	0.0342446308194781	0.712768855690266	0.485896746286887
LYPLA2	-0.0279670705947893	0.756864675467158	0.0223859420732078	0.804289868116207	0.035904082820061	0.699503450029127	0.481202051707795
NHP2	0.279008950218771	0.00162771984166852	0.218073852816931	0.0145606836011185	-0.102905782198788	0.267477606860403	0.469517538070366
PPOX	0.169358170122247	0.059009514613398	0.143366725250524	0.110703990235118	0.0342365472893185	0.712833688399409	0.465555770240691
EMP3	-0.0311618507688437	0.730106584972211	-0.00256151892366405	0.977382217689296	-0.136469779887635	0.140599082709373	0.464947493351186
INTS1	0.269606848587905	0.00236167425360456	0.190040446154448	0.033774292021146	0.00178873920263009	0.984662530490869	0.455192982097288
TBC1D10C	0.334999322009934	0.000134142176718151	0.27714290682794	0.00175431601620112	0.12565513480768	0.175158278411082	0.435972490523148
XAB2	0.174383719828777	0.0517734855187197	0.0973059852138116	0.280343224428986	-0.083845406573221	0.366690725030244	0.428824093644878
NDUFAF3	0.0407710078857399	0.651670968542847	0.0160136627402741	0.859311333454122	-0.0396239859844937	0.670099060967586	0.408563075543015
FASTK	0.320040676384334	0.000274342754357968	0.284644355580043	0.00129415610088	0.117280614760432	0.205942487439064	0.384294644642438
ARFGAP1	0.0525976292894344	0.56019289687635	-0.00642504791345747	0.9433075991996	0.0784116115529635	0.398668633018944	0.349125026627458
