# Supplementary material for: Meta-analysis of peripheral blood gene expression modules for COPD phenotypes
Source: PLoS One. 2017 Oct 9;12(10):e0185682. doi: 10.1371/journal.pone.0185682 (PMC5633174; doi:10.1371/journal.pone.0185682)
Supplement: S2 File — These files provide the results from correlating genes with phenotypes as well as the genes’ module memberships kME, i.e. eigengene (EG) correlation. (ZIP) [file pone.0185682.s009.zip › kME and gene-phenotype correlation.COPDGene.red.csv]

	FEV1%.cor	FEV1%.p	FEV1/FVC.cor	FEV1/FVC.p	Emphysema.cor	Emphysema.p	EG.cor
PRAM1	-0.272717804532845	0.00209101531077097	-0.289171542384409	0.0010727230203045	-0.0431319642407264	0.642818736456128	0.897965898914931
TYROBP	-0.246348607293102	0.0056158621469422	-0.223531239934041	0.0122160896183712	-0.0983305411254495	0.289443979711436	0.894378565006418
CFP	-0.24206468174878	0.00653316860861852	-0.258584849460672	0.00359451564550149	-0.026472080673723	0.775989586643683	0.892433893104396
PILRA	-0.271985778518758	0.00215204368260317	-0.276070215951601	0.00183107385532194	-0.0362218961355308	0.696973048295272	0.889548131123095
FCGRT	-0.237546267923612	0.0076426733649873	-0.256236078934338	0.00392231905479648	-0.0107041605749603	0.908411481481677	0.880718217271846
LTBR	-0.324304822116481	0.000224563685859036	-0.29431821621296	0.000863385913441342	-0.0542309559161508	0.559720066073822	0.871562355139915
BRI3	-0.229374233206811	0.0100786088682793	-0.217787611225888	0.0146938044418994	-0.0558487867851548	0.548050439000064	0.870706715406233
TALDO1	-0.313883167510173	0.000364426281291891	-0.249546621163273	0.00500780906104315	-0.0950575585792944	0.305874013831694	0.863534039566159
GRN	-0.165518024931728	0.0650808928994975	-0.137135964457304	0.1272496170861	-0.146230434881273	0.114091848502974	0.861897193566763
GLT1D1	-0.287650158535507	0.00114294388358265	-0.240905402200307	0.00680325908128663	-0.093283847854031	0.315027957951006	0.860082285268867
NFAM1	-0.259882496309355	0.00342416499140088	-0.311437556819705	0.000407247338539679	-0.0314301853792717	0.735462496132184	0.845493615028325
FES	-0.210991024743431	0.0181812225934901	-0.228365449047685	0.0104222875141108	-0.0946144154335143	0.308144551443812	0.842954918679192
SLC43A2	-0.28944398345256	0.00106057253913418	-0.325280230058961	0.000214421636407188	-0.0275926570692597	0.766772874333044	0.837757584403156
HK3	-0.247315650545953	0.00542540092352744	-0.209138645996512	0.0192477704034879	-0.0747631116771671	0.421040811148111	0.835607010219469
S100A11	-0.270247896969469	0.00230344002834904	-0.204344390140193	0.0222622412602669	-0.102060752640568	0.271447101635755	0.834715673320147
SERPINA1	-0.259667254255734	0.00345190918576438	-0.169288681122591	0.0591151005594066	-0.0778545454798053	0.402038043771803	0.833857218876761
ATP6V0B	-0.248780837585025	0.00514779494787355	-0.269131567684566	0.00240570575574666	-0.0564303944344586	0.54388442204022	0.831658804669909
PFKFB4	-0.282042558831986	0.00143953447128846	-0.252306450068936	0.00453108424894519	-0.037091054883262	0.690069926040104	0.822159840237664
CDA	-0.245595191033687	0.00576835459751003	-0.201398949153689	0.0243085343401802	-0.0362542938935862	0.696715286404918	0.820675352283554
TKT	-0.353442147413755	5.27266912005515e-05	-0.344886693967423	8.19022130490132e-05	-0.113697336808558	0.220235828224958	0.819003241668814
ZNF467	-0.329086845123404	0.000178769169507295	-0.286207460883117	0.0012133842834382	-0.133798034206618	0.148612441612536	0.818613792612863
AIF1	-0.275947063496687	0.00184007850283602	-0.262440393204723	0.00310947295882455	0.0192109977416535	0.836414106206651	0.813544911330505
CD14	-0.256520192775266	0.00388129003040164	-0.233598846004898	0.00874526206215545	-0.080054876818146	0.388827592654534	0.811124594168329
HCK	-0.322244173694376	0.000247468564910596	-0.285416629193383	0.00125365635285794	-0.035728024016644	0.700906635925227	0.810213491850078
ARRB2	-0.205892938022342	0.0212470438215375	-0.187898918738419	0.0358700694089524	-0.0206137913150378	0.824654150912545	0.809248486091364
LILRA2	-0.319751433086352	0.000278064398041579	-0.257747849682717	0.00370839515326497	-0.108075260742979	0.244052982640348	0.807892276240872
GAA	-0.23390485626679	0.00865502578985218	-0.200463488192168	0.0249912386221478	-0.0469167482861881	0.613910761750303	0.799354408220406
TPD52L2	-0.155472002648363	0.0833963261701993	-0.136477499739898	0.129103668939201	0.00462995378856383	0.960314405808624	0.798620596463927
LILRB2	-0.281328679687392	0.00148194348982058	-0.235918715105273	0.0080814174820909	0.08924195538923	0.336544468399186	0.796008769341579
STX10	-0.239403201357767	0.00716796214973991	-0.199247828984687	0.0259028805317616	-0.0728472145225587	0.433074240613945	0.794066048894555
SECTM1	-0.222626298306267	0.0125803744482014	-0.218910687328167	0.0141775070651884	-0.0594969494635756	0.522179367044888	0.791897125088593
CNPY3	-0.144415438152706	0.108092136711285	-0.210475682418813	0.0184726833121809	-0.0365901592685821	0.694045127213412	0.791416025359676
ATP6V0D1	-0.207364530424854	0.0203194631778506	-0.155022066862796	0.0843044370253533	-0.184148867134275	0.0459143307048367	0.782493697761105
PLIN3	-0.191843095170054	0.0320912283037573	-0.145971871697379	0.104304899422273	-0.106429529761591	0.251350699455518	0.780871338103036
SIRPB1	-0.232747827192307	0.009000590633614	-0.252978604516991	0.00442131106265398	0.0567233115857086	0.541792179174409	0.778588434957129
NCSTN	-0.204460359177669	0.0221847969501648	-0.206529771239883	0.0208412537420804	-0.088092037182049	0.342832469352425	0.777704339979238
ACSS2	-0.30224560374856	0.000613115886797658	-0.231054760764002	0.00952817911460256	-0.00650017806646436	0.944305821725865	0.770360233604551
TFE3	-0.213561734684195	0.0167859747210795	-0.220005059320088	0.013689687454225	-0.0051586156449823	0.955787332720832	0.767093526755116
LRPAP1	-0.107245249464401	0.233877752231598	-0.156113749277058	0.0821146408989167	-0.138635181724009	0.134348538676113	0.761802248190164
CEBPA	-0.17279764947164	0.0539734469417746	-0.185418945016851	0.0384328954920685	-0.11393903840583	0.219250162811081	0.750980488540711
SPG21	-0.217765202094981	0.0147042707175415	-0.162506621767297	0.0701900761779661	-0.064787947577923	0.485791409429802	0.7496006148829
IMPDH1	-0.250696325853065	0.0048040217378389	-0.176565017706893	0.0488694434201725	-0.0346139209331245	0.709809212100316	0.74714218856231
ALDOA	-0.185185913197796	0.0386814227832694	-0.155655086083101	0.0830290540971479	-0.0730435129686204	0.431832367098654	0.746084680040166
SEMA4A	-0.255358628874202	0.00405149966852494	-0.231341671254256	0.00943690025415718	-0.102580020820983	0.269003168030993	0.746017098385389
OSCAR	-0.243100068828919	0.00630004042601368	-0.181404016484039	0.0429070902956584	-0.116628227439859	0.208493999913287	0.744982178371025
PRKACA	-0.191770640522164	0.0321574803179442	-0.17387460962396	0.0524714248073875	-0.087014714769236	0.348790288028101	0.742873474835375
MBOAT7	-0.20480055906186	0.0219589447543081	-0.160248699124186	0.0742303205395762	-0.125124367153837	0.177002599470363	0.739570134751675
SHKBP1	-0.152340815378171	0.0898810934630187	-0.195546234950025	0.0288556115060171	-0.0250569225861108	0.787673714484785	0.739347896193958
SLC11A1	-0.193642522850789	0.030482532697587	-0.224396447904459	0.0118764663018504	0.0772983915315603	0.405418698639701	0.737877494756587
LST1	-0.231154648699261	0.00949631250558206	-0.221514137622092	0.0130410593565761	0.0024965678135009	0.978594517251223	0.735175737063848
TOM1	-0.111858449916897	0.214253837936023	-0.164512558476781	0.0667519710046139	0.0227956865220467	0.806440666045512	0.73263907913604
DYSF	-0.272733947217522	0.00208968735754366	-0.258011269114144	0.00367221062761143	-0.0286344149148316	0.75823352800028	0.732043404667598
TYMP	-0.125007729277433	0.164819657985159	-0.137364385896884	0.126611249384906	0.0473046370735491	0.610980288101434	0.731631795628494
ITPK1	-0.259800106242789	0.00343476110459389	-0.287658145878421	0.00114256451173567	0.0266145596649921	0.77481594150647	0.727896831655582
NCF4	-0.118012475853783	0.189942350572298	-0.139927895493977	0.119614883013226	-0.0861956516002843	0.353363046193415	0.726539711942117
SLC16A5	-0.0900360502719549	0.318012495855343	-0.0867125233584917	0.336276472516793	0.00527348115929593	0.954803889692463	0.721057370729684
ALDH3B1	-0.143730473492321	0.109792544217049	-0.103199650015609	0.252094626074666	-0.0681393501680534	0.463463218357166	0.717414003061602
THEMIS2	-0.111251761621176	0.216765413859432	-0.12086541833708	0.179379307438933	-0.109065969361563	0.239731355396122	0.716897090898797
GLA	-0.289507785885402	0.00105774527686015	-0.28649838678799	0.00119886872345835	0.0268237000773131	0.77309410497554	0.716553531407378
ZYX	-0.210902073199621	0.0182312448218217	-0.205759555649795	0.0213328906818546	-0.028322656989609	0.760786026308137	0.715641917594745
GLIPR2	-0.270150447067103	0.00231220802191895	-0.245194183623853	0.00585101361908463	-0.0288399957345466	0.756551768123068	0.714950327472655
RHOG	-0.108510952826596	0.228372565610009	-0.104752829011368	0.244988583378553	-0.061923361289294	0.505322276259755	0.71351221584848
MICU1	-0.270361119108768	0.00229329072047678	-0.230044826853878	0.00985569989786081	-0.158952360847197	0.0855720947319809	0.711658300404984
MSRB1	-0.287524679594078	0.00114891882392262	-0.216407571799078	0.01535058643054	-0.111930371226406	0.227536935982857	0.71032364565673
SLC12A9	-0.139978505715046	0.119479831614733	-0.164568647098966	0.0666578419480416	-0.0291338422376723	0.754149924586305	0.708902587534665
DOK3	-0.358247357206934	4.09426677907764e-05	-0.326856972705021	0.000198921244811685	-0.0378852031870951	0.683784716604207	0.708541104137112
RBP7	-0.28298155530536	0.00138543471552101	-0.260786399132425	0.00330983006113743	-0.0717841009176961	0.439835313528746	0.708165963815561
ABHD5	-0.299423312897328	0.00069334712278862	-0.295036791992702	0.000837340564247985	0.0303358531309989	0.744349567440423	0.707783369807407
ATP6V0A1	-0.109932629630338	0.222298417610384	-0.112019601056576	0.213590200755338	-0.0829251435401517	0.371992495277073	0.70719887342077
KCNQ1	-0.156355888029035	0.0816351648691979	-0.155870771069502	0.0825980440891849	-0.0200716213640595	0.829194838965709	0.70243834313355
RAB24	-0.304185295572483	0.000563022062101319	-0.326633876660213	0.000201049391606579	0.0716441217331584	0.440729969984193	0.700626330383436
CPNE2	-0.186443449649965	0.0373561123668505	-0.151744721549665	0.0911598865705728	-0.185351306975335	0.0444900234974881	0.698793436513592
ATG16L2	-0.23287980407706	0.00896056823441961	-0.274658081557402	0.00193676671386841	0.116936694247247	0.207284769677949	0.698544466576348
PTAFR	-0.264458046796238	0.00287988912031419	-0.163419938387171	0.0686072926784861	-0.0863748283395237	0.352359534835188	0.696675805870804
NUP214	-0.411620622413776	1.85165186611053e-06	-0.369128285965989	2.27421727851199e-05	-0.0905731053999404	0.329357517281218	0.693157936288272
LILRA5	-0.281165356451781	0.00149180438552589	-0.230726738585969	0.00963348942056965	0.0389611402701333	0.675303767020038	0.691626508762718
RARA	-0.263724428743634	0.00296153510897287	-0.320602125355054	0.000267249965509834	0.00404281690466337	0.965343690761386	0.684507903113295
PADI4	-0.136024179453769	0.130392090228187	-0.13982757701382	0.119882928037207	-0.0252697950445569	0.785913064953885	0.684084794145184
TREM1	-0.259637500821119	0.00345576019038913	-0.268917556898125	0.0024257736407153	0.0182796600163056	0.84424188449994	0.68404591433283
DNAJB12	-0.167487167521555	0.0619069389302644	-0.153945778630254	0.0865088040629231	-0.00620155924632189	0.946860590575767	0.683878085173519
TBC1D2	-0.238274868290699	0.00745319176043057	-0.20783974881301	0.0200274724438159	-0.136719771812169	0.13986639671108	0.68251384412112
ARAP3	-0.255309594250478	0.0040588299494895	-0.177678269512077	0.0474401911581049	-0.100986205411872	0.276551998762618	0.681573802337087
CD55	-0.26218946103388	0.0031391492466331	-0.238724614021367	0.00733831785679941	0.00130270488597231	0.9888296925403	0.68121852775555
MYO1F	-0.213621562249742	0.0167546408971452	-0.198309254575714	0.0266260234854039	-0.0553608707748386	0.551557311844693	0.673996672315241
TMEM120A	-0.211646713257351	0.0178161426881521	-0.173994698355949	0.0523060988600303	0.0291002853327589	0.754424093928772	0.671693669717248
RAC1	-0.178275717497043	0.0466875818095444	-0.147198378766537	0.101394454745613	-0.0382735776721154	0.680718787987457	0.67000980030238
GNB2	-0.135887763239156	0.130781733306756	-0.154482176771703	0.0854045174707438	0.00118219896848401	0.989862937316335	0.667583374874751
SIRPB2	-0.242762091167977	0.00637531334866205	-0.176614006043442	0.0488058070584912	-0.115734817945751	0.212024735255366	0.665004774558031
C15orf39	-0.0681224384943276	0.450334239772654	-0.140404300907231	0.118348281694724	-0.000222477925861086	0.998092258150545	0.662043934281588
TSEN34	-0.285270504886715	0.00126122961991628	-0.227034275722335	0.0108915387007593	-0.101672755299855	0.273282978206846	0.657690013776087
STRN4	-0.0873315243696018	0.332825280022637	-0.176410960642825	0.0490700136767637	-0.0204225254852715	0.826255354573038	0.655449660689229
TRIOBP	-0.295276760850398	0.000828804337940923	-0.308922417703548	0.00045608885783755	-0.0185424368506693	0.842031704945709	0.651726103426271
TNFRSF1B	-0.0902446837434682	0.316887809452437	-0.103677718120958	0.249892429772154	0.0531371516712826	0.567676624911846	0.645877080610145
DNTTIP1	-0.274994911353206	0.00191106572722768	-0.301001184392838	0.000647377404377157	-0.0149785143907804	0.872105000286697	0.645194632244765
S100A12	-0.259126417825315	0.00352251570461643	-0.188639724026056	0.0351330273070624	-0.0938451808613519	0.312111953139537	0.64510196802194
RELT	-0.0908173346125545	0.313814065432182	-0.185853673785243	0.0379728421429697	0.0492481135908479	0.596390614620355	0.64161670202406
LPCAT2	-0.317894970087609	0.000303085687087387	-0.254419997391463	0.0041938983353132	0.0116342129348179	0.900492845895411	0.634597183533817
NINJ1	-0.0754374478736875	0.40307874305419	-0.143045153845228	0.111514658745601	0.032241355693701	0.728897388786227	0.632352224071538
PLOD1	-0.214239545639997	0.0164339373781264	-0.175813548219359	0.0498542626158864	-0.0328345318765288	0.724108950024366	0.628311348593892
TST	-0.22185928278119	0.0128965393398578	-0.237152694159522	0.0077467909921418	-0.00981049281247593	0.916028813674231	0.625195054909157
VPS37C	-0.258147661685056	0.00365359997487166	-0.266149430156499	0.00269933204147171	-0.0760844738643116	0.41285563874285	0.619708627014744
FAM49A	-0.230329494815682	0.00976239420366975	-0.281874479991269	0.00144941876704902	0.00118015922220732	0.989880426707838	0.609907336260864
ICAM1	-0.0171436025647966	0.849497473153227	-0.0960253740914314	0.286751700864862	-0.0399326061044281	0.667681060808741	0.60955522579466
RNF19B	-0.0630669832831633	0.484725430088951	-0.130148531165321	0.147995798681718	-0.102986143234194	0.267102175523658	0.609457291138414
MTX1	-0.186267295345711	0.0375394290263055	-0.104303449097349	0.247030141457308	-0.162370918138503	0.0789688298038919	0.604437977621731
SIGLEC7	-0.140195548643275	0.118901998747852	-0.18280340206566	0.0413006410575218	-0.0702269122258866	0.449845639845949	0.599509647606243
PITPNA	-0.145196565650394	0.106178212487062	-0.125212274030954	0.164124187366583	-0.152439726566092	0.099365428705992	0.59134104309802
CYSTM1	-0.323113157611355	0.000237557595942468	-0.324682063830182	0.000220589604617001	-0.0491671862108891	0.596995001198587	0.590482548044789
LATS2	-0.277930892978797	0.00169980508307146	-0.273936662883139	0.00199287044268323	-0.0189691379084285	0.838445404360038	0.587220977866336
RNF24	-0.164630250552349	0.0665545822326677	-0.209799916460072	0.0188609887356679	-0.0586390613628767	0.52820692798331	0.584895114394365
SLC22A18	-0.17317611294352	0.0534416194950654	-0.141347332736114	0.115871741768108	-0.0375256472384807	0.686627740072811	0.579405273626626
SLCO3A1	-0.219901537481725	0.0137351970042398	-0.185282248415523	0.0385785186805121	-0.0446896921950335	0.630852888286908	0.578751136143784
ARAP1	-0.164808974475226	0.0662557413764791	-0.264337337493928	0.00289318205804137	0.0576127829862062	0.535463277997391	0.577031606669544
PHC2	-0.134802303931375	0.133913968126417	-0.142781707277497	0.112182238657662	0.075820324950585	0.414484423826652	0.574425237415686
ARPC1A	-0.130512019779447	0.146857218584466	-0.0753142109726954	0.403849725002077	-0.127675699248679	0.168266626821216	0.565496839414803
CEBPD	-0.316955746192235	0.000316523040291334	-0.282760322296082	0.00139801146589483	0.0827899978738021	0.372775020230981	0.56450509700937
UBE2R2	-0.246064037646265	0.00567303204455195	-0.190487982668759	0.0333496373563205	-0.0752812778993264	0.417819888321895	0.564491370545506
ARID3A	-0.272127020164967	0.00214014439081614	-0.272928576439619	0.0020737365109454	-0.030108893494156	0.746196965439017	0.563628093185729
CARS2	-0.124207408488597	0.167561892026814	-0.191254615857977	0.0326326862783167	0.145963663642543	0.114760619000169	0.558509033523016
SH3BP2	-0.153705344061482	0.0870074709937822	-0.154063781664133	0.0862648983796783	-0.0720081716086086	0.438405341943289	0.555341693735003
BASP1	-0.206738947496814	0.0207094305511785	-0.256947423412597	0.00382031809888204	0.0358934083701734	0.699588496448009	0.555059154889143
INPP5A	-0.156757212050666	0.080845418281726	-0.097705718225701	0.278362701159043	-0.0877705987890154	0.344603332833734	0.546631510343718
ETV6	-0.0994833842045551	0.269669149516336	-0.114077926575579	0.205242399155087	-0.109599432227766	0.237426493588478	0.545521984840559
EDEM2	-0.00668273498000149	0.941037871424903	0.00793845814318007	0.929984466024785	-0.163618510192455	0.0766634040625351	0.540902050802727
TCIRG1	-0.138428559621246	0.123669624933907	-0.11994917534163	0.182723594476517	0.12947239468295	0.16230911629418	0.540129805743586
WAS	-0.131675498266843	0.143257250465969	-0.113799199298466	0.206358893417136	0.00450016322650236	0.961426035856768	0.536527749067129
MKNK1	-0.112985073875208	0.209644954378407	-0.0715942603061264	0.427529961906361	0.0233076642874205	0.80218148606728	0.528815622423129
JDP2	-0.0164425793225873	0.855583453431154	-0.0307819394797004	0.733272326123692	0.0626801937947856	0.500122804201516	0.528482213320074
KCNK6	-0.286070165515993	0.00122029008178384	-0.26393563336639	0.00293781844400246	-0.071842360569684	0.439463258869338	0.526044750594447
WWP2	-0.136560091160223	0.128869984234486	-0.126485576432726	0.159843880692055	0.0342148208352825	0.713007952226968	0.521113605318261
CCNY	-0.187062488681867	0.0367178620746812	-0.156781445104882	0.0807979280543845	-0.130995790649655	0.157382087474135	0.507960111621455
GALNS	-0.221826507395153	0.012910202726681	-0.241765309491425	0.00660198855183931	0.0481133662536064	0.604890174474421	0.507245006729195
MED25	-0.0270010586855549	0.765014264832781	-0.00957935731297371	0.915560983693759	-0.0707796686078502	0.446277755409324	0.505957288547692
ACAA1	-0.110339923658935	0.220579496878964	-0.108412179286462	0.22879887359754	0.0884516034898687	0.340858367874481	0.505131726342293
TFEB	-0.127588176949895	0.156205240041143	-0.122901508113663	0.172108908322573	-0.0605690099990897	0.51469638665418	0.487928848521803
PLAUR	-0.0779184575913398	0.387743331667555	-0.161054173236275	0.0727680201016931	0.0768617187169432	0.408084783621114	0.472958309835145
PPP1R9B	-0.0227702615938932	0.800999045232581	-0.001555611372038	0.986263065422534	-0.0610950745986788	0.511044679791793	0.465994142250254
RBPJ	-0.318810943149538	0.000290490958817739	-0.243085543685594	0.00630325908229251	-0.0972010089582657	0.295046507254252	0.453379748334187
UNC119	-0.0573810647203989	0.525024965842427	-0.0975293650297012	0.279235300960761	0.0979638952445184	0.291254753409281	0.44976638563518
PSENEN	-0.133836710724382	0.136748197685244	-0.122370302327096	0.173984376707606	-0.0294090766396977	0.751902339110535	0.448971805382708
DPEP2	-0.0522523289565753	0.562774527955934	-0.0740340653916509	0.411909885966236	0.0557591068403927	0.548694192696474	0.437991649702106
LINC01000	-0.11626642949127	0.196626402768721	-0.125552871277014	0.162970975325403	0.172444749958105	0.0618592976787524	0.437181688413999
ZFAND3	-0.0934680031707832	0.299839673685207	-0.119058953930803	0.186016411147983	0.0578304843377839	0.533919877005722	0.432346401502418
ST3GAL2	-0.0575067047175548	0.524116533032125	-0.032813290622019	0.716398741138309	-0.187227053113416	0.0423417600732602	0.432014165248255
PPIF	-0.111092039854294	0.217430097729706	-0.239566168675642	0.0071275759366715	0.0300320663246443	0.746822647453558	0.431306695038164
FAM53C	-0.0510150947137647	0.572070959900728	-0.083566252361147	0.354168142162124	0.0688203179742715	0.458996393702771	0.425323956051284
DEF8	-0.0856604920482854	0.342193961923175	-0.050317622390422	0.577343257031977	-0.0962465009279481	0.299836442350453	0.41415013096756
RIN3	0.0451532471175494	0.617066535712793	-0.0490768773548994	0.586777690554488	0.0344767199420801	0.710908295925127	0.411894047558126
GSN	-0.126731132011955	0.159028104743544	-0.0905287717291333	0.315360517158326	-0.107111110004222	0.248310322819796	0.400446525667146
PLEKHM1	-0.0882608056563232	0.327686716879154	-0.0759731426274208	0.399737521432721	-0.0258726196056268	0.780933043501644	0.399888063268379
VASP	-0.214626189557836	0.0162360080472994	-0.130451183965096	0.147047316280303	-0.0640957199278579	0.490473793384893	0.394495805819151
SERTAD3	-0.00260285480842984	0.977017327694074	-0.0855057072842418	0.343070116716605	0.0581844671383163	0.531415048108248	0.393461725199447
ANPEP	0.0415063121122534	0.645809976377117	0.075365587358701	0.403528203443655	-0.0710312181989551	0.444659354831695	0.393088003641688
MKL1	-0.0261650583251723	0.772087874285903	-0.0818428128020334	0.364215839361799	-0.00633651553283261	0.94570593284492	0.387929356329202
PPCDC	-0.0908203124052288	0.31379813272933	-0.164875444589462	0.0661448769163661	-0.0379228714486121	0.683487127180859	0.37550042258393
ABR	0.0113525903984213	0.900005241647705	0.01500506670239	0.868089505598706	-0.0621832350446694	0.503533770400785	0.355651345982078
ITPRIP	0.0085239796081842	0.924834886922474	-0.0747440251360539	0.407428196740157	0.0972360645573147	0.294871559114449	0.315262587294378
TMEM8A	-0.187030047704593	0.036751080508392	-0.187094134703143	0.0366854819940051	0.083524947947945	0.368531633421562	0.298845810711853
KLF7	-0.0218500519947624	0.808884260689584	-0.0683130449545378	0.449064870357604	0.0621515387311149	0.503751734310545	0.297890906965504
GMFG	-0.0131191792663532	0.884545415223045	-0.0100214103786045	0.911679836211729	0.00849162498614097	0.927284130076062	0.276888980943032
MLLT1	-0.212191365286983	0.0175177274361432	-0.167867553687416	0.0613086420028905	0.0180107667578058	0.846504761945821	0.250190179998622
TBL1X	-0.0934819683377082	0.299767151803551	0.0020419148920016	0.98196936444013	-0.12164202854661	0.189458421348143	0.236672472697869
GSK3A	-0.0374879969917141	0.678095192613012	-0.027163051603139	0.763645818160032	-0.0951709289567623	0.305294900012627	0.168757831614691
