# Supplementary material for: Meta-analysis of peripheral blood gene expression modules for COPD phenotypes
Source: PLoS One. 2017 Oct 9;12(10):e0185682. doi: 10.1371/journal.pone.0185682 (PMC5633174; doi:10.1371/journal.pone.0185682)
Supplement: S2 File — These files provide the results from correlating genes with phenotypes as well as the genes’ module memberships kME, i.e. eigengene (EG) correlation. (ZIP) [file pone.0185682.s009.zip › kME and gene-phenotype correlation.COPDGene.salmon.csv]

	FEV1%.cor	FEV1%.p	FEV1/FVC.cor	FEV1/FVC.p	Emphysema.cor	Emphysema.p	EG.cor
UBE2L6	-0.0756914837240113	0.401492221369418	-0.0967974703395248	0.28287635317433	-0.0135647156424637	0.884088236150912	0.890901076669379
RSAD2	-0.0361515154650844	0.688967577082279	0.00433601854703623	0.961723131068101	-0.00995543720462779	0.91479281936703	0.890212833482469
IFI35	-0.0378743324384546	0.674964496879696	-0.0384254965741907	0.670507712001785	0.0193451147653134	0.835288166083344	0.869640268920512
HERC5	0.0125296640605645	0.889699867419473	0.0190716620560394	0.83280556623751	0.000475571591316979	0.995922000898828	0.852053375688827
XAF1	-0.0108330144678096	0.904559577293811	0.0369152000762737	0.68274699794338	-0.00454156313273393	0.961071445848621	0.842952274577044
IFI6	-0.0468159770973137	0.604148158589119	-0.00668801438789943	0.940991374870256	-0.00819938013374764	0.929780193502336	0.840637343036502
IFIT3	-0.153212597737495	0.0880365984834538	-0.082832961869303	0.358421916841132	-0.0799908405677957	0.389208332269901	0.838123354081666
OAS2	-0.0674920130487916	0.454546913312166	-0.0207160407330346	0.818627879116169	-0.037627442607492	0.685822393685847	0.827756352267617
IFI44L	-0.0692888993901335	0.442597541177068	-0.0530523183054263	0.556802095947314	-0.0240757469029083	0.795802653586702	0.823503830095711
PARP12	0.127484661225419	0.156544184351438	0.116927625306996	0.194075536373654	0.0693433070333442	0.455582064029875	0.822548927793009
CMPK2	-0.0939758915039281	0.297209613007872	-0.0712304303794461	0.429888110136884	-0.0448467307197439	0.629651796742139	0.82223121585342
IRF7	0.0450886993960366	0.617570434531531	-0.016329919231243	0.856562321158629	-0.0360158798872211	0.698612954286907	0.791563990357735
MX1	-0.019602760454586	0.828220373496953	0.0336874222080918	0.70917902488354	-0.127276132348798	0.169613264051705	0.78503223976137
OASL	-0.103583071506026	0.250327357265883	-0.0423902832021865	0.638792658324496	-0.011144532143517	0.904660909370669	0.783176364627134
LY6E	0.0932014447261377	0.301226141857877	0.0498833977710407	0.580637000443081	0.032044993000152	0.730484847858681	0.768372822445131
STAT1	-0.0321542043882001	0.721858980236604	-0.0419286873084978	0.642453057831324	0.0337911407008657	0.716409156828758	0.767918694066109
EIF2AK2	0.0506352259430031	0.574939642153569	0.0547887642522911	0.5439443884845	-0.035456413063391	0.703073346215729	0.765853218979375
STAT2	-0.117778262450257	0.190829216397441	-0.125389205874948	0.163524366627798	0.0868707664252398	0.349591240084207	0.757475003503786
IFI44	-0.119623329529996	0.183923869003315	-0.0914694655429031	0.310337382906747	-0.0040196910245259	0.965541811101081	0.748967680751312
KLHDC7B	0.169548452951279	0.0587211781762895	0.181135018231116	0.0432217943151351	0.0222105546780048	0.811315360439273	0.742357855811463
OAS3	-0.0324425130223721	0.719468728568017	0.0449634753868917	0.618548516409695	-0.128140872333565	0.166708879348932	0.732470425937413
SPATS2L	-0.0461363207955702	0.609414180613852	-0.0639902737333891	0.478341464407682	-0.0844622371567857	0.363163241024342	0.727023644848129
ADAR	0.114719899209996	0.202687371451046	0.0686241387829985	0.446997412725802	0.0781356308836759	0.400335797925419	0.713186162718503
PARP14	-0.0235912305326043	0.793981054822438	-0.0505619123719031	0.575494062089193	-0.0357880490510249	0.700428123899105	0.711816765210606
FBXO6	-0.0613081585577269	0.497011681266482	-0.0277651006145157	0.758566386615339	-0.113140734316831	0.222517588745489	0.657472250022077
GBP1	-0.122969465959378	0.171870059306809	-0.0888906326410825	0.324233093422342	-0.021458228618763	0.817593538962913	0.655133913497476
TAP1	0.0293775248063141	0.745013660502318	0.00984395887997268	0.913237584071693	0.00245077719760396	0.978987033909207	0.648939466152384
HERC6	0.310449148445796	0.000425834997632552	0.29501697389011	0.000838049126597676	0.0497451073700497	0.592684983778002	0.638487233071449
GBP2	-0.100581072310699	0.264393844329068	-0.101288540696345	0.261031355773347	0.0257926582250217	0.781593111005984	0.637032952370359
LAP3	-0.211263821605099	0.0180285538156018	-0.220417314996303	0.013509756988651	-0.0481835196819698	0.604363154571656	0.63451951772819
WARS	-0.131146984461184	0.144884169373197	-0.199294814473467	0.02586712485549	0.130698494494496	0.158334722164976	0.630058514747076
PSMB9	-0.00926015436303576	0.918364771062558	-0.0421252913306179	0.640892956345977	0.144280579193693	0.119050376790635	0.62048838147352
PSME1	0.0803521877796089	0.373046683062266	0.0734395086242102	0.415685208156123	-0.0303864449314165	0.743937959495424	0.611629116262313
VAMP5	-0.108518848821136	0.228338510522784	-0.0812630539828271	0.367635025476316	0.0348386665053241	0.708010117710445	0.604187693108433
IFITM3	-0.0833366817705476	0.355496467099489	-0.0739931555489822	0.41216901031063	-0.029676895618876	0.749717300123159	0.594353256694401
IRF9	0.0519226023843862	0.565245003227248	0.0754420516544257	0.403049958245967	-0.0503785778939662	0.587976935771064	0.584897915713315
APOL6	0.0389842387005598	0.666001311083482	0.0561902938928666	0.533674110541976	0.0548977942198793	0.554895687553431	0.561434057152242
MOV10	0.132362554275179	0.141163036287224	0.164234119928752	0.0672208538892422	-0.092870589519886	0.317186002951516	0.548002093004713
IFIT5	0.0813178737972509	0.367310877282918	0.101093662400795	0.261954653651573	-0.059516016770034	0.522045796825052	0.544476669917334
PSMB10	-0.00542122487205424	0.952153520018307	-0.0346214820352035	0.701492769703739	0.0292881218794021	0.752889810551494	0.5441328406835
SP110	0.0239515013487721	0.790906464754607	0.0354719738864031	0.694520306504354	0.0268814802479982	0.772618599263104	0.539867449730878
RNF213	0.0350476935141144	0.697995475084358	0.0241302402992509	0.789382275909623	0.0483254965470358	0.603297191967533	0.530791305441201
PSMB8	-0.110994171337626	0.217838093267194	-0.0968561807938912	0.282583111616749	0.0204738285552369	0.825825794799332	0.521732640647191
OAS1	-0.21493835764121	0.0160777170474514	-0.162330318611859	0.0704989923060037	-0.00919081219819828	0.921315282639514	0.502921251198432
TRIM14	-0.089480665734066	0.321018998815243	-0.015857360602086	0.860670590815483	-0.0817463018320586	0.378852107382848	0.48163581849058
TNFSF10	-0.26573737587806	0.00274235196589256	-0.188092416412793	0.0356763091318133	-0.0390014303688241	0.674986965755461	0.440327044396577
IFITM1	0.30131511890515	0.000638572077414526	0.298223299841304	0.000730293708319223	-0.0409817655339034	0.659486582881727	0.430443602022172
REC8	0.148345847618773	0.0987297689819282	0.0895456753585281	0.320666132828457	0.0484742592148543	0.602181177801314	0.423356632955235
TRAFD1	-0.191962133976918	0.0319826309417924	-0.148567931733602	0.0982204750731466	-0.0640977011384639	0.490460357942504	0.415948312796198
AIM2	-0.00489957633984654	0.956752776294283	-0.0144246723167922	0.873148248002555	-0.0531294033933856	0.567733177578423	0.404283149384104
WDFY1	-0.118082926194249	0.189676172970788	-0.124153624095896	0.167747386470183	0.00417160566300429	0.964240391280982	0.403252203018596
TNFSF13B	-0.285831694195597	0.00123237019167454	-0.27562794064283	0.00186359938702553	-0.0360811633819478	0.698093141673845	0.400411272381135
FAM46A	-0.082768604921021	0.358796756607899	-0.105636337144882	0.241008924516182	0.0548270266340783	0.555406717169155	0.392862738254541
TRIM21	-0.128187893529715	0.154252385330158	-0.0276583424722156	0.759466351737681	-0.106709382794693	0.250099250378688	0.330091988242432
APOL2	-0.109973295101656	0.222126370844121	-0.0654536728465045	0.468316664473042	-0.0133292924067018	0.88608628309703	0.330064245604372
DYNLT1	-0.043002210455264	0.633953529683119	-0.0338834923865304	0.707563131585719	-0.0136804695731674	0.883106093633549	0.323482996744458
TRANK1	0.144554448384728	0.107749574012147	0.133012513177855	0.13920336919055	0.00679651904334268	0.941771099242602	0.306317340324998
RHBDF2	-0.180066379357869	0.0444910978587983	-0.179522925174836	0.0451484234476366	0.0498353523233962	0.592013228581405	0.304968446436318
ACOT9	-0.170208707571125	0.05772963955713	-0.129123762964473	0.151241610232178	-0.0355646848634093	0.702209347763622	0.291037299967314
C5orf56	0.118735513378074	0.18722344326029	0.0956717492524244	0.28853840125862	0.0972973998765889	0.294565624711215	0.283350728623635
LMO2	-0.376130085776746	1.54025365858869e-05	-0.308394699094976	0.000466998638084412	-0.0385372393625589	0.678640334325025	0.267733048445956
NLRC5	0.250210585389353	0.0048891981505279	0.178421239123646	0.0465057780534979	0.161395321578475	0.0808101448961551	0.242806880463236
BTN3A1	0.158559767119823	0.0773735161839993	0.169258836479828	0.0591604959044396	0.0927791179905007	0.317664959725341	0.197328091545783
SP140	0.244269889540888	0.00604556642514217	0.24124658523097	0.00672275881251609	0.03405227500291	0.714312170517807	0.186965626488572
TRIM38	-0.0978421030013328	0.277689124312519	-0.0694441767087908	0.441573338748345	-0.0240151447354312	0.796305464032447	0.093241103957259
KPNB1	0.200093452039911	0.025265783891515	0.135504482923205	0.131881264096261	0.0731230984966686	0.431329453577199	0.0639268164473151
GALM	0.263112145782726	0.00303126814029357	0.210373365411714	0.0185310285526693	0.0441832218936921	0.634733119174292	0.0527223166045266
CXorf21	-0.186867673642678	0.0369177261429219	-0.148129094642526	0.0992288430827885	-0.187714307014933	0.0417981088597555	0.0453236188455018
