# Supplementary material for: Meta-analysis of peripheral blood gene expression modules for COPD phenotypes
Source: PLoS One. 2017 Oct 9;12(10):e0185682. doi: 10.1371/journal.pone.0185682 (PMC5633174; doi:10.1371/journal.pone.0185682)
Supplement: S2 File — These files provide the results from correlating genes with phenotypes as well as the genes’ module memberships kME, i.e. eigengene (EG) correlation. (ZIP) [file pone.0185682.s009.zip › kME and gene-phenotype correlation.COPDGene.tan.csv]

	FEV1%.cor	FEV1%.p	FEV1/FVC.cor	FEV1/FVC.p	Emphysema.cor	Emphysema.p	EG.cor
SLC35B3	-0.10107903150723	0.262024061998413	-0.0332418272275404	0.712856152214818	-0.0824420179849521	0.37479453248289	0.917294849236239
SLC26A2	-0.109368951725951	0.224692928695497	-0.0410667131017307	0.649311367638946	-0.0708076819488655	0.446097361693743	0.913090137820099
RNASEL	-0.184694757730906	0.0392096571719442	-0.10359478397656	0.25027350691895	-0.104737392446754	0.259009441974438	0.90774208981773
C9orf64	-0.178619405778354	0.0462591504434268	-0.0885755732492287	0.325957768032865	-0.142638522020782	0.123354096623983	0.90731458593055
VPS4B	-0.0667341759687203	0.45963988992823	-0.00716040254941391	0.936831802674177	-0.0895426264947494	0.334912487306373	0.902352818099661
ARMC8	-0.0835559954740217	0.354227423649533	-0.0028457554362146	0.97487323570299	-0.0990277952008417	0.286021102756336	0.896616648380787
HERC4	-0.0773461485888787	0.391249306518862	0.00763956704358743	0.932614301596173	-0.0556466162586422	0.549502209623107	0.890328075181843
INTS2	-0.047691402876096	0.597395215638837	0.0191553496092401	0.832082679694269	-0.078079749441183	0.400673873545141	0.888354241736089
LMBRD2	-0.131897403871455	0.142578302013375	-0.0823217974371158	0.361405843711475	-0.0800526467526856	0.388840848167494	0.887796396378802
AASDHPPT	-0.13185599318663	0.142704817753951	-0.066941749717968	0.45824177942019	-0.147603531505949	0.110697417525739	0.886401107818246
MED23	-0.0270371922535513	0.764708960991638	0.0141326028486026	0.875695890295174	-0.0934904295595538	0.313952761946965	0.885644299698521
UBR3	-0.105661508953012	0.240896203768714	-0.0528590340731294	0.558242287357728	-0.131780418653094	0.154888475631585	0.885432402746317
ETNK1	-0.0830289115471747	0.35728212885025	0.00964650148925662	0.914971339360814	-0.118940308194013	0.199552474618476	0.884888963162542
TTC33	-0.0568409870076229	0.528939012079538	-0.0349758600320329	0.698584466212663	-0.135928669033623	0.14219496360082	0.882137267102293
WDR36	-0.0532734395370816	0.555156683210809	-0.0146912920121622	0.870823730334766	-0.119571553540595	0.197160027764188	0.881921022063192
C11orf54	-0.0823682206925428	0.361134214125713	0.0132160528396909	0.883698852519956	-0.157344598967972	0.0888263404950778	0.881168891332843
ZCCHC10	-0.0310487603320863	0.731048477883252	0.0237579425367063	0.792557920366436	-0.196571498180991	0.0328883646392197	0.880182660271804
AP5M1	-0.0541758902516156	0.548465783284741	0.0131620869811676	0.88417043542758	-0.125565728470174	0.175467953875376	0.878523256886334
SEC23IP	-0.157109768708742	0.0801567051844612	-0.118882140201794	0.186675547773423	-0.0208926982452431	0.822320541712091	0.877537653724209
ADNP	-0.0251364695755939	0.780816704290068	0.0109645429589577	0.90340636697835	-0.083229279855273	0.370235155056077	0.874732573187798
ZNF200	-0.0262455048429988	0.771406371561534	0.0240752217962222	0.78985135935647	-0.152947614525399	0.0982304168840142	0.874707820606053
CDC23	-0.0202594205905477	0.822559154368973	0.0610509149452622	0.498822291522604	-0.0927460556261573	0.317838193607183	0.871897110085312
CMTR2	-0.0144205231641154	0.873184430896779	0.052122768654244	0.563744644021627	-0.137867567119435	0.136539569069546	0.871767747860122
CTR9	-0.0225356462832283	0.803007581152159	0.0306510913298773	0.734363704544823	-0.110485197082782	0.233633701845459	0.871363658307279
LIG4	-0.0659558943767465	0.464902944287017	0.0188694651713099	0.834552702372989	-0.175097367893168	0.0578972322584943	0.868671691157134
ZNF140	0.0196378051753311	0.827918019347354	0.074340087035559	0.409974563731991	-0.134944813221097	0.145131739017519	0.865368580779348
TMEM168	-0.184877574029981	0.0390123368753597	-0.113723631338869	0.206662344283072	-0.11469772083285	0.216176554756059	0.863153847815518
TRNT1	-0.0851425226669839	0.345131466001905	-0.0448738819684609	0.61924870991816	-0.0968944917380108	0.296579132464656	0.862592689478726
HEATR5A	-0.140827099030193	0.117232928197581	-0.0942951886583883	0.295563980224887	-0.16602771241589	0.072364834138308	0.862514866327177
BET1	-0.184603017017964	0.0393089912782932	-0.123497450060121	0.170022713197776	-0.105673265484498	0.254754114716843	0.861957757660004
TIA1	-0.0129909316532724	0.885666350801902	0.0196502401796172	0.827810740334086	-0.104910131903695	0.258220376383411	0.860779353935291
TOR1AIP1	-0.187388600985502	0.0363853356004411	-0.133903587088815	0.136550439045256	-0.098232401887377	0.289927930112509	0.859691508891607
ST8SIA4	-0.149859695600466	0.0952991080501676	-0.062709973551203	0.487206093956977	-0.134666219307392	0.145971605307677	0.859499335253159
CLCN3	-0.203905309146737	0.0225575677900597	-0.124823837164994	0.165446776581735	-0.071191771955068	0.443628126474085	0.859149812080471
SLC30A6	-0.166227915052896	0.063921712178302	-0.0971272443168219	0.281231868422862	-0.101842150813874	0.272480425965157	0.857726343984742
SUCLA2	-0.224333569130476	0.0119008666675433	-0.106666719531709	0.236424762280543	-0.216338683692095	0.0186246645552933	0.857571583339258
PSMC6	-0.0944698406494262	0.294666392068395	-0.0294315741385497	0.74456068732595	-0.105675057689477	0.254746012044172	0.855946328144788
AP4E1	-0.179290977622592	0.0454314237088307	-0.14850912809087	0.0983551242178521	-0.0986041881854681	0.288097391722323	0.854777035513115
USP33	-0.0499068295743175	0.58045904047207	-0.00836490403625625	0.926233635525731	-0.0469224421115946	0.613867701080864	0.854226455596149
ARFIP1	-0.18718266330961	0.0365950274790934	-0.110197061467058	0.221181349116019	-0.0945087171433835	0.308687740338768	0.853624148270512
CHORDC1	-0.0718769826503222	0.425702658354973	-0.065795719347124	0.465990205276638	-0.139589269113171	0.1316627761876	0.853534911988929
COG6	-0.073624126008086	0.414510767771086	-0.0181515047812086	0.840762894293472	-0.0978635280874938	0.291751749845702	0.853094902689532
CWC22	-0.0176542367199988	0.845069917337538	-0.0109571835986917	0.903470886794069	-0.0659345681178174	0.478088228887266	0.851737857888371
PHF14	-0.104742124334437	0.245037078950784	-0.0338878086862658	0.707527573821028	-0.103805973644746	0.263292521742191	0.851380668540401
PREPL	-0.0810358904815867	0.368980112351932	-0.00953741680724274	0.915929318639365	-0.0497370803169034	0.592744751351748	0.851219217230643
LARP4	-0.100356987677607	0.265465007661978	-0.0149045796151569	0.868964979525864	-0.0427708510994078	0.645605921371626	0.851167432402491
RSBN1L	-0.0375173615150618	0.677857041499248	-0.0205984679484389	0.819639696766068	-0.0659089359719491	0.478259706455668	0.851135320788844
CRNKL1	-0.133513977669751	0.137705614148811	-0.0888112227064283	0.324667239070621	-0.115881255514403	0.211443113861691	0.850333460341059
LBR	-0.119656242182776	0.183802371888992	-0.0366225044559768	0.685128657868078	-0.0676305196365961	0.466816447649036	0.850332733440837
ATF2	-0.0104695786370697	0.907747122265995	0.0432398169500695	0.632078679019136	-0.0743884460061821	0.423378666925723	0.849731086331503
RBM12B	0.008862487633293	0.921859161115673	0.0643239253716691	0.47604569000684	-0.126144539438004	0.173470264033533	0.848896971634941
ZNF189	-0.0782521094812378	0.38570813073916	-0.00219162856952596	0.980647601370334	-0.105668132739799	0.254777321160875	0.848761429456029
PBRM1	-0.0519569497478709	0.564987415656308	-0.0082603750150617	0.927152880200468	-0.178502429065866	0.0531188523316346	0.848310643454738
ANKRD27	0.00299244933854152	0.973578449579213	0.0379502942148486	0.674349586374285	-0.0924732801746138	0.319269761702442	0.844422307293836
MTO1	-0.00936793403344556	0.917417951409181	0.0567196920889866	0.529820072038853	-0.0912396176599079	0.325796135994945	0.843430072789784
OSBPL11	-0.264720433301899	0.00285118394819196	-0.19974993175442	0.0255229596850216	-0.0955833896347974	0.303194046608147	0.843316044727029
NEK7	-0.103675750764091	0.249901465013645	-0.0177073282911387	0.8446098510293	-0.158537772709697	0.0864020131718989	0.841917123688293
GIMAP4	-0.152185975257075	0.0902118907716025	-0.0784363279399841	0.384587206968762	-0.0856455861951384	0.356454913599687	0.841538608785318
ABCD3	-0.165906373758956	0.0644446537212352	-0.0611046873236187	0.498443528364528	-0.0506166530387949	0.586211948774127	0.838525785576112
GIMAP6	-0.0427670173940179	0.635811625397078	0.0245959723215475	0.785414517347429	-0.0900997286907324	0.331901976782967	0.838354751799475
USO1	-0.227112097427129	0.0108636039025677	-0.181491897849993	0.0428046924649246	-0.00604375010411936	0.948210912125596	0.837783830806107
ROCK1	-0.16630452499445	0.063797628885449	-0.107822364276444	0.231356172275575	-0.0408233191898473	0.660721578409965	0.836927218982744
GTF2A1	-0.0135337534832427	0.880923442690202	0.0381295583532959	0.672899295431856	-0.0822198274432293	0.376087507067409	0.836602267981088
TRMT13	0.0157441379915624	0.861655468653749	0.0990385260000131	0.271827236617577	-0.0676314606579685	0.466810234015102	0.835345665152571
APAF1	-0.190750615562042	0.0331025399325419	-0.12267890063053	0.17289301666292	-0.17131323064298	0.0636154661447197	0.835090390820261
CHM	-0.126333677908829	0.160350074923861	-0.0850415186654478	0.345706124182464	-0.130290506798442	0.159649054979493	0.835019624013444
LIN7C	-0.136072105147577	0.130255412362365	-0.0896192393726066	0.320267136517125	-0.146585638352437	0.113206091847373	0.831426136267815
ZCCHC9	-0.0873123674085667	0.33293174826846	-0.0188548529334439	0.834678994681706	-0.160518956386273	0.0824933630558433	0.830406016204679
ZNF146	-0.029070438690619	0.747588917341391	0.0235886656983071	0.794002954796424	-0.0534214051268197	0.565603775045131	0.829492489910459
ZFAND6	-0.162537698941893	0.0701357370591693	-0.0630058816392511	0.485149511686576	-0.168433057015192	0.0682695821357261	0.826954332994105
TCF12	-0.0490956303237528	0.586634572169258	-0.000204270757618155	0.998196086333658	-0.140477345891065	0.129199923719726	0.825043893777502
NABP1	-0.230482696909831	0.00971250166987156	-0.17310757462128	0.0535376096285652	-0.0420418136878927	0.651247822806096	0.824314087893247
HLTF	0.0336621721491022	0.709387214935388	0.076419943225243	0.396963373222995	-0.0779562687263462	0.401421516252323	0.824172381251626
LRRC40	-0.135198978587175	0.132762732335766	-0.0657925988198913	0.466011401119727	-0.120148367209961	0.194992062486461	0.824164958777945
STAG2	-0.0786453205215668	0.383317924301858	-0.0417514838049373	0.643860547947454	-0.0507946064138681	0.584894264840188	0.823846478433381
USP38	-0.0534842030859762	0.553590531973732	0.015999384014116	0.859435489158275	-0.185361700447171	0.0444778745436593	0.823674109527252
GTF2E1	-0.0823854894011868	0.361033204544547	0.00125407212890735	0.988925639505983	-0.105477648406438	0.255639575634669	0.822272702973236
SRSF1	-0.0937388894640596	0.298435008054632	-0.0391347901054438	0.664789100650855	-0.0574443660308472	0.536658795993122	0.821808268421821
RNF219	0.0183325129075682	0.839196276807636	0.0502137762268122	0.578130174761305	-0.10304107007548	0.266845773740686	0.821459711559583
GALNT7	-0.27280480161936	0.00208386766039359	-0.198687657575368	0.026332429466948	-0.154466790971114	0.0948963384129968	0.820294010203475
CLASP2	-0.260439770266249	0.00335326286569898	-0.188206400100444	0.0355625840237811	-0.102709069562605	0.268398120941853	0.819982365898041
ALG6	-0.147126831099801	0.101562460440652	-0.0868314998659896	0.335611368670035	-0.0245266532036293	0.792064167360524	0.819382703502451
MINA	-0.0923333304775262	0.305770711695136	-0.03412109359587	0.70560670707172	-0.0960530266484699	0.300813543324377	0.819101169165912
ARFGEF1	-0.163557999033074	0.0683705735062234	-0.0847027848909488	0.34763773003142	-0.0022779532557484	0.98046852330758	0.818429881348692
KLHL9	-0.0137736963903053	0.878828274029925	0.0433660111615963	0.631083882974223	-0.113801076450045	0.219812391632029	0.818286004384836
MSANTD2	0.0728147983119531	0.419673661843054	0.102017403718413	0.257597853529281	-0.0726198003462136	0.434515513139462	0.817265373135696
FBXO22	-0.124564728123851	0.166333411636162	-0.0430877092912597	0.633278626983892	-0.143141155095214	0.122024185147246	0.816802852839358
ATAD1	-0.00322539544374718	0.971522505529386	0.0726876819179654	0.420487946580434	-0.0766527297308312	0.409364394892684	0.81666701925671
SRP54	-0.170255312346161	0.0576601733326184	-0.0923983211003651	0.305428939476807	-0.112350231498353	0.225786841159375	0.81630920679706
BAZ2B	-0.25792477118681	0.00368405726964598	-0.245097537576535	0.00587109215281373	-0.0868664066763283	0.349615516402315	0.816067824715719
CCDC117	-0.0609704819126252	0.499389129556717	0.0212379825355609	0.814139732389904	-0.163784975522285	0.0763599304288504	0.814233195150549
PCMT1	-0.186383330642794	0.0374185910072331	-0.0999110219638517	0.267605575320165	-0.121051054010408	0.191634017003345	0.814221124147119
APPBP2	0.0602661556055908	0.504367147522435	0.125979086695004	0.161536388824369	-0.107338394747674	0.247302126199379	0.812551600148741
SHPRH	-0.0265334651561586	0.768968346870582	0.0206663489273314	0.81905548469165	-0.0746936582665136	0.421473624155503	0.811243193899289
ACSL3	-0.148680452492665	0.097963229377708	-0.0573184907702815	0.525477700000918	-0.201796378311693	0.0284278906674539	0.811087997487864
UBA6	-0.103720096104817	0.249697860262164	-0.0707372118085282	0.433096768413587	-0.0878038414847278	0.344419926099076	0.810535918372307
C4orf29	-0.0938745669414951	0.297733094193672	-0.0317693744981364	0.725053631903884	-0.008015963229925	0.931347107226295	0.808303300036567
NUP160	0.0991710480409203	0.271183130469409	0.119358642718931	0.184903097341326	-0.161042648953382	0.0814841766869061	0.806853919711148
EDRF1	0.0164237410409327	0.855747118033658	0.0562760934513474	0.533048537788753	-0.00524218109946832	0.955071864460459	0.806714972850428
RANBP2	-0.0347200416181901	0.700683476665277	-0.0188568867100203	0.834661416674187	-0.10561300911363	0.255026640572774	0.806194657732685
WDR3	-0.00986233332919741	0.913076269632421	0.0256412049809188	0.776529924800286	-0.0708445645017548	0.4458599166325	0.80542654225652
TLE4	-0.0255521828270031	0.777285516777999	-0.0263044249482362	0.770907340345612	-0.131889981594292	0.154542645474781	0.804760261579287
GIMAP2	-0.119636827070604	0.183874035705126	-0.0570929817350491	0.527110934543655	-0.159126218696059	0.0852259659060587	0.80250310162145
PPP1R21	-0.0656263085891366	0.467141674171133	-0.0112289044424068	0.901089119941602	-0.0139572274846494	0.880758595051168	0.801328804446332
FAM126A	-0.204747601244531	0.0219939720529092	-0.0796434091720925	0.377291220154404	-0.173668972904967	0.0600040579677379	0.800899745857108
NAT1	-0.112869510014351	0.210114421955101	-0.0467356000358674	0.604769872263861	-0.214199250757709	0.0198520760010632	0.800193117458471
GABPA	0.0193708507696508	0.830221844535418	0.0848605284099923	0.346737366534583	-0.145639199941825	0.115578117395221	0.798319296081924
SLC35A5	-0.263116242171606	0.00303079672801003	-0.154972085889913	0.0844058001448105	-0.176283153619866	0.0561946894729004	0.797142563157082
ATF1	-0.0194943494321498	0.829155866611618	0.0538962081763489	0.550535174097708	-0.100482826172463	0.278965499882373	0.796747870077049
IGIP	-0.0283077605623056	0.753996810847754	0.00675880399875972	0.940367939168667	-0.0570864288105302	0.539204028016251	0.796310876915164
G3BP2	-0.0238109358378291	0.792105686559177	0.00587768914255812	0.948130264282546	-0.0647885166932209	0.485787569652185	0.796180242501165
ZNF143	-0.186167405253363	0.0376437161391884	-0.120947309675086	0.179082606864082	-0.0764809198876484	0.410418125616387	0.795276070989172
MON1B	-0.0515260520299353	0.568222957450378	0.0253276534283973	0.779192174502734	-0.109623252482484	0.237323938229961	0.795153336730175
SACM1L	-0.000116667939314405	0.998969705640029	0.0510804476203948	0.571578107853218	-0.0338546014499108	0.715899353201599	0.794333784029395
TAF2	-0.0156731307488136	0.86227324055057	0.0327796341636287	0.71667722607905	-0.0721163565049444	0.437715874259407	0.793993260261432
NUP50	-0.0795441158303431	0.377888180095539	-0.0723285303553895	0.422793553567571	-0.0926574553742152	0.318302725560861	0.792654974613457
CAAP1	-0.0393844106678169	0.662781112628765	-0.0307234634059022	0.733759997773985	-0.0538535481515067	0.562459368483391	0.792538877396955
GSKIP	0.0283345773413135	0.753771213837925	0.102141315459467	0.257017226560771	-0.212037864979794	0.0211622361902683	0.79246064252387
DCUN1D1	-0.155587992487838	0.0831634957497674	-0.0612534854764215	0.497396208301933	-0.152761844820764	0.098644377705387	0.791998668039087
ANKRD46	0.0306196972896147	0.734625634947116	0.0526237137520812	0.559998107456849	-0.109425110853892	0.238177954756287	0.791760272182105
TXNDC9	-0.111222058344498	0.216888914927479	-0.0347099878777503	0.700766014649748	-0.127814813959862	0.167799640594577	0.791443044314021
ATP11C	0.00242240416880668	0.978610278586713	0.0529195775511617	0.557790975958213	-0.144621936765884	0.118170462702907	0.791316428495589
AMMECR1L	7.58214859667844e-05	0.99933042048911	-0.00923933450968584	0.918547681912935	-0.00170493840996525	0.985380995566939	0.790175907632936
LRIF1	-0.0340243469056609	0.706403094761108	0.0405744568497053	0.653241271764342	-0.098371395969226	0.289242672126051	0.789387864320363
AGGF1	-0.070328650703329	0.435765015981564	-0.0252157245316595	0.78014314298386	-0.046230928656424	0.619106984769673	0.788822575903152
RDX	-0.26766718651221	0.00254607629715957	-0.209534419476894	0.0190154655200582	-0.160657993218263	0.0822244608483967	0.788795482389123
PDS5B	-0.142894546017658	0.111895922455209	-0.164233306787754	0.0672222271071722	-0.0552288752389765	0.552507890452943	0.788738108579974
ZNF770	-0.0114612878851294	0.89905286149611	0.0135899372906509	0.88043277431227	-0.0879274063898688	0.343738732416654	0.788627090676429
C2CD5	-0.104604689378037	0.24566029385756	-0.0633629851371166	0.482673813510058	0.0022956435726825	0.980316874413664	0.788605524912418
WDR44	-0.155479586949179	0.0833810860228241	-0.114099169770496	0.2051574837847	-0.0713210381426063	0.442798837253941	0.788558611964443
DOCK8	-0.138534865293501	0.123378690422463	-0.103179700883362	0.252186810299265	-0.145750837051733	0.115296335145238	0.787640653532919
COPB1	-0.0699529476404621	0.438226916244434	-0.0488721543530276	0.588341128185777	-0.105509141727902	0.25549687868978	0.787296226373094
LRCH3	0.131127397011842	0.144944732800308	0.11050820212964	0.219872059640816	0.00855727721264864	0.926723490650232	0.786500305999105
STAM2	-0.191745943027334	0.0321800899737036	-0.12206371492729	0.175073650041977	-0.114505998894885	0.216950360511944	0.786458248039512
SLMAP	-0.0754350271045698	0.403093879227171	-0.0491374573378756	0.586315415509554	-0.0572374390759961	0.538129491541971	0.785001756093486
N4BP2L1	-0.188284381658976	0.035484955483827	-0.15341473985045	0.0876132469364806	-0.111311885636197	0.230132303081953	0.783071948890414
LATS1	0.00273270766752325	0.975871090771075	0.0572944629330199	0.525651598268238	-0.0979789828174208	0.291180091619715	0.782669020556018
STAU2	-0.127585521896877	0.156213926675762	-0.0797349607483985	0.37674131348863	-0.0519079066776801	0.576681673593287	0.782200186124906
ACTR3	-0.107372790312239	0.23331884043906	-0.00446623391352041	0.960574545991402	-0.0681902431848225	0.463128560044893	0.78204733174281
IREB2	-0.130121945716284	0.148079334795618	-0.0739880495989914	0.412201358273098	-0.0507675151769838	0.585094778473956	0.780549525416642
PHF6	0.0266505275774489	0.767977877626328	0.0955890398228126	0.288957360464839	-0.106257933509105	0.252120174040199	0.778977554996987
NEK4	-0.222841875007157	0.012492742671433	-0.173471748223469	0.0530291982682155	-0.144631120023761	0.118146860846589	0.777978611833583
WSB1	-0.080152637378849	0.37423873062344	-0.0194520534590208	0.829520909158614	-0.077688024003392	0.403048511666396	0.777361851300333
THAP5	0.0838657566390424	0.35243983475609	0.0926436301349449	0.304141166191979	-0.169689491044309	0.0662063974600692	0.776087718074811
COL4A3BP	-0.257431849552036	0.00375222458596672	-0.1726391072758	0.0541975278990019	-0.0782279283219657	0.39977778085885	0.775318986359196
ZBTB11	-0.0603805145445171	0.503557130625832	-0.0677877065126445	0.452568283826889	-0.0570536704994223	0.539437264723789	0.775100462250399
OMA1	0.0317777860585461	0.724983752841381	0.0798422966216965	0.376097220324665	-0.0778664382539018	0.401965934737681	0.77384197414876
SOS1	-0.101569760234178	0.259702911296202	-0.0826426038847737	0.359531339962118	-0.00753689080703198	0.935441002729526	0.770481113703984
KIAA1033	-0.27737092276751	0.00173838146654798	-0.231698651661959	0.00932440524838323	-0.0711217767426516	0.444077536187504	0.768515120519611
XPO1	-0.109185550931227	0.225475928291721	-0.0625056245781119	0.48862904380237	-0.0593337611495625	0.523323241965657	0.767908540034551
ABHD3	-0.156129875939419	0.0820826373989486	-0.0983667300068299	0.275108323360475	-0.132826424374279	0.151610395272943	0.767622194283314
CUL4A	-0.0522142766412993	0.563059371891491	0.0511234002795894	0.571254293576416	-0.145440076800839	0.116082048698529	0.767324147249994
PPP2CB	-0.230293447631377	0.00977416623912743	-0.131339375046218	0.144290324547931	-0.189021220640712	0.0403686556618287	0.766660709188265
LAMTOR3	-0.23237195911864	0.00911543903196053	-0.190135913828486	0.0336833242601134	-0.138090783234183	0.135899647310038	0.766272331075989
EFR3A	0.00878583052390741	0.922532938379186	0.051664789763401	0.567180243087276	-0.109784556677088	0.236630274494599	0.766209900163802
CCR2	-0.240824180404972	0.00682254854612148	-0.14126994005069	0.116073458472423	-0.0927226069677894	0.317961092452459	0.765215463783115
FAM135A	-0.207100598470718	0.0204832110255628	-0.168033229224926	0.0610495390909875	-0.028308265896992	0.760903914787504	0.764695460568958
UBTD2	-0.120721787951597	0.179900566341589	-0.0589633224408173	0.513642955094954	-0.168055019685556	0.068900466442099	0.764127281966465
RAB22A	-0.0613659377439882	0.496605478460716	0.0123362019036306	0.89139242729757	-0.0261746036708458	0.778441625378617	0.762869073811297
ATP7A	-0.0646258803463534	0.47397316589321	-0.00100613160836115	0.991115032541538	-0.118115844882061	0.202708653219766	0.761959983628085
TAF5	-0.0713106506536255	0.429367525588958	-0.0247026200620687	0.784506712618818	0.0103099754226067	0.911770404046479	0.761823009151541
KRAS	-0.128838982447503	0.152153055587037	-0.0824033434189188	0.360928789730039	-0.108368022736951	0.242770325706671	0.761234205187456
ECHDC1	-0.221845179683888	0.0129024170824816	-0.129014008389785	0.151592393956443	-0.121545951345694	0.189810888661918	0.759907825189634
C5orf22	-0.164461830122673	0.0668371974295671	-0.0991249468064745	0.271407082269925	-0.171426777786108	0.0634374210302999	0.759708690674279
ZNF468	0.02173694594057	0.809854800553355	0.0479907874817634	0.595093597399547	-0.168291020977264	0.0685060657641894	0.759602746634053
DUSP6	-0.256162105525445	0.00393306523177303	-0.175590654823852	0.0501495109106959	-0.158876402862996	0.0857236689811796	0.759385655164191
CLN5	-0.157519529948092	0.0793621690076274	-0.0695603397024197	0.440808010090659	-0.15475481079341	0.0942744428161954	0.758341001319309
VBP1	-0.102495098569727	0.255364406283743	-0.065585409293214	0.467419896175804	-0.106262889244562	0.252097928748615	0.75626331552948
MARCH7	-0.108498598625192	0.228425855921357	-0.00436947771331578	0.961427991655218	-0.0923951943812869	0.31968033367221	0.754406554419577
MAT2B	-0.0397955990345082	0.659478666014742	0.0772320207736979	0.391950722133474	-0.140014482584314	0.130479111999065	0.753818591859863
YWHAG	-0.29755087122043	0.000751778042134342	-0.208793205489796	0.0194525299379962	-0.111759075341262	0.228253678727499	0.753242497657966
WDR7	-0.0925298558516089	0.304737991648754	-0.0237496827819936	0.792628413608289	-0.0280840687260727	0.762741191834355	0.752326006399599
UBE4A	-0.0774688117210667	0.390496273801136	-0.0531972677627392	0.555723229448525	-0.00175053449581597	0.984990076591679	0.752166231463905
PPM1B	-0.062868794497221	0.48610169932737	-0.0372442991307867	0.680072846228966	-0.0897373920127452	0.333858030542122	0.752120404068304
RALA	-0.0804910070584071	0.372218794486799	-0.00600181475382644	0.947036448281626	-0.101617531774417	0.27354495748182	0.751905203164494
NCOA2	-0.140939683081441	0.116937306786088	-0.0910279372897869	0.312688530363069	-0.0537950907711577	0.562884234813573	0.751475478427908
CEP44	0.00968193518550903	0.914660187599901	0.0496375205891512	0.582505909674239	-0.039031953101757	0.67474700317388	0.749814101299535
CAB39	-0.107990626701455	0.23062459033925	-0.086686626787263	0.336421350761686	0.048242077289446	0.603923402825727	0.749411127908756
PAPD4	-0.0817013152940418	0.365048518404717	-0.00296721066501537	0.973801212618069	-0.153812520757654	0.0963211006860432	0.748872611477012
STK38L	-0.281937702340327	0.00144569359273161	-0.22773678070089	0.010641637864104	-0.0326318275882882	0.725744101315322	0.748768934678355
CLINT1	-0.0994619109512594	0.269773052666652	-0.0712453707177555	0.429791128299348	-0.0630347035335933	0.497696977526979	0.747659311846095
TSNAX	-0.0949364005053907	0.292277460133236	-0.0592867796264475	0.511331875480989	-0.0201294636385065	0.828710137088669	0.747656642044166
SYNJ1	-0.176188429503282	0.049360936168789	-0.158183746492502	0.0780876868972679	0.00839062792787261	0.928146667377208	0.745736695044556
OXR1	-0.178726803951245	0.0461259435528115	-0.106003594504574	0.239367960917621	-0.152174580926148	0.0999620573065896	0.743975869577987
KMT2C	-0.096618991169259	0.283769054930049	-0.113095608633048	0.209196619483968	0.0686920692957456	0.459835819587894	0.743838799753992
COA5	0.025387845248703	0.778680908590843	0.0678656822783763	0.45204731180015	-0.0492923137973738	0.596060632242327	0.743773570619203
ARL8B	-0.273617114878711	0.00201818880793582	-0.25607592418628	0.00394561816597599	-0.0869727207419873	0.349023830681873	0.742848018766312
PIGF	-0.276611072017344	0.00179199921648129	-0.211936292367715	0.017656938880561	-0.0166746585080591	0.857766996429508	0.741986205437438
VPS36	-0.141382417000838	0.115780387655432	-0.0269224700709866	0.765678409148705	-0.0216079515925053	0.816343162824725	0.741533286557437
NUP54	0.044148479106673	0.62493042965382	0.0771638567337189	0.392370009181341	-0.0955315788703844	0.303457420689526	0.74127342421128
NHLRC3	-0.212506145849258	0.0173472402634469	-0.151679939515144	0.0912997288022417	-0.0801881750485604	0.388035760971949	0.741244216992271
PNPLA8	-0.267621006163696	0.00255062092605231	-0.211625895328005	0.017827635612771	-0.131041062685189	0.157237397897449	0.741164458712833
TIGD7	0.0324685617771769	0.71925290175221	0.063235626059032	0.483555979550398	-0.0554902516167125	0.55062633373863	0.73986203720751
APH1B	-0.0445319864532355	0.621923835966167	0.00596003001572985	0.947404651593494	-0.0684328268850149	0.461535225706409	0.738431898344174
CCDC47	-0.177835829290858	0.0472407404217042	-0.0996690878454478	0.26877171221493	-0.114776735832546	0.2158582149863	0.737646929595979
ZNRF2	-0.173179936355361	0.0534362688668578	-0.149705145176161	0.0956449659988953	-0.131431774654622	0.15599281374313	0.736668371095767
MORC3	0.0146903998739494	0.870831506595046	0.0927073024114748	0.303807495556107	-0.131248988525711	0.156574144005202	0.736439920028029
ZNF182	0.0136421660178044	0.87997668737844	0.0675259312159298	0.454319706091474	-0.101211678800329	0.27547551396522	0.734503961175315
EXOC5	-0.136974555376116	0.127702195338626	-0.0670727437594898	0.457360684637776	-0.136768201590805	0.13972479274755	0.73341171669151
PIK3CG	-0.177805753072115	0.0472787592212108	-0.0778577498957979	0.388114328785437	-0.0579286794727551	0.533224445828305	0.732521255119448
SLC25A40	-0.25488574686723	0.00412268897228065	-0.182906837189467	0.0411839250513653	-0.124712356614523	0.178444075986652	0.731582198827161
HSPH1	-0.00580276679120598	0.948790539652861	0.0238430500073258	0.791831664524853	-0.0498561107027459	0.591858758515406	0.731175442482466
USP8	-0.236858212587442	0.00782551345530245	-0.130786739004772	0.146001096625809	-0.0518401944033062	0.577179637219457	0.730469224996958
TTC37	0.0731690505210735	0.417409222877521	0.138279476620506	0.124078521937995	-0.208823335675945	0.0232480016516323	0.730205609033828
USP1	0.0292038888644792	0.746469446193046	0.0684486728803566	0.448162860334656	-0.0763688379747028	0.411106394127511	0.729148818156884
MRPS31	-0.00360388932547176	0.968182385263422	0.0542386078529148	0.54800225195376	-0.0220004905853109	0.813067163739151	0.726109740136682
DMXL1	-0.0492662391913238	0.585333258782482	-0.0432951958242119	0.631642043109549	-0.0902012352283077	0.331355313042434	0.725774625474077
CAPZA1	-0.173155302058291	0.0534707507908892	-0.0804192693145038	0.372646482547524	-0.108698720737661	0.241327097969692	0.725421142208303
TAPT1	0.0440809770343898	0.625460268174851	0.0541867725177572	0.548385341253049	-0.0605227096362246	0.515018422802177	0.724888965206004
KLHL8	-0.276806823572607	0.00177804459319517	-0.200171145687138	0.0252079268567835	-0.0869977105562471	0.348884842264469	0.723264066933076
FNTA	0.0242912572998425	0.788009891351088	0.014420760231239	0.873182363533967	0.0268430376041677	0.772934956157737	0.722996424569834
NBR1	-0.258198899607434	0.00364663052133787	-0.135857411008913	0.130868549010465	-0.0820233634238711	0.37723303430402	0.72278286395361
TNFAIP8	0.0837748627166135	0.352963785475007	0.114430018868588	0.203838236069174	-0.0895308846684575	0.334976124944206	0.722729659336989
PRKAA1	0.0212972555756488	0.813630424954322	0.0458007062202422	0.612021957152646	-0.0383419639933581	0.680179465713164	0.722281841216452
GPD2	-0.157545452090324	0.0793121188982335	-0.135314155943827	0.132429884737746	-0.0442615919778737	0.634132049236	0.722236318745937
ARID4B	0.0893069363114355	0.321963214405975	0.0865863101737046	0.336982945922653	-0.0244251198931887	0.792905576733855	0.721858661921772
FAM217B	-0.00639406367299432	0.943580541791985	0.101710639003509	0.259039159621544	-0.156552958636454	0.0904644569472486	0.721687449299884
NLK	-0.0461360957476422	0.609415927634647	-0.0180782340416032	0.841397226880117	-0.0262280212833281	0.778001154356222	0.720772372125283
CLTC	-0.217213833288404	0.0149638421624444	-0.150273452990111	0.0943780569599714	-0.115964731772494	0.211112072391303	0.720617301493786
FOXN2	-0.117130353954271	0.193298244902117	-0.0559548652382595	0.535392523219492	-0.0760639642431001	0.41298197020585	0.720159175123368
AZI2	-0.303408937841103	0.000582601980698757	-0.209979461679252	0.0187571376259459	-0.0389073673738892	0.675726672052366	0.71937326975913
CRLF3	-0.00417517399762311	0.963141993737975	0.0105537389628127	0.907008854491926	-0.0724274888494745	0.435736447911619	0.717469803309998
RNF6	0.0115372481891851	0.898387401482197	0.00213640993774877	0.981135098995687	-0.102130887668671	0.27111613750259	0.711791454415797
SECISBP2L	0.0476067689634808	0.598046590847029	0.0827499488970253	0.358905462006136	-0.10886603354218	0.240599189345491	0.710274585685304
GOLPH3	-0.148366641161535	0.0986819960525985	-0.0850903305233246	0.345428335929272	-0.0569762163902588	0.539988930436028	0.708843059442557
ARL6IP6	-0.106548801097953	0.236946272475513	-0.0193082842064328	0.830762005369088	-0.233652148757953	0.0108826867939932	0.708159577405105
KPNA3	-0.0689561845817557	0.444796625849842	-0.00308622175542966	0.972750808022971	-0.130298534289355	0.159623116104463	0.704292030498471
STXBP3	-0.127858076557197	0.15532408679708	-0.0385940476800227	0.669147060427516	-0.187102431151483	0.0424817505871598	0.704175850365508
HIPK3	-0.197296783735946	0.0274253426541003	-0.139568438042602	0.120577482449047	-0.0520111113696332	0.575923079602215	0.702001884919556
TMEM33	-0.346847151711545	7.41229168437644e-05	-0.314041354614655	0.000361805075648011	-0.0333516768237663	0.71994294545121	0.70165266848153
IMPA1	-0.0421574903798331	0.640637597965028	-0.0565459465972267	0.531083403744932	-0.108727121600581	0.241203429885789	0.701091461057332
SEC23A	-0.0910322669208083	0.312665418871678	-0.00608566989532215	0.94629755819085	-0.190037264680328	0.0392858174639178	0.699777432289468
FLI1	-0.120547973964645	0.180532852446686	-0.0420871826882519	0.641195235709584	-0.179419873903318	0.0518885258039865	0.698294007646311
DEGS1	-0.101733682722804	0.258930699489917	-0.00151186871149853	0.986649301908279	-0.133865621350911	0.148405572089664	0.698236187440191
OSTM1	-0.113558836656368	0.207325203637329	-0.0442816880802694	0.623885405042458	-0.133511459182387	0.149492000322553	0.697704626733675
C5orf15	-0.264824989687677	0.00283981752004559	-0.264546611741431	0.00287017108419919	-0.100846362188938	0.277221076969939	0.697313962060681
RRN3	-0.0621790244909395	0.490907854931682	-0.0360348001760126	0.689920124711326	0.00163088469252576	0.986015903970533	0.69646897079532
TLR7	-0.212923565288609	0.0171233809980851	-0.169554909608248	0.0587114146812676	-0.0987444891848392	0.287408605076665	0.695263271440663
SPG20	-0.196920270461336	0.0277277614733967	-0.132276629501431	0.141423664557904	-0.0624809232725584	0.501489078651362	0.694658732573619
PPM1D	-0.0972618441278306	0.280562504752817	-0.106714142301084	0.236215254885827	-0.0992178930350096	0.285092599650199	0.6933719392854
SLFN11	-0.317981354674991	0.000301876668824426	-0.261777006109345	0.00318848232568841	-0.0918761557193693	0.322418077447149	0.693365094679245
MED13	-0.0336970148689227	0.709099937757335	0.0463839665983922	0.607493069847127	0.00765376736691725	0.934442078931359	0.69188149888288
MYNN	0.0777016782571924	0.389069094460586	0.0812762468482809	0.367557000316017	-0.0693213249306908	0.455725289377002	0.691013908752957
ZMPSTE24	-0.267916820799355	0.00252163607599426	-0.176039935175596	0.0495558618299234	-0.149486364904956	0.106171458860365	0.689892652763017
RNF146	-0.209542322141989	0.0190108517035523	-0.155392975383911	0.0835552588188086	-0.0879463501294842	0.343634373711729	0.689520402357144
ELK4	0.0929690797392065	0.302438192469935	0.117333996960797	0.192519724064359	-0.00977135522250742	0.916362588826171	0.689286509191641
EIF3A	-0.134397214894652	0.135097479989273	-0.120416366148968	0.181012687879787	-0.0758321950989148	0.414411150175392	0.686362860040774
S100PBP	0.0160192235743152	0.859262982082501	0.0526338842697314	0.559922166465328	0.0374964175638971	0.686859053389362	0.685650910152179
STRN3	-0.0869814483670422	0.334774317310858	-0.00380320716965468	0.966423669670919	-0.139932966577956	0.130705393991356	0.684792344723121
SACS	0.083071816822858	0.35703286127833	0.0844835090104397	0.34889174347856	0.0269304432093791	0.772215721293487	0.683278035778113
AKAP11	0.0776210892788755	0.389562648474206	0.0579988291873451	0.520565934848518	-0.00617195489533417	0.94711389402263	0.683273162258319
TAF1	-0.0151722395921186	0.866633399224054	-0.0468291709868971	0.604046131419304	0.0625759266122937	0.500837456423222	0.68246736429737
SLU7	-0.0413498231093333	0.647055522705113	0.031088816524091	0.730714817194973	-0.176787629148991	0.0554829503226298	0.680875246375121
MRFAP1L1	0.122003981079444	0.175286462063295	0.15045682488996	0.0939721196291756	-0.110357924870154	0.234176050215372	0.680114831162495
PMS1	0.0196940583606192	0.827432738327203	0.0557312229431492	0.537027453277583	0.00551636759069945	0.952724596569035	0.678222182566015
PUM1	-0.0925653382886467	0.304551779189124	-0.0583782598356902	0.517836786741825	-0.043355960575009	0.641092349551989	0.677749741736131
FAM208A	-0.0589134764198546	0.513999578436956	-0.0439114154474844	0.626792036870297	-0.0133000380780718	0.886334616018141	0.673995644509062
PIK3CB	-0.181223283535522	0.0431183200819354	-0.200503451599398	0.0249617413297337	-0.00697359941655042	0.940256736390083	0.673742051106352
HIPK1	-0.155308556328757	0.083725302503876	-0.102915443354687	0.253410125357222	-0.127716675818168	0.168128974985646	0.672463607780083
RNFT1	-0.0921800010678537	0.306578031488803	-0.00763412725188754	0.932662171191365	-0.14955502061728	0.106009202832578	0.671926160344557
RALGAPB	0.0056094219283364	0.950494607810819	0.059545309577696	0.509488560810993	0.0180225597943933	0.846405491031426	0.671533795362523
SLC38A2	-0.037595329859413	0.677224859718187	-0.0830216729908161	0.357324193493584	-0.060686947589631	0.513876553965082	0.670323725868634
SLC35A1	-0.318792571905714	0.000290738733635815	-0.198913501903702	0.0261585222593891	-0.121888061633819	0.188557999296701	0.669610291458098
SMC4	-0.0837444823396167	0.353139019177746	-0.0985501307537366	0.274209946218455	0.0216801525864182	0.815740357907156	0.668444194363684
TMED5	-0.298138227302391	0.000732980326486955	-0.231608826552783	0.00935259993609135	-0.15915686845294	0.0851650621513763	0.660268020661763
EVI2A	-0.293008393068512	0.000912778623752981	-0.257323660762805	0.00376733696570852	-0.124478471063763	0.17926618370985	0.65918016854339
SMCHD1	0.0528965304765522	0.557962755914102	0.0714658742453229	0.428361239829783	-0.0468171927200996	0.614663882491371	0.65484599609813
CHMP5	-0.216502862039376	0.0153044296689066	-0.160259786433919	0.0742100322425072	-0.12534690311262	0.176227596608458	0.654505750309777
LNPEP	0.0729555374353565	0.418773181258746	0.0957717251934219	0.288032519845227	-0.0191616603653924	0.836828387041308	0.653185512901859
CCP110	-0.141220571801025	0.116202274466315	-0.111129923822369	0.217272312366757	0.0324025110165105	0.727595413711638	0.653169275981189
NAB1	-0.20893415152339	0.0193687584057023	-0.194560322077796	0.0296887132916027	-0.0570259838456567	0.539634430493862	0.651839509632857
MOB1B	-0.264276701107309	0.00289988040391935	-0.22087934188186	0.0133105596200792	-0.0384642405326831	0.679215545829588	0.648712883689253
BDP1	0.0697102127128134	0.439821696656118	0.0966753322727108	0.283487049564029	-0.0185670825237834	0.841824476319412	0.640510560921809
KIAA0907	0.0349707980027278	0.69862597855938	0.0986622227784626	0.273661846229763	-0.0109644203647056	0.906194642795063	0.640077805491189
MFN1	0.0789660286753398	0.381375090412429	0.0460514319631256	0.610073318700302	-0.115919080912276	0.211293063964936	0.640076013555452
DCK	0.0709709415862085	0.431574524563331	0.132638804279417	0.140327581251192	-0.165110300214166	0.0739781568531399	0.638133764597706
AVL9	-0.148511521231191	0.0983496415413087	-0.0505704817367884	0.575429245022092	0.00572577268802929	0.950932183623438	0.636879834303409
STX7	-0.221343505535558	0.0131130280116072	-0.220887816786064	0.0133069298456882	-0.0743316286798691	0.423733851879633	0.634384682819398
GGNBP2	-0.0566140970096116	0.530587691173511	-0.0281120200360584	0.755644111316787	-0.0191471739074029	0.836950036815561	0.633413148675692
TBL1XR1	-0.0254185572284337	0.778420079205295	0.0129478383393447	0.886043054494996	-0.0330772952620113	0.722152289084664	0.628292360066797
SRP9	0.0354950687528913	0.694331323642045	0.114932710145947	0.201845464316852	-0.142422800083497	0.123928287039677	0.626622511535499
BROX	-0.190627294600532	0.0332183726866565	-0.0911699974517044	0.311930795820055	-0.144220102009409	0.119206795401774	0.625766984249514
CLIP4	-0.154539127336874	0.0852879369230274	-0.0728772615517881	0.419273869297436	0.0315823705655404	0.734229333107991	0.624171664193147
MED13L	-0.0356769500883991	0.692843664558295	-0.0635906214962181	0.481099220260244	-0.159311484809558	0.0848583552776065	0.623624757961274
YTHDC1	0.0793292419924774	0.379181986010719	0.0847947378391712	0.34711270548798	-0.0122245266002921	0.895471823980364	0.620248195530016
KLF3	-0.108971204082176	0.226393483477342	-0.0110761499803299	0.90242798107512	-0.113094890984514	0.222706262708512	0.61965318981321
JKAMP	-0.271772170632669	0.00217015351369535	-0.225828969102155	0.0113323163520804	-0.02719216827436	0.770063220347216	0.614264180076769
GPBP1L1	-0.126436152495531	0.160008452324569	-0.10277233826171	0.254074296009666	-0.00985332265309348	0.915663566831222	0.613419073683382
FBXO28	-0.111573450586273	0.215431088022062	-0.110111539168366	0.221542194709401	-0.0286874671372092	0.757799424287196	0.612741458277439
RC3H2	0.0603439077573127	0.50381634666132	0.024156077880238	0.789162012724427	-0.0662143994054094	0.476218333546624	0.610430509074352
IDH1	-0.363071286286598	3.16307534508542e-05	-0.243188110379343	0.00628056236928252	-0.11468687130566	0.216220291933851	0.607093075855504
TMOD3	-0.172539062365645	0.0543393239378021	-0.0850874946507482	0.34544447103177	-0.176224404336809	0.05627806148738	0.602827278981442
ACAP2	-0.151618786354597	0.0914318937802218	-0.119128825669694	0.185756408146653	-0.154540124283127	0.0947376893117298	0.601465457952284
BIRC6	-0.0314857279053069	0.727411347548589	-0.0453367091001982	0.615635292552529	-0.0476442965279624	0.608419222547446	0.600019471452924
CAPRIN1	-0.232882178295429	0.00895984968508795	-0.19919623736001	0.0259421900624105	-0.12086170077641	0.192334918236134	0.599847235496214
RPS6KB1	0.0728715711965385	0.41931028094276	0.0849168492228151	0.346416255921186	0.118897515165516	0.199715416325141	0.599545563853791
PTPRE	-0.275350323271529	0.00188428264774071	-0.247832567856819	0.00532597369881853	-0.0451188343288894	0.627572931023033	0.596883812880229
HELZ	-0.0928774653982472	0.302916946155919	-0.117489374997828	0.191927251590558	-0.00270472626080539	0.976810251199762	0.590976108304575
PIKFYVE	-0.0127996091452143	0.887339005718803	-0.0301921988627689	0.738195412924076	0.0452611378501618	0.62648689456482	0.589503387221161
RAP1B	-0.0708608094353509	0.432291415316715	0.0399019749838809	0.658625373918047	-0.0911905667138938	0.326057384772341	0.587406543064892
YTHDF3	-0.0416505175799971	0.644663066411875	-0.0487751928205698	0.589082271131835	-0.171464824348778	0.0633778539231086	0.587357782521166
TAOK1	-0.155026228595308	0.0842960012798525	-0.135983809172782	0.130507306302772	-0.00623539382356638	0.946571098574989	0.586279719229438
SLC25A24	-0.212922527559921	0.0171239344063002	-0.147196032001673	0.101399961865781	-0.135882758295129	0.142330995941432	0.579151821801954
TBK1	-0.189854997986895	0.0339515921172769	-0.167456537944594	0.0619553220927709	-0.100778582403319	0.277545759845346	0.570514606991373
CD164	-0.0854159033124413	0.343579098031415	-0.0354285237194372	0.694875905482373	-0.143307603059912	0.121586229051931	0.569377693620691
REEP5	-0.117851328725469	0.190552223196555	-0.0209615857309969	0.816515711389272	-0.113818320694982	0.219742061313285	0.561856610572491
ATM	0.209763668960387	0.0188820148771648	0.196638194140371	0.0279561846188277	-0.00271395327701969	0.976731162823717	0.56024458085187
STK3	-0.30304530002012	0.000591986651286564	-0.268287412554532	0.00248574439440207	-0.12094121317181	0.192040372602388	0.540896638783581
RCBTB2	-0.325586368997181	0.000211327143816736	-0.218802336190107	0.0142266192375747	-0.102950432103418	0.267268966894612	0.539177995801441
FOPNL	-0.00414720102641397	0.963388764411346	0.0550646680361802	0.54191494017439	-0.102535684346476	0.2692112534329	0.534556773678683
ADSS	-0.165413974977757	0.0652522264037446	-0.146149690587214	0.103878926613966	-0.0508413876109811	0.584548091781502	0.526525800248512
BRWD1	0.0692242958220511	0.443024058496101	0.0306454423622117	0.73441083341654	-0.0824426135809753	0.374791070230174	0.523958263924889
PRKAR1A	-0.213785633590998	0.0166689710355725	-0.138903337437193	0.122374349931184	-0.0449640025198399	0.628755486343687	0.519284498756601
ARHGEF3	0.108997795404705	0.226279511171664	0.166676052524181	0.0631986589029552	-0.0407649410773331	0.661176831461393	0.515827538528003
ERLEC1	-0.13831375303513	0.123984418274864	-0.0619840641892042	0.492270849619295	-0.132218454895962	0.153509305184726	0.498996259442675
RCBTB1	-0.113101527077944	0.209172633318639	-0.0635987669310672	0.481042928363708	-0.0778847980417937	0.401854629526632	0.492820774867083
TMX1	-0.113353635458784	0.208152719629159	-0.019963839724097	0.825106314943629	-0.280302644802475	0.00210976263097723	0.477391103026434
CDC40	-0.162703478816908	0.0698464431461251	-0.162673994567394	0.0698978237392334	0.00238250246426403	0.979572293472827	0.448507872882586
MARCH1	-0.290264743067093	0.00102472396249826	-0.230277929422267	0.00977923791279125	-0.0950770158375803	0.305774572011914	0.447910589468946
ADCY7	-0.0892514236261331	0.322265301699503	-0.0110782852116756	0.902409264317843	-0.0121906658110233	0.895759723404369	0.425380416702546
TMEM165	-0.197879677881396	0.0269627022681702	-0.0951133571446113	0.29137475754903	-0.0797844527233326	0.390436973127073	0.314950415242983
