# Supplementary material for: Meta-analysis of peripheral blood gene expression modules for COPD phenotypes
Source: PLoS One. 2017 Oct 9;12(10):e0185682. doi: 10.1371/journal.pone.0185682 (PMC5633174; doi:10.1371/journal.pone.0185682)
Supplement: S2 File — These files provide the results from correlating genes with phenotypes as well as the genes’ module memberships kME, i.e. eigengene (EG) correlation. (ZIP) [file pone.0185682.s009.zip › kME and gene-phenotype correlation.COPDGene.turquoise.csv]

	FEV1%.cor	FEV1%.p	FEV1/FVC.cor	FEV1/FVC.p	Emphysema.cor	Emphysema.p	EG.cor
CLEC7A	-0.30342935737853	0.000582079077400564	-0.264800467401435	0.0028424796876756	-0.0488301644041006	0.599514919339275	0.920899131149372
DMXL2	-0.333799291988268	0.000142260677589606	-0.285596065065422	0.00124441336794875	-0.0371331832285247	0.689735970243081	0.914751974524142
TET2	-0.27741063778949	0.00173561952214135	-0.251724359041427	0.00462811226537814	-0.0205294427119274	0.825360196492573	0.912310929549429
WDFY3	-0.339419568171192	0.000107810568416047	-0.310262694270481	0.000429427916325151	-0.0717393776665177	0.440121043756564	0.911342918801592
SPTSSA	-0.29244653621342	0.00093474792988291	-0.234986303959979	0.00834267937773327	-0.104837631284448	0.258551355197967	0.897414653718199
ADAM9	-0.314511346802043	0.000354119539299472	-0.247053523023981	0.00547644995127682	-0.116264891349283	0.209924787662639	0.895333942758349
CLEC4A	-0.296366650930298	0.000791028917879382	-0.262049845895232	0.00315577090586664	-0.118674434828213	0.200566385919631	0.894770917725775
GNB4	-0.296428982559102	0.000788916988537867	-0.214048552847564	0.0165324798779311	-0.117931756799375	0.203418247217396	0.883928651470696
CYBB	-0.302032962684373	0.00061884969196828	-0.271703883898475	0.0021759719522249	-0.0935452103681561	0.313668044382022	0.883084474411546
SCPEP1	-0.235369077227995	0.00823453654887215	-0.195144326784795	0.0291927944662548	-0.100008357324896	0.281253295441409	0.882636715171692
SBF2	-0.321581584661184	0.000255281456159653	-0.269256608158561	0.00239405024182725	-0.101543967843565	0.27389420639918	0.880726809323214
BACH1	-0.322730788226017	0.000241872400139162	-0.275204059648931	0.00189526325266124	-0.114638269697027	0.216416294433334	0.878923549224514
MEGF9	-0.392120322971506	6.11218165617568e-06	-0.322626108035016	0.000243066249868993	-0.0488516198741607	0.599354354776041	0.877232513033823
FAM198B	-0.300502590835017	0.00066159159035036	-0.191073215296388	0.0328011427245789	-0.0825981283850763	0.37388771664911	0.875154828818596
RHOQ	-0.329775257567181	0.000172941641087711	-0.270204074757584	0.00230737917567587	-0.124554941728981	0.178997084054965	0.871963445356908
PYGL	-0.340868045293974	0.000100288459041607	-0.310101143074399	0.000432563543657771	-0.0457024293389083	0.623124120212799	0.870541158353645
NPL	-0.273138335607745	0.00205666926731662	-0.214413273367075	0.0163447457895283	-0.0233744111770092	0.801626638189014	0.869477371534698
TIMP2	-0.273696406010045	0.00201187937921091	-0.214110450655465	0.0165004877843265	-0.130167282314369	0.160047619735695	0.867949469874859
CREG1	-0.271058987588333	0.00223162155323525	-0.21176150223056	0.0177528863909554	-0.0927511700277658	0.317811392145049	0.866456495841733
GCA	-0.357125595342659	4.34489464207617e-05	-0.253690004784036	0.00430772723326178	-0.126705679552402	0.171549626241148	0.866355235509609
LRRK2	-0.249884423271935	0.00494714657291682	-0.20653838490978	0.0208358111673115	-0.0232599245940616	0.802578392951858	0.865791811069515
KCTD12	-0.304135731597327	0.000564253757064254	-0.211840537580041	0.0177094457840311	-0.106453227717105	0.251244559939292	0.863138392740762
IRAK3	-0.222120725593727	0.0127880008777916	-0.156933907856864	0.0804996553121778	-0.0703900389269033	0.448791047091258	0.862966307699739
SSFA2	-0.268227073136992	0.00249155660054458	-0.248482882320493	0.00520319845698039	-0.0551720829672863	0.552917129475255	0.862810534739078
SPOPL	-0.272415656095807	0.00211601257434122	-0.27066447191381	0.002266297082065	-0.0836584716207601	0.36776390382148	0.861928864765148
FBXL5	-0.244597886181986	0.00597587792440999	-0.167690354560553	0.0615867616321194	-0.124136261358902	0.180474054537298	0.861852235300012
ATP6V1A	-0.369533848875531	2.22400331857761e-05	-0.27869909407987	0.0016481486821879	-0.139331241387123	0.132385040538111	0.860979786359766
ASAH1	-0.315769254159732	0.000334285376240155	-0.302016231295079	0.000619302933805389	-0.0069774936989689	0.940223435489531	0.859018619322019
H2AFY	-0.285865341448542	0.00123065915760374	-0.241888127064229	0.00657367763704387	-0.0665493457929778	0.473985358109644	0.858939442502832
RTN3	-0.332556532104418	0.000151148269555556	-0.309370612892483	0.000447008097101614	-0.0290723926583688	0.754652008166932	0.858538562185144
ZSWIM6	-0.32216957410819	0.000248337003345591	-0.292896550694117	0.00091711375576096	-0.029007726951489	0.755180480153151	0.857567045511366
TMEM167A	-0.346391876695185	7.58653692224201e-05	-0.214700404914338	0.0161982536215598	-0.138145121483897	0.135744215490227	0.856656665132406
CTSS	-0.333924759480333	0.000141390945967729	-0.31877903031284	0.00029092149563598	-0.0177555248855175	0.848653912611897	0.853617057518878
ACER3	-0.337742332191335	0.000117176378266518	-0.300233965372235	0.000669367987649031	-0.128757397534657	0.164660813019313	0.851701548474464
CPPED1	-0.353937699283399	5.13786712218111e-05	-0.321713114366025	0.000253712586766149	-0.0404061984286085	0.663977143741459	0.851516418483179
TFEC	-0.280934666235702	0.00150583441516158	-0.269077324219067	0.00241077793838478	0.0122079618242836	0.895612663345602	0.851119494576923
CD93	-0.343836300377713	8.63775352575671e-05	-0.321719681658319	0.000253634487524467	-0.0287538630848601	0.757256240768689	0.846107442657881
KIF13A	-0.314223324010329	0.000358811331502636	-0.238501144297198	0.00739519882119246	-0.149859537040382	0.105291868819131	0.843391993138574
RP2	-0.235450439348027	0.00821171007373522	-0.16229718847555	0.070557165275591	-0.138100481304238	0.135871896530966	0.842641748696239
CSF2RB	-0.265277737568023	0.00279106897878132	-0.28001226905484	0.00156314026080302	-0.0796505958413319	0.391235074424552	0.842620615597799
ACSL4	-0.260977297034892	0.00328612715993286	-0.1818276086162	0.0424154049988964	-0.181528312321826	0.0491500325250792	0.84225715795527
QPCT	-0.241189838838051	0.00673608890028007	-0.184842848293535	0.0390497534033764	-0.119892530171759	0.195951491669612	0.841284015623647
BST1	-0.260137230464501	0.00339158951738533	-0.233557734518905	0.00875744806610982	-0.115913099934217	0.211316784899136	0.83847510234073
SLC8A1	-0.307020017149569	0.000496557082927337	-0.231037885215226	0.00953357210325897	-0.1636151761915	0.0766694919920514	0.835370725481594
DSE	-0.290524846323249	0.00101359663891021	-0.22904560719377	0.010189456066968	-0.111644849915471	0.228732506307099	0.834423284427184
MFSD1	-0.311256127952588	0.000410602113414253	-0.264906189647068	0.00283101840098646	-0.0384630705480689	0.67922476650181	0.834255356209294
HOOK3	-0.237626900270313	0.00762149610712694	-0.198281960881406	0.0266473075801514	-0.103323619135403	0.26552945893122	0.833642568254786
UBE2D1	-0.329107438377251	0.000178592229902166	-0.259718587701753	0.00344527413670283	-0.121010646421186	0.191783432018903	0.832832068865885
SPTLC1	-0.21398715446554	0.0165642669878782	-0.145799162367763	0.104719942779332	-0.102800833311266	0.267968446830509	0.831238433206377
CYB5R4	-0.31288215500877	0.000381424140348857	-0.264882533685793	0.00283357930418708	-0.0370740494663284	0.690204746639	0.830502228696171
DPYSL2	-0.27352074644607	0.00202588126908494	-0.177944366578753	0.0471037515514844	-0.173297809631655	0.0605616610331193	0.83016527744988
ATG3	-0.330581515327157	0.000166341052810626	-0.279116039815459	0.00162071311516109	-0.026620382567903	0.774767987167488	0.830141168199138
PPIP5K2	-0.251576819053834	0.00465299886348216	-0.191843807620471	0.0320905774182888	-0.109772022869675	0.236684123445665	0.829994080168351
CAPZA2	-0.250861968591503	0.00477528037729337	-0.184687570009124	0.0392174322136093	-0.0975104555043503	0.293504556677528	0.825634422197283
RCOR1	-0.293557420066161	0.000891768503270913	-0.282238393658047	0.00142809534478636	-0.0964852829032413	0.298633407745081	0.819506515627385
COQ2	-0.356050397618937	4.59854875994321e-05	-0.349216402658265	6.56429704212322e-05	0.0299602511173297	0.747407660927363	0.819052250020578
DPYD	-0.240900061475315	0.00680452596824127	-0.163219112212037	0.0689528171846837	-0.150131175240545	0.104655197736841	0.817834199428305
AGO4	-0.278255479479216	0.00167780197297574	-0.181750917056849	0.0425040742382792	-0.0812617510587613	0.381693818411023	0.815724095781267
IFNGR1	-0.327975382145734	0.000188564109170656	-0.270471139705872	0.00228346717739672	-0.0407420568779389	0.661355324261541	0.81421760687231
ACSL1	-0.301242886672503	0.000640588266182235	-0.236866895760141	0.00782318213042746	-0.0345114280159056	0.710630201809412	0.813564421229641
NPTN	-0.234995090221977	0.0083401830395359	-0.159665857258472	0.0753031631617935	-0.110743724654471	0.232534738743141	0.813256046271041
SNX27	-0.367876125328565	2.43605856417204e-05	-0.330265859054614	0.000168896845912074	-0.0249971676873274	0.78816813502489	0.812644784544281
C9orf72	-0.201764574377764	0.0240460727300521	-0.142366317917227	0.113241164128745	0.036779306652024	0.692543034677629	0.810694476937282
DOCK5	-0.331914526498301	0.000155939246096817	-0.307213508042682	0.000492294969249929	0.0492380852267374	0.5964654941021	0.810266961721274
RBM47	-0.305460889551649	0.000532161197392484	-0.23843333063222	0.00741253688590102	-0.136895202769757	0.139353970870454	0.808812629220849
ENTPD1	-0.32664005189024	0.000200990201966231	-0.280870123286124	0.00150978120096839	-0.0943437711361651	0.309536653988515	0.805449276311835
STX12	-0.319361024528321	0.000283161843777908	-0.293217542344956	0.000904722066684452	-0.0308461051339826	0.740201548290295	0.805134177279772
KCNE3	-0.376375673919398	1.51909533638764e-05	-0.307411424491848	0.000487970251892039	-0.0837376079006522	0.367309353245199	0.804798684654279
OGFRL1	-0.283355860839308	0.00136439050781753	-0.246222440570516	0.00564114532212901	-0.0620954858210718	0.504137309884256	0.803773457437768
SMPDL3A	-0.247645620142214	0.00536174323268966	-0.236940516005759	0.00780344068348422	-0.0837161728670844	0.367432439720449	0.800975613403477
SETD7	-0.359917157101778	3.74617237287212e-05	-0.295876575889111	0.000807815147703481	-0.100837844731006	0.277261863781175	0.799540901930375
MANBA	-0.326787605503778	0.000199580699068028	-0.345504547706491	7.93718686664243e-05	0.055877638118463	0.547843412489913	0.799335080828127
FAM45A	-0.253836341577381	0.00428468942749341	-0.199906182904531	0.0254057065453975	-0.0858446862392998	0.355333852628236	0.798769796592717
PELI2	-0.300400789219426	0.000664528813409925	-0.33167927201979	0.000157729901789267	-0.00402784928921258	0.965471918681035	0.798232603062276
TM9SF2	-0.365388945585392	2.79013309366717e-05	-0.268405229177368	0.00247443098985174	-0.109355686222512	0.23847769005415	0.797494616094059
JAK2	-0.290012719592065	0.00103561203555239	-0.24549082088288	0.00578976752182672	-0.070839201771277	0.445894436775862	0.797325602599724
NCEH1	-0.277893915945446	0.00170232824840604	-0.211832861476022	0.0177136608025429	-0.170278275252674	0.0652571574753278	0.795710910989941
NIPSNAP3A	-0.183074845966248	0.0409949325050814	-0.139663847559347	0.120321401180106	-0.152893629643983	0.0983505729457399	0.795474682173262
TLR8	-0.347842196026181	7.04439387109437e-05	-0.249845688939238	0.00495406900433286	-0.138339950066194	0.135188031930017	0.795152272933016
LACTB	-0.26457908389389	0.00286661540126627	-0.261154684883646	0.00326423875009825	-0.114563988460378	0.216716102587404	0.791285621980744
CD36	-0.228494121023554	0.0103778853106955	-0.190816027246423	0.033041238845948	-0.0852833551849026	0.358500141856456	0.790252624541176
SIRPA	-0.314920442352426	0.000347552869026999	-0.281532241712856	0.00146973617056698	-0.113639752445341	0.220471120817251	0.790118809324598
LAMP2	-0.212719035746143	0.0172327540827196	-0.178537037140527	0.0463615296237349	-0.136143292041845	0.141560347894841	0.787881001625458
LAPTM4A	-0.218114718826761	0.0145417641999222	-0.218307722924535	0.0144526997117383	-0.0955557997188654	0.303334278109824	0.783406736448909
MIS18BP1	-0.326124555355881	0.000205987298785455	-0.310914604020004	0.000416986444141084	0.0235420037550451	0.80023392458735	0.779559876856083
FAM105A	-0.313040788759142	0.000378682520464629	-0.247164219550665	0.00545483992552743	-0.0490189859785974	0.598102511178423	0.777748504880827
PTTG1IP	-0.292818349588879	0.000920156101155923	-0.278262995832009	0.0016772955334476	-0.0598971494664739	0.519379529428119	0.777352558259592
IL15	-0.276786687185822	0.00177947549790469	-0.252785326194324	0.00445262992950668	-0.0511534403922831	0.58224136333253	0.776990291109396
CD1D	-0.274316435607145	0.00196315501210531	-0.289354877774605	0.00106453261501487	0.0129127167505635	0.889623522502532	0.775426384771612
FAM91A1	-0.196618303478383	0.0279723522174638	-0.134353782699897	0.135224844248808	-0.0277622763320254	0.76538055860614	0.77054996551442
AP1S2	-0.322998750924604	0.000238841067596639	-0.26928098330807	0.00239178409398176	-0.0467788630726038	0.614953946674714	0.770544891832317
DIRC2	-0.353375233578774	5.29112288007856e-05	-0.332781354938067	0.000149503137820442	-0.0203724936741226	0.826674319558062	0.767992347274036
LPGAT1	-0.154719434260143	0.0849196778774764	-0.105532814974028	0.241472888199741	-0.155651956619651	0.0923579625232378	0.767769884217763
HK2	-0.277720730246997	0.00171419109700546	-0.314877199324225	0.000348241636531023	-0.0582249044087634	0.531129283369721	0.765897415205969
ERLIN2	-0.227079240321083	0.0108753905738478	-0.154931211315173	0.0844887675612245	-0.123659835053117	0.182165579353208	0.764294110414473
FAR2	-0.31100822497326	0.000415227277153478	-0.213495318316744	0.0168208188357012	-0.136095730561848	0.141700796173147	0.764161046415541
KDM1B	-0.241011441774357	0.00677814847173626	-0.251741006537709	0.00462531170376396	-0.0314246831069849	0.735507093906741	0.76097377178332
DAPK1	-0.272822444724555	0.00208242081152194	-0.262205395833209	0.00313725717496365	0.0812276846084241	0.381894089977988	0.758769844512327
GBE1	-0.278089031398278	0.00168905263828002	-0.222489349939785	0.0126363226516001	-0.185463716150228	0.0443587747229965	0.758652258347614
SGMS1	-0.0880167184490249	0.32903147321688	-0.0568487410493536	0.528882713459398	-0.200132428737648	0.0297889664579415	0.756880152903264
ME2	-0.476715265658581	1.90930550747756e-08	-0.441480604083593	2.55533841911886e-07	0.0495929289532252	0.593818532843909	0.756759233703688
UBE2E1	-0.284220027200641	0.0013169131330021	-0.225595894798449	0.0114193331428323	-0.156211316477014	0.0911787756943865	0.756090313708585
LACC1	-0.197992260963898	0.0268741166490111	-0.154626213065123	0.0851099140268987	-0.111252352252476	0.230383216337726	0.755872280986519
FCGR2A	-0.271822309982653	0.00216589031389027	-0.269329421105153	0.00238728660710833	0.0665494128780531	0.473984911445574	0.753092252275833
DCTN4	-0.193634468479827	0.0304895779900724	-0.220607775624326	0.0134273291522202	-0.0561417341644852	0.545950131980107	0.751344962347729
STX11	-0.242854927499251	0.00635455802279796	-0.255901407032704	0.00397114797180121	0.0104728729253528	0.910382133043467	0.750471646597323
ATP11A	-0.223953972590199	0.0120491053191102	-0.203717246655973	0.0226850840025574	-0.0436367853434749	0.638930678644004	0.749481286950117
HSD17B11	-0.254227882346323	0.00422359082169956	-0.216794295873865	0.0151640128739956	-0.0512392887612449	0.581607499496515	0.747524804140185
SKAP2	-0.337205161505296	0.000120332676899668	-0.303059094875233	0.000591628115871443	-0.0644539122765145	0.48804791423184	0.746741223647249
PPT1	-0.319137905710085	0.000286113733800864	-0.274846600499569	0.00192234386846047	-0.0615978478901772	0.507567177925649	0.746600240840401
GOLIM4	-0.339521615022036	0.000107263876010279	-0.284908436905079	0.00128017481407216	-0.0527787241747406	0.570295476116133	0.743251005256951
SNX30	-0.263216182609404	0.00301931602904806	-0.247680804379502	0.00535499495392521	-0.0790824754336894	0.39463327136859	0.742350751011524
SLC6A6	-0.277713445816328	0.00171469170657898	-0.233291031068922	0.00883686719655838	0.0420385069267102	0.651273458567467	0.741862034937166
SERPINB1	-0.348666569980564	6.75259549123313e-05	-0.300904781825658	0.000650103631492046	-0.0254508666071125	0.784416287605347	0.741510228306873
EVI2B	-0.299437167975452	0.000692930749887378	-0.253207779380828	0.00438443114184946	-0.103608307812109	0.264207647274082	0.74148844437195
HAL	-0.333125127330112	0.000147019763806638	-0.267784880569508	0.00253452703004704	-0.0498138602897116	0.59217317725862	0.741480289752982
RCAN1	-0.311328453166042	0.000409261714216902	-0.189610540667319	0.0341865089923658	-0.107993374569755	0.244412583744745	0.741415714532573
VCAN	-0.28679106745065	0.00118442565752452	-0.264035658139619	0.00292664627574584	-0.0446702839271805	0.631001397180052	0.740569948896077
CYBRD1	-0.314094657470446	0.000360925761567401	-0.232465424694465	0.00908676009372508	-0.184808086695914	0.0451288524589811	0.73880764524248
ATP6AP2	-0.176382812767159	0.0491067336396381	-0.135209131400784	0.132733366334239	-0.108198145689451	0.243514024839119	0.738167258533466
VPS54	-0.336545394649445	0.000124317650510864	-0.275503752986068	0.00187282611094433	0.0512573376263068	0.58147427571817	0.737831903976492
DICER1	-0.250284107648997	0.00487621969532992	-0.179214999532475	0.0455244453948874	-0.0978298223317048	0.291918779553723	0.736138373808903
SLC31A2	-0.33428472074734	0.000138923093992869	-0.244256166932533	0.00604849772312928	-0.096707783006884	0.297515271483623	0.735344636557267
TMEM55A	-0.119429995092984	0.18463874964863	-0.115518900219309	0.199539450439898	-0.099752448130896	0.282492442424621	0.733964432689128
PDGFC	-0.271599738118862	0.00218487299657745	-0.221384095618037	0.013095876683374	-0.175815594116693	0.0568610289398475	0.733590275450655
AQP9	-0.372485119671088	1.88878135082472e-05	-0.304432104382819	0.000556925450913424	0.00382019295775553	0.967251004922324	0.732545060031203
PGM2	-0.219594061067325	0.0138711466469401	-0.156519722636691	0.0813120189274079	-0.135188941830077	0.144398781636431	0.732275832088014
ITFG1	-0.327559709232722	0.000192353588435368	-0.311639583119412	0.000403541468168854	-0.101072013336091	0.27614199011695	0.729230841083205
UHRF1BP1L	-0.157068758033213	0.0802365759856177	-0.16092217383519	0.0730060505972472	-0.0332814380354317	0.720508295183081	0.729174232084509
F5	-0.315985985700387	0.000330973561835506	-0.275461337239455	0.00187598694071151	-0.054185001633748	0.560053269860147	0.728481123243801
PAK1	-0.361210263063975	3.49588293645042e-05	-0.314503416648659	0.000354247956474765	-0.0927323524069139	0.317910011034394	0.725903745390065
PDSS1	-0.336300109746555	0.000125830241024738	-0.321288924790277	0.000258804558227981	-0.0231132474113704	0.803798178306748	0.724503150684334
SCARB2	-0.296518856575378	0.000785880962768574	-0.245031166060063	0.00588491655986605	-0.0515103625253416	0.579608111935179	0.722184010524871
SPECC1	-0.159398282828697	0.0757998601151097	-0.168337238701846	0.060576423790599	-0.0382002923056464	0.681296925031951	0.722058405967139
NOTCH2	-0.294264000389489	0.000865380800195631	-0.31125168197861	0.000410684642389052	0.0383561660901502	0.680067482450931	0.722045917368249
BTF3L4	-0.199274958780369	0.0258822297729644	-0.147280938444093	0.101200862800605	-0.0976718657186272	0.292702382323085	0.721605663783418
RMDN1	-0.203749268041184	0.0226633282224812	-0.0973512654791823	0.280118404501039	-0.162523793964814	0.0786833730909128	0.718829323126835
C20orf194	-0.232256523468896	0.00915096939249964	-0.199581636296125	0.0256497680186548	-0.129569541744733	0.161991530078255	0.717278536360913
RNF141	-0.204636087310938	0.0220678864857692	-0.191864565716516	0.0320716179965576	0.0686740367575106	0.459953915906949	0.715724123938345
ADRBK2	-0.272700701149191	0.00209242312847875	-0.272263579209927	0.00212869628474598	-0.0302542911597785	0.745013296187238	0.714932725280566
HHEX	-0.192518324515107	0.0314793406741124	-0.14662999695325	0.102735155169509	-0.0612077626862155	0.510264190149491	0.712345398778736
DLD	-0.249692116622186	0.00498160001648546	-0.199540782364619	0.0256806319672639	-0.0359955625987459	0.698774756930861	0.709601224742198
P4HA1	-0.282216065872506	0.00142939536472935	-0.288840671656911	0.00108765034501843	0.0553834448470732	0.551394821952058	0.709078155978951
DRAM1	-0.224056221331774	0.0120090172849268	-0.117373648881384	0.192368401165561	-0.0753881180949471	0.417157555426431	0.708090509690692
SLC30A1	-0.196630870076234	0.0279621368649641	-0.178903795324193	0.045907115840989	-0.115323357851655	0.21366507898277	0.707264979701603
MTMR6	-0.234340373629311	0.00852801806113352	-0.219009285544421	0.0141329440606474	-0.121344681271188	0.190550810155426	0.70722077858166
AHR	-0.31705491386875	0.000315078686466871	-0.266729888026863	0.0026397633624307	-0.0679442076864943	0.464747652759547	0.707160331242813
SNAP23	-0.200861802950242	0.0246985675518384	-0.153590163297935	0.0872471691375973	-0.0498226907353062	0.592107456674533	0.706915190857163
RB1	-0.186905405156097	0.0368789454438241	-0.143423551777032	0.110561211988508	-0.127800584386613	0.167847362884651	0.705767009428631
ASPH	-0.185201352418956	0.0386649153104514	-0.156851253276467	0.0806612479849716	-0.0258258621655868	0.7813189992805	0.705421788421767
ZFAND5	-0.327837204952297	0.000189816041941687	-0.274315821479051	0.00196320273867793	0.103039593056417	0.26685266636701	0.703378899280171
MBOAT1	-0.15753173281823	0.0793386047176332	-0.12391240215847	0.168581199297227	-0.0208686367151437	0.822521803270801	0.70138353089764
FRY	-0.245691576738931	0.00574864246260777	-0.223459544321218	0.0122446101924957	-0.0407264866279104	0.661476780385248	0.700933457915749
SCYL2	-0.293080292438005	0.000910001639094114	-0.223659719492208	0.0121651257650697	0.0349853232972371	0.706836992083043	0.699805702117062
CHST15	-0.405432814635786	2.72704892656646e-06	-0.332848051681219	0.000149018299060229	-0.0126289511223298	0.892034288310959	0.699799502874687
CCNYL1	-0.172018273579963	0.0550823965734136	-0.153843557607719	0.0867205335689911	-0.0668496575237841	0.471988119664581	0.697520986576699
ZEB2	-0.358514117972881	4.0366937912075e-05	-0.291251595485716	0.000983088971267362	0.0675861140018816	0.467109712835957	0.697444148461417
NACC2	-0.295080727098364	0.000835771696407481	-0.1991533685169	0.0259748921317538	-0.0929406959372488	0.316819233228413	0.696716498106159
FAM96A	-0.145343579836844	0.105820983238622	-0.0942545891213123	0.295772892006942	-0.157536721659138	0.0884323659951974	0.696250684707653
SMS	-0.217183197609787	0.014978380917974	-0.194730248034266	0.0295436846734525	-0.0678524493910952	0.465352283811558	0.696111105813367
MEF2A	-0.174471447061127	0.05165399866642	-0.146875402015445	0.102154594458266	0.0083922442552807	0.92813286292345	0.695134471867773
MBD2	-0.292363319401922	0.000938042639606838	-0.297733213584246	0.000745895568992866	0.0298966641895254	0.747925765964075	0.694877243794128
CD58	-0.315229427893481	0.000342667906281158	-0.254131583469016	0.00423854511279943	-0.0276073733903611	0.766652046237331	0.694390069754809
ARRDC4	-0.303153596322216	0.000589177337854789	-0.233020446210001	0.00891809093201017	-0.148924975598915	0.107505508629927	0.693572753281366
FAM102B	-0.207846625177353	0.020023274055602	-0.160958753442022	0.0729400247642906	-0.0884502597190017	0.340865732081812	0.692939872366976
C1orf43	-0.266845018939347	0.00262809023004578	-0.213900800675062	0.0166090636992506	-0.144859404536152	0.11756131990438	0.692736027306323
RAB31	-0.242674232144819	0.00639501137436524	-0.224992637318682	0.0116472812609814	0.0202813873024558	0.827437366779769	0.692291254879246
MAP2K1	-0.203746206804353	0.0226654072953943	-0.14639146150895	0.103301945574155	-0.0948988689989433	0.306685831874247	0.691791219371987
GBAS	-0.0818260404408233	0.36431447938657	-0.0689045911071023	0.445138184304885	-0.0847900726069134	0.361297000700862	0.690857347220305
C3orf58	-0.2004227979392	0.0250213030286737	-0.24745094629177	0.00539921862175582	-0.0707784192027465	0.446285801988841	0.688337670614063
ERP44	-0.293208387683617	0.000905073343083315	-0.30238392316164	0.000609412397213496	0.0266046148865144	0.77489784338609	0.687455281343211
TET3	-0.155434932156074	0.0834708489248489	-0.150782971971133	0.0932535339078947	-0.0360873228414636	0.698044104869227	0.687162173143152
NETO2	-0.237577192467765	0.00763454520018477	-0.257924347363378	0.00368411540033898	-0.0778069333919937	0.402326805146974	0.687141700356735
ADAM10	-0.279791621298263	0.00157713919158557	-0.142204955187333	0.113654607334158	-0.0495485792700544	0.594149069639268	0.686046335048464
SPAG9	-0.147584317416056	0.100491974393335	-0.141075986421337	0.116580177768425	-0.139310532736006	0.132443138688581	0.681532694131885
TNFRSF10B	-0.187138045593527	0.0366405923507789	-0.239339272805992	0.0071838601076007	-0.0567122403313128	0.541871186568002	0.681149269562862
TMEM154	-0.149450963397268	0.0962159401415837	-0.160048788622592	0.0745968988413148	-0.0717511946719768	0.440045536444573	0.680557177279918
KLHL2	-0.15690396121231	0.0805581720487432	-0.123755055465706	0.169126740353891	-0.0960723899506251	0.300715658872249	0.679936832450174
CNIH4	-0.285651272563676	0.00124158208357678	-0.226355938862491	0.011137716154243	-0.0307256173519363	0.741180368937064	0.679789961026015
HMGCR	-0.258237890077799	0.00364133498642793	-0.172748526112497	0.0540427952849432	-0.124538177007427	0.179056053582778	0.678202987126146
TMTC2	-0.287950225997385	0.00112877040849173	-0.279435155421361	0.00159999609121665	-0.0879325253481072	0.343710530743187	0.677343953664788
STX3	-0.271226435739256	0.00221704959241889	-0.208701537278684	0.0195071807497025	-0.0383677562772659	0.679976099207356	0.676953254029183
REEP3	-0.17029522306404	0.0576007394303366	-0.111410148350647	0.216107713157104	-0.18981887316329	0.0395164889406318	0.676825497620768
ZNF516	-0.211668732364562	0.0178039936094011	-0.235186481546318	0.00828596878251632	-0.103317788136793	0.265556579194426	0.674156466388343
SNX2	-0.205224637948531	0.0216801759037434	-0.149763029610925	0.0955153142523922	-0.114949275377157	0.215164237152626	0.674117764872798
FEZ2	-0.312545988366689	0.000387294668302724	-0.240773978774413	0.00683449525234484	-0.111946687215051	0.227468748682239	0.670763445567555
MTM1	-0.0872477112680094	0.333291246689888	-0.0944352446136215	0.294844047843345	-0.154442969015649	0.0949479199550367	0.669896960962577
BCL6	-0.363663061127647	3.06363923531158e-05	-0.319100710322077	0.000286608593813428	0.0787485074466716	0.396639089517355	0.668309703035185
HIATL1	-0.299244748010622	0.00069873394936804	-0.201887937025357	0.0239580670270181	-0.0701932868207486	0.450063195902667	0.667912763370949
VDR	-0.342508989801957	9.23592167499789e-05	-0.323790344173508	0.000230090540124307	-0.0785474735207902	0.397849425669018	0.666126011478185
CORO1C	-0.330843309201837	0.000164248680814927	-0.243565484189552	0.00619767852785518	0.0238971572393136	0.797284634410403	0.664137641118874
ZNF106	-0.20830939580303	0.0197424660803384	-0.206279211408686	0.0210001072651194	-0.0992664726469043	0.284855643277933	0.664088650443625
NMI	-0.269709359976865	0.0023522733639228	-0.198428920112009	0.026532877339893	-0.102734792654473	0.268277628180529	0.663397780681892
SSR1	-0.157780379171954	0.0788596801146541	-0.10954651377337	0.223936686956878	-0.0725398477498421	0.435022873983722	0.663130222951721
FCHO2	-0.374970602853719	1.64394917709714e-05	-0.353222178484767	5.33356051048148e-05	-0.0559039297310885	0.547654786824682	0.662478911008822
USP3	-0.254241864474702	0.00422142346568303	-0.24624013770676	0.00563759280079931	0.0837549586101645	0.36720973877254	0.661212554108379
VAMP7	-0.284199814018748	0.00131800622617971	-0.268086454091112	0.00250514944339722	0.0237187225725307	0.798766049706732	0.659648360798148
LYPLA1	-0.159690208465662	0.0752580907467197	-0.0780806858137016	0.386752969983434	-0.1646677266889	0.0747667589973265	0.659359640495017
NDUFB5	-0.234584524686814	0.00845753991648218	-0.216784584629681	0.0151686737736725	-0.0646791490766748	0.486525762277385	0.658581991697586
CLIC4	-0.178530875855867	0.0463691952918514	-0.183938237615607	0.040035118464147	-0.0448922817294409	0.629303585550285	0.657809948798504
RPRD1A	-0.0964314687199937	0.284709016287575	-0.0500900781405956	0.579068174652283	-0.182866970327144	0.0474742984322534	0.655481387364265
SLC25A13	-0.165133707878196	0.0657155556492536	-0.141347977252343	0.115870063041017	0.0251690428285458	0.786746243638226	0.655111494977848
MPP7	-0.116034739389414	0.197525967064619	-0.093648039489226	0.298905620939531	-0.0994707209006222	0.283860822149825	0.653191761854031
TLR1	-0.288078888255102	0.00112274244586376	-0.183732967954349	0.040261589191949	-0.192039051065065	0.0372235725727511	0.652777689211571
PGK1	-0.20664346004151	0.0207695175531649	-0.167774285903719	0.0614549004064608	-0.113767328496143	0.219950078138727	0.652732071358581
SPAST	-0.0969413162768971	0.28215824645725	-0.0359773639896786	0.690389056566217	-0.0854557102544965	0.357526084129321	0.652556187255326
ITPRIPL2	-0.347713570933441	7.09097113650692e-05	-0.271249261447455	0.00221506989902824	-0.0910841668362237	0.326624539827787	0.65213953850684
SOX4	-0.219493519656284	0.0139158545554798	-0.184225715187921	0.039719744044416	-0.0264778832538788	0.775941779046898	0.65163132192443
METTL7A	-0.243547191403707	0.00620167368643457	-0.17701291960747	0.0482901678682582	-0.0900834180262168	0.331989871526888	0.650748833401966
IFNGR2	-0.292129110574392	0.000947372526984527	-0.223102016311292	0.0123877066489136	-0.0741112680065606	0.425113030117361	0.650271555950617
CPD	-0.206349815231546	0.020955239732946	-0.19517015372605	0.0291710265810312	-0.0471554574978069	0.612106605521375	0.650192866454194
ATP2B1	-0.135985444520533	0.130502637533277	-0.10877643576074	0.227229507800616	-0.113827112080618	0.219706211952575	0.650099890108331
C4orf32	-0.107022559160152	0.234855875217196	-0.0491478560036445	0.586236081922664	-0.102638946540932	0.268726779295789	0.649806156657544
CASP1	-0.367136676120389	2.53665104268811e-05	-0.293142532502605	0.000907603974721142	0.00933420060001127	0.92009172856782	0.649414021170274
COMMD10	-0.151611911300974	0.091446761725909	-0.084487803935346	0.348867154081186	-0.155062311156251	0.0936140484877425	0.648813409416769
DNAJC3	-0.196345160872753	0.0281951754854484	-0.187580659725792	0.0361906880289424	-0.0514765632291724	0.57985723523773	0.648111455955629
SPPL2A	-0.222270120623845	0.0127263384316641	-0.167004900442752	0.0626723334720632	-0.101522970267539	0.273993948729152	0.645891367494934
CNIH1	-0.187376196637673	0.0363979373884744	-0.128568963680613	0.15302106446692	-0.0998061626214041	0.282232047157829	0.64581149009211
SUMF1	-0.221690281910214	0.0129671279805681	-0.195364576723602	0.0290076022340402	-0.134112020562004	0.147653235806399	0.645678899474694
RFWD2	-0.277345495691287	0.00174015186431959	-0.207372260869927	0.0203146841307985	-0.0370036063030364	0.690763330196698	0.643813299514519
CSGALNACT2	-0.116563077151547	0.195478964457726	-0.0579447446204791	0.52095554659383	-0.0788533774819167	0.396008584976626	0.640566066583977
CR1	-0.24012380726333	0.00699090528031438	-0.202396178081225	0.023598396718542	0.0141335691019388	0.879263379149348	0.640498331069313
RNF13	-0.243557495997409	0.00619942287359282	-0.209844740913987	0.0188350153206415	-0.0525131803961851	0.572239329884508	0.640345145589433
FBN2	-0.117356635380967	0.192433318894165	-0.102984152634087	0.253091660740049	-0.118959373772496	0.199479910071866	0.639034154186627
SEC24D	-0.135593422234591	0.131625492222418	-0.0982627992385816	0.275618301735253	-0.1601915790812	0.0831293016976256	0.63881482390025
PIK3AP1	-0.208790367625795	0.0194542198336174	-0.173378573967617	0.053158895090661	-0.0569787657458661	0.539970768255617	0.638531303242484
CD44	-0.183029840775031	0.0410454873898841	-0.130625272861048	0.146503823758653	-0.0565119434983585	0.543301536768846	0.638330621065922
PQLC3	-0.24017684515882	0.00697802818122432	-0.136437862554734	0.129215934047845	-0.107749365523307	0.245486319904539	0.636695362000968
MEF2C	-0.214446076962546	0.0163279516980253	-0.240672264754154	0.00685875752288226	-0.0239528312993149	0.796822559756669	0.635957869141482
ANO6	-0.245135131965198	0.00586327451661076	-0.257178690218729	0.00378767286915753	0.0492261447043324	0.59655465673943	0.635854364750585
SLC18B1	-0.0142044328609173	0.875069217665418	-0.0165452278538114	0.854691763986733	-0.0359128519606155	0.699433586542454	0.634819741627632
AGTPBP1	-0.217353475405001	0.0148977277292732	-0.163242623255878	0.0689122932349546	0.01616496135977	0.86207097133592	0.634158620207813
TM6SF1	-0.279319404518363	0.0016074826623583	-0.252465644304169	0.00450486727297122	-0.0461318537965808	0.619859205178768	0.632823262217241
VAPA	-0.237048975158278	0.00777443741155628	-0.225115372718539	0.011600583760654	-0.106149904042291	0.252605432082303	0.631786472586611
RHOT1	-0.247945346262493	0.00530449838940893	-0.253839865577992	0.00428413600726245	0.0347785084632678	0.708491527321349	0.630918087987115
TMEM59	-0.134290972490284	0.135409196300727	-0.0916901937263669	0.309166333859705	-0.134871169285259	0.145353394504169	0.630534443917193
MCFD2	-0.0564295519728505	0.531930571390415	-0.0361924256692076	0.688633812094122	-0.147175803605075	0.11174625507533	0.629046794580182
STEAP4	-0.221377587074312	0.0130986255469154	-0.16585841719657	0.0645229463551042	-0.110062759660353	0.235437232297319	0.628304685038517
BID	-0.251814601911322	0.00461294911368505	-0.264287197900038	0.00289871985048185	-0.0632261841474535	0.496389296867809	0.6282805933195
PDHX	-0.144079174518134	0.108924311789224	-0.109713410468669	0.223227509772263	-0.0363735484117935	0.695766775768492	0.627442259399735
GLRX	-0.330355122416616	0.000168170426610975	-0.227892583918788	0.0105869015493228	-0.187493594570323	0.0420436408618669	0.627264599785525
SPIDR	-0.323024593477199	0.000238550592320876	-0.287651821528551	0.00114286488754438	0.0581013266366227	0.532002832441538	0.626900411210091
CYP1B1	-0.261880877526267	0.00317599312072744	-0.219611041427632	0.0138636083401299	-0.0895061090227338	0.33511042771324	0.625961342112663
ALCAM	-0.0839142805932687	0.35216032148677	-0.0691394359355264	0.443584661926406	-0.124306148891435	0.179873672155889	0.624513470932705
PBLD	-0.29618441452142	0.000797233240422975	-0.222385741338797	0.0126787948327546	0.0253086345535367	0.78559194302241	0.623404668682603
NCOA4	-0.255847805406081	0.00397901894446371	-0.16384544155902	0.0678798514436242	-0.0172532549762873	0.852886282605945	0.623068544425061
RHEB	-0.264803852658116	0.00284211204646234	-0.225495904255833	0.0114568431789875	-0.0869585362233654	0.349102737616285	0.622459570542042
NCF2	-0.289988740829633	0.00103665347042019	-0.219389379798149	0.0139622950182489	-0.0514899739214278	0.579758383581564	0.620612237738904
AGFG1	-0.280766041046666	0.00151616563592452	-0.21132695425597	0.0179933805373863	0.0312674329346321	0.736782031048196	0.619850211610288
TBC1D8	-0.318889906497907	0.000289428195155849	-0.308189113317273	0.000471313517254978	0.0744689217555216	0.422875879340474	0.619845811958657
DHX29	-0.133297271521778	0.138351351117227	-0.0666768151491055	0.460026658650628	0.040329528534119	0.664576224709688	0.61970003086671
FRMD4B	-0.130227405620265	0.147748170672494	-0.1225929025497	0.173196640059583	-0.130733113047086	0.158223571762302	0.6187978833721
VNN2	-0.300248652579749	0.000668940650230141	-0.22242100018258	0.0126643272179518	-0.00734537359697669	0.937078083465152	0.618599358216924
SEC11A	-0.341334050984001	9.79744326676012e-05	-0.311934175316895	0.000398193354754299	0.0257429126651095	0.782003830480607	0.61767643070852
DNAJC10	-0.184728374364755	0.0391733108322694	-0.133094352425338	0.138958092514635	-0.114913284261062	0.215308867244524	0.616944025255493
CNEP1R1	-0.0811879487966209	0.368079406197102	-0.0824895519606641	0.360424883696784	-0.0777918651450147	0.40241821775154	0.615517325391023
MCU	-0.303201966245743	0.000587926538593467	-0.257540439587853	0.00373711090609269	-0.105407178723796	0.255959073329995	0.610628960512033
DENND5A	-0.223736601441305	0.0121347181625398	-0.240757468191012	0.00683842840477598	0.110473242596195	0.233684606379702	0.610514363732713
CHUK	-0.106467489372189	0.237306352046538	-0.0414902935314474	0.645937428432513	-0.0988290140442262	0.286994172856169	0.607950563985756
CCNG2	-0.0621225824481772	0.491302243019995	-0.0187250453287743	0.835801095122845	-0.0980564894795828	0.290796745340069	0.607256282767588
FAM206A	-0.338258051688754	0.000114218827052856	-0.250141107258361	0.00490149107417019	0.0370278730826043	0.690570886436491	0.606800257810871
CCR1	-0.259014205348044	0.00353732667820799	-0.179976160480761	0.0445996651388417	-0.225034038045007	0.0142862714364109	0.606201640358623
ZMIZ1	-0.210483312162918	0.0184683388968631	-0.300625252346394	0.000658068348606956	0.0291663866125633	0.753884057108899	0.604901082733895
TXNDC16	-0.204767968895563	0.0219804948271088	-0.141716512367886	0.114913253364058	-0.0594988242786099	0.522166232829444	0.603719185351303
ABAT	-0.141855239779343	0.114554676830236	-0.106584536051834	0.236788145078835	-0.0651049155310009	0.483655362223689	0.603107002779263
ACVR1	-0.128075948374366	0.154615513971561	-0.151593982777098	0.0914855428631695	-0.0828373981053971	0.372500447303059	0.601931780779053
SNTB1	-0.174057101956634	0.0522203579519342	-0.111409783070188	0.216109228349255	-0.217741894603305	0.0178557032431158	0.601810650790129
VPS29	-0.221958745422744	0.0128551527339893	-0.187087803491749	0.0366919581405384	-0.00247386006474044	0.978789167191365	0.601180861719293
PDCD6IP	-0.182230175267092	0.0419524964219004	-0.217253752045241	0.0149449163676173	0.0381191486144156	0.681937270782793	0.600308465473692
CCSAP	-0.109801516792605	0.222853769271616	-0.112438172072696	0.211873329781382	0.0810666437205254	0.382841686202639	0.599096594669595
ARHGAP26	-0.228189175513205	0.0104833870855705	-0.234139899525771	0.0085862754157779	0.0341078247115023	0.713866363688158	0.598187541389312
PRKAG2	-0.0841153368741031	0.351003651579074	-0.103920044642708	0.248781249575466	-0.0308734135107706	0.739979757685085	0.597778243431448
CACUL1	-0.293545578981361	0.000892216925782923	-0.30742148628193	0.000487751326992531	0.0666861190607061	0.473075172468924	0.595625081503344
SLC12A6	-0.187819760724862	0.0359495899347751	-0.119376041706543	0.184838611740504	-0.155089978636283	0.0935548092673861	0.594816686350425
MAP3K2	-0.13137485968969	0.144180997005377	-0.12451378430859	0.166508148640492	-0.0515806198626215	0.579090427253482	0.592336458798091
GPR160	-0.1223696271703	0.173986769963584	-0.136154835497316	0.130019734560739	-0.00728521952637377	0.937592332339532	0.590427129920289
SLC25A43	-0.072329629848888	0.422786484124877	-0.00630171055816141	0.944394126282484	-0.262786531106421	0.0040413968751112	0.590304997836643
MAP3K1	-0.152576376498996	0.0893796959358118	-0.155245461562763	0.0838525737224455	0.0566272181584184	0.542478116270243	0.590021837722684
ZNF277	-0.12511985231989	0.164438158599338	-0.0575610209514896	0.523724049143461	-0.192479820778429	0.0367819228948283	0.585930926261955
NRIP1	-0.0101998396319181	0.910113843161815	-0.0386588346037446	0.668624344281806	-0.0166164829184795	0.858258033173781	0.584956944969561
CERS6	-0.280070218181162	0.00155948248113142	-0.199579448108954	0.0256514203263366	-0.0979097450730593	0.291522823503367	0.583730745773024
FAM49B	-0.236112990737968	0.00802790116224408	-0.195736112177628	0.0286974684642444	-0.0700074499868595	0.451266619269542	0.583681759696964
PPP4R1	-0.150844626461136	0.0931181839952573	-0.128285737674156	0.153935522237616	-0.00758862510640681	0.934998826128917	0.582759569756249
DAZAP2	-0.0853888191178056	0.34373269637434	-0.0764635228821978	0.39669340618123	-0.0525232143709329	0.572165821974902	0.582581354952111
S1PR3	-0.282365507681081	0.00142071470692477	-0.256905055100045	0.00382632603182593	-0.0268551952501476	0.772834902945014	0.580775421648227
SOS2	-0.0665742681958733	0.460718553504561	-0.0475693444282706	0.598334726031541	-0.0820447300517557	0.377108348623638	0.579467735272116
HSD17B4	-0.295878209419526	0.000807758657211864	-0.23507512648612	0.00831747364093257	-0.0241571075302178	0.795127743776058	0.578673964202226
BLOC1S6	-0.148392083621503	0.098623567089077	-0.0941881107070218	0.296115178721811	-0.081627023914688	0.379550433096202	0.573732128313116
CMTM6	-0.168670963051043	0.0600605247026161	-0.119574895317989	0.184102770798474	-0.0317739854642507	0.732677631455735	0.572575803284648
PPFIA1	-0.163673049558169	0.068173814546609	-0.104306374262948	0.247016814323425	-0.0201410121062686	0.828613371901518	0.572454980053719
TRIT1	-0.167251026301319	0.0622807528428704	-0.117671417053703	0.19123479264255	-0.0116390249047867	0.900451900628954	0.572174553200553
P2RY13	-0.30043354877564	0.000663582316699473	-0.229253717616883	0.0101191356054967	-0.0236498443875086	0.799338087598557	0.570826334035022
PHF21A	-0.306492275790145	0.0005083552281419	-0.289528308914209	0.0010568373097148	0.0553230071724084	0.551829909079989	0.570060939048539
OAT	-0.124875335332764	0.165270976287855	-0.0784012918606616	0.384800241164112	-0.0705058986438828	0.448042871153832	0.569106657475585
KLHL5	-0.274833544327039	0.00192333959651828	-0.233510491302669	0.00877147010242236	-0.179604949391204	0.051643207215703	0.568255446694209
PLCB1	-0.274195120470448	0.00197260338908853	-0.275931686641071	0.00184120564365705	-0.074949916989521	0.41987797425635	0.567542806913963
TMBIM4	-0.274819501921873	0.00192441106163665	-0.186106451238286	0.0377074728003315	-0.0527978699377793	0.570155443989635	0.56690792366708
RAP1A	-0.138882410586264	0.122431220471445	-0.0962246195010737	0.285748264232858	-0.168193074494675	0.0686695290805133	0.564451395001266
RBBP8	-0.20704406555577	0.0205184324412364	-0.224040271592307	0.0120152629032099	-0.00506915352522749	0.956553325833974	0.564394466981809
B3GNT5	-0.116798116920901	0.194573275369302	-0.144787481797784	0.107177215502959	-0.0630905973237598	0.497315074489031	0.563603319505624
ULK2	-0.150954351062109	0.0928776911319378	-0.146982351210296	0.10190239041165	0.0349398947877879	0.707200306981929	0.563449878016863
SCAMP1	-0.259320555493233	0.00349702296024027	-0.15861667675512	0.0772658879162783	-0.0602366949057261	0.517010048620333	0.562996503806339
C4orf33	-0.154602438277271	0.0851584855838706	-0.176107996396911	0.0494664401469491	-0.0522027662419004	0.574515577824348	0.561300863854051
PTEN	-0.149692040160368	0.0956743384216346	-0.105534915762595	0.24146346675682	-0.0202245836399198	0.827913198439697	0.560913331733178
CHN2	-0.283611761343517	0.00135017131744423	-0.304274167422925	0.000560819733573516	0.0940565200315269	0.311018655470813	0.559945569685485
IBTK	-0.0493437867053683	0.584742205878171	0.00675679751670815	0.940385609522724	-0.141288970179523	0.126980123991404	0.557879116005189
HEATR3	-0.0893232950144266	0.321874228934624	-0.0899329096795623	0.318569451860045	-0.0264132209811024	0.776474580380379	0.555232866873474
NADK	-0.198575578524804	0.0264190995886035	-0.189753407820939	0.0340490514618987	-0.0479734426472662	0.60594194206185	0.552988061054691
SLC16A6	-0.160596817994511	0.0735954426100101	-0.169445580503149	0.0588769174394228	-0.0283239388339677	0.760775526003517	0.551548673751344
TATDN3	-0.164970646345758	0.0659863544109007	-0.115109398924854	0.201148376769226	-0.131873582125957	0.154594372731325	0.550034538066929
ABCB10	0.011759572134734	0.896440111198479	0.0478224358652182	0.596387364228677	-0.148881406506268	0.107609588870957	0.550027398549356
SCLT1	-0.147641036509265	0.100359876919721	-0.128799071534399	0.152281120482946	-0.0640224072394761	0.490971095598754	0.549689639894428
PLAGL1	-0.269377667045957	0.00238281453705053	-0.280084656203839	0.00155857235767987	-0.0205905875703264	0.824848365461895	0.548691958085361
SRGN	-0.172832629977103	0.0539241090586881	-0.182334445585057	0.0418332876946189	0.0488808891397708	0.599135345755739	0.548003017077659
SPTLC2	-0.182531757173614	0.0416084829702939	-0.192881814357758	0.0311540617444211	0.055203826222141	0.552688372899944	0.547806811230572
PAK2	-0.139682619186849	0.120271067261865	-0.125205541979186	0.164147042140995	0.026812527516972	0.773186060001589	0.542438678661127
GLUL	-0.249937020784639	0.0049377604073912	-0.158728392694067	0.0770549596611369	-0.0134714394480602	0.884879788834741	0.541531419493785
MYO5A	-0.223787300578376	0.0121147025529154	-0.176760162399733	0.048616356619767	-0.0511491644669661	0.582272943070135	0.540725987485314
NUDT19	-0.069980175893937	0.438048230373284	-0.0252339542836281	0.779988237467625	-0.132608859627773	0.152287889805125	0.539233415947326
F2RL1	-0.257005498214063	0.00381209670214104	-0.193467333216768	0.0306360860606525	-0.0778825495202897	0.401868260084569	0.53745634542906
TCAIM	-0.120205565214413	0.181783205044049	-0.107678299964677	0.231983836703992	-0.0371398906961907	0.689682804947333	0.536804972374001
USP32P2	-0.0422133900823752	0.640194378537224	-0.00473671661541291	0.958188971879939	-0.0798609124782	0.389981531994731	0.534607970657584
ACOX1	-0.215643520484651	0.0157250743476612	-0.124435725458711	0.166776154468536	-0.110305215762462	0.234400918514505	0.534366365076619
DRAM2	-0.148298052542449	0.0988396467662319	-0.172764733438101	0.0540199069926084	-0.0203887507354334	0.826538178034699	0.534041937622645
TMEM71	-0.204288719167772	0.0222995008407059	-0.13322570501189	0.138565109097462	-0.0565708739558371	0.542880512834028	0.529774421697935
GALC	-0.219337680171572	0.0139854002686062	-0.158282952473965	0.0778987535646201	0.033923597266309	0.715345226159537	0.529338095846546
GRB2	-0.0423185756061073	0.639360723818145	-0.0636104226285071	0.480962383723042	-0.0888199227304674	0.338843676609219	0.525193903392625
GPR27	-0.235510810346896	0.00819480890806714	-0.192242076017056	0.0317284695834945	0.0428132805562384	0.645278181704585	0.524700777856387
ATP6V1B2	-0.213513105380685	0.016811481039651	-0.110330055317764	0.220621033055863	-0.13631582651317	0.14105174240189	0.524607517065929
LINC01003	-0.159926976568145	0.0748209823847312	-0.0986799027354468	0.27357546355597	0.00389956446408187	0.966570973654903	0.521745658248959
KIF1B	-0.186779538069275	0.0370084461346062	-0.21441145828879	0.0163456754724507	0.115106379819856	0.214533722957389	0.520678996500141
MARCH5	-0.221288071916613	0.0131364831652999	-0.159847201998142	0.0749680284806545	-0.100522633533375	0.278774126301236	0.519481877479283
TPK1	-0.114375949907675	0.204053416015715	-0.0983429313261459	0.275225045016378	-0.0791113495318754	0.394460137864921	0.516973234874659
QKI	-0.171093367275615	0.0564226904393147	-0.130144542277958	0.148008330192752	-0.0711386254172921	0.44396933452299	0.516645077133692
HMGB2	-0.175263823193734	0.0505850539986562	-0.116908171121274	0.194150245579689	-0.0810187768497306	0.38312361820206	0.51482232064544
DNM1L	-0.100444209127313	0.265047723642831	-0.0692784337152389	0.442666620552129	0.0181787741539017	0.845090744147069	0.514282358216985
LRRC57	-0.0574294320825576	0.524675154175223	-0.0383439926322691	0.671166047015241	-0.118073534210657	0.2028715880494	0.51309915900286
RAPGEF2	-0.200727209378406	0.0247971335554573	-0.272569341551816	0.00210326428518203	0.102002569008272	0.27172187485622	0.509758535779064
MDM2	-0.125531316865512	0.163043776004461	-0.0445969699264694	0.621414998186451	-0.0656979919595915	0.479672168883349	0.507733158385631
CEP63	-0.223055085790804	0.0124065982486066	-0.178657171643148	0.0462122726883126	0.0368050832287917	0.69233842511588	0.506626436622191
SEPT10	-0.0790090960607626	0.381114645783989	-0.019980872500225	0.82495948576536	-0.102972541353579	0.267165695740491	0.506328296975475
SLC30A9	-0.165974733806436	0.064333184795298	-0.20143738219247	0.0242808305791039	-0.0312444104674138	0.73696875041755	0.505315390888991
ATF6	-0.0790101190895009	0.381108460457329	-0.0811799122566643	0.36812697617665	-0.0255099037833259	0.783928443127445	0.503587921015432
SFT2D1	-0.246404679726854	0.00560465796125321	-0.17686076002548	0.0484863149080189	-0.102261463933743	0.270500681045172	0.50356163250054
MTMR3	-0.100800205235056	0.263349201113833	-0.111948833113019	0.21388144987303	-0.0934303688846812	0.314265113846546	0.500889204601942
C11orf57	-0.107017519502435	0.234878043971407	-0.0533137553166398	0.554856937576955	-0.0531725401122587	0.567418367724002	0.492802845349894
SOD2	-0.137195065373815	0.127084211470947	-0.135831797714231	0.130941844400782	0.0868373523264701	0.349777326230471	0.487387408417213
SVIL	-0.138297553234887	0.124028886913076	-0.156154471378135	0.0820338467799403	0.0668738647992377	0.471827327550096	0.484575415900888
VRK2	-0.172980386040429	0.0537161181588707	-0.163056867637285	0.0692329915605924	0.00809395242534629	0.930680820264256	0.481540112245575
TANK	-0.199469072525068	0.0257348833759798	-0.149242924001614	0.0966852656846958	-0.109881405839604	0.236214470026058	0.481063352665408
NRBF2	-0.143717633869883	0.109824616481482	-0.130592518850893	0.146605963231009	-0.106442487669427	0.251292659144197	0.478692255019178
DPY19L3	-0.115609238739896	0.199185765083584	-0.0833850390363905	0.355216407967758	0.02749028240703	0.767613574462715	0.478274539419551
OPN3	-0.11381191509419	0.206307863269817	-0.112518001376584	0.211547012155324	-0.199477103570845	0.0303399850674073	0.478214793512073
CHML	-0.0133547686653117	0.882486865653053	-0.0305546699972391	0.735168275177991	0.0525960891745443	0.571632081263586	0.477247466066908
SAR1B	-0.0406418329212241	0.652702813442678	-0.0246936529123905	0.784583031476108	-0.0323930011206556	0.727672222730777	0.477226977961369
CDK19	-0.208375232934502	0.0197027935815492	-0.159296603840072	0.0759892972250163	-0.0819955260375614	0.377395517940831	0.475619880978843
AP3S1	-0.114195200655923	0.204773934531787	-0.105549992217096	0.241395860618652	-0.0871708330551959	0.347922922188269	0.474683277784906
SELT	-0.133963178635493	0.136374405920675	-0.106121840583486	0.238841279115842	-0.0608646742791504	0.512642370614541	0.472992182126262
SERINC5	-0.0555243689605926	0.538541856530877	-0.0128050607903651	0.887291337304568	-0.0626791020798262	0.50013028410045	0.47148595522953
ABCA1	-0.161559440227603	0.0718626783858428	-0.234846566570647	0.00838247017390321	0.0408699040122893	0.66035838244014	0.468199561386471
MSL3	-0.101783834088225	0.258694758932527	-0.0614343599444425	0.49612467866931	-0.0475970243256255	0.608775376746966	0.465162291670066
GCH1	-0.147463939434734	0.100772785499761	-0.158240222992274	0.0779800848167624	0.0132624719601688	0.886653521862161	0.461429477275772
NT5C2	-0.0684571389280072	0.448106589582253	-0.0547015831197427	0.544586436713856	-0.0412062818873475	0.657738178947209	0.461153257564446
RALGAPA2	-0.213673928154124	0.0167272566481506	-0.242179502637849	0.00650694304658231	-0.0644496282262917	0.488076890424858	0.460284783667566
SGK1	-0.2148929647727	0.0161006508175024	-0.219139809827418	0.0140741393854777	-0.0201911038274946	0.828193680603344	0.460177563118363
FAM13A	-0.109224379985793	0.225309993641392	-0.0581353254924374	0.519583309310366	-0.134329511773927	0.146991558587112	0.459921064529943
POC1B	-0.021527841407433	0.811649843399409	0.119711062067958	0.18360013454469	-0.277425654930252	0.00235427070590903	0.453186650187818
EIF4E3	-0.209931873190319	0.0187846151451422	-0.186498685666053	0.0372987857028917	0.147358285615883	0.111297845877925	0.448476563631127
SULT1B1	-0.186684509526925	0.0371064712188095	-0.118631665317257	0.187612197678769	-0.0670236404013194	0.470833135157864	0.443912810320076
WSB2	-0.0371498922360597	0.680839561252352	0.0522118219176874	0.563077749298225	-0.202282903173561	0.0280400564217868	0.441789945288453
ADPGK	-0.101508389811252	0.259992422030816	-0.170744769523405	0.056934755828982	0.0296154680653864	0.750218291036491	0.439369063124767
KIAA0232	-0.179931934779322	0.0446529658891468	-0.0612732469819982	0.497257203508188	0.0429966322975245	0.64386269239154	0.435260801078733
PDK4	-0.281759337571915	0.00145622562160961	-0.213436086629671	0.0168519465265312	-0.0788975135783732	0.395743406599866	0.432984357166684
PON2	-0.155206458387817	0.0839313260835324	-0.101163357341488	0.261624196029942	-0.00143008305044101	0.987737543714768	0.429800000579362
IL6R	-0.117507109945822	0.191859710710855	-0.0945534478408175	0.294237349341396	-0.0718807233741157	0.439218365800047	0.425512993296436
LONRF1	-0.052985834826459	0.557297273035578	-0.0937524465223701	0.2983648229279	-0.108993716166206	0.240044723221522	0.420092007722514
CHSY1	-0.151374852850895	0.0919605979723379	-0.181401843127079	0.0429096252425277	-0.0722452222924413	0.436895410358133	0.417659681998493
ZBTB18	0.150896534065805	0.0930043521729969	0.122097225428567	0.174954346585682	-0.11504491140962	0.214780260083048	0.417071221499644
BICD2	-0.200703452202733	0.0248145663826106	-0.1302322904147	0.147732845048288	-0.0495933070853068	0.59381571499446	0.412239775092706
WDR11	0.0141412554104137	0.875620397934631	0.0434782306553322	0.630199804574502	-0.0643575565658423	0.488699860314434	0.411129642802616
SNX18	-0.161875727455807	0.0713006054331366	-0.157606637268999	0.0791940839509752	-0.0263246169072774	0.77720482485915	0.408520867799771
DENND3	-0.299162908510118	0.000701215643781811	-0.320283978368679	0.000271247991271918	0.178520938207914	0.053093795247163	0.402623881744486
C7orf60	-0.0437455403311995	0.628096015106105	-0.0556053445687519	0.537948772313835	-0.0387084578079559	0.677291903416359	0.400769479661743
MTF1	-0.120287806896186	0.181482310747245	-0.0918656359747389	0.308237604707721	-0.0593976963174888	0.522874934718437	0.39631653030691
MAPK14	-0.237631297488233	0.00762034271837862	-0.137066458622692	0.127444354577297	-0.0834053816769975	0.369219945989855	0.38549056267752
FUBP3	0.0495247211916624	0.583364223482338	0.139265162698368	0.121394279144274	-0.196816886659276	0.0326663708382743	0.382680448252235
KCTD20	-0.100623270801334	0.264192458024084	-0.0890927001725363	0.323130045799662	-0.0184565138149124	0.842754257418276	0.38242445277967
C1RL	-0.0553130930322567	0.540090814180479	-0.0191397171828405	0.832217700736545	-0.0315730783399066	0.73430460905345	0.379398723046587
ZFP36L1	0.0659974452736196	0.464621126457425	0.102751314200859	0.254171972321615	-0.124010905965774	0.180918001398007	0.367635054288561
CHCHD3	-0.106447363819602	0.237395534654885	-0.0533157588457585	0.554842043485181	-0.0557305447037777	0.548899298934827	0.363490578506384
CDC42	-0.0617519626307415	0.493896114349147	-0.0831152493380931	0.356780640821419	-0.0499930195179736	0.590840431924226	0.351566362912839
TCF7L2	-0.120647044897948	0.180172260928783	-0.118887840053024	0.186654272982504	0.0630075776843568	0.497882374643695	0.330314297207892
STAU1	-0.164163983147706	0.0673393835023552	-0.146530988783456	0.10297011379705	0.0706828149262765	0.446901766707718	0.329399059219091
ZNF746	-0.0609116564545074	0.49980390573347	-0.0790817039545836	0.380675802892823	-0.142971878175683	0.122470832054286	0.321589476861834
IRF8	0.0170146054798326	0.850616716198221	-0.0598452410587034	0.507354368064036	-0.0776981633197866	0.402986942438588	0.319415155834333
RAB2A	-0.150118958197788	0.0947211444942287	-0.111478640313909	0.215823740345397	-0.0811146315791833	0.382559167585093	0.310168718706714
BCL2L11	-0.156750825920849	0.0808579370940578	-0.196214490435345	0.0283023064813414	-0.0308859889850676	0.739877630555114	0.308215390662516
LRRC8B	0.036137489710418	0.689082019660188	0.000428949646297028	0.996211959469613	0.0200433716734881	0.829431586709825	0.300138333248136
LYN	-0.170831267944225	0.056807340894205	-0.151506978762912	0.0916739264508371	0.0286480974750277	0.758121562238936	0.297428249073939
ANTXR2	-0.0680040172999921	0.451123891754838	-0.0622736826920191	0.490246809283412	-0.138097784147615	0.135879613941984	0.292866545047331
MAP3K5	-0.186982964134364	0.036799337425455	-0.137000090392658	0.127630514954835	-0.097619089577279	0.292964508472447	0.290487594253046
TM2D3	0.0295063547999397	0.743934114263543	0.0132948198589341	0.883010616738156	-0.0941609052857158	0.31047957187793	0.279812101487223
HSDL2	-0.0934706348696435	0.299826006244298	-0.0835932953789483	0.35401187195409	-0.0201843138350307	0.828250567425014	0.272867671781199
PCGF3	-0.0878428998973634	0.329991247068655	-0.0578776551282156	0.521439048604877	0.0315834260385212	0.73422078292332	0.272458632976092
MMGT1	-0.145698787094954	0.104961752269786	-0.224351724252093	0.0118938169940795	0.0632488821070629	0.496234405430848	0.272199879839242
RC3H1	0.0244261376050623	0.786860775726537	0.0195151200073356	0.828976615984418	0.035442708603695	0.703182733493057	0.259204058204756
INSIG1	0.0130963972106762	0.88474452292059	-0.00576696602986448	0.949106056738094	-0.0305860409367924	0.742314779089992	0.229142642524104
ZNF592	-0.00608550249103443	0.946299033229509	-0.0496595295685189	0.582338506738841	0.0719718882432642	0.438636715531395	0.186812674876992
