# Supplementary material for: Meta-analysis of peripheral blood gene expression modules for COPD phenotypes
Source: PLoS One. 2017 Oct 9;12(10):e0185682. doi: 10.1371/journal.pone.0185682 (PMC5633174; doi:10.1371/journal.pone.0185682)
Supplement: S2 File — These files provide the results from correlating genes with phenotypes as well as the genes’ module memberships kME, i.e. eigengene (EG) correlation. (ZIP) [file pone.0185682.s009.zip › kME and gene-phenotype correlation.COPDGene.yellow.csv]

	FEV1%.cor	FEV1%.p	FEV1/FVC.cor	FEV1/FVC.p	Emphysema.cor	Emphysema.p	EG.cor
ADIPOR1	-0.211588384622166	0.0178483602914563	-0.175001346588908	0.0509370984144659	-0.0182871671833932	0.844178725873345	0.856857596754213
SNCA	-0.250678480607215	0.00480712734786458	-0.166862028198988	0.0629005608783586	0.0444639734388491	0.632580959481844	0.854680725727719
MPP1	-0.266942075291791	0.00261828590676739	-0.18618497834226	0.0376253518786448	-0.0155281037780085	0.867454382852662	0.823179791103983
DMTN	-0.00144675589831234	0.987224237064414	0.0407021448601502	0.652220962039392	0.106112664752774	0.252772856204658	0.795681482111123
MARCH2	-0.0651217518006244	0.470580314040155	-0.0874059204200559	0.332412016561211	0.100544160169978	0.278670673893876	0.765290540810207
PRDX6	-0.0623684589885242	0.489585412965489	-0.013013758585152	0.885466817663006	0.0355382950495809	0.702419900961585	0.73553593503042
IGF2BP2	-0.190111147122262	0.0337069036713769	-0.211796282346924	0.0177337586660072	0.0477733705704778	0.607447230809248	0.732566009638797
GAS2L1	-0.180935574189334	0.0434563678378457	-0.185006386450321	0.0388738057886606	0.0751746247238391	0.418481671265173	0.711009147995999
RNF11	-0.0816863668595633	0.365136554909916	-0.0676205891819856	0.453685956498889	0.02306563339338	0.804194243857076	0.701978622380008
GPX1	-0.230359877403747	0.00975248176687979	-0.198815809363393	0.0262336278676351	-0.024653035325671	0.791017169163074	0.697581590641996
RIOK3	-0.103254950388106	0.251839206369948	-0.0715554940345552	0.427780869072252	0.0246056513202681	0.791409673022214	0.690065574270304
GDE1	-0.214342211923897	0.0163811777416285	-0.17728279059318	0.0479438999467056	-0.0516512134500867	0.578570480880751	0.681123947977659
PARVB	-0.0748170354782913	0.406968946071142	-0.0963341194626182	0.285197801549495	0.0578884462193146	0.53350932847872	0.676832851077158
PPM1A	-0.0580608574708869	0.520119281187318	0.000295956032910522	0.997386416710655	-0.00204365059775712	0.982477128626597	0.661904995794295
STRADB	-0.198556139774637	0.0264341562142014	-0.0963378040421809	0.285179291279179	0.0105058485795845	0.910101135405241	0.661031593462902
SLC25A37	-0.256567832439341	0.00387444818530265	-0.140605154195067	0.117817404339151	0.0205065399178186	0.825551929946127	0.656507110441703
CLU	-0.0305271884888519	0.735397642345183	-0.0322493076203847	0.721070219495309	0.0863803905378059	0.352328411267968	0.65386613259102
F13A1	-0.155601158219073	0.0831371006259591	-0.12678272740189	0.158857092717835	0.0908214195785722	0.328027798714829	0.646949126862938
BNIP3L	-0.209351626972898	0.0191224555458839	-0.155044596799155	0.0842587773719822	-0.0473708151505046	0.610480929008344	0.643590240308849
PTGS1	-0.0449716560428566	0.618484599698199	-0.0846653123392446	0.347851830387265	0.0831815256897721	0.370510747639801	0.641581330573659
SNX3	-0.281572589559687	0.00146732746457455	-0.226435843250595	0.0111084663726874	-0.0546227507178919	0.556883113644931	0.640938254863329
TPM1	-0.18613763834776	0.0376748403901196	-0.106132554453501	0.238793598227088	-0.0104167161910771	0.910860690609112	0.640275254027475
SIAH2	-0.142997063107036	0.111636290252011	-0.0914171126945242	0.310615558975494	0.0121961725991323	0.895712901329829	0.640216424932417
GLRX5	-0.103439775346653	0.250986836113989	0.0216651811938217	0.810470749029273	-0.131735708780192	0.155029766736577	0.627769332976547
H2AFJ	-0.199496682032118	0.0257139840816413	-0.179689219146848	0.0449464322103033	-0.00697654383052863	0.940231558022525	0.621456967294285
MGLL	-0.0812494408677733	0.367715546755768	-0.107016755463732	0.234881404999283	0.0869835879167478	0.348963385335037	0.619856760139202
VCL	-0.0935206934965943	0.299566110370078	-0.0936185920563041	0.299058266828765	0.114233593685413	0.218053190155267	0.618455831701026
FAM210B	-0.212616271777765	0.0172879356578439	-0.106425664690837	0.237491716470861	-0.067962733870869	0.464625628888473	0.614342312875918
YBX3	-0.260689759441848	0.0033218879040936	-0.226308515876663	0.0111551077343549	0.0104684757400435	0.910419603908258	0.612239615724553
HEBP1	-0.346658290189512	7.48411505078736e-05	-0.293046025840189	0.000911324159236311	-0.0491670065761502	0.596996343063091	0.612019723555589
METTL22	-0.173357811798315	0.0531878312750101	-0.190264841561272	0.0335608021591879	0.0434021009663562	0.640736973303841	0.609752728443706
HIST1H1C	-0.0524601407754624	0.561220147522594	-0.0321254667294173	0.722097380207416	0.0018517739085016	0.984122111266637	0.596234863138624
ACRBP	-0.0335163539104951	0.710589924390252	-0.067031778760903	0.457636123219655	0.0959086276950598	0.30154416276556	0.592649174786594
BLVRB	-0.345253662927586	8.03904046454495e-05	-0.275469619460464	0.00187536936797199	-0.0737912256368609	0.427120690752384	0.591545321186284
NRGN	-0.0409378824582528	0.650338955514812	-0.0671492238123796	0.456846697719731	0.107971506466633	0.244508679064194	0.59142647042689
YOD1	-0.0632567401396331	0.483409670914267	0.013055757464418	0.885099718822724	0.0326986250415041	0.725205130678567	0.583670804412797
WBP2	0.0171358774464759	0.8495644917221	-0.0542243299410999	0.548107759893863	-0.0382365982859213	0.681010489590188	0.581518979622655
MGAT4B	0.0142936302230939	0.8742911333472	0.0231328959121541	0.797897101012778	-0.0179254783192536	0.847222770766349	0.579336468357875
RTN2	-0.121262129380678	0.177945339851279	-0.117487158098136	0.191935695533539	0.0301538777431769	0.745830689432185	0.576183242819365
MKRN1	-0.0446014953192324	0.621379569819788	0.0616231378748069	0.494799417503777	0.032462227992226	0.727113156590524	0.570186402185459
FOXO3	-0.180087861392705	0.0444652793728842	-0.138052091643188	0.124704187031332	0.00510934043065404	0.956209232323733	0.568577098293295
RAB13	-0.330264982469514	0.000168903993935989	-0.312634584191855	0.000385739466069697	-0.003043169680516	0.973909473407883	0.565713386703303
C9orf89	-0.00996705512498827	0.912156955365753	-0.0806844872544174	0.37106679805067	-0.00199857710129306	0.982863542945906	0.564193687768924
FAH	-0.0430799889389924	0.633339556807614	-0.0414564930986	0.646206395721503	-0.0848503820633543	0.36095432984655	0.562776350074428
FBXO7	-0.0546061417357765	0.545289744019306	0.0265525785428211	0.768806602346483	0.0522167077643001	0.57441325484964	0.559331822277871
MCUR1	0.00247429411346307	0.97815220461688	-0.0351170726252971	0.697426778826787	-0.0145014381622714	0.87614555905189	0.55735377789532
GNG11	-0.0288411257274241	0.749513778416406	-0.0464704862810534	0.606822523717159	0.0761627080148173	0.412373953706643	0.552730750636864
GADD45A	0.0648494497024598	0.472441817881442	0.0159613658399857	0.859766079717922	0.00688019886438376	0.941055456654469	0.551352051422442
TSPAN33	0.0581763153325318	0.519288411544716	0.00901937571091882	0.920480367374994	0.0427428346581005	0.645822367208685	0.550721659662184
ENDOD1	0.0984210335805437	0.27484211412295	0.0927558808952908	0.303553084617633	0.122120857470956	0.187708894520261	0.548690191870963
CA2	-0.139766618313995	0.120046032883309	-0.154900255059511	0.0845516460862344	0.0531666952140726	0.56746101869761	0.538022531867834
RGS10	0.12330682323594	0.170687987916112	0.0431320872132837	0.632928439467394	0.0581485106181189	0.531669212596294	0.537970190574954
NINJ2	-0.151095267770304	0.0925695544872142	-0.149661512491261	0.0957427880999367	0.0411880665257892	0.657879960977422	0.533056672104145
RUFY1	-0.0828411593073478	0.358374189263929	-0.0786003494546248	0.383590834604414	0.109698692390748	0.23699934426577	0.529163052062631
PF4	-0.0252037126439519	0.780245217525361	-0.0306750367402563	0.734163940934984	0.0690937490149813	0.45720953883039	0.528992296073354
HMBS	-0.157986942363672	0.0784635820515214	-0.0788532505807313	0.382057612879232	-0.0450672857721147	0.627966537614506	0.515833815276662
DCAF6	-0.146465602277048	0.103125515343589	-0.0477160566874728	0.597205530341237	-0.0935745044785586	0.313515860121076	0.51065332414804
PPBP	-0.0735503122731887	0.414980099877719	-0.048680085018721	0.589809657890801	0.0847268899405683	0.361656212655912	0.506613173344992
FTL	-0.227197392661202	0.0108330586823889	-0.221854409665168	0.012898570041985	0.0312245757863975	0.737129628140399	0.50615658674517
TFDP1	-0.167370053800078	0.0620921012395318	-0.121375468243301	0.177537212879813	-0.0407535232301713	0.661265886319828	0.501971093771559
CTSB	-0.264855446445755	0.00283651423000314	-0.221589881672224	0.0130092230155568	-0.000704259993697551	0.993961041931881	0.497241747227556
MARCH8	-0.0096380882581226	0.915045219847951	0.0727474099846597	0.420105225250139	-0.00973799292110591	0.91664712236595	0.495744267473416
UROD	-0.222463126892386	0.0126470604668131	-0.138570080555079	0.123282430712402	0.00180534150368915	0.984520192303656	0.492461196488569
PCGF5	-0.0295209200028673	0.743812094641411	-0.0408695465956216	0.65088428755095	0.0996350304330565	0.283062215538326	0.488240988484263
ISCA1	0.122017928445614	0.175236755140537	0.205938245739802	0.0212179508116274	-0.0617968999074795	0.506193803053614	0.487152578387945
ARHGEF12	0.0863415022365316	0.338355933933389	0.103289547830367	0.251679499416581	0.0712613691366273	0.443181526688729	0.484510301802912
PDLIM1	0.0405563141032578	0.653386296070149	-0.000172257230011658	0.998478797207667	0.0745540159450291	0.422344612765143	0.483840847776288
PQLC1	-0.205253036205983	0.0216616174516526	-0.202753423067105	0.0233483612805126	0.0283374889810054	0.760664531825209	0.479784691647633
CISD2	-0.111078355209253	0.217487113789474	-0.0755848986643649	0.402157422211998	-0.0725023546877296	0.435260912555849	0.475926712642115
GSPT1	-0.172675769755643	0.0541456417086172	-0.106625080095585	0.236608826667928	-0.0849621456422336	0.360319835230132	0.47081914433763
BPGM	-0.112037788351539	0.213515395685802	0.0180736034504102	0.841437319085845	-0.0560799974371609	0.546392430051384	0.469800914388433
NGFRAP1	0.0414821943092667	0.64600187391197	0.0679949342344187	0.451184491072104	0.103436350003227	0.26500551210668	0.469261426044987
METTL9	-0.285517205823809	0.00124846783191975	-0.214174430167623	0.0164674762169584	-0.129544261370527	0.162074130272287	0.466645946831954
CHPT1	-0.210667589610068	0.0183636783204222	-0.174650038645799	0.0514114563793899	-0.0346055649049161	0.709876133201847	0.459619733862271
GPX4	0.0972645133084935	0.280549241757148	0.0328474590678386	0.716116057946124	0.0495838678849262	0.593886057950699	0.455118845432787
ODC1	0.109089388808234	0.225887244861314	0.0379306179210208	0.67450884535791	0.155670034145919	0.0923196651807847	0.451488169263009
BAG1	-0.0123714449190149	0.891084056898398	0.0426641498429421	0.636625023064935	-0.0233446997629269	0.801873608533169	0.450201354578459
JAM3	0.0620613314094619	0.49173042399771	0.0168307479292797	0.852212469430047	0.150061423840655	0.104818393856768	0.449727554424863
UBAC1	-0.142843446981024	0.112025510163925	-0.0993870782545933	0.27013535941783	-0.051474257736209	0.579874230060339	0.44919471131222
RMND5A	-0.183794441524616	0.0401936540970064	-0.101194971903701	0.26147438987871	-0.0613993850582413	0.508938407448819	0.446104536047335
MXI1	-0.0585554048323563	0.516565136015834	-0.016495103521494	0.855127162274444	-0.0118502936014399	0.898654465133765	0.44126851682561
CYB5R3	0.0126332402039867	0.888793905004404	0.0270554743498312	0.764554503586139	0.0454653553584212	0.6249297371655	0.440174707884467
EIF1B	-0.0217009020290753	0.810164146738894	0.00761356082355812	0.932843155771511	-0.111531684199679	0.229207587272853	0.434415372374967
CCNDBP1	-0.216722070641079	0.0151987071241307	-0.0965151701827621	0.284289203671298	-0.105452147420697	0.255755161218256	0.433615262613424
MBNL3	-0.12450060933297	0.16655336091172	-0.0872411707908403	0.333327626559435	-0.0243366757558947	0.793638709797005	0.429535025742115
RNF10	-0.132361378881681	0.141166599046214	-0.00736196591109801	0.935057465922112	-0.0367510531079925	0.692767331372684	0.429029643246558
GABARAPL2	-0.143450296218542	0.110494065558035	-0.088914955160443	0.324100193415033	-0.0546409900456543	0.556751212889583	0.422093642927614
DCAF12	-0.28693048629619	0.00117760167290662	-0.167594120119831	0.0617382363814289	-0.0697407950785824	0.452996531222097	0.412303569518679
UBB	-0.0319596231425435	0.723473694699805	0.0557244455159417	0.537077038122706	-0.0261534253030186	0.778616277450882	0.406114902802254
FBXO9	-0.114134346515131	0.205016927347059	-0.0154496581314299	0.864218021640029	0.015722720656512	0.865808614112302	0.405589537093131
ARHGAP18	-0.0788466238648197	0.382097740146149	-0.0250261123338842	0.781754864041246	-0.00997717217578319	0.914607494708306	0.404517345715972
FHL1	0.158156478696092	0.0781396817005641	0.106218432690807	0.238411646374935	0.0694007323948264	0.455208024587006	0.402354615753251
GNAS	0.0283296382343011	0.75381276267446	0.000982944572920419	0.991319785012063	-0.086582700226091	0.351197544426769	0.401997615257903
PIP5K1B	-0.129546629801907	0.149895805675555	-0.172287605996979	0.0546970693523208	-0.120926174222384	0.192096057752052	0.39124924738641
MICAL2	-0.277858115592547	0.00170477436308694	-0.197226110423971	0.0274818928506024	-0.0974154937965785	0.293977175665049	0.390627228689494
UBAP1	-0.144454667945303	0.107995376666809	-0.1618155141805	0.0714073350713204	-0.15254799456127	0.0991226127540899	0.38958881518605
R3HDM4	0.0891148678915311	0.323009183765449	0.138935798449487	0.122286174650838	-0.0262685964131962	0.777666626930163	0.383445015057554
RSU1	-0.0313031914198881	0.728929970598141	-0.094027755355395	0.296941899963666	0.00247972666291615	0.978738878819846	0.383389246978548
UBE2O	-0.0112138598638651	0.90122097027192	0.0205431688110721	0.820115697363866	-0.00500200037150249	0.957128331039438	0.376594198344131
MCOLN1	-0.179849344294868	0.0447526459306563	-0.149816248564978	0.0953962351125364	0.00748881024806857	0.935851968186517	0.376209080018197
USP12	0.154552193616406	0.0852612075514636	0.149185452644977	0.0968152362649754	-0.224538042673274	0.0145076709556121	0.37453724647293
OAZ1	-0.186270316346784	0.0375362788319861	-0.117685415377206	0.191181620534872	-0.0449265209025671	0.629041900361359	0.374226289674326
DESI1	-0.194969465064056	0.0293405377639463	-0.202186318571975	0.0237463445321855	-0.0138268027005719	0.881864748405448	0.369153442930836
TESC	-0.0675819904410472	0.453944321487515	-0.0444174442692028	0.622821166178122	-0.0458056494940485	0.622338666139037	0.363336164334468
CDC14B	0.0300882968899516	0.739063881059035	0.0466800688227533	0.605199569678524	0.0748810256357015	0.420306596298853	0.353059275920233
FAM46C	-0.0409158082132154	0.650515091616625	0.0113393301118246	0.900121434718252	0.0201435484470505	0.82859212011938	0.344513209341604
SRXN1	-0.150323709846375	0.0942666635861462	-0.0756525245601322	0.401735291106035	-0.0202400354627709	0.827783755772654	0.344261029861154
WDR45	0.0828747819987946	0.358178470683466	0.0874052133306536	0.332415942838429	0.0955443148304247	0.303392664990581	0.343204609114334
BMP2K	-0.254812310453745	0.00413384435269556	-0.180045381202087	0.0445163468612641	-0.155247629632657	0.093217826753927	0.341946929815604
COPS3	-0.10020046626966	0.266214955998708	-0.133734312555605	0.137051419953207	-0.00784823684476741	0.932780208367749	0.337753253313899
SCFD2	-0.0234192341843266	0.795450009306218	-0.038426444176585	0.670500059363662	0.0503044739473013	0.588526805103603	0.332440947147893
RPIA	0.0946010767292072	0.293993119680842	0.174078772405081	0.0521906104965382	0.0257950320674093	0.781573513104381	0.331799796376343
MARK3	-0.132121385967852	0.141895477324945	-0.0963839429667215	0.284947570501101	0.105277222813548	0.25654898940745	0.329603146078522
OST4	0.102636765008563	0.25470461323625	0.0294860857215528	0.744103928527159	0.00287194992781365	0.975376947214789	0.325993476718273
AGPAT1	0.0309475017338303	0.73189216732538	-0.0254419576123712	0.778221361973341	0.0653845943193857	0.481774792235082	0.322243426421519
USP32	-0.204747208834918	0.021994231779112	-0.201655215352941	0.0241243197573035	-0.0362643166623134	0.69663555060675	0.31810242012017
FUNDC2	0.0422565362955508	0.639852366072378	0.0663284357527079	0.462379548253664	-0.0504732830669079	0.587274541799323	0.317927142760574
YBX1	-0.0723101665991745	0.422911637609899	-0.099164545905135	0.271214709140036	-0.000159967719933604	0.998628280754962	0.317339231973867
GRINA	-0.148578833113012	0.0981955289769359	-0.139990032582241	0.119449089124167	-0.0153239493806843	0.869181414661756	0.315518569280991
ATP5S	-0.0136377428436082	0.880015311188858	-0.00284221155392301	0.974904516418982	0.0123026027547797	0.894808037788168	0.314564973832965
BRAF	0.00580593427908968	0.948762624523123	-0.0131549288458065	0.884232990141061	0.0280512247365674	0.763010456684087	0.312441345387452
FAM214B	-0.309125078429779	0.00045196194973161	-0.301510926755459	0.000633135859508251	-0.0565913314479052	0.54273439344217	0.298895551378667
RANBP10	0.0276057394931366	0.759909910317724	0.0430609330838475	0.633489958114447	-0.0265681917852836	0.775197833004292	0.296428336014449
PAIP2	-0.0616688181260227	0.494479013502155	-0.000417260230076613	0.996315187593241	0.0148766760351304	0.872967239252592	0.28714803028339
FURIN	-0.0187088888364327	0.835940780408159	-0.0458348199595579	0.611756665614972	0.0246084765078703	0.791386269208669	0.284306533892236
IFT52	-0.0628718995152719	0.486080121272539	-0.030139104396133	0.738639163656715	0.0604928055075625	0.515226471969443	0.282842031457084
TUBA4A	0.18560800561284	0.0382322495883957	0.071443107821039	0.42850874546172	0.0469009589435752	0.614030178620371	0.277182223855783
TRAK2	0.0769922562003428	0.393426738124153	0.151260663726877	0.0922089249845752	-0.0841690568854158	0.364837236647523	0.272743485182868
PITHD1	0.138510705288574	0.123444764484291	0.197882168905325	0.0269607395240089	-0.0229370961619788	0.805263696839651	0.266573073250878
SRRD	0.00124805182810946	0.988978799751879	0.0826692711430115	0.359375792611293	-0.0610674693909851	0.511235970210391	0.259658110924006
UBE2H	-0.10334833189479	0.251408303424987	0.0012688582176455	0.988795076117905	-0.00276245163874892	0.976315468067798	0.255708366288752
C9orf78	0.115463918350867	0.199754932279739	0.186843753334816	0.0369423293561904	0.0616815666168431	0.506989318893885	0.244053435062573
GCLC	-0.0299865033850501	0.739915044436541	-0.00479224512753414	0.957699272569809	0.0234213091182398	0.801236848003714	0.241210572418652
RNF14	-0.120462831933214	0.18084316929033	-0.0290685039958802	0.747605150755272	-0.116184771655826	0.210241234256494	0.230838861863497
GYPC	0.231543198932354	0.0093732468809763	0.247781192197032	0.00533578235911078	-0.00555391810319817	0.952403163533191	0.229751809295498
JAZF1	-0.132761867145274	0.139956617450949	-0.0288083398974889	0.749789110099135	-0.0739455079957851	0.426152180765847	0.219450782523855
TMEM185A	0.144014094810844	0.109085945646744	0.1201916178484	0.181834269941161	-0.0390769654757742	0.674393185988357	0.218574280319949
YIPF6	-0.223899731337472	0.0120704188759357	-0.141511849382949	0.115443848966492	-0.115027344596923	0.214850753967294	0.208435739391393
ARL4A	-0.0655597631741589	0.467594403024142	-0.0935157568210927	0.299591734150012	0.136189275524938	0.141424659812192	0.207596452698238
NTAN1	0.0602876821014457	0.504214621152371	0.10307875495492	0.252653633702814	-0.0547330036147985	0.556086030577368	0.206283980654221
GNA12	0.123035640534238	0.171637713425646	0.128794235435447	0.152296643910129	-0.244519477239785	0.00761859349984447	0.197693187809386
NCK2	0.263362758623365	0.00300254891576111	0.220010774609307	0.0136871787748371	0.0822733222766868	0.375775961005665	0.183823275517968
ZRANB1	0.206058921138282	0.0211406298348839	0.150383995793214	0.0941331782947856	-0.00936649788991591	0.919816156759335	0.183526299136071
C9orf40	-0.060478329884189	0.502864832568859	0.0278127373458093	0.758164915798735	-0.145751566522762	0.115294495648934	0.180688836824676
RAD23A	0.141585499141613	0.115252690782763	0.136341823707188	0.129488257166429	-0.0220281620404954	0.812836348089399	0.171254061993053
CPNE5	0.0753253343740478	0.403780100150411	-0.0261562894671691	0.772162170180186	0.0367716017190127	0.692604199269382	0.168106465197376
RAB2B	0.0343744687385014	0.703522515170371	0.115658312539908	0.198993825473599	0.0436818105238115	0.638584374593157	0.155354669196639
STOM	0.107103840068688	0.234498533918272	0.125685427802676	0.162523793901926	0.0246760163758177	0.790826825212943	0.1489597217646
WASF2	0.0521196590464146	0.563767937786621	0.018590365001313	0.836965665992417	0.0517973838198032	0.577494574159212	0.142953685485588
TERF2IP	0.106040770300463	0.239202288473184	0.169301315325887	0.0590958918460151	0.0617476947036405	0.506533118567229	0.135107757761135
POLR1D	0.285244308918273	0.00126259169487045	0.201108641450802	0.0245186729533996	-0.0201262322962344	0.828737213126079	0.131527377030817
PSME4	0.0414720107881334	0.646082907874505	0.0616226163089318	0.494803076430611	0.0209856314907098	0.821543314328222	0.11800855799182
PTPRO	0.044387717991547	0.623054134120821	-0.0131287743004249	0.884461559925576	0.0544178738159878	0.558365746878148	0.114841843129797
EPB41	0.178592699678644	0.0462923238743177	0.253522329504792	0.00433426068475591	0.0397418902606005	0.669174895676371	0.104734447040908
GID4	-0.196527518867603	0.0280462452143396	-0.0862832187315115	0.338683334980611	-0.237648250836077	0.00956211099642735	0.103058062481585
SELK	-0.00216626638789119	0.980871510485359	-0.0511625678648194	0.570959089643976	0.0269213857276473	0.772290243671655	0.100764738030562
FAHD1	-0.0921454870657689	0.306759948983043	-0.0293240135694448	0.745462209859884	-0.0831042380688926	0.370957046165821	0.100354171984716
CCNI	0.0212655321029419	0.813903001281383	0.0770992349973746	0.392767754962779	-0.1176519923091	0.204500054433779	0.0861731210787412
PGM2L1	0.125088435611632	0.164544987845391	0.163694857346403	0.068136570848117	-0.0195408324123249	0.833645674333361	0.0743080952349029
ZDHHC2	0.0069541375677422	0.938647847955758	0.044959104172935	0.618582670538913	-0.166476535353892	0.0715859752206442	0.0718411415463061
ST13	0.133755436282991	0.136988826301993	0.11984165620925	0.183119012590474	0.0217262476091762	0.815355567575294	0.0376256771147557
GNB5	0.23094549937915	0.009563143899863	0.179252728118677	0.0454782336405519	0.0422027790538122	0.650000426768958	0.0357122605077838
SEC62	-0.0417906870964182	0.643549055527673	-0.0174618115441265	0.846737818720594	-0.0631719897525853	0.496759223649771	0.0124003838865422
C18orf8	0.238317592909912	0.00744221099003357	0.235340568928078	0.00824254792641783	-0.0951527665534044	0.305387628116036	-0.0235932931423331
CYB5A	0.104214064739579	0.247437618870438	0.139385274769541	0.121070277429313	-0.173215366948883	0.0606860891897534	-0.0868046171834442
CDIPT	0.0267049202907289	0.767517786176321	0.147630993557903	0.100383256757834	-0.150532114967914	0.103720984885131	-0.105279150826396
MARCH6	0.0451707814422856	0.616929682839368	0.0635145474215436	0.481625127958868	0.0468473298396054	0.614435857996824	-0.126336387157285
FGFR1OP2	-0.0399886108226297	0.657930750835783	0.0358826695339747	0.691162436036592	-0.130039435824057	0.160461918511115	-0.127504376259966
LINC01128	0.161981087710271	0.0711141622949814	0.158111594064604	0.0782253292776388	-0.180353652761035	0.0506605528403145	-0.251366294308186
