# Supplementary material for: Meta-analysis of peripheral blood gene expression modules for COPD phenotypes
Source: PLoS One. 2017 Oct 9;12(10):e0185682. doi: 10.1371/journal.pone.0185682 (PMC5633174; doi:10.1371/journal.pone.0185682)
Supplement: S2 File — These files provide the results from correlating genes with phenotypes as well as the genes’ module memberships kME, i.e. eigengene (EG) correlation. (ZIP) [file pone.0185682.s009.zip › kME and gene-phenotype correlation.ECLIPSE.black.csv]

	FEV1%.cor	FEV1%.p	FEV1/FVC.cor	FEV1/FVC.p	Emphysema.cor	Emphysema.p	EG.cor
KLF12	0.205999818470283	0.00208309021220024	0.195975943527217	0.003441353622121	0.0645238937395195	0.365236884467279	0.930001753793443
PLEKHA1	0.171684167671368	0.0105637633182159	0.18310485215425	0.00633862747881012	0.0555118416180613	0.436122025404012	0.929909315394569
PSIP1	0.167434914628427	0.0126809837958539	0.181345630681447	0.0068704888232832	0.0447339871675486	0.530404056176604	0.912243700170481
RASGRP1	0.174034300657975	0.00953235323680087	0.159887185924354	0.0173720177870485	0.0240059759587285	0.736447761426239	0.908124644345455
GRPEL2	0.153777795807022	0.0222118359554727	0.164205528003197	0.0145311040423194	0.0674232154287315	0.344043022143088	0.905866310577067
UFM1	0.0875502184707682	0.1947557832297	0.122276057891675	0.0696361945159719	0.0332804128245011	0.640750480078281	0.8976524023543
OXCT1	0.167367311817545	0.012717484353236	0.170683311458742	0.0110321429588519	0.0727360222549022	0.307274808936522	0.893798776867608
MDFIC	0.0971526562131889	0.150010287561393	0.122426589944391	0.0692905982614393	0.077031810015837	0.279506096153157	0.890731196951685
RNF125	0.165128761831529	0.0139794639986734	0.160410295869356	0.0170039261388158	0.0208969105214186	0.769551088045619	0.889919701867389
INPP4A	0.108437503969103	0.107913664060318	0.11584501377988	0.0857632013356048	-0.00852011320788934	0.904929945732038	0.889319200242348
CDC42SE2	0.143278152116439	0.0332625232509561	0.145123861016814	0.0310355357987396	0.0398853174924567	0.575936673131978	0.888973401240543
DDHD2	0.162741613189596	0.0154449038455503	0.171866905784949	0.0104801682931106	0.00550740967500347	0.938462269869052	0.88780231804918
BUB3	0.218075003672024	0.00110280853385586	0.212793180352136	0.00146271393679887	0.0415800539012181	0.559815215030478	0.885679953566674
ANP32E	0.0577138879521237	0.393201913988046	0.0879481989854144	0.192726714455987	0.0481971715033947	0.499031354468702	0.879440638468104
RCN2	0.076167062958528	0.259521708073472	0.0842243157668162	0.212323697066661	0.115091546377326	0.105507151541106	0.878540103858341
TRA2B	0.138846485750499	0.0391700227425444	0.153439366546481	0.0225110361282509	-0.0128999919348659	0.856494800340817	0.876210561936675
MEX3C	0.129585073493791	0.0544029143067863	0.132896119135717	0.0484727590871847	0.0669402834055123	0.347518077902651	0.876209026188375
HS3ST3B1	0.149104799882291	0.0266616050777447	0.122253771572415	0.0696874793927076	0.0880323080651992	0.216299791926883	0.874485356451088
SEPT7	0.120747100571674	0.0732266626991737	0.139791486087094	0.037841068743133	0.00856438909574926	0.90443824667199	0.873064052266736
SLAIN1	0.181226426858659	0.00690792794060788	0.17416294904636	0.00947856014840561	0.0118998670203779	0.867514294704903	0.871481911927773
CRY1	0.133821250632107	0.0469156686380981	0.121033350997761	0.0725432470636652	0.0549334006648652	0.440925489436694	0.870945303851945
CEP120	0.0691463468061767	0.306151651489502	0.101351981178436	0.1330889610443	0.0437023708247636	0.539937821097456	0.870709889203175
ITK	0.189890002979977	0.00461525154734988	0.167243475463415	0.0127845864799023	0.0110855152931785	0.876505927724123	0.869187458528566
CDK17	0.0591729036588052	0.381330543598455	0.081737309960402	0.22618380843416	0.0920937088854507	0.195766112275307	0.866458269355217
RBL2	0.179859476938198	0.00735044800939763	0.152382275079001	0.023468106144032	0.0465254904707311	0.514051778025048	0.866390938112207
XPOT	0.0794154421707334	0.239691456968983	0.0887465693084465	0.188702896505974	0.0290746768739715	0.683529766208969	0.866353707547782
ZBED5	0.0267420120470158	0.692573638480606	0.0741487339444007	0.272396336130976	0.0146185479602902	0.837625381303793	0.866037149082863
CCDC91	0.0791514633612333	0.241262198374129	0.106179520316497	0.115493609794196	0.0733616240741952	0.303121793824852	0.865956369578706
SAR1A	0.135907564330596	0.0435571116146509	0.131246634296877	0.0513559199958194	0.0327993706436946	0.64558725027483	0.864977599227126
RFXAP	0.16841007345363	0.0121646225571731	0.166211807769881	0.0133558079221432	0.018094881748615	0.799748621574393	0.864690575244307
SLC25A32	0.156946663960737	0.0195729841877091	0.16736923156962	0.0127164465553321	0.0300803055353191	0.673202222555733	0.86260051160913
SPATA13	0.0701720597093054	0.299015141181873	0.0828359522895926	0.219983980720538	0.0372056599647297	0.601861991303596	0.860542104024696
NPM1	0.130859970655638	0.0520520174192888	0.138043483270643	0.0403300170288671	-0.00236556075394185	0.973546863655122	0.858048027251685
NOP58	0.102969851389554	0.126976102149452	0.127481723193372	0.0584733826999586	0.0112325974883392	0.874880719876623	0.857701271500536
LMAN1	0.0960534144928084	0.154697991055172	0.121600988458825	0.0712033646542559	-0.0162847639329571	0.819418604664668	0.857488159459974
ENOPH1	0.0964418949771148	0.15302885555939	0.137474535646847	0.0411693004212388	0.0311793886672738	0.661984515320074	0.853840315457268
TC2N	0.11327638625153	0.0929892298307217	0.113853476232718	0.0913248947044439	0.0438851468631041	0.538242497805828	0.853256069726707
VPS13A	0.113387524664922	0.0926668391427696	0.128804627397167	0.0558849798845641	0.00824683463631177	0.907965592454577	0.852315229049032
CD47	0.167765459000489	0.012503836914636	0.178811407614684	0.00770666310061714	0.0488653634274577	0.49309290168497	0.852120462516616
UPF3A	0.124878983396094	0.0638547439344203	0.140528630014023	0.0368310512649972	0.0300753562182111	0.673252903260742	0.851779095114223
CCSER2	0.158780888201346	0.0181733978560634	0.153628551414953	0.0223433546536025	0.0665671884012026	0.350217890270223	0.850358341140348
RANBP6	0.0611686979819674	0.36544995769006	0.0874607414681555	0.195214109039977	0.0274056167909198	0.700800184549993	0.848702873561534
DENR	0.111018112004958	0.0997357443194667	0.120940973682599	0.0727632265742699	0.0329906440617531	0.643662242878152	0.84484692722262
NDUFA5	0.0530381753911756	0.432717311708252	0.0905272325580739	0.179950599370105	0.0242115742597096	0.734274946624606	0.844607465693613
ETS1	0.236207310706515	0.000397388904195575	0.191776137875222	0.00421778537058279	0.0719293204821078	0.312684974422188	0.843296584992388
STK39	0.197474295636149	0.00319728733000813	0.19090633900074	0.00439707987064303	0.0190366306005824	0.789563731098237	0.841941814843146
TMEM181	0.0707594708830794	0.294978219506147	0.073506285014784	0.276583982153712	0.090760244251221	0.202345316943294	0.84158865344145
CMPK1	0.132517766355844	0.0491218676194645	0.146395953825114	0.0295757420392245	0.0734190074072542	0.302742721309289	0.83899770946873
THEMIS	0.163457809265619	0.0149917500775759	0.163365220344084	0.0150496708233267	0.01859248081784	0.794362822798381	0.838041719752556
PLCXD2	0.0648880770499802	0.336968344902716	0.0848987577349315	0.208672326883435	0.0150163243235946	0.833270637342337	0.834182754695331
PRKRIR	0.0830330798591682	0.21888449441476	0.106380468687156	0.114802621821518	0.109315738736501	0.124297370139648	0.834100162229538
MALT1	0.170712095263354	0.0110184209433007	0.174323282678531	0.0094118946589245	-0.00384011597016163	0.957070257797592	0.832792750553599
C5orf28	0.102159928489661	0.130008569978803	0.115879935663745	0.085668157729713	0.0255069700802101	0.720634031240965	0.830972217837369
KIAA1147	0.147121879543182	0.028769291278757	0.136482815189994	0.0426673638073434	0.033957155423497	0.633971577312668	0.830635169973005
ZCCHC7	0.132936056372809	0.0484046614501481	0.139255958491133	0.0385894252249615	0.0456794243663919	0.521741846269724	0.830364457514572
RRP1B	0.273704710784706	3.70926385086298e-05	0.221413464724376	0.000919347783824619	-0.013852426550543	0.846026475725573	0.829324916032206
HP1BP3	0.198749320448708	0.00300205654642512	0.195198123199042	0.00357458372913716	0.0612434122856197	0.390170011969026	0.828844683321985
DDX5	0.187043853575429	0.00527896070159568	0.175172610970875	0.00906563193441759	-0.0346741179928813	0.626822905564854	0.826511167778804
FAM84B	0.265927146170676	6.24936833989283e-05	0.232488881956272	0.000493124684064047	0.0838509189368752	0.239001577924605	0.825485556932051
CD28	0.252760467200781	0.000145807584673583	0.23151820464007	0.000521416279559742	0.0183779074587478	0.796684096062468	0.818460829990366
LOC93622	0.265142901447272	6.5810858516325e-05	0.243941246172498	0.000250890457150539	0.0270107217777069	0.704909270431913	0.817858826126827
TRAM1	0.0842934300482072	0.211947424062785	0.119493543500619	0.0762813585628334	0.0358000873882342	0.615666190500416	0.815839703709313
CCNC	0.0716537074235022	0.2889026044635	0.120690349217355	0.0733627744872673	0.0865518737198896	0.224154392938646	0.812209355632796
ZBTB2	0.122948613476681	0.0681029429684303	0.102897470956015	0.127244860126876	0.0657122985731721	0.356453721523602	0.811835509412343
UAP1	0.0451212638888695	0.504572930689752	0.0687028739349362	0.309271597935194	0.0771109688673177	0.279010817135911	0.811607769387196
CCNG1	0.164234996878997	0.0145132058765397	0.178215133934032	0.00791610879264482	0.0562619231853121	0.429938034865819	0.811429312362623
LRIG1	0.323993526059922	8.53909119546717e-07	0.293427686755174	9.19002435923926e-06	0.0587854138951432	0.409507998162261	0.809266566360879
PAQR3	0.0439226111578651	0.515971766783657	0.0602208853680401	0.372939938514348	0.0890668058576633	0.210929139829682	0.809179392632191
PCMTD2	0.115943238602996	0.0854960876105718	0.145532068393636	0.0305605451378733	0.0161970706560139	0.82037451674801	0.805614116001826
AMIGO2	0.130427013168197	0.0528407393445296	0.147400333495991	0.0284649778910689	0.033018951529336	0.643377552882657	0.8032562768258
PPP2R5C	0.0801457607886212	0.235383228557465	0.0574835841587544	0.395095906865278	0.0704478378343203	0.322781753078207	0.802796707549779
TCEA1	0.115528508867377	0.0866284674073556	0.153709320968053	0.0222720948251025	0.0385176801545338	0.589103049803668	0.801989828167493
YWHAQ	0.170979894034197	0.0108914741938768	0.161988902322717	0.0159340210196809	0.0331004576465489	0.642558130900365	0.801872262989041
CDKN2AIP	0.122223288745919	0.0697576757864526	0.171594404446115	0.0106050415389462	-0.0358012822173183	0.61565439757514	0.801534292743984
CCND2	0.221332629842977	0.000923436179595219	0.17188843705474	0.0104703572317864	0.0249147682234909	0.726859456332466	0.80117339538555
EXOSC8	0.14865567635785	0.0271270141402922	0.135113446916879	0.0448109131521287	0.0349087374457886	0.624491057786301	0.800445978775848
ANKRD49	0.050535228226358	0.454775302753599	0.0739291958444441	0.273822467602018	0.0635868063701362	0.372256350946816	0.798712427178516
TRAF5	0.287820834620945	1.38115336935706e-05	0.265876066155895	6.27048624919316e-05	0.0396147285350027	0.578530692587781	0.796246314991436
TSPYL1	0.256169224742917	0.000117592714218857	0.220600382156925	0.000961240690560958	0.0328447645786076	0.645130184292066	0.793659005708681
MTMR1	0.160052562698398	0.0172549056537011	0.170320391469889	0.0112064547260591	-0.0162663906247287	0.81961886332324	0.792022327644941
TAF9B	0.0971594418523378	0.149981688230944	0.135124869412939	0.0447926665859082	0.0626003825644565	0.379734368502826	0.790149742991706
VMA21	0.152708866839181	0.0231687403032803	0.155052129241198	0.0211158263055518	0.0594798602262925	0.403988001990925	0.789984341723332
MSH2	0.0707671500679823	0.294925686397103	0.101153764978236	0.133853186467588	0.0139692305905269	0.844744484400708	0.789242498292311
MACF1	0.121521140034108	0.0713906165128191	0.132966097837732	0.0483534898620588	-0.0294381986169145	0.679789582938055	0.78841656345728
ZMYND11	0.189140069608313	0.00478242663333615	0.190306265174892	0.00452474402773528	0.0554440278974346	0.436683607311963	0.787807305340738
NSA2	0.0692446977412628	0.305462544085001	0.116739196532828	0.083356103998033	0.0196723923495351	0.782708054713308	0.786645861631075
GPD1L	0.181194390986808	0.00691802063628319	0.18134927731703	0.00686934636032434	0.0144193001796797	0.839808555754698	0.783584200672824
IARS2	0.0522710572535888	0.439411578027443	0.0719787898777335	0.286714836441376	0.0120945680965625	0.865366982671279	0.783485206789893
VAMP4	0.0565596363638209	0.402749248112245	0.0725100181950465	0.283163699196266	0.0404261975404848	0.570767886691751	0.782429565042384
NFATC3	0.217979811145012	0.00110850154250445	0.171507395056516	0.0106451892998601	0.0274561683393821	0.700274793325977	0.781477205024008
PRDM1	0.0765297629384959	0.257253209299786	0.0839066648739656	0.214059219859441	0.0170135684800393	0.811484603501437	0.780944729544983
UGP2	-0.0263322813428579	0.697050452859116	0.0259974236982388	0.700716990651004	-0.000191652294614642	0.99785644048156	0.777869558932008
DDX50	0.0191185429294273	0.777459219557439	0.0547641373767625	0.41787191517962	0.0592431280164462	0.405864748419412	0.777080626671751
KIF3A	0.111785416486424	0.0974012575814721	0.152040465365378	0.0237849862181664	-0.00668124212811146	0.925380978537012	0.77639219489448
FAM169A	0.0900989171621671	0.182027974083001	0.109428764992478	0.104712122747591	0.133508568066977	0.0601175765968661	0.774309040531446
TTC13	0.0362359727998977	0.59209149557793	0.0533078494388853	0.430377998540639	0.00252670842252431	0.9717455364445	0.772203105733296
ACYP1	0.0498184392685622	0.461206177109258	0.0556134104860844	0.410677877530764	-0.0118786572971328	0.86774827061342	0.771906145591954
TRIM59	0.160698699743441	0.0168039091190386	0.18948133361923	0.00470568874211125	0.0328413346918024	0.645164714759634	0.770402025405036
PHLDB2	0.147447046363807	0.0284141975798803	0.159457735932157	0.0176793725284511	0.0290602445329108	0.683678416843791	0.767483989506858
NOL11	0.139049220029535	0.038881648481249	0.160309153212253	0.0170745614717396	-0.020012856091554	0.7790435332448	0.767086386345402
FBXO32	0.0958042844485104	0.155775601990611	0.0982218336029509	0.145554792373721	0.00297105723798285	0.966779322700892	0.765353953476449
SLC30A4	0.156325444126837	0.0200677436474288	0.151220459371365	0.0245602511459901	0.0265841446488215	0.709357641525302	0.762573011094527
SH2D1A	0.114901109788797	0.0883643471897807	0.10143048671043	0.132787210854107	0.0840985026951344	0.237612619895791	0.761396073940477
TRIB2	0.222501841794282	0.000865898824210436	0.187004237013129	0.00528877436692499	0.0145392929217051	0.8384936377269	0.757181158566132
HADH	0.232821192256994	0.000483770429529083	0.209849122430672	0.00170719215753875	0.063250742299747	0.374793796492052	0.756097433025088
AKAP7	0.0895535723139334	0.184698451257062	0.160296379280204	0.0170835006046032	0.0373786466086577	0.6001726945291	0.755867625595015
ZFP62	0.107511089548133	0.110974868001862	0.137973499577394	0.0404324699780292	0.0120162953399111	0.866230116713823	0.755372587115717
RAD17	0.0878480610599386	0.193235800278821	0.118563086298354	0.0786148072969426	0.0186141295385285	0.79412872501379	0.755356872887258
KLHL36	0.174710481380349	0.00925261031737536	0.141947642084127	0.0349508732478466	0.070838224019138	0.320100895340057	0.752223817182429
PRKCH	0.198190989979471	0.00308617835652592	0.153436040143483	0.0225139941329345	-0.0109065374463825	0.878484268091291	0.749862746465958
MDN1	0.174604765946971	0.00929586029306842	0.177554737519065	0.00815397383019728	-0.0612256335439042	0.390307875636904	0.746960945510387
UCHL5	0.0523518270723557	0.438703969876461	0.081359856746259	0.228342152719294	0.00680798382662207	0.923969691808259	0.745843271030156
SH3BP5	0.117912970672099	0.080279179322098	0.0866847051013757	0.199222165099536	0.10195537089703	0.151876781292398	0.740134406000943
METTL23	0.222233544336814	0.000878802074001509	0.229392749477018	0.000588688854232813	-0.00950078355383854	0.894048069155949	0.737942306042936
METTL10	0.0932871427544153	0.166982737695988	0.134039182138817	0.0465550138032058	0.00654529861878848	0.926894987675813	0.73725064796981
BNIP3	0.215134947279609	0.00129161259365361	0.215361323007095	0.00127608488435153	0.111768469853732	0.116023797530727	0.736794662950897
NAE1	0.0448734147677573	0.506919039952231	0.0592314424303751	0.380858843729915	0.0478585285527902	0.502055327248498	0.731447142568581
MTX2	-0.0224911045633384	0.73951152082527	0.0342465431121876	0.612594876715832	0.0329925353430858	0.643643220523435	0.730744686806937
NAP1L2	0.118977816120719	0.0775676975106257	0.105845868814966	0.11664808304564	0.0798664778106045	0.262138887268566	0.72811703845859
WDR82	0.180026370799434	0.00729509915269621	0.115759804337326	0.0859954630468918	0.106507967504673	0.134321228949408	0.723520130671652
KIF21A	0.117358363397846	0.0817214069957392	0.133117864669703	0.0480956648677612	-0.0173226139275059	0.808125977027905	0.719990778877173
METTL4	0.0953157031451033	0.157905370684849	0.140673690823928	0.0366350012885983	0.0334995353882436	0.638552245289044	0.717539238372302
CCDC66	0.150468660407674	0.0252900388881231	0.181987450549056	0.00667200303341653	-0.0345343640936923	0.628213661474283	0.716052880675831
SYNE1	0.135357577994276	0.0444222851917313	0.152407688178101	0.0234446925423999	-0.0322355584873452	0.651275232995991	0.712067998614491
PIBF1	0.00328932556590414	0.961220402870007	0.0569935761992462	0.399143860266911	-0.0150061184589265	0.833382305455053	0.711899632179945
ORC5	0.113070695895335	0.0935882551631242	0.133809725383136	0.04693480658637	0.0184871881484917	0.795501663623264	0.711689740011526
EP400	0.156954845532551	0.0195665393599635	0.149739548447253	0.0260155299544139	-0.011183945438036	0.875418250737316	0.709024916633746
SMC5	0.123389402101737	0.067113097600588	0.16741478493218	0.0126918427144752	-0.0116050518286903	0.870767583907125	0.708765355925569
TOX	0.139898153958873	0.0376934825900736	0.0958458206790545	0.155595545285415	0.0407506819597553	0.567677590022748	0.706677464789601
CLEC2D	0.149014765402193	0.0267543514666624	0.161506601646162	0.0162544865201041	-0.00969474109790199	0.891898121776362	0.705077865784034
ZNHIT6	0.239020087379707	0.000336760938604016	0.190031152550698	0.00458438069701047	0.107221870361249	0.131715608843613	0.703486417984989
ATP8B2	0.251868955454905	0.000154168336187339	0.204868014837204	0.00220715514945214	-0.0277772503203066	0.696941062509078	0.701118873456882
LIX1L	0.285077726980793	1.68051488312081e-05	0.204115656638527	0.0022933086436554	0.0560022812043168	0.432072893489937	0.698667305511384
TRAPPC2	0.164868666970663	0.0141329842009725	0.132556731014871	0.0490546862958475	0.0567148868884623	0.42622821439825	0.691669645920928
NXT2	-0.0480128808106312	0.477626750408001	0.0383891002279544	0.570260445548741	0.0503702119025587	0.479857563360796	0.688838406172541
REV1	0.119908930002725	0.0752579023317988	0.112228394808376	0.0960733967495162	0.0531727410625837	0.455730015375977	0.68603809800037
TNRC6C	0.193165841256351	0.00394495550536028	0.167640406798496	0.0125705979095121	0.0284408093614184	0.690069894614878	0.685534987283598
ARL10	0.175078625719912	0.00910338482433596	0.177237903077128	0.00827033192903863	-0.0257956651226361	0.717605791897854	0.684077604664346
STAT4	0.172677197473542	0.0101164946249395	0.155016605405216	0.0211457331092564	0.0131128611236091	0.854152886453566	0.681289891110437
ORC4	-0.015991510390804	0.813123951574854	0.0319403893625632	0.636744176621892	0.0119090955295164	0.867412493632543	0.67990340198384
ZBTB44	0.107224717879713	0.111934793614611	0.128611313856601	0.0562571981237795	0.0613574365063373	0.389286519839735	0.676313766620615
PTCH1	0.135058523829889	0.0448987355566695	0.0888862511751622	0.188005265421027	0.048070873757771	0.500158028564949	0.671598561279195
STK17A	0.0928286306743837	0.169087408348473	0.10489868593149	0.119974525959835	0.0376397692894137	0.597626747154525	0.668366828365319
TMEM14A	0.102455992130739	0.128893656035335	0.125465287095334	0.0626083558159784	0.00359149409432371	0.959847261831997	0.66780773849112
CHD6	0.136699791150551	0.0423357522529636	0.12693456852599	0.0595724786302452	-0.0264385367876357	0.710878311628625	0.653875055379627
C15orf40	0.111426800853338	0.0984868715692974	0.162567767854796	0.015556689059819	0.00488865994795025	0.945364534310093	0.639577616251646
ZZZ3	0.0574854030709378	0.395080926906545	0.0592300536404388	0.380870030344768	0.110766170415066	0.119351309960397	0.639529996751472
MAGEE1	0.201843434364476	0.0025724009718309	0.201932114779082	0.00256095455880549	-0.0639586762905747	0.369460902034676	0.631952370421561
COX20	0.0452038656039657	0.503792298131733	0.0644958039701334	0.339903544140664	-0.011039215575786	0.877017631010706	0.626259924472875
TBC1D31	0.152486651429699	0.0233720705389023	0.141095019518207	0.036070574430718	-0.0784651309778114	0.270629842645752	0.617416975182343
EFCAB7	0.0578341638153654	0.39221495379722	0.0745476209225384	0.269818082827358	0.123043222012476	0.0833824405460887	0.615515472366901
PIGK	0.0429965939102402	0.524867877613488	0.114158673748659	0.0904543643359654	0.040556037977044	0.569530369666836	0.612182993308924
MRPS10	0.0534149149230623	0.429451274383623	0.0816830230224573	0.226493337413022	-0.00681898759621465	0.923847174418132	0.608549353223151
ZNF420	0.0912294665028406	0.176582632942251	0.122316946977789	0.0695421813145839	0.0595395225298577	0.403515830528838	0.597247069080748
MDC1	0.0891083224966779	0.186900040266643	0.0524286160498368	0.438031840516459	0.0422976186026903	0.553055328310312	0.59440112696625
ZNF101	0.176063649250633	0.00871455101716793	0.152921813691598	0.0229753240781971	-0.015997287130614	0.822553270215112	0.591030724112748
ZNF792	0.0871963180322796	0.196573148272261	0.0917231022003304	0.174243199059272	0.0420664924063542	0.555228333286516	0.57139260404416
THOC7	-0.0182954497318393	0.786805094354267	0.0668096498894838	0.322824804323545	-0.0859536144459491	0.22738524333951	0.555579797227512
ZHX2	0.353919674265465	6.38744294773148e-08	0.28095920533706	2.24750429868123e-05	0.0642247786415281	0.367468508553073	0.552019577340054
EIF5A2	0.11092848582839	0.100011294373294	0.125563277543574	0.0624020055514082	0.0114052941040141	0.87297315022642	0.539405215651961
TOB2	0.202472220076153	0.00249223371877849	0.115359422267577	0.087093579862674	0.131100586608934	0.0649321351549852	0.538711145555593
POLR3GL	-0.0232152899240115	0.731441065459235	0.0086700450094101	0.898021581979663	0.000101235363405496	0.998867719199321	0.537473443707904
DROSHA	0.0704008553323578	0.297438434518684	0.0533240493186885	0.430237703655356	-0.0325008585227641	0.648596235243389	0.499576499974346
