# Supplementary material for: Meta-analysis of peripheral blood gene expression modules for COPD phenotypes
Source: PLoS One. 2017 Oct 9;12(10):e0185682. doi: 10.1371/journal.pone.0185682 (PMC5633174; doi:10.1371/journal.pone.0185682)
Supplement: S2 File — These files provide the results from correlating genes with phenotypes as well as the genes’ module memberships kME, i.e. eigengene (EG) correlation. (ZIP) [file pone.0185682.s009.zip › kME and gene-phenotype correlation.ECLIPSE.blue.csv]

	FEV1%.cor	FEV1%.p	FEV1/FVC.cor	FEV1/FVC.p	Emphysema.cor	Emphysema.p	EG.cor
FEM1B	0.0518747518127979	0.442892946598377	0.111095904097053	0.0994970652412683	-0.00320156623925818	0.964203556711847	0.913448508259065
TLK1	0.16125191571912	0.0164259715448498	0.178167668027357	0.00793299712174185	0.0670011979087418	0.347078535642391	0.904341710008621
C1orf52	0.0197530913339673	0.770275881502276	0.0466059548525737	0.490638932734702	0.0574772097647946	0.420026725201843	0.898268346800349
CDV3	0.0927325280711903	0.169531034677085	0.0957712094531022	0.15591909209764	0.0252523292302423	0.7233086779007	0.890506846177683
MTX3	0.106806587650398	0.113348045022216	0.122613806544024	0.0688627337312759	0.0345729513082648	0.627829530997785	0.888134250803309
CSDE1	0.111820885340535	0.0972944032874312	0.147587826369682	0.0282616279014918	-0.0157072547435267	0.825718652572648	0.886745902127602
TBC1D4	0.210421679045204	0.00165690644615313	0.190985328516222	0.00438051879798083	0.0621605632966824	0.383097947408449	0.886644270575136
ZBTB1	0.106370666025851	0.114836254474125	0.140398191739118	0.0370080959132485	0.0413450931467984	0.562037294640332	0.885737583127269
CDKN1B	0.133640582559498	0.0472164233732045	0.121991659269341	0.0702929615431537	0.0672519680080127	0.345272747656527	0.881183327861743
BNIP2	0.0401880640675992	0.552317714940969	0.0776914965545049	0.250079320722331	0.0771400963362504	0.278828722329037	0.881063559107768
CLK1	0.0625237919156471	0.354904795832053	0.0770238739126356	0.254184849386745	0.053995007713977	0.448781689523701	0.880304375332656
EIF3E	0.0900942995859993	0.182050465662734	0.125296764939251	0.0629645436457949	0.0195864393678879	0.783633954953044	0.878751558572661
SNRK	0.0717537976660811	0.288227821413119	0.0631135164177931	0.350375824747097	0.115488963233884	0.104301368178165	0.875898248386324
PRNP	0.11340139229421	0.0926266744929556	0.118386047267471	0.0790652605985702	0.0284062348628102	0.690427294790385	0.875757426920119
TAB2	0.109584412208763	0.104216293044376	0.11005621453781	0.102724629875905	0.0710831344399618	0.31842644457779	0.873536240485829
SRSF3	0.109672262301977	0.103937256638094	0.123409313886162	0.0670686623398076	-0.011610020883185	0.870712732188296	0.87299554690619
HECA	0.0595435526800621	0.378349900496322	0.0653905803889581	0.333232064987555	0.0473697004920235	0.506437314582547	0.872471075702079
DDX3X	0.0508808911156633	0.451692111895966	0.0492096331772485	0.466707652946485	0.0757285273983203	0.287745727693526	0.870111403209076
KANSL2	0.120623788738962	0.0735226741638538	0.139478471090138	0.0382769786883364	0.0349099407253735	0.624479108156509	0.865967670172548
SGTB	0.0376165581116557	0.578049503299274	0.0740917420948116	0.272766072225914	0.0336404877977939	0.637139875174207	0.865064580602108
RWDD4	0.10428867523995	0.12215559696822	0.10677706681713	0.113448348619991	0.0735004705430334	0.302205115905715	0.864556662599286
RNF139	0.0527874505265012	0.43489879053824	0.0685392300931908	0.310428126934217	0.0992796814582893	0.162974020160401	0.862303505069427
DNAJC21	0.0982362411551188	0.145495447747459	0.116578119158603	0.0837856572138455	0.030852300034584	0.665315201124661	0.861578477703
PPP1R15B	0.0792316381139822	0.240784378973592	0.082805410555615	0.220154679860692	0.0736974551538903	0.300907748014731	0.861114380072638
FOXO1	0.229637471126071	0.000580553544836747	0.202901319092975	0.00243883593113348	0.0755281633822791	0.289026746306445	0.860384771741529
URI1	0.132656413424972	0.0488831663264283	0.146980402191403	0.0289249702796216	0.0210750864423176	0.767642034282984	0.858209068734894
SLC25A30	0.113180405874914	0.0932683689270769	0.143842134943826	0.0325680592121553	-0.00931900501620839	0.896063718564642	0.857740590126959
C5orf24	0.0694586069830852	0.303967294223367	0.105716174353135	0.117099263191548	0.084836115446092	0.233508145817711	0.856936215411646
MAPK6	0.0273428989059869	0.686027488254208	0.086939878645045	0.197897713411624	0.0387631209681459	0.586730043706857	0.849437368972794
TWF1	0.0538629822280504	0.425585464644649	0.104281324365638	0.122182066181563	0.0371451520621803	0.602453381592429	0.848649956167517
ORMDL1	0.0724065199674639	0.283853229087	0.0799237969183661	0.236686819981913	0.0543889177040308	0.445474324345861	0.846807281177695
GNA13	0.0211998115589317	0.753972331910797	0.0416341664234899	0.53809682415154	0.0831716441311229	0.242841503638468	0.84598864388147
KDM3A	0.0175499201869338	0.795296711972868	0.0438068029013048	0.517080054431729	0.0534680118712975	0.453228027863976	0.845638033188241
MAF	0.229759061095428	0.000576550286752368	0.206433312911135	0.00203727911688974	0.0419535339906559	0.556291850824035	0.845483661706908
FYTTD1	0.0821959916813934	0.223580496112722	0.138909101294404	0.0390807649366919	0.000369658787634894	0.995865517596346	0.843500356009945
KLHL15	0.0383816418806376	0.57033540527883	0.0815297017302311	0.227369153012539	0.0514360405707504	0.470601058064996	0.836142322174463
ALG13	0.101446706289631	0.132724933597643	0.0688277689786832	0.3083908255941	0.0637326174260725	0.37115870206226	0.835432297879802
VCPKMT	-0.00626515134528769	0.926212681568275	0.0128259360042257	0.849624334194835	0.0771983066393898	0.27846505217541	0.834617322729511
B3GNT2	0.083684360734515	0.215279833701822	0.105606508760036	0.11748182781483	0.0683861660241479	0.337179843346384	0.833924807803645
HIAT1	0.0697507716085913	0.301932844310379	0.0669650101373567	0.321698338213731	0.0598096365298117	0.401382237282611	0.832258412028577
EAF1	0.0552437391197911	0.413800274860429	0.0767530479708857	0.255863493727335	0.0123070538203705	0.863024653654669	0.829701241678099
SRP72	0.0224629538565215	0.739825820070235	0.0723222099029772	0.284415756642006	0.016859116818398	0.813164439744865	0.829186910948797
C18orf25	0.0190315587232696	0.778445404331499	0.0410950480546114	0.543377084146155	0.0132610951171738	0.852522818472142	0.824847960126442
UGCG	0.0540543705327334	0.423940384333962	0.0810996346141417	0.229838607406387	0.0554654950413394	0.436505787970881	0.822765433151487
CBLL1	0.0837014393324498	0.215185883348867	0.0476234475313471	0.481209612251569	0.131625776277616	0.0638559986134938	0.822444211768638
DYRK2	0.189421799289783	0.00471899561453203	0.195063345517628	0.0035981373257776	0.0389675021877373	0.584757376321431	0.821585725277291
ATG14	0.137859025115775	0.0406005278014773	0.165532080759517	0.013744297013162	-0.0183319338958989	0.797181675087418	0.820722639454791
RNF138	0.108721112498175	0.106989913737967	0.126174459735419	0.0611275405652429	0.038399914533979	0.590243206309489	0.820152753539328
PTGER4	0.143682782269642	0.0327630177475117	0.148970819475856	0.0267997214782579	0.0373602885910473	0.600351868315623	0.819254670511417
PIK3R1	0.176085763181363	0.00870599345296327	0.186504134971684	0.00541407259248538	0.0545152548472394	0.444416493547264	0.818316971448362
ANKRD28	0.0643360235396128	0.341103759009594	0.0603541052414202	0.371881517650911	0.069196791395189	0.331470520036549	0.818013056268647
MLLT10	0.110873197124603	0.100181576466929	0.172825124487129	0.0100513204640538	-0.0162914274898361	0.819345978554145	0.817917068323873
SIAH1	0.118346958871443	0.0791649965003869	0.140300706452009	0.0371408827480469	0.102497833133649	0.149698265590296	0.817460267697081
HNRNPA0	0.18527775465992	0.00573267472339621	0.180305526461677	0.0072033494294306	0.00407488455770892	0.954448463281692	0.815003542109685
ELF2	0.0443688829914638	0.511712407743103	0.0557597103629491	0.409446017080919	0.0466204702548691	0.5131921548049	0.81381113773162
MAGT1	0.096726941942467	0.151812810014745	0.106337769103735	0.114949179150911	0.0353688483900112	0.619928919158114	0.813028777206372
MFF	0.149034728273699	0.026733763458434	0.151212014181907	0.0245683473497762	0.0522364777389066	0.463714255907807	0.812546624705274
SKIV2L2	-0.0287078691575041	0.671244607559556	0.00735320927576359	0.913444502753507	-0.00220622542933842	0.975328063966113	0.811235514043952
MZT1	0.0397210592717615	0.55694903389615	0.0878839823782737	0.193053069101207	0.0495355152183361	0.487174977395007	0.81099402683844
PDK1	0.00460862096922482	0.945686994499402	0.0316173794486866	0.640158231562404	0.0302957333655656	0.67099768452127	0.81071730758394
HIBADH	0.137303391231451	0.0414246208930711	0.144175449250492	0.0321634580152287	-0.00707021118159906	0.921050511965918	0.808229058768657
MOAP1	0.157650690885315	0.0190250979809295	0.167847346181214	0.0124602893357958	0.0109764565948079	0.877711323047553	0.807936109127958
CCNT1	0.0770391394707825	0.254090456913754	0.0959713921924175	0.155052155441117	0.05254943913374	0.461036824229077	0.807770286916625
PTP4A1	0.0844492862742796	0.21110066617264	0.0648166763035915	0.337501395482847	0.116179284920358	0.102232743623587	0.807434663507087
SLC25A46	0.038877103469498	0.565365959599186	0.0954443139360516	0.157342632465315	-0.00912423869013917	0.89822412166297	0.807348967863529
NRAS	0.0024846669890151	0.970702026555336	0.0448779537978804	0.506876022935167	0.107046605121899	0.132351667203759	0.806380156233464
HIF1A	0.095499197921013	0.157102946883438	0.0854921089165531	0.205497533294383	0.0577413399796456	0.417890363417591	0.804398890680295
NECAP1	0.0158078546664646	0.815231400299515	0.0307875623647591	0.648963600378772	0.044767205608979	0.530098480994757	0.80287277921888
RBM39	0.0400993413536636	0.553196137920841	0.0580493239079827	0.390453118670931	0.0221923522442254	0.755703464876052	0.80187533531506
OTUD1	0.154252238040602	0.0217981746357976	0.133321631194104	0.0477513065275266	0.0916528141342081	0.197924006083306	0.798466341311826
CCNL1	0.0220170784420458	0.744809688022924	0.0403434494261942	0.55078092073124	0.0273640070617044	0.701232748459007	0.798069944899242
TP53INP1	-0.0165342463576759	0.806903962701105	0.000682582831692538	0.991949656841464	0.0975919861387569	0.170279187602552	0.797120124233927
SDE2	0.0828168714629374	0.220090613269484	0.115607738657067	0.0864112136418977	0.0444161612968402	0.533332204509984	0.796693880777592
PIGA	0.0289681504794503	0.668439783673226	0.0375550232145783	0.5786720520702	0.0756692670978394	0.288124209375223	0.796270553493288
RCAN3	0.196907535960825	0.00328770178287832	0.197165567354397	0.00324625537515792	0.0383350101134924	0.590872013946395	0.796068567283152
SRSF6	0.0836775696003202	0.215317200277928	0.104360809382965	0.121896090623574	0.0187655901409056	0.79249142621355	0.794072034008654
ELL2	0.0134246461988473	0.842693854926319	0.0648764492142065	0.337055117197967	0.0225940271293487	0.751425301001299	0.789425383084045
STAM	0.0832764263930903	0.217532633362923	0.0955549101124462	0.156859925633909	0.02989276240283	0.6751236803072	0.789195119920059
CEP85L	0.0456295900754986	0.499779024373317	0.0695866493599186	0.303074577484001	0.0878802143482562	0.217097558464424	0.788865391056255
LARP1B	0.0776558855148667	0.250297141708034	0.124246418872369	0.0652222247535234	-0.0706633934487833	0.321299699370895	0.788738683034305
EIF2A	0.00285079646781911	0.966387181835033	0.02258993567622	0.738408425767757	0.0726191862990863	0.308054540015329	0.785759511146691
KIAA1468	-0.0670932492152469	0.320770441175268	-0.0425891357787874	0.528806828577656	0.0917927031344934	0.197237478043522	0.784973439751423
ITGA6	0.172989978658996	0.00997912625881415	0.167555621326627	0.0126160400044954	-0.0208162243207079	0.770416051816101	0.784879093558201
STRAP	0.14108278090579	0.036086865273632	0.180943127234654	0.00699763697190899	-0.0139595413936821	0.844850813422613	0.784867032238287
KLHL6	0.0623829845967432	0.355991572810567	0.079768271535169	0.23760323362233	-0.0183087616381399	0.79743250305979	0.784482043599597
TMEM243	0.18826815096012	0.00498362231158054	0.215935910998256	0.00123743771664579	-0.0251561639544295	0.724319635015073	0.781384455240035
ZBTB21	0.059784091533329	0.376423207855977	0.0855129124070819	0.20538685791696	0.0404534423370285	0.570508109567413	0.779393767273664
ATXN1L	0.0828232848142551	0.220054768366128	0.045900404903465	0.497234870547442	0.0405520531619569	0.569568330271461	0.77720780237282
ZBTB43	0.183763214434004	0.00614925101730674	0.193401402508886	0.00390032046003894	-0.00246912405463817	0.972389205196322	0.776844041671966
SUCLG2	0.123872688568985	0.0660413669147115	0.138968913584388	0.038995663408765	-0.00658560246799702	0.92644609420313	0.776840994280184
CSNK1G3	0.00446699047708534	0.947353676429603	0.0515273210544297	0.44595781340807	0.0693336392524192	0.330512840981253	0.776591486879517
NFKBIZ	0.0257928429752063	0.702960474735076	0.0392975411584372	0.561165273795263	0.00562907875970313	0.937105552674569	0.774919658932023
DNAJB9	0.132043530083656	0.0499456909571244	0.152747888628007	0.023133192719498	0.0161550469863532	0.820832695239124	0.771219171958882
KPNA4	0.0671961063570386	0.320027456235139	0.090046612899214	0.182282860719847	0.0586363776034443	0.410698429749895	0.770777038272027
ANAPC16	0.167677531157537	0.0125507458777205	0.209639286406727	0.00172596770113901	0.0339177073965098	0.634365898287682	0.770550453102037
TIPARP	-0.0363713157034341	0.590708064416425	-0.0134261067489802	0.842676962620359	0.0191967471331895	0.787835583269403	0.768859359812275
DUSP12	0.137624443689076	0.0409467502052184	0.154882134441912	0.0212592736721631	-0.0234195904268331	0.742656277441884	0.768388383884225
SESN1	0.244883880935135	0.000236972170656334	0.255886998548043	0.000119718805645729	0.0201368876001362	0.777709747590308	0.767899638698122
SLC39A8	0.181204831901942	0.0069147298489087	0.205196308834435	0.00217049346617283	0.0107896130852673	0.879777104778645	0.767655310950939
ARL5B	0.0356868031724848	0.597720022453204	0.0549154086551698	0.416585154758641	0.0743666344444679	0.296527978070534	0.767350566108051
NUS1	0.101655301881448	0.131926003372054	0.128285353754912	0.0568894637303416	0.0184886592316401	0.79548574946888	0.766294217981356
NMD3	0.0164309584256068	0.808086765965128	0.0702558343610895	0.298437180562705	0.0814433695975606	0.25280481010105	0.765859580629456
ZNF548	0.242995626700078	0.000265614831084558	0.243202509967585	0.000262326294597645	0.019261277079282	0.787139399907463	0.765352486224424
TMEM167B	0.00325969781763386	0.961569430444825	0.0385243468723158	0.568901965952234	0.0605456662746772	0.395602646081087	0.764903360513759
NFE2L2	-0.0281837722041808	0.676906127596145	-0.00584443282973178	0.931154989228728	0.00967764190539992	0.892087628520996	0.763563682076602
TRAT1	0.0998444828101414	0.138986087418748	0.120090867422197	0.0748131530926206	0.034106698805055	0.632477684451007	0.763501487916194
ACVR2A	0.173947869363167	0.00956864532357881	0.145480893853665	0.0306197498760472	0.068842004159157	0.33396164916792	0.760997954790234
SCML1	0.0977504669509847	0.147506516939907	0.104529701633679	0.121290166347773	0.058652087544045	0.410572850065962	0.760378992300459
IFRD1	0.0290167933074216	0.667916110465932	0.0456663849125249	0.499432955102762	0.126578362999289	0.0748256672443145	0.757332267960048
CCDC6	0.131779664838669	0.0504090265383932	0.174990235058963	0.00913901754817164	0.0841278373955766	0.237448426358007	0.754580018777588
HNRNPA1	0.218336036875624	0.00108733487575585	0.19303898449879	0.00396918317899216	0.00416370194562895	0.953456714919241	0.751677298859711
L3MBTL3	0.157070352483901	0.0194757479272306	0.168233127061401	0.0122569207294505	0.0271181506449573	0.703790565483258	0.751034355142694
KBTBD8	-0.0062638506427241	0.926227957056412	0.0296458055369724	0.66115890093441	0.128166555325008	0.0712203979472338	0.749994611081904
ZBTB10	0.0910970132760741	0.177214292094518	0.0849366803060991	0.208468367816851	0.0326576566156695	0.647015005683879	0.748425168457772
COQ10B	-0.0201518106772776	0.765772170805185	0.0143934002645384	0.831505675787002	0.0771057599784795	0.279043389756076	0.746001751249162
PDE4B	0.0417218100654367	0.537240843585323	0.0427648375003572	0.527106466275893	0.064026053668298	0.368955797031302	0.744185456593334
SAMSN1	0.00492533667917633	0.941960806421044	0.0479053988178844	0.478614155329966	-0.00325899216991673	0.963561921445733	0.743214232588624
TOB1	0.145191936987578	0.0309558880105368	0.120356143554871	0.0741685038123048	0.0110781820143375	0.876586971525097	0.742616444315582
GZF1	0.0507949538224058	0.452457543745353	0.0681703453599747	0.313045551831043	-0.0173342730242198	0.807999337209025	0.741722154978819
UBASH3B	-0.0233283207408131	0.730184061517478	0.015378472903848	0.820163712510237	0.0689680147019387	0.333075500861395	0.741515038520158
N4BP2	0.0112966852684898	0.867377700851519	0.0605514844517067	0.370316760769039	0.0328987454684772	0.644586830451838	0.741303983002251
ELMSAN1	0.131724589734526	0.0505061858335214	0.0878698540966615	0.193124924398031	0.13959928992621	0.0492380564597646	0.740876924846113
CASK	0.0953246489261035	0.157866179374163	0.114269388298856	0.0901402113511434	0.0124399488444664	0.861560295759022	0.739175892919637
SC5D	0.0656142316766087	0.331577715515209	0.0899918686852982	0.182549919050839	0.032928351095895	0.644288909922377	0.738589351397701
FXR1	0.0513074928938277	0.447903212135372	0.0860633197425594	0.202474280598146	-0.00923370401347885	0.897009808206907	0.736949151358183
KLF10	0.160164715426661	0.0171758761921035	0.162537591271948	0.0155761649128172	-0.000389848313465233	0.995639708177456	0.736389464172085
R3HDM1	0.223610599667283	0.000814404096630004	0.206364792966848	0.00204445857921153	-0.0191957534102339	0.787846305397686	0.735872345488567
SMYD2	0.122068445368615	0.0701151425408085	0.185443148806793	0.00568874940620001	-0.0481281448352251	0.499646960135965	0.733004337845672
NR1D2	0.0778876655581688	0.248881777007048	0.0843040774908849	0.211889499663197	0.0493256398257951	0.489024224778759	0.732468653598855
PAPD7	0.206187804666491	0.00206311007190226	0.213259794207064	0.00142704989224005	-0.0338244740754255	0.63529826428806	0.730980914741968
TAF4B	0.183876788679596	0.00611709831811081	0.185281511063317	0.00573167373752015	0.0221494481716122	0.756160870432689	0.730383941627724
USPL1	0.119156424762766	0.0771202359217242	0.139491041285937	0.0382593918641898	-0.00796947641174834	0.911047921244244	0.729649358807491
NAP1L3	0.11417023595608	0.0904215156715999	0.154330308687634	0.0217307475218393	0.00982400054568276	0.890465765525408	0.72744653310298
MOB4	-0.00718214648882794	0.91545051151882	0.0554120797393572	0.412376673471974	0.0419767509603568	0.556073179688412	0.725149344088535
CD69	0.0168273136036028	0.803550293968012	0.0406122934002142	0.548126941916898	0.0976809788440552	0.169888002318294	0.722483704065789
KLF11	0.041772179263814	0.53674921537073	0.0673286030022944	0.319072019871754	-0.0135522495915888	0.849322938214557	0.721861972462518
KDM2B	0.277313374068533	2.89610475562735e-05	0.252239085036084	0.000150644214345692	0.0218812965513438	0.75902158320409	0.721561569144188
TMEM123	0.0147038526080902	0.827927298435035	0.0435322604547323	0.519712315190085	0.0449153138103306	0.528737120157198	0.719801591541722
KBTBD2	-0.0134651034059331	0.84222596502647	0.0385463081793613	0.568681521456462	-0.0151814240322614	0.831464653726265	0.719447963012747
BCAS2	0.212750228180072	0.00146603750490772	0.218526276289513	0.00107618367306873	-0.0346042899941865	0.627517632248477	0.718881497539291
SMURF2	0.0763749964028466	0.258219516020909	0.100800931661637	0.135221876185881	0.0137552392087946	0.847093471078294	0.718384143855744
TBC1D15	-0.0176935524636408	0.793658825538267	0.0116135473080388	0.863693421275946	0.064487957334479	0.36550455236223	0.717477851380879
BTG1	0.216235419680747	0.00121772096319038	0.154606765670906	0.0214934279405862	0.119154689172699	0.0936849308366132	0.716246703805974
ARID5B	-0.0221092932370503	0.743778058865999	-0.0238461998246233	0.724434028474458	0.112566131327957	0.113427725952224	0.71542514531552
CGRRF1	-0.056869986749288	0.400168733015458	-0.000546370416504963	0.993556099319305	0.0280259329801476	0.694363020485625	0.713153499856029
MAD2L1	0.0101084755919074	0.881218342944224	0.0555043980195668	0.411597193870364	-0.0404485645252757	0.570554615033867	0.712885174228453
ARMCX5	0.0944461212971415	0.161750028214493	0.133827998924219	0.046904465966528	0.0974929310233015	0.170715391514276	0.712544937005494
PPP2CA	0.080361616246703	0.234120360040068	0.153851416596376	0.0221472057036093	0.0168351616151085	0.813425056266519	0.712386875449391
ANKRD10	0.00746875020243748	0.912089893406259	0.0376100790402126	0.578115037347834	0.0370581201101597	0.603304466997882	0.711466497222227
TPD52	0.26702686228358	5.81061150854883e-05	0.225422709329838	0.000736281743453717	0.0586046601887455	0.410952036481473	0.71084297296128
RLF	-0.136703654503563	0.042329867437825	-0.0848552236622964	0.20890664332738	0.0609632111374968	0.392346222461723	0.7094537125538
BIRC3	0.201103803542555	0.00266969363402109	0.209511202844389	0.00173752075466394	0.0295983768622491	0.678144021515056	0.70920342757149
DNTTIP2	-0.012179874966098	0.857115883978212	0.0205588215379749	0.761182900191902	0.0330141914946945	0.643425421220998	0.70857427534565
HPRT1	0.017767284570589	0.792818384328522	0.0535320478193385	0.428438730307576	0.00918320211913931	0.897570002898124	0.703966283578929
ZNF26	0.050722878632511	0.453100068501903	0.0727421447129341	0.28162131827351	0.0327378809642188	0.646206594197481	0.703627679732046
LONRF3	-0.0322559112865179	0.633416644497182	-0.0132152560981451	0.845116341273697	0.0595318303635127	0.403576688425277	0.702673224421218
COPS2	-0.0208819168094841	0.757545746741119	0.0488991764806071	0.469526956107205	0.0259279947910551	0.716219199508253	0.702075479565906
WDR47	0.0271482878261816	0.688145078184195	0.0634503573506403	0.347805360451645	0.0614090921249609	0.388886675290538	0.701524637437928
DBF4	0.11601681688669	0.0852964358197786	0.155719100555755	0.0205610723773052	-0.0354071241822213	0.619550053222401	0.701090982147451
FAM172A	0.0522486337242252	0.439608141419191	0.0664067503870367	0.32575798380883	0.0666086326203568	0.349917338952223	0.70021766763221
MYLIP	0.01264733724584	0.851693998903222	-0.00993713696895423	0.883217227256454	0.0848456736312834	0.233455288371495	0.699808288428659
WHAMM	0.235207501491207	0.000421275377462225	0.223029228106775	0.000841042297573349	-0.0161818999109546	0.820539914359504	0.697194277323378
MTPAP	0.0493426197640471	0.465502841972642	0.0789837168455251	0.242264065040124	0.0571881946624608	0.422371643919084	0.695643607553324
MAP1LC3B	0.0991664278007302	0.141702826162383	0.12154495331014	0.0713347303067327	0.0368638775027095	0.605205897673526	0.694982705905344
PKIA	0.215116242865528	0.00129290329388252	0.24448309027672	0.000242799645955328	0.0342148772402569	0.631397941303897	0.694395218529003
HMGN1	0.272354077373724	4.06561511584656e-05	0.22430274080114	0.000783705040685073	0.0774773006859372	0.276726478529505	0.690742731167273
KDELR2	0.0578592173638198	0.392009557222039	0.0402458760441611	0.551745698103986	0.0326590340740607	0.647001121703175	0.690612286096221
MBTPS1	0.135232516198518	0.0446210145526473	0.131138433305276	0.0515499262787234	-0.00151624622352204	0.983042597623995	0.689088249867394
THUMPD2	-0.000853297005951104	0.989936358993808	0.0584283319874039	0.387361257373182	-0.0141567659285084	0.84268703112208	0.685292852822373
LINC00938	0.068929615794178	0.307673812472203	0.0622656851060319	0.356898501382576	0.0784181666289574	0.270917609454452	0.684433455821168
NAMPT	0.00771911819394981	0.909155438289425	0.0190381182893398	0.778371022774463	0.0982286123123056	0.167495473147253	0.683716785370034
XYLT1	0.102547631932635	0.128550059041827	0.0796894185432937	0.238068814615596	0.130638715009903	0.065890758247215	0.681053946491745
TATDN1	-0.0240435029333083	0.722247398381733	0.0110208882771528	0.870586834376823	0.0671938788738937	0.345690515862794	0.680864283302923
SMARCC1	0.105214287933291	0.118858054044507	0.0927511181589979	0.169445152050284	0.0176895225962817	0.804143064010947	0.679695666469503
USP46	0.150348506444445	0.0254083857049485	0.180495900361277	0.00714137079945188	0.0105174011529487	0.882788188135366	0.678280130050894
MPP5	0.00760285207599413	0.910517992617931	0.0418362013960673	0.536124652278281	0.0753263831855332	0.290320667241967	0.678176189730797
PHC1	0.176297162161489	0.00862456277307985	0.190387475068917	0.0045072739289093	0.0403345844802804	0.571641820257173	0.67615981286259
TP53BP2	0.000412649516923047	0.995133182991759	0.0332055043915894	0.62344668308181	-0.0108349570802721	0.87927569671631	0.676071508304768
GPR183	0.291770375518081	1.03753678782293e-05	0.284531128411384	1.74708320722771e-05	0.034410907419627	0.629443326910977	0.674336934439895
ABCC1	0.0864298686848972	0.200551275197031	0.0816648922855262	0.226596780639706	-0.000438274774967979	0.995098084663657	0.674139700057724
SH3YL1	0.119200147267953	0.0770110184466239	0.104508805322765	0.121365007665749	0.0114399067857654	0.872590913778364	0.674054313156795
PDE4D	0.117563805283916	0.0811847506787689	0.0959311559440712	0.155226115076469	0.0719691025780221	0.312416724168831	0.671545910761168
C3orf38	0.109133259537846	0.105658601406147	0.155408363510723	0.020817937862112	-0.103175103309471	0.14701167200188	0.668397121729347
C16orf87	0.110907169458043	0.100076918880751	0.118503735256338	0.0787655868106774	0.0101761009641518	0.886565865014254	0.667617209150819
PIGH	0.0914579645709182	0.175496863065348	0.107852753377668	0.109838059071372	0.0662821625011632	0.352289282891557	0.665790995676794
TMED2	0.0864068445253164	0.200671674513137	0.102943173690668	0.127075108819582	0.0908871755186097	0.201712247904275	0.662880214366915
SLC11A2	0.0638713853379189	0.344609249659243	0.120510700877391	0.073794996518141	-0.0666750321875632	0.349436151416244	0.658603736846982
CDK6	0.0337669639810521	0.6175837325301	0.0772470673273882	0.25280717574409	-0.0579544776790008	0.416171083991867	0.65723865429364
EPHA4	0.271587346073264	4.2820198686987e-05	0.219784708538206	0.00100502504683142	0.0803215770314751	0.259421095863552	0.65703758477467
PTS	-0.0278316740636142	0.680719875341462	-0.0156199314308023	0.817389193675496	0.01797251397269	0.801074537662901	0.652176418801335
TFRC	0.051445922884382	0.446677599587576	0.105266364512417	0.118674608206766	-0.0349448791158109	0.624132181804546	0.650674500450762
YRDC	0.0857356197435738	0.204204741072503	0.126894493198504	0.0596536444435203	-0.0361134673943017	0.612576521962538	0.649351381027132
GALNT12	0.120584870991055	0.0736162981746862	0.136470397932729	0.0426864073171852	0.0496659029830884	0.486027999079552	0.648221183363026
YPEL5	-0.0182092416527003	0.78778574297077	0.0104189657553135	0.877598000454441	0.126972056819709	0.0739184579606853	0.647647629824691
DDX10	0.180719292273786	0.00706924933473631	0.184997562676032	0.00580778159054784	-0.0904325047587168	0.203986557755036	0.646847365307082
NMRK1	0.00295753109401463	0.965129490085929	-0.0055635519266281	0.934456062208997	0.0157732786838791	0.824997825219255	0.64679252213925
PDZD8	0.000143797166450518	0.998304037074452	0.0210002321750142	0.756215172738797	0.063560922011407	0.372451413901613	0.646376428948014
RBM22	0.109952794822394	0.103050152671507	0.090000899442412	0.182505844537505	0.0143157020645127	0.84094417345415	0.644187586661212
ZNF207	0.0952200548525048	0.15832486178387	0.115172194243891	0.087610927648588	-0.109837815758177	0.122499091375095	0.644134210864789
BCL2	0.0719013991949303	0.287234656570507	0.0730834794555731	0.279363595701183	0.0174029516808191	0.807253458658549	0.644016738040918
ZNF226	-0.00324754536768727	0.961712593633716	0.00758955649481897	0.910673823887628	0.0112665460729953	0.874505673776761	0.643390582212968
COX11	0.219530368104522	0.00101904819397576	0.239001218471889	0.000337137322163957	-0.0114625472125307	0.872340905880462	0.641222412741531
AKAP8	0.104880324956586	0.120039729859239	0.106464584881581	0.114514337837574	0.00810075864551126	0.909588791168726	0.640794953697786
KATNBL1	-0.0500646738646203	0.458991342232294	-0.00760056669888763	0.910544778207747	0.0507751935662569	0.476328819167744	0.639525918663404
CYTIP	0.0479985243400388	0.477758574942248	0.0476047690723116	0.481381822126438	-0.0505106423915266	0.478632344404578	0.631987737172984
PRKCA	0.170146731398659	0.011290720250361	0.154272770668603	0.0217804237628451	-0.00635302691966374	0.929036773762525	0.629548809003215
GPATCH2	0.0152528429505537	0.821608170985189	0.032580311779684	0.630003139926374	-0.020585586289126	0.772890073257449	0.627007907565897
RSL24D1	-0.011924010021155	0.860086401424667	0.0443112508194827	0.51226144067465	0.103943155156812	0.144009418239176	0.625278361622563
UVRAG	-0.0250031428337014	0.711644496430498	0.00430487119211874	0.94926174721384	-0.0123366944742175	0.862698005398147	0.624485350170466
RBM3	0.000320310961929295	0.996222221063321	0.0289157254094543	0.669004354751376	0.139554067665703	0.0493123425702563	0.621473868452879
CUTC	-0.0691188098221573	0.306344775843804	-0.0284829383870128	0.67367216005327	0.0572961837655308	0.421494586847497	0.61973220735896
TNFAIP3	0.108064152410178	0.109139266790334	0.065030296075701	0.335908195045743	-0.0749912294292633	0.292478386405644	0.615443595541752
USP30	0.0471532079052395	0.485555202744687	0.0476558977393883	0.480910510135293	0.0411958224928898	0.563451176026461	0.613949966284673
BTG3	0.0513733126174573	0.447320229961781	0.0552530343501717	0.413721592877221	-0.0149472935998141	0.834026006320302	0.613883315521079
CCNH	0.0228720527431868	0.735262548069543	0.0804966910777148	0.233332530391229	-0.0802373806311117	0.259922439911772	0.611715832155718
ZNF326	0.0243064628060941	0.719336623250931	0.0424592437266877	0.530065645639039	-0.0183404011930472	0.79709002606098	0.610914917855969
ZCCHC14	0.210627334843148	0.00163917734048082	0.174595755003174	0.00929955509563318	0.0859467934126163	0.2274222687196	0.610907705326837
IDI1	-0.065758364431686	0.330514363968372	-0.0239322655404171	0.723479921387247	-0.00310507439783638	0.965281737427211	0.61071016538727
DDX21	0.0855790871727191	0.20503509170708	0.106265400580667	0.115197902617695	0.0312622577337473	0.661141723642485	0.609197542808766
GPRASP1	0.163355786132735	0.0150555835467196	0.164096473173474	0.0145975076190434	0.0924376068263478	0.194094872255302	0.606148614388221
SFMBT2	0.0518191783998157	0.443382383450843	0.0512326458008067	0.44856667271346	-0.00258572022767804	0.971085930980173	0.606104915819559
SNRPA1	0.136369139335655	0.0428419673759446	0.116958571762114	0.0827739361829539	0.0796426064364266	0.263482954712081	0.60543850534379
SPTBN1	0.202218812076812	0.00252426494466162	0.165603636982621	0.0137029384375421	-0.00408265383860097	0.954361707502672	0.602974559220951
MPC1	0.000706631022373963	0.991666043915517	0.0233647550860454	0.729779032136605	0.0102311919030609	0.885955916208004	0.599018688613199
RBM4	0.136637869901022	0.0424301670270669	0.150875679832308	0.0248926554415531	0.00538442683828705	0.939833816714033	0.598325965550918
TSC22D2	0.0386340604075252	0.567801081892434	-0.00361777091548061	0.957351685258222	0.180026670497018	0.0109461516262501	0.59629324007687
PEX19	0.0475588757516936	0.481805086426786	0.0900893184494837	0.182074730390293	0.034862583972308	0.62494947651429	0.592344538076386
STX16	0.0500670557776102	0.458969946309537	0.0528519232486287	0.434337232083301	-0.0235248444765592	0.741540634206331	0.59105045625028
PCNP	0.0979609308696082	0.146632636428339	0.0931255671437493	0.167722162525522	0.0690329558140074	0.332619401917767	0.590148416110601
NAP1L1	0.193047983277987	0.00396746014046209	0.183546091042408	0.00621113927697225	0.0852692312142245	0.231121431670138	0.588540199845685
PAXIP1	0.181193421519397	0.00691832626573306	0.16532893435333	0.0138623102265415	-0.0291426372328604	0.682829949888174	0.588271031297465
PPHLN1	0.176638862584851	0.00849436926128884	0.169423278831107	0.0116478050920466	-0.011268896848937	0.874479704675805	0.583637243893509
C2orf69	0.0958162109039221	0.155723885561818	0.112673580999968	0.0947534543549664	0.0534821366789544	0.453108533961865	0.583611640692153
KLHDC2	0.110210747923605	0.102239736580951	0.191214179762307	0.00433285399849568	-0.0212001782359311	0.766302581423246	0.583593345221399
RIT1	-0.060159113615723	0.373431338126704	-0.0152521103378745	0.821616596130114	0.0761538483828984	0.285039071108295	0.578875893534521
RASGRF2	0.114736165497083	0.088825306008873	0.116450319259706	0.0841277325250567	0.016808469690644	0.813715470624116	0.577948441049546
WBP11	0.216031532508687	0.00123111133253263	0.174028492872314	0.00953478807220853	-0.00532728613896598	0.940471129932667	0.57546155923363
KDM6A	0.0234604870714314	0.728715166173174	-0.0104730092421482	0.876968106201947	0.0460165656456188	0.518670477711549	0.575076493167005
LDHA	0.0379335187590681	0.574847778535297	0.0647070012347577	0.338321235057167	-0.102902897275084	0.148087026923153	0.574852432754606
ATF7IP2	0.348226032722635	1.06847386166749e-07	0.299804203100252	5.72170645239619e-06	0.0178923985026214	0.801942937277409	0.574429448452622
HNRNPDL	0.0717791730856153	0.288056914608519	0.0621281258898372	0.35796391257695	0.0179279981314491	0.801557030402387	0.571973453894686
STIM2	0.25451475108018	0.000130579154475619	0.185435298477132	0.0056908274590886	0.0391880411450181	0.582632195399814	0.569586778391808
NUDT15	-0.0341157470985881	0.613953737065311	0.063736849315682	0.345628511201613	-0.160492522806951	0.0235456956637684	0.565281531704083
MLLT3	0.221716423092461	0.000904172778546319	0.226360707408136	0.000698615963570792	-0.0472023245364945	0.507942291730046	0.563952786462107
FBXO33	0.0678841727032245	0.315086003716151	0.0670445848105601	0.321122356576786	0.163616212745285	0.0209361686462999	0.563494723016394
SFPQ	0.0786992477464938	0.243969694033352	0.0764331824281388	0.257855930588011	-0.00546988210569874	0.938880771195753	0.560401921275191
CCDC59	0.0625482698251149	0.354716083233445	0.10664192307563	0.113908416360136	-0.0151701184691062	0.831588294351047	0.556835190206103
TGFBRAP1	0.13952128331631	0.0382171085191129	0.154439188998262	0.0216370121611367	-0.0226628213126802	0.750693342797819	0.556209747121104
CENPU	-0.0556939177108849	0.409999727863995	-0.00405314186772265	0.952225056493474	-0.0557685939790875	0.43399954366162	0.554171720447147
NELL2	0.286185059030579	1.55294383095159e-05	0.234266842944312	0.000444957934800914	-0.0298560181472248	0.675500387346418	0.550948813323639
PDCD2	0.11016235134457	0.102391399941549	0.119283565492022	0.0768029895842826	0.049141450760949	0.490650232199625	0.550941478615487
TRIAP1	-0.0242043521681044	0.720466436654246	0.0623192949910839	0.356483824749047	-0.000963315726777599	0.989225984538576	0.54990152006672
VEGFA	-0.0588580268332017	0.383873895552208	0.0166052787897986	0.806090788012303	0.0230111303033358	0.746990824852951	0.548510744707196
CYP20A1	0.0333033167972877	0.622423572797179	0.0453147910890049	0.502744986833607	-0.0443970786032265	0.533508272208724	0.547440871596057
TBCCD1	0.119593609362807	0.0760337847890191	0.117569916077269	0.0811688316464817	0.035756624118532	0.616095238533576	0.547150417486578
MCCC1	0.0718059716247003	0.28787649661048	0.0905942228054632	0.179627278264174	0.0413947136639415	0.561567669552001	0.546891876523223
RPF1	0.0960761549775242	0.154599907968486	0.130342527229663	0.0529957988946341	0.0167038051028949	0.814854490592495	0.545168890773959
NDC1	0.183377909029479	0.00625945957278056	0.203684202934585	0.00234408429157261	-0.000606001523630689	0.993222171517777	0.542481420121694
TIGD1	0.0172225208380759	0.79903349483655	0.0584731301155542	0.386996786842973	0.106062208577931	0.135968116961707	0.53860697468186
AIMP1	-0.0762227646880786	0.25917243156973	-0.0367879134915911	0.586459036768258	-0.0208992941969773	0.769525539137316	0.53732629045761
ZBTB24	0.159030442927096	0.0179898702486955	0.183890502859209	0.00611322604695949	0.00490317719962877	0.945202543097867	0.537141759739708
HIVEP1	0.072755942281069	0.281529817952932	0.0665588297428788	0.324648803409035	0.048228444464719	0.498752582192644	0.53441574535127
FASTKD5	0.0179559732135969	0.790668692433845	0.0463808495318391	0.492738275677458	-0.0352768915784271	0.620839546045702	0.528249691782503
SLC7A6	0.231067212294713	0.00053506573650821	0.218557518847995	0.00107436241346394	0.0210685093894304	0.76771247888456	0.52799673955519
SH2B3	0.0705160626660751	0.29664659547936	0.0363999605419062	0.590415455688848	0.102055360868823	0.151473433230002	0.525865822286491
NXPE3	-0.000272351196935678	0.996787859938811	0.0435568197030284	0.519476566494524	-0.0348132529720894	0.625439615225308	0.52565198366882
TSPAN13	0.2956691098341	7.7899917796596e-06	0.247751489559215	0.000198928489773255	0.104167558702737	0.143141108776537	0.525265890761079
ZBTB25	0.152835255189037	0.0230537751211129	0.151495930108462	0.0242974196858538	0.0392274698659049	0.582252625423674	0.522751186420499
IER5	0.126708470442468	0.0600315959804474	0.106931359855889	0.112924869861946	0.064364956160626	0.366421630982565	0.52090452773115
RFC4	0.214934010289825	0.00130554028678944	0.254449489422699	0.000131117945343364	-0.0864444115355827	0.224732321238714	0.515977777522157
ELP2	0.0707577949230511	0.294989685533827	0.107302262564945	0.11167422181316	-0.0114165067572908	0.872849322882416	0.505188494122969
PSPC1	0.0652890336116315	0.333984950273514	0.0696320782183248	0.302758262062927	-0.0241705272732769	0.734708573535649	0.501599854350649
BACH2	0.239547019515026	0.000326406445217497	0.184552296972951	0.00592895098339369	0.0215028851950634	0.76306414209977	0.499680345336734
LRP8	0.0537475843420074	0.426579154337565	0.0946114232689057	0.161013831583886	-0.0512483759363661	0.472223757453855	0.498409135742257
ITGAE	0.0243132422081761	0.719261633399498	0.0700004439576769	0.300201431938163	-0.0188717978320635	0.791343855180924	0.493073916815807
PFDN4	0.0635231844019295	0.347251180264969	0.107825127725686	0.1099296361864	0.0188141298802629	0.791966900223078	0.49272333271996
C11orf30	0.111625677317701	0.09788364654981	0.138158709320092	0.0401618076774574	0.000276915176347655	0.996902810934071	0.492479919820601
THEM4	0.217119276984062	0.00116120422450398	0.217987240686328	0.00110805624816903	-0.0309353432608448	0.664468962384035	0.49070898659879
CXCR4	0.0622132184411989	0.357304627191728	0.0203972189856781	0.763004068943887	0.0973828517429968	0.17120111583167	0.490684398976778
TRAF6	-0.0663796416684712	0.325955956083138	-0.0527047561566245	0.435619668842469	0.0331438459296925	0.642122102586347	0.487076213232968
SETD1B	0.0459017936184101	0.497221842027571	-0.00795001458819713	0.906450291090737	0.111341083071399	0.117433712283357	0.486806027711638
PPTC7	-0.000928648682416974	0.989047727212558	-0.00256938046760626	0.969703595847284	0.108577219167183	0.126875996238675	0.483989862263256
LDHB	0.146319034757433	0.0296623141485009	0.126829302931242	0.0597858709564648	0.0132235207604764	0.852935949297461	0.481641049259106
NUFIP1	0.08248248542559	0.221965299150559	0.0732806829251029	0.278064799650896	-0.0314490652649797	0.659243425342489	0.4766414634517
ZMYM5	0.0530198476189947	0.43287656252486	0.0344951623051673	0.61001557991662	0.177871407177475	0.0119555563756218	0.475891560986802
ABHD13	-0.0136898134288803	0.839628192139457	-0.0118316448986484	0.861159219061838	0.131188415840626	0.0647511423340978	0.473144980164693
SEC31A	0.228751420565422	0.000610511278346516	0.175051751186367	0.00911420563884887	-0.0191652915090548	0.788175004294016	0.468390314802093
FBXL12	0.0898990841549617	0.183003206957897	0.0815956447545946	0.226992173979632	0.0605907786666416	0.395250036626345	0.465676713142751
RAP2C	-0.0117738452425343	0.861830689598286	-0.0270689932174853	0.68900859160404	0.141633703886812	0.0459912684245857	0.463257993480298
RBM17	0.162790033394115	0.0154138941907809	0.163653102478285	0.0148702198653721	0.0175287432613761	0.805887761529285	0.461377431270407
ERP27	-0.0203497292920433	0.76353949901518	-0.00228192453167422	0.973091725782408	-0.0518869555582503	0.466714602431626	0.461121257873035
PARP16	0.170117720996269	0.0113048513770139	0.158293799858694	0.0185363073689697	0.022819565789279	0.749026441090753	0.458590797608118
CPSF6	0.10782305994863	0.109936493133197	0.127064996925266	0.0593089476590436	-0.0873715949400677	0.219780635209931	0.458335560074056
RBM33	-0.100745557345297	0.1354376523693	-0.0623857850021606	0.355969938472043	0.0476614372276562	0.503819708627829	0.457553204253438
CCDC109B	0.189692965886319	0.00465865822399717	0.215966600913251	0.00123540400941891	-0.0960264452841662	0.17727077891732	0.457222264336988
ZNF256	0.223677818037118	0.000811374842182139	0.22373505939767	0.000808803399739604	-0.0255722659274676	0.719948734041454	0.456360536855967
CDADC1	-0.00802335419041919	0.905591279400901	0.0297207093705139	0.660356051685157	0.0613996281255352	0.388959913585086	0.455521354425625
SAT1	-0.145089405044365	0.0310759152690792	-0.102123396171163	0.130146656751592	-0.0173911759592012	0.807381335522132	0.455421827637306
INTS10	-0.013174444045771	0.845588676260793	0.0404954772033718	0.549279358865781	-0.0804713657097311	0.258530829021371	0.440219866036191
P2RY10	0.17501025393373	0.00913093657234315	0.129437182581058	0.0546812305811847	0.0633550452308888	0.374005126082889	0.438925933601927
FAM76A	0.0812971356857704	0.228702209650289	0.0807791268558393	0.231691249249498	0.0200859451092831	0.778257484520237	0.43675925578984
RCL1	0.154357679306364	0.0217071511144232	0.129138092581206	0.0552476936025935	-0.0296864272251474	0.677240100299529	0.433394725903948
RPL22L1	0.0542086593344052	0.422616886500983	0.097750136117241	0.147507893720884	0.060075551772709	0.399288388114129	0.429946147192468
KIAA1143	0.0406273948661144	0.547978049353588	0.10720759454504	0.111992396950518	-0.00333526153325802	0.962709779743235	0.425314552569808
EIF2S3	0.168968016623112	0.0118775830286133	0.0927198618533948	0.169589568729867	0.054460775003611	0.444872483000244	0.422137996359726
PRPF18	-0.1154099459621	0.0869543933404697	-0.101179995206217	0.133751862329026	0.101965014183176	0.15183784605799	0.41973215173203
IRF2BP2	0.174989966773621	0.00913912588937437	0.124903558430493	0.063802095734006	0.0496509345935204	0.486159597392875	0.414970612224478
SMAD2	0.00200297113280565	0.976380101353511	0.0325064799698823	0.63077934932011	-0.00684450724214872	0.923563042293041	0.411061191062527
PLCL2	-0.05835316628085	0.387973260531615	0.0139843674369154	0.836225614211805	-0.101817690372574	0.152433496156594	0.402540778934157
PFKFB3	0.0567092977966361	0.401503602176036	0.0275475303803308	0.683803503039853	0.00778769316577417	0.913068832933855	0.402373843144752
FOXP1	0.239662149867965	0.000324183822011885	0.178100675736113	0.00795688745394963	0.0730995762368367	0.304856852093581	0.400161738068927
IMPACT	-0.113349910069761	0.092775851767238	-0.0679433013991039	0.314663697880376	-0.0761372585617986	0.285144324044571	0.398920284112696
IFT20	-0.0352518944130283	0.602194527113283	-0.0151325488883129	0.8229918420783	-0.0313143699346528	0.660611952368346	0.396629233250583
LRIG2	0.125956179312005	0.06158022864741	0.096242235844655	0.153884998589079	0.0761313735080659	0.285181667614478	0.395692948530126
NAA20	0.0568479070533636	0.400351995450825	0.101830802850815	0.131256698065927	0.0515427923442834	0.469679361238288	0.394808236426117
RIPK2	-0.00157653308958269	0.981407816224859	-0.00111321245583863	0.986871202695379	0.061535137073102	0.387912055825326	0.390504848277567
CAMLG	0.049641530274242	0.462801095238697	0.13998994747893	0.0375668662940545	-0.122496122061325	0.0847743504640371	0.39023928201973
HSPA5	0.037570226866568	0.578518207568925	0.0146535887226704	0.82850641821113	-0.0660640428922826	0.353879628678705	0.385832749169168
NDUFAF5	-0.011428000133775	0.865850499371258	0.0438585127997961	0.516585038274953	-0.026223841636362	0.713122584834776	0.371028307751907
KPNA2	-0.0479389986426513	0.478305364854585	-0.0415274812235949	0.539139692569317	0.0479806262892781	0.500963925745176	0.367083154690036
RBM8A	-0.187967706632187	0.00505469114558449	-0.12140474432326	0.0716642928893474	-0.0323010875474447	0.650613103654155	0.363741591384047
BAG4	0.0146664939062203	0.828357721157608	0.0124926947556609	0.853486870330403	0.131935493995674	0.0632282549946743	0.362712610835821
TMEM68	-0.0170563817272519	0.800931484353772	0.0120091244169191	0.859098027680735	-0.0255703994652482	0.719968319959343	0.361762438251231
ARIH2	0.0286749693128817	0.671599465369875	0.0427849084843662	0.526912404803867	-0.0530783796317602	0.456531213379577	0.359198319851231
KIZ	0.0089453654935133	0.894801632919128	0.0352339035586596	0.602379946278234	0.0134919826876702	0.849985090306479	0.356120987383983
THBD	0.0144516962288232	0.830833470096645	0.00755718561493068	0.911053242041475	-0.0209477823084315	0.769005883788095	0.355452824786614
SP3	0.0195124930033787	0.772997283150043	0.0355930066621455	0.598683766694699	0.0174724959910827	0.806498355927437	0.354174837632047
FCHSD2	-0.0152179769001618	0.822009157920051	-0.00295289554212316	0.965184110661856	0.0906965925961047	0.202663319624237	0.351389558157132
SF1	0.1996737124239	0.00286733822075285	0.112405506382486	0.0955465347722671	0.0105607219804711	0.882308879421016	0.325228036971927
CIRBP	0.086547070055299	0.199939210391654	0.023884027549404	0.724014625523126	0.0609826263854124	0.392195196868862	0.321468894993492
MSH3	-0.103658304437741	0.124441673247409	-0.0808899069040068	0.231049716313941	0.0110227938175545	0.877199136125821	0.321377048530925
CCNK	0.249594865952095	0.000177568769590535	0.170052744041747	0.0113365586057092	0.0607993202821703	0.393622476042764	0.30751841869874
AKAP17A	-0.0394681854863318	0.559464618357552	-0.0119419894941819	0.859877600233231	-0.0242129278161804	0.734260648869415	0.300537511149214
NAP1L5	0.0370756216962773	0.583532839383062	0.0437302150426547	0.517813674012599	0.00734913835064377	0.917946584737739	0.280647270241094
GON4L	-0.0134480675516419	0.842422978916595	-0.00140497321075343	0.983430729418216	-0.044544153640155	0.53215202889262	0.276165124404916
LCOR	-0.0699972973729179	0.300223211697128	-0.0370842264510623	0.58344542705347	0.0888584226796664	0.212003200429523	0.220496435237473
PMAIP1	-0.190977064786626	0.00438224875146931	-0.110857132279134	0.100231097142817	0.0400017961118211	0.574821723116449	0.216144959843998
