# Supplementary material for: Meta-analysis of peripheral blood gene expression modules for COPD phenotypes
Source: PLoS One. 2017 Oct 9;12(10):e0185682. doi: 10.1371/journal.pone.0185682 (PMC5633174; doi:10.1371/journal.pone.0185682)
Supplement: S2 File — These files provide the results from correlating genes with phenotypes as well as the genes’ module memberships kME, i.e. eigengene (EG) correlation. (ZIP) [file pone.0185682.s009.zip › kME and gene-phenotype correlation.ECLIPSE.cyan.csv]

	FEV1%.cor	FEV1%.p	FEV1/FVC.cor	FEV1/FVC.p	Emphysema.cor	Emphysema.p	EG.cor
ARGLU1	0.0745978648486	0.269494508137531	0.0934126535706375	0.166410038702376	0.0514335175271909	0.470622854050686	0.959943987190151
OGT	0.137315852641349	0.0414059855895874	0.138351742422808	0.0398813383376601	0.0248855417661372	0.727167162514242	0.957211365254754
PHC3	0.124699541167248	0.0642402520322322	0.14597938495037	0.0300471810424849	0.0469894912898932	0.50985936060351	0.932494502354669
ZRANB2	0.0747725978233314	0.268371274018823	0.102731767739207	0.127861792697972	0.0573391585423305	0.421145852918242	0.932336211380754
TTC14	0.111142060273634	0.0993556644702376	0.123707323595113	0.0664064910611922	0.0229710177196631	0.747416927580502	0.925798332730469
RASA2	0.109374181575206	0.104886443542002	0.131073561892019	0.0516665336796404	0.0412128100255482	0.563290185516039	0.925359205474204
ZMYM2	0.0605520005161632	0.370312674911813	0.0934425083493814	0.166274029166467	0.0644521208832217	0.365771596750674	0.921965509193106
ZDHHC17	0.0332078483907965	0.623422156577504	0.0416658866480989	0.537786946867019	0.0882769162906131	0.21502116169847	0.91941169207162
DYNC1LI2	-0.000480621792151279	0.994331525713414	0.0413872611374427	0.540511898947411	-0.00343913068962581	0.961549339472349	0.91727558059631
HNRNPA3	0.176654352041066	0.00848850909510691	0.174835682209078	0.00920161928001829	0.00540045931405985	0.939655006910447	0.915829470794284
SUCO	0.0821605159283653	0.223781081047036	0.096076640497126	0.154597814362018	0.0717078768416465	0.314180917093128	0.915438770899936
YTHDC2	0.106588909771672	0.114089286631957	0.133794524976892	0.046960057194344	0.022692747919978	0.750374998322843	0.915194339088785
PAN3	0.0861212991875192	0.202169221098142	0.0763353969846167	0.258467161606062	0.0686671309979641	0.335193913245641	0.9145824991348
ZFC3H1	0.104491216724481	0.121428030023995	0.139787739887693	0.0378462608625249	0.0149135760025994	0.834395016573438	0.914498772343126
TPP2	0.122260414338727	0.0696721899579615	0.13597892656363	0.043445895985763	-0.000634717381480826	0.992901007015195	0.913657296602986
MGAT4A	0.105328617791595	0.118455603131117	0.121860035839822	0.0705986259278836	0.0572792009090816	0.421632446530328	0.91268436738155
MGEA5	0.0707642408062399	0.294945587850316	0.069346727809689	0.304748739022174	0.0513897150791973	0.471001341326534	0.912662028850536
MYSM1	0.084363703607689	0.211565330601852	0.108637283076858	0.107262307089993	0.0595850492728974	0.403155749551188	0.912640927568116
TCERG1	0.153047615352417	0.0228617161801614	0.180043791184234	0.00728934329842295	-0.0149084272786484	0.834451368139205	0.912063994243476
FAM199X	0.0868728746478704	0.19824486968965	0.123390114232902	0.0671115079894312	0.04776187240604	0.502920197196805	0.910476837967444
PAXBP1	0.0381792280068044	0.572371533969254	0.0642205481812759	0.341972845124404	0.0193710873434018	0.785955096658777	0.909631852664267
CREBZF	0.0587931141989595	0.384399492952391	0.0710225092842922	0.293182325853968	0.0408400851500183	0.566827538507106	0.909066446979549
PTBP2	0.113250154522589	0.0930654531825055	0.114731574203207	0.0888381644664961	0.0426282056224358	0.549954421101236	0.908307054154063
DMTF1	0.161194766205533	0.0164646675456987	0.157108391987599	0.0194459280165542	0.0575938422291309	0.419082583872635	0.908230550609397
ZNF224	0.157376680786808	0.0192367340106714	0.15982326820103	0.0174174664768294	0.0190516086538832	0.789402028322977	0.907134453580719
SLTM	0.0623017609197999	0.356619418956475	0.0868137512564717	0.198551562709522	0.00984120111505525	0.890275188355083	0.906120006526666
NAA16	0.140068102606957	0.0374593457162382	0.122779978376984	0.0684847732111464	-0.00287643960881082	0.967836705164605	0.905948951667787
RCOR3	0.047725519930513	0.480269123508722	0.0841888437010918	0.212517000611994	0.100780054876155	0.156678886377709	0.905739897385301
FAM214A	0.0720985970143198	0.285911357153275	0.0697818979785366	0.301716631672182	0.100779284513884	0.156682070959981	0.905640177854686
AFF4	0.0683277009204259	0.311927274234914	0.0841653160023946	0.212645283439	0.00415035550393524	0.953605738773475	0.901927878202254
RALGAPA1	0.123094155612418	0.0677748000708705	0.115976412902474	0.0854060240553335	0.021271340173765	0.765540905423242	0.899773309383195
FNDC3A	0.081627330983255	0.226811189624913	0.11888073234381	0.0778117975590015	0.0313731976135159	0.660014114464927	0.897642438691665
DYRK1A	0.116967090489548	0.0827513957553436	0.129741563433858	0.0541096945775105	0.0423488978315192	0.552573772101176	0.895867891653562
FBXO11	0.0820349628313396	0.224492002511453	0.0937668119121726	0.164801943099722	0.0428285682933003	0.548079165146846	0.89583397058846
ZMAT1	0.0532027676777033	0.431288672172622	0.0447275642386291	0.508302299171885	0.113516460841698	0.110394308546958	0.892887597773506
DENND6A	0.0784975428404805	0.245184146486809	0.106126545214324	0.115676311658608	0.092535823118497	0.193619484166605	0.891934015215269
SREK1	0.0893036558773205	0.185931833309495	0.0985749708009184	0.144105517768074	0.0341208045155879	0.632336849352877	0.89165639329713
ENTPD4	0.0495197879211777	0.463900431912444	0.0616586211052041	0.361615226172519	0.0534712477910325	0.45320065087587	0.890814330034369
SEC24B	0.0909782136399234	0.177782258879611	0.105745703500455	0.116996417958499	0.0163828790765524	0.818349403287518	0.889153974575927
RBM26	0.140838751975577	0.0364129954616616	0.150102681785515	0.0256519966754455	0.0359149620393581	0.61453283216757	0.88627622896355
ZNF700	0.0355496732904198	0.599129246459655	0.0308585462952217	0.648208443234387	0.0477580973424396	0.502953991951451	0.885796530944945
ATP8A1	0.0216214013113286	0.749241365031585	0.0425319650388368	0.529360698579827	0.0616715118632002	0.386859228049447	0.883073671787548
IFT80	0.0604238684516658	0.371327993449374	0.0902785546500857	0.18115457263505	0.0071324891778111	0.920357371511528	0.882638114226979
RASA1	-0.0507832817073269	0.452561561805667	-0.0143366166879846	0.832160559978334	0.0742711080921163	0.297150593914979	0.880619029118932
GPBP1	-0.0123641295763847	0.854977983230732	0.0219844768211149	0.745174519134059	0.0586507671671731	0.410583403818182	0.875874309799304
SENP7	0.0219172454915063	0.745927056015984	0.0693819377382554	0.304502664826439	0.063223019992236	0.375003585894478	0.872027041048547
OPA1	0.0543938412622304	0.421031564076032	0.107015779175769	0.112639256861832	0.0201569177786568	0.777494411830722	0.869293950350073
ABCA5	0.0263916338584504	0.696401299590466	0.0333489440020291	0.621946563178219	0.039288148738817	0.581668709790127	0.867529981486473
RNF19A	0.0552807939389285	0.413486666712722	0.0809174014353867	0.230890688412018	0.0658931820517732	0.355128542581155	0.866214742582175
CCDC14	0.0965179034338964	0.152703876915462	0.116435596181095	0.0841672130331989	-0.00234623837485773	0.973762860605444	0.86404418069075
SS18L1	0.0744374802901543	0.270528322575987	0.0873744705003486	0.195656755957743	0.0448751619821572	0.529106007704238	0.863484629442994
PRKAB2	0.0773269840176827	0.252315144134678	0.086035756688869	0.202619420676519	0.0746360803864056	0.294776469442113	0.863291707561332
ZNF518A	0.0254313370566136	0.706931117512305	0.0559028646505854	0.408242758339654	0.0921202564486693	0.195636727540927	0.860720805825453
JMY	0.0697620352950362	0.301854591712298	0.0708647993623331	0.294258212969934	0.0582815002014184	0.413541221144179	0.857606139347453
TAB3	0.0186090600178615	0.783240504647847	0.0394206034249462	0.559938575301341	0.0307541500924299	0.666315928170963	0.854022074452313
CLIP1	0.07678819092654	0.255645238356951	0.101589438654488	0.132177861617435	0.0971071149381404	0.172422309836954	0.850735738803909
DDX26B	0.0922785091256271	0.171638590614384	0.110239320518232	0.102150280253361	0.0100695058896625	0.887746239758941	0.846990188658804
POLI	0.0476309075175533	0.481140842691549	0.0799022103859631	0.236813867366836	-0.0161259462041155	0.821150012769872	0.843528765853091
PPIL4	0.0194573028983915	0.773621929438466	0.0419146616895068	0.535359734589171	0.0529442882847595	0.457671097986987	0.842798579339913
LANCL1	0.101430421840828	0.132787459974777	0.112192520845812	0.0961803933857989	0.0663164033436562	0.352040035622554	0.841663616429622
ACBD5	0.0545744772030779	0.41948850418132	0.0784526545410237	0.245454988101433	0.0391616173373799	0.582886634596753	0.838958614795969
BMPR2	0.0501536817897227	0.458192191273468	0.0924876281714476	0.170665453208143	0.0317990593002682	0.65569272525254	0.823628656256032
RBM15	0.0754889296551216	0.263799896199128	0.101039011354401	0.134297159012021	0.0992300326667041	0.163185521024705	0.821423028775735
SEPSECS	0.0717481069946842	0.28826615815669	0.0881368034054328	0.19177053786854	0.057504883394636	0.41980259464831	0.821392644747293
AFF1	0.0274934389656849	0.684391117982085	0.0389606155676834	0.564530378575407	-0.00907567113814442	0.898762963929411	0.820156692000669
ATG2B	0.0365426790980575	0.588958565754544	0.0601541208390275	0.373471073475307	0.0433325889900831	0.543375790331978	0.812364304081147
PDE8A	0.0869980243944476	0.197596810984922	0.0816778331034325	0.226522944593008	0.0647088798415387	0.363860961069266	0.811726787419183
UHRF2	0.0888804004873285	0.188034448284082	0.0901673702324168	0.181694788640708	0.00229644930254671	0.974319440984152	0.810334418709351
CNTRL	0.0465634330447837	0.491035126998728	0.0685076654879625	0.310651530939986	0.00329761842692213	0.963130353102996	0.810020219482726
MAN1A2	0.0860901896898967	0.202332862678638	0.117218971206974	0.0820871528144547	0.0394320341142356	0.58028518103972	0.80943096063867
ANAPC4	0.059366928837732	0.379768472844494	0.0929841818768774	0.168371190632042	0.0118432391798097	0.868139012607594	0.799607413412271
KPNA5	0.115821970967409	0.0858259611206128	0.147159888598176	0.028727589141094	0.0527069024800752	0.459692950855368	0.793480136681233
ODF2L	0.088117723663659	0.191867109484458	0.110928912452255	0.100009981318408	-0.0175814213794498	0.805316018670522	0.790704721526449
TTC39B	0.135050902000587	0.0449109342985193	0.118281129269817	0.0793331935152175	0.0752522554817669	0.290796983241085	0.789719823882135
NR2C1	0.169217877600878	0.0117509848821427	0.195539915509321	0.00351547574031064	-0.0342723807873901	0.630824308221707	0.789398824527239
SETD2	0.0383483109300158	0.570670453236511	0.0516949957437458	0.444477172587734	0.0226915925958856	0.750387287307839	0.789166479858345
MAP4K3	0.069069844647648	0.306688379929115	0.108786068662523	0.106779221239966	0.10443350306991	0.142117229147237	0.787974151057267
ATP2C1	0.062268871210736	0.356873848183199	0.0554132514797769	0.41236677456379	0.0670052931109593	0.347048998392722	0.782311924083504
TARBP1	0.108448080369212	0.107879103133972	0.114341550335788	0.0899359211268075	0.0369358623519003	0.604500930938019	0.78184668260774
SPIN1	0.191425409254734	0.00428927439951038	0.19007112820449	0.00457567142848983	0.0156114166725087	0.826765239960478	0.781396356943648
SEC63	0.153862070077832	0.0221378666871389	0.156846462598842	0.0196520648010164	0.00313744959505071	0.964919976269724	0.766141642490278
FAM160B1	-0.0481026647969327	0.476802780821491	0.0178419144322919	0.791967953333727	0.075914268352072	0.286561600903703	0.765442689515841
RNF38	0.13576509098825	0.0437798659639467	0.0935317194511749	0.165868104476498	0.139733973722272	0.0490173647108475	0.760240736480363
ZNF738	0.10282299319094	0.127521864418819	0.116395463113295	0.0842749070468669	0.0594482960073716	0.404237936010181	0.755155964904722
SPG11	0.0168501403976849	0.803289229015621	0.0444969618956986	0.510493356971864	-0.00160875971413836	0.982008113808593	0.751302486319014
TRMT61B	0.184799200976826	0.00586148485944973	0.223485598801838	0.000820065095732078	-0.00630388737282745	0.929584239957571	0.743633333133146
SLK	0.0193121922386199	0.77526499804357	0.0483409856016464	0.474619406693916	0.0567027350012236	0.426327497115803	0.735600448974027
USP34	-0.0176489837313381	0.794166961219615	0.00725186180629764	0.914632912850327	0.0432651719381919	0.544003749756483	0.735360036844608
C1GALT1	-0.0890025794756478	0.187425716076924	-0.0339533571215481	0.615642665576818	-0.0202027089534776	0.777002194505006	0.732258740403667
KCTD9	0.0630166706217845	0.351117073051163	0.0816767465198218	0.226529143625765	0.119284050683049	0.093326614109226	0.729666066688307
KLHDC10	0.0455510790232836	0.500517872747224	0.0733273632087184	0.277757958488347	0.0497064146891307	0.485671926283295	0.721611423172044
TRMT11	0.0881114677279774	0.191898781471105	0.0995210565118376	0.140276937261256	0.045807607245527	0.520573002986217	0.720737616239025
CPEB2	-0.00684194094623421	0.919441590756488	0.0428825911353489	0.525968452329325	0.0693603179007783	0.330326347523483	0.714740277179284
ZNF23	0.0368947823460149	0.585371315867855	0.0508677529081855	0.451809085017509	0.0242188271572996	0.734198334594562	0.713736989100942
PHIP	-0.00979509570343393	0.88487488099559	0.025658793365784	0.704431892646509	0.0247608347980734	0.728480610477514	0.710806311507135
NFAT5	0.0948587173687148	0.159917168503775	0.10151669108964	0.132456475062024	0.023609986098977	0.740638567337057	0.709795021148406
ZCCHC11	0.203507139958812	0.00236521621467348	0.203178983814132	0.00240483922408525	-0.00798836261180594	0.910837993032568	0.708461910031883
TNKS	0.0899992124266063	0.182514077404841	0.0766797283870952	0.256319258966202	0.0283997736521278	0.690494092594735	0.7064211617046
ZNF529	0.293412102565223	9.20054646831304e-06	0.272212797535437	4.10469950620027e-05	0.0212077681455487	0.766221332750951	0.704609922124345
KIAA0368	0.0101155987663309	0.881135258176422	0.0575004929877284	0.394956664496295	-0.0508192825457555	0.475945510288782	0.69647548497809
SLC35A3	0.0190065204003243	0.778729342468791	0.0490380289361696	0.468264862039273	0.0247053414389153	0.729065336451872	0.695455779545396
CEP95	0.0146816965144921	0.828182560385172	0.0237843264413819	0.725120207094932	0.0564625192200058	0.428292841482837	0.689044594991615
AHSA2	-0.0623341551357034	0.356368933775838	-0.0269649281048065	0.690142465014217	0.0317739979420626	0.655946718184784	0.68195253857208
CHD1	-0.040019091858553	0.553991254831765	0.00973703099404567	0.885552653852706	0.0192381528728393	0.78738885676265	0.679923329023979
CHIC1	0.0882429969369789	0.191233690753873	0.100257128325475	0.137352361783094	0.04352575172293	0.54157855181792	0.674653861405139
SLC33A1	-0.0389875038301607	0.56426147349031	-0.0267262426724	0.692745742414062	-0.0112370527834992	0.874831498528182	0.665025132381545
PIGG	0.0282200584305834	0.676513558882471	0.0256549005264961	0.704474639497178	0.0227063372567052	0.750230455588483	0.661528454162129
HELQ	0.166013133441703	0.0134683482348654	0.158466406302653	0.0184069913123121	0.0883529170466225	0.214624989066652	0.657895665230893
CREBBP	0.0892413241563485	0.186240391433546	0.0567092836297729	0.401503719979357	0.0917008638780104	0.197687998815019	0.657753965787883
PLEKHM3	0.0670973844161191	0.32074054911718	0.0712290371332399	0.291777375589237	0.0752297587956743	0.290941641377423	0.656679878539712
LCORL	0.0479973450908537	0.477769403967498	0.0719512955818211	0.286899438679334	0.0441136919271039	0.536126383823322	0.655776205818667
ERMARD	0.015062745217558	0.823795003185184	0.0146886573077792	0.828102362641464	0.0129405573392988	0.856048416286456	0.65542511842766
TYW5	0.125546949008588	0.0624363516668813	0.170314733097929	0.0112091915859593	0.0238588631612899	0.738003772434744	0.619420588688197
FUBP1	0.115504901937534	0.0866932839321449	0.166161315132941	0.0133843312758756	-0.162276602860161	0.022022950337667	0.530880308572912
PKN2	-0.0625789939649511	0.354479304353617	-0.0477072727612731	0.480437178716931	0.122632071482595	0.0844267438253623	0.523443187476099
AFG3L1P	0.0496988598131993	0.462283908095529	0.0485561753148594	0.472652642031546	0.0709664989003145	0.319223169612883	0.523139671410066
MPHOSPH9	0.0466054227940721	0.490643889101749	0.0368154137560031	0.586179047674218	-0.0278924662819406	0.695746208343048	0.521537637429087
ZNF432	-0.00877350980906931	0.89681133409679	0.0305245905803572	0.651764325130581	0.00533250548498782	0.940412914889589	0.50535590558478
