# Supplementary material for: Meta-analysis of peripheral blood gene expression modules for COPD phenotypes
Source: PLoS One. 2017 Oct 9;12(10):e0185682. doi: 10.1371/journal.pone.0185682 (PMC5633174; doi:10.1371/journal.pone.0185682)
Supplement: S2 File — These files provide the results from correlating genes with phenotypes as well as the genes’ module memberships kME, i.e. eigengene (EG) correlation. (ZIP) [file pone.0185682.s009.zip › kME and gene-phenotype correlation.ECLIPSE.green.csv]

	FEV1%.cor	FEV1%.p	FEV1/FVC.cor	FEV1/FVC.p	Emphysema.cor	Emphysema.p	EG.cor
AP1G2	-0.0637774422270819	0.345320773465757	-0.059910197409517	0.37541551891851	-0.0388954801415522	0.585452176762982	0.918508717096455
EHMT2	-0.0496452333821057	0.462767678702679	-0.0671602654663635	0.320286224673954	-0.0112188296832939	0.875032827296627	0.914207264784992
NOP2	0.00103304656160522	0.987816572446212	0.00762242291494402	0.910288618216628	-0.0858237335185316	0.228090985073999	0.903871415869508
CXXC1	-0.100366672967241	0.136921138368483	-0.11603870252706	0.085237122281346	-0.0353473638753205	0.620141623592578	0.887454028959143
USP11	0.0243327372411734	0.719046005500718	-0.0529707871547944	0.433303016777082	-0.0105803341865651	0.882091900819969	0.882602453517723
EIF2B5	-0.0528634565823524	0.434236820443843	-0.0274403611996241	0.684967905792017	-0.114220238693576	0.108189142392303	0.879171503462218
NSUN5	-0.0357664335611661	0.596902382733002	-0.0727915969576054	0.281293462233496	-0.0429994116817508	0.546482669890547	0.869337018506945
PCSK7	0.0633437034625246	0.348617954569114	0.054489433134152	0.42021457073009	-0.0574389399167693	0.420336790162156	0.863861192937087
RASAL3	-0.0268852168198762	0.691011451391752	-0.0609577125872105	0.367109123249365	-0.0382813915292014	0.591391712570231	0.863285072728811
NDUFV1	0.000394165587722688	0.995351181226726	-0.0312058942860942	0.644518399716033	-0.0213168984122255	0.765053394566385	0.862474688203846
DDX56	0.0655625269756251	0.331959705995621	0.0452623591244178	0.503239884675944	-0.116033246716018	0.102667639008453	0.859091017869252
MCM7	0.0044688656742157	0.947331607939283	-0.0157306347014518	0.816117896642517	0.0173155469527017	0.808202740155265	0.857725521514475
VPS52	-0.00370233429778536	0.956355781360432	0.00906912421052145	0.893354797971241	-0.109166661273621	0.124814595974302	0.855988137207198
COG4	-0.065687710521298	0.331035344991931	-0.0604307297727985	0.371273580909595	-0.0617193181353643	0.386490568488406	0.853398102851838
FUK	-0.0175823080831678	0.794927303538285	-0.0266157879164474	0.69395166558946	-0.0551951054998348	0.438748534351161	0.849762636148403
TUBGCP6	-0.0186668086490582	0.782584606110516	-0.0293852194419088	0.663954979270414	-0.0191996189513724	0.787804596987032	0.84869721008399
ABCF3	-0.0386258041548076	0.567883891275538	-0.0507643447608904	0.452730350196772	-0.0927592417846914	0.192541250905666	0.846961120740216
NUMA1	0.0214403928627297	0.751271456974775	0.0148131439027746	0.826668410155452	-0.0530670622874653	0.456627358702999	0.83909867301158
PSMC5	0.0395361559271873	0.558787911694313	0.0175929798213618	0.794805594295864	-0.0942939365435097	0.185252877584041	0.83885070510911
CUL9	-0.0436012831051507	0.519049893687794	-0.0368718652195996	0.585604490064222	-0.0584519859832388	0.412174082476094	0.837682878280388
OSBPL7	0.0142078278666709	0.833646307841794	0.00685033417729641	0.919343101935677	-0.0260804116342621	0.714623277579086	0.836940198765298
MAP4K1	0.0664138994526539	0.325705787835279	0.0278036983669664	0.681023243388349	-0.0379513707368092	0.594595022150143	0.835931690943217
KAT2A	0.0132079107142388	0.845201348405128	0.0182141652100428	0.787729726681711	-0.097669434730023	0.169938709017648	0.823823335451945
SPG7	-0.0688143891195585	0.308485102820324	-0.0663824751100956	0.325935260106389	0.00135509036296591	0.984844705468876	0.822046125861778
MEN1	0.0996007372791293	0.139958070588336	0.0585540922933189	0.386338618520179	-0.0519994280796107	0.465747958155837	0.820320056677468
PRPF6	-0.0497029494175525	0.462247026778678	-0.0447163519772748	0.50840871856178	-0.0955773709582809	0.179314942244551	0.818226216901573
PRPF8	0.0322241187291955	0.633751600639933	0.00919563721576789	0.891876127527141	-0.0279494493734332	0.69515553841695	0.81651436076439
CDK5RAP3	-0.149566011697555	0.0261908141279348	-0.120690890170418	0.0733614761022318	-0.00429446065983018	0.951996773958425	0.814324699572782
SLC25A28	-0.0162216781036525	0.810484675983894	-0.0234193098964753	0.729172703118062	-0.0743972554197689	0.296328581980849	0.813687918486806
SGSM2	-0.016609438962118	0.80604316907339	-0.0209101474445476	0.757228200179667	-0.0749319640380159	0.292861046031152	0.812543516537951
LENG8	-0.0318037407303612	0.63818755583619	-0.0758906547100517	0.261259708196962	0.0545184835954728	0.444389477640264	0.812515751478952
FTSJ3	-0.0195665024032788	0.772386141537195	-0.0253569988362501	0.707748606848261	-0.132482853677599	0.0621312324063539	0.812440805569564
ZNF580	-0.0364108115038941	0.590304629775975	-0.0539352393236794	0.424963943550312	-0.0562292953736586	0.430205976629366	0.810390530516219
ABCF1	0.0325950116848791	0.629848645103058	0.0488925470496508	0.469587260742734	-0.138665495482183	0.050791024610991	0.807758989364681
CCDC130	-0.0741392320308697	0.272457956367731	-0.10973580467625	0.103735796001114	0.097129359248367	0.172323554240531	0.805566074335822
USP20	0.0430761192617206	0.524100839438598	0.0296001186937121	0.661648781003676	-0.0432794876728293	0.543870375200811	0.804710073491932
WDR6	0.0619151100307781	0.359617661086711	0.0432975822125076	0.521967795609641	-0.0284687248104627	0.689781379760735	0.804487556745323
SNRNP70	-0.0993291719777918	0.141047098426172	-0.07128516471479	0.291396333412601	-0.0715661564822592	0.315140743504559	0.803129744622169
CTC1	-0.0782046875385545	0.246954896779969	-0.0653343362784982	0.333648934001762	-0.0731669307252001	0.304410264576232	0.801774754634802
SFI1	-0.0534189056129097	0.429416754541225	-0.0585743451357594	0.386174082634795	-0.00753147910607097	0.915918147665869	0.801699795047458
EIF2B4	-0.0535844265628777	0.427986393988288	-0.0567490272151566	0.401173316700188	-0.119819287454081	0.0918556522478433	0.799207243514972
ACAD9	-0.000810713690240093	0.990438554935994	-0.0200693184517646	0.766703317570687	-0.076648074560329	0.281915445713558	0.798675637070727
SZT2	-0.0656193995294802	0.331539551322238	-0.0725520185063166	0.282884204843201	-0.0761054015231586	0.28534651187515	0.79801962738671
ASXL1	0.0275821265671869	0.683427771595878	0.0243334991289658	0.719037578970994	-0.00939137990683818	0.895261109840551	0.796962147103017
PCED1A	0.0532796128067186	0.430622597651586	0.0259923675908936	0.700772406069359	-0.0336682551329845	0.636861795102873	0.796713949811547
INTS4	0.0380716090967835	0.573455492178572	0.0291626630481977	0.666346686482866	-0.0979340466095506	0.168779246172547	0.796706594591297
DDX39A	0.0444120001302321	0.511301851832105	0.0344014462054507	0.610987274023045	-0.0942293224775783	0.18555559193842	0.793809578461919
ARRDC2	-0.0138745140677033	0.837494247063268	-0.0371575448473915	0.582700860158458	-0.0519552342635364	0.466127649889021	0.788255402892803
DNAJC11	-0.0105692217750835	0.875846909854756	-0.0219475947981056	0.745587318876169	-0.018435816636304	0.796057452741859	0.787258866906697
NISCH	-0.0643159511533639	0.341254726082498	-0.0582130355568024	0.389115773446472	-0.102584530307874	0.149352295490414	0.786301163653113
PLA2G6	-0.0553745862947423	0.412693493389445	-0.0740733364726698	0.272885551979764	-0.0113874350547846	0.873170383661399	0.78401908814836
CHD3	0.100500977285276	0.136393864634078	0.0798485585218935	0.237129842375303	-0.060354775974788	0.397096777600214	0.783274170533484
GABBR1	-0.067756768418382	0.315997200340577	-0.0376213792092083	0.5780007414586	-0.0305885224338884	0.66800598784612	0.777737716521671
TRIM26	-0.0480491045646628	0.477294223110275	-0.0623482108603479	0.35626028349609	-0.093109993493627	0.190857345589153	0.776964991061552
DMAP1	-0.0132059794606632	0.845223698837969	-0.0512635246365608	0.448292889012211	0.0249663906982854	0.726316064015123	0.776646354061477
NBAS	-0.04008657093753	0.553322630810242	-0.0369931996350665	0.584370439666109	-0.0877644823480825	0.217706005069322	0.775965741400605
GAK	-0.185046271051065	0.005794662131292	-0.180088727747255	0.00727451452703237	0.0418976386435327	0.556818476874121	0.774434974674277
MED24	0.020452352768207	0.762382595620324	-0.00146384684156159	0.98273652047502	-0.0270126954006422	0.704888712491433	0.771464379808677
ULK3	-0.0625971219607464	0.354339645521033	-0.0917268020137989	0.174225752152397	-0.0341593755557005	0.631951813589301	0.767392238578322
VPS11	-0.0187402346768966	0.781750868200176	0.00090292481800652	0.989351090513364	-0.115129964247629	0.105390112662915	0.766607388160343
XRCC6	0.0900722385268503	0.182157950309416	0.043223563986608	0.522680216428329	-0.0721932617767404	0.310908034238972	0.763991346172612
METTL17	0.0524726635673022	0.437646560819026	0.0500738938237036	0.458908525526989	-0.0704810917041349	0.322552827768357	0.761933918270718
SMARCA4	-0.00212308856088202	0.97496407359433	-0.00872300846824155	0.897402028490963	-0.0158780680749923	0.823854070421564	0.758966571670237
BCS1L	0.0589528939651894	0.383106542891904	0.042942472210023	0.525390218638769	-0.0419690128199968	0.556146057441368	0.758689032349601
FAM73B	-0.0425732319792374	0.528960875136227	-0.073350786716935	0.277604076227856	-0.0242240551658464	0.734143113004537	0.756809340649696
RABEP2	0.0369929074331381	0.584373410106917	0.0364632610473262	0.589769072407337	-0.00727310819724175	0.918792534260204	0.756633961458947
KIFC2	-0.0702741467216559	0.298310942480623	-0.0366049075957597	0.588323845318036	-0.0610189010980018	0.391913120154224	0.756409971682289
UBAP2L	-0.0416378952040714	0.538060392795207	-0.00390612136843772	0.953956059718119	-0.120982266076943	0.0887232254961399	0.755677044003889
LZTR1	0.0153209188279461	0.820825378480079	0.0362955804826492	0.591482023230818	-0.105682760934393	0.137382165956405	0.755656100285177
SBF1	-0.0246675156545626	0.715346614135118	-0.0633816191364685	0.348328938571439	0.013757439521822	0.847069311310157	0.753846263832457
P4HTM	-0.0406130242662281	0.548119735502749	-0.0376572469361503	0.577638026242629	-0.0475100814110409	0.505176862521039	0.75242251650605
ZMIZ2	-0.104622435374964	0.120958467731355	-0.0930458448314885	0.168087897420133	-0.00314000324743481	0.964891442006391	0.749795111817566
HARS	0.0484437971947491	0.473679185460864	0.0481514409098085	0.476355474774708	-0.0981432292609784	0.167866837157318	0.749216195779389
TRAF1	0.108530995818369	0.107608458466916	0.116604834861318	0.0837142902202914	-0.0697919618111614	0.327318396401804	0.748165159705785
MUTYH	-0.0144344814347188	0.831031959622285	-0.0375225332107577	0.579000879719512	-0.0106796801131426	0.880992927655967	0.74815461476304
GGA1	-0.118837734326722	0.0779201068256819	-0.107509702732278	0.110979501043613	-0.0421171995589232	0.554751239925888	0.74800090794015
GDI1	-0.155180065326414	0.0210084225219125	-0.167436035708929	0.0126803792717041	-0.00375015396893505	0.958075038390567	0.747413741407475
ZNF692	-0.157064977213244	0.0194799649046902	-0.132001564520256	0.0500191425870816	-0.0351169572884154	0.62242471170683	0.745816073665933
SEPT9	0.124640166785672	0.0643682294877748	0.0567038271708167	0.401549094222248	-0.0233816557102177	0.743058499211956	0.745707654599982
PARP6	-0.0240268199397859	0.722432202315144	-0.00497245107587368	0.941406607217859	-0.111156627376468	0.11804632429155	0.738704730018105
GEMIN4	0.104957993627845	0.119764099337557	0.0829110906204802	0.219564430660763	-0.0524994831891936	0.461463628873581	0.738436622379635
PI4KA	-0.0350733175806046	0.604036123971735	-0.0393533860717444	0.560608445393511	-0.058073758147285	0.415210716624219	0.736716516877266
PMPCA	0.0130925592693899	0.846536529180424	-0.0159357063195576	0.813764161704243	-0.0785918437124532	0.269854467453979	0.729717838596297
APBA3	-0.0318235189309883	0.637978560049905	-0.0442768106088656	0.512589680944224	-0.0523904276483981	0.462396118576859	0.726186724920307
PSMD2	-0.0269592896534108	0.690203920252762	-0.0240089692239492	0.722629959370122	-0.0881089173589367	0.215898752582187	0.724809836426588
DXO	-0.0393780617040158	0.560362489894264	-0.0408865469624364	0.545426042915259	-0.039085264709552	0.583622135531722	0.724535352327251
CCT7	0.058190502260611	0.389299681368983	0.0345473262591096	0.609475014132989	-0.065449431278143	0.358385030954586	0.722348024282047
AMT	-0.0226637518835125	0.737584881068143	-0.0466521187493655	0.49020899681309	-0.0210390758229412	0.76802775523949	0.721399585230266
RBM14	0.196680835901036	0.00332450999168994	0.137062023464871	0.0417869659637312	-0.0720802023317994	0.31166837675095	0.719225735169692
PITRM1	0.06235660489953	0.35619540774644	0.0658374645447941	0.329931728729468	-0.125322107426086	0.0777810192946138	0.719024555168982
SEC24C	-0.0700253233897138	0.300029260467023	-0.0848994860360791	0.208668408507275	-0.0703807119799788	0.323244179175892	0.717662363860402
RASGRP2	0.0272178765220454	0.687387594032929	-0.0191402937143564	0.777212675273049	-0.0199792585032648	0.779404939736109	0.714995520591684
DHX30	0.00369106087282437	0.956488544737028	0.0219886705770057	0.745127585381561	-0.0738788541366168	0.299716290624277	0.714920114434111
ATIC	0.175502329495252	0.00893428292120809	0.133162010730236	0.0480208842476701	-0.0504888725990373	0.478822168958092	0.712761294484751
SELO	-0.187439227363542	0.00518191155212196	-0.194685250273344	0.00366496297754207	0.0145089531073883	0.838826068793146	0.712546028029543
MZF1	-0.0679639269930935	0.314516473829934	-0.0645115982801205	0.339785048993019	-0.0266110549020797	0.709076727182492	0.709649143757383
CCAR2	0.0489192427828592	0.469344448853256	0.0467189524032395	0.489586915006483	-0.0740959767329536	0.298294305662509	0.707485671672604
ITGAL	-0.0472404497174206	0.4847473911186	-0.0574478220066774	0.39539050137358	-0.0210260823704316	0.768166946157307	0.707424154646166
TSPAN32	-0.194933376818857	0.00362098319514771	-0.221366426548625	0.000921724808493883	-0.0142987169234703	0.841130391906256	0.706963307821335
ADA	0.017041419038114	0.801102477065855	-0.00714798438045468	0.915851186151125	-0.086982585084737	0.22184862403037	0.706420387889361
PARP10	-0.135624090929688	0.0440012566843551	-0.14029914451273	0.0371430135743169	-0.00243499356388298	0.972770718752688	0.703998383444069
MAPK8IP3	-0.173007627701695	0.00997142450331585	-0.137987561366661	0.0404118665815802	-0.0400538227004897	0.574324044706708	0.703700871117181
TRIM41	-0.0201805601386065	0.765447734648917	-0.0259209129806381	0.701555724383774	-0.0910239047174724	0.201031916441667	0.702436204359117
DDX24	0.174136299642807	0.00948968120874812	0.137307711607614	0.041418159226669	-0.0691859034478276	0.331546791689872	0.700936731148059
C19orf66	-0.0922760862104236	0.171649889793983	-0.0952344798971999	0.158261543295025	-0.0939388331509039	0.186921008046078	0.700434746217246
MYBBP1A	0.11034334182598	0.101825128279286	0.0752612478228873	0.265247061789997	-0.0357055676514748	0.616599409187609	0.69786943882616
MUS81	-0.0889721230837579	0.187577323543736	-0.059989738623087	0.374780771615712	-0.112179144261408	0.114681486864922	0.697602810530677
CLUH	-0.0675340176258237	0.317594439847459	-0.0825251562960472	0.221725440960313	0.040500708549867	0.570057562383097	0.69566111930945
CCDC137	-0.107337887389839	0.111554671897251	-0.0784827920621887	0.245273124976485	0.00528267034503531	0.940968774163031	0.695037529648901
SMARCC2	-0.0333189465460241	0.622260153844186	-0.0507952899958495	0.452454548076674	-0.0533215355975376	0.454468236845815	0.694750839226146
YARS	0.0645186440920415	0.339732197016076	0.0587766751186614	0.384532669483905	-0.0819422600192479	0.249900183012187	0.68961717561914
SAFB2	-0.076230329259456	0.259125023039816	-0.0806914778853668	0.232199718311856	-0.0103449408514226	0.88469673768069	0.689515297999124
DDX51	0.0377699542177236	0.576498958072923	0.0187517401912805	0.781620247920331	-0.0593475416418556	0.405036350394089	0.683814381093122
ABCA2	0.00162177548652841	0.980874369017188	-0.0219659920160153	0.745381400086446	0.0179211773188728	0.801630965614765	0.682273497326523
EZH1	-0.0680540194631915	0.313873927456103	-0.0561374351006484	0.406275644962404	-0.0163169832852561	0.819067460187645	0.679735495177179
POLR1C	0.00395306111387631	0.953403372476334	0.0332857082047968	0.622607703956488	-0.159398228470223	0.0245238730962637	0.679410216060486
FBXO41	0.0144847647890125	0.830452214010011	-0.018865254467934	0.78033186679682	-0.00150114071990831	0.983211509765922	0.678931870922046
CYFIP2	0.0724727399245335	0.283411925953957	0.0510147921293889	0.450500924368978	-0.0239697427697832	0.736830900350095	0.677186577500984
INTS3	-0.15445806869099	0.0216207941906374	-0.14044974317516	0.0369380390161117	-0.0881746243483039	0.215555208881224	0.672732574566854
MYO15B	-0.188573006747845	0.00491242845758254	-0.176509152765086	0.00854358389677286	-0.0572487289043599	0.421879871218822	0.671948054562076
NFATC1	0.0486669706193099	0.471641749252331	0.0135920717616009	0.840757928731942	-0.0270403903691448	0.704600254665581	0.664748490628115
NADSYN1	-0.142830027791146	0.0338232593874731	-0.142950815193606	0.0336713340029697	0.0310725280409246	0.663071932475896	0.664434685844234
HYOU1	0.0202574001306242	0.764580800081775	-0.0402106577213103	0.552094129096671	-0.0637818157943921	0.370788792560072	0.664313895367325
PHYKPL	-0.0940326053510621	0.163602732011059	-0.0578740971471217	0.391887598932533	-0.0749573941318217	0.292696810378527	0.662129108589591
BCR	0.0791907181892484	0.241028167658061	0.0174934405936611	0.795941013423111	-0.0101361201899331	0.887008560814274	0.661500709074822
ABCF2	-0.00600979518205611	0.929212102572421	0.0080021274525203	0.905839892584499	-0.0758589844494334	0.286913702319069	0.659295037796213
KLHL22	0.130436276281259	0.0528237614072684	0.0711652041867	0.292211132380348	-0.0151628976378623	0.831667265433395	0.65883860251611
LAS1L	0.0943947900741997	0.161979152112567	0.0805950254734626	0.232760166382396	-0.0280163675307164	0.69446211890337	0.658689099464746
IDUA	-0.0500850555679138	0.458808278198391	-0.0458867286636805	0.497363186699265	-0.0896202663816299	0.208095437416841	0.658624317214458
GTF3C1	-0.0294654844578066	0.663093241330833	-0.0580532326063694	0.390421156589852	-0.014443922045068	0.839538705340053	0.651384618973566
DPH7	0.00885667088208762	0.895838755531293	0.0279685821086528	0.679235987014578	-0.0859264619043515	0.22753265586418	0.651368803975772
KLHDC4	0.0458576241748457	0.497636315365395	0.0284639663126501	0.67387706995803	-0.198863541793944	0.00486525973599421	0.647752669336717
CAPN3	-0.119846495578748	0.0754110175297656	-0.071548189165042	0.289615125715629	-0.0626340817433519	0.37947739472655	0.646173861754779
RASSF1	-0.0368252304213169	0.586079115942002	-0.0474696748242715	0.482628342382948	-0.00642756192735163	0.928206439142828	0.64577641513333
HSP90AB1	0.165836219825088	0.0135692616585515	0.123743713519415	0.0663260010913939	-0.127391442840203	0.0729618815868498	0.645031226923632
SF3A3	-0.0517358459764709	0.444116869660057	-0.0336721799927852	0.618571816491696	-0.0621707797721396	0.383019610604001	0.644761636434256
NAT10	0.0642066076541714	0.342077858858589	0.0585204237899084	0.386612238457305	-0.0309298600853223	0.66452482473853	0.640000062189348
AUP1	0.0273642961768707	0.685794810570207	0.0224336219431347	0.740153353250065	-0.126168715479518	0.0757791986890862	0.638356766101086
NUP85	0.0463549400156	0.492980215528765	0.0952052737388292	0.158389762990898	-0.156732487332039	0.02705409040378	0.63786174000585
NCOR2	-0.097379324692116	0.149057185017357	-0.0930566628458014	0.168038233744354	0.0329868385520358	0.643700519089299	0.636784912933981
AKT2	-0.0151370044548107	0.822940582568362	-0.0415988879718265	0.538441566526676	0.0267199913564005	0.707939948213573	0.633911898196985
TECPR1	-0.059910310454144	0.375414616342694	-0.0737444708977857	0.275026370349498	0.0415972968403597	0.559652311129946	0.633091740761475
TMEM138	-0.046676830529769	0.489978932539429	-0.0427520923481398	0.527229714859254	0.0382065103150248	0.592117848065093	0.632251841480495
PELP1	0.00558440659230786	0.934210927083485	0.0037655550116796	0.955611274421821	-0.0605872735781894	0.395277426495731	0.63147159580639
HIP1R	0.212155596381466	0.00151276482611838	0.180578561291473	0.00711460784274308	-0.00442478906238421	0.950541796556746	0.627720124284076
CLDN15	-0.090858687402244	0.178355056626941	-0.073136850192458	0.27901168862357	-0.0443835647570062	0.533632976209223	0.625267712696895
ATHL1	-0.226374536761623	0.000698074187591572	-0.219427517278425	0.00102476980648274	0.0173848981739609	0.807449510373591	0.622807392716248
PPARD	0.00380142707915629	0.955188850775101	-0.0594016977111242	0.379488966675498	0.0307105516648548	0.666760642666903	0.612349459857107
ARHGAP30	-0.148863248703974	0.0269110566320583	-0.157707114885289	0.0189817699169482	0.0160129303212277	0.822382623051141	0.606486986277994
HEXDC	-0.0991727746771526	0.14167720986164	-0.0793711363012393	0.239954586956027	-0.0856827507296659	0.228858802805741	0.606105892593291
SDHA	0.101026724554245	0.134344762599086	0.0699061911428928	0.300854276591652	-0.0850458150246611	0.232350425363281	0.604392202338829
WDR5	-0.000969360638263417	0.988567611550606	0.00847609428127238	0.900290894029406	-0.0761451028814184	0.285094553068259	0.60326881593119
GANAB	0.0403132038292695	0.551079892261618	0.0137500209720741	0.838932452828749	-0.0568627531328637	0.425021197972946	0.600979107610334
OXLD1	-0.0553078822920844	0.413257496771639	-0.0170367223220034	0.801156152807291	-0.0383680439978645	0.590551936534842	0.595294062017095
PPIE	0.0381832097263137	0.572331447877742	0.0183910375908605	0.785718139813675	-0.0264794826642341	0.710450573587023	0.584392039031312
VARS2	-0.0578023116959533	0.392476180688438	-0.0456114098327548	0.499950063037078	-0.116403932744538	0.101566593894581	0.58316963294816
ZDHHC8	-0.0127801765318052	0.850154513454566	-0.0190442197091912	0.778301838131656	-0.113531859159588	0.110345686440616	0.576113324734756
CDAN1	0.0370629543442223	0.583661533072024	0.0841543620928414	0.212705027667198	-0.125160133933071	0.0781688361772182	0.576052746584395
ATP1A1	0.046007829578357	0.496227577049645	0.070891282700031	0.294077361894903	-0.114591103543313	0.107041102024248	0.569292409832573
RRBP1	-0.204081932382285	0.00229724113788575	-0.162158551234569	0.0158226165316382	-0.0283002620067556	0.691523173686946	0.568820829374855
LOC728392	-0.181301020579274	0.00688447855513774	-0.192285223196517	0.00411592752702333	0.0130078735787149	0.855307765404396	0.564567605701107
PHF1	0.0878256554266653	0.193349841258079	0.0301652572498239	0.65559922303638	0.03008396162458	0.673164785370625	0.505052998121093
NLRP1	-0.0663738668960798	0.325998138705402	-0.0941753178517219	0.16296154070691	0.0325507113042693	0.64809332419804	0.489484675481962
SAE1	0.0934720773057047	0.166139403599797	0.0786157034007835	0.244472199234662	-0.138995674228742	0.0502373241335195	0.478546887586056
EIF4G1	-0.0467178532736977	0.48959714219381	-0.0527089990959471	0.435582664873992	-0.0901308869269902	0.205505462437137	0.456331112167481
