# Supplementary material for: Meta-analysis of peripheral blood gene expression modules for COPD phenotypes
Source: PLoS One. 2017 Oct 9;12(10):e0185682. doi: 10.1371/journal.pone.0185682 (PMC5633174; doi:10.1371/journal.pone.0185682)
Supplement: S2 File — These files provide the results from correlating genes with phenotypes as well as the genes’ module memberships kME, i.e. eigengene (EG) correlation. (ZIP) [file pone.0185682.s009.zip › kME and gene-phenotype correlation.ECLIPSE.greenyellow.csv]

	FEV1%.cor	FEV1%.p	FEV1/FVC.cor	FEV1/FVC.p	Emphysema.cor	Emphysema.p	EG.cor
EIF4EBP1	-0.112113973741053	0.0964149963749523	-0.0916156645581945	0.174750399241867	-0.0733953277125881	0.302899110707077	0.934614117288149
TMEM205	-0.097343512467431	0.14920746323956	-0.0724111715120217	0.28382221517706	-0.0937434601170123	0.187843472573679	0.90932033881901
AP2S1	-0.0462796924411061	0.493683226290184	-0.0350880439328077	0.603884161542867	-0.069277182618745	0.330907716292683	0.899578523664909
PGLS	-0.0696621125467131	0.302549256584711	-0.105744179575733	0.117001723816913	-0.0290907815551681	0.683363905128825	0.899016734681861
FAM127A	-0.0367724875787962	0.586616119931346	-0.0554752777377003	0.411842974088178	-0.0460247238651916	0.518596271101194	0.89833135981024
PYCARD	-0.15617759284416	0.0201870817394189	-0.145162325325466	0.0309905117388203	-0.0645716224545115	0.364881570859264	0.889952216284462
NRM	-0.081663130429072	0.226606834531127	-0.0711884314863551	0.292053248781204	-0.0658340639117871	0.355561310929312	0.885128949947897
CUEDC2	-0.0726643485223328	0.282137608563475	-0.0666860464748502	0.323722834546077	-0.0658206133596406	0.35565982041588	0.873305343747463
LAMTOR2	-0.0874352017017205	0.195345074732319	-0.0433426891073357	0.521533887854411	-0.103972440950818	0.143895872634893	0.871876896420197
GNA15	-0.212398401193907	0.00149352257439484	-0.198144548608434	0.00309327079178708	-0.0822003690647539	0.248406543219896	0.861243859263698
TPI1	-0.0685480118733034	0.310365991084121	-0.0842162481807462	0.212367649955043	-0.00544423124493967	0.939166835053267	0.853524750104777
AGTRAP	-0.216942172280448	0.00117233222604052	-0.200323680872272	0.00277592126565319	-0.0271196669513057	0.703774780050905	0.853086528641379
YIF1B	-0.0834017453470586	0.216838780601991	-0.078979878345296	0.242287024459456	-0.0304665056906653	0.669252113080231	0.850575124711186
CST3	-0.0638477022459005	0.344788537433865	-0.0639137526478759	0.344288664403811	-0.0523804022498308	0.462481894025604	0.848754414413789
KIAA0930	-0.195152319395679	0.00358257267948521	-0.145140567888839	0.0310159728709094	-0.0576210122924989	0.418862819899275	0.846506956732151
ZNF385A	-0.119645279961265	0.0759062012286933	-0.106436668059613	0.11460995189493	-0.0610574917300722	0.391613168688145	0.845918511059426
RNF181	-0.174480125891756	0.00934708270304241	-0.161811029834183	0.0160515607108378	-0.0509863135541994	0.474494868671651	0.843391413367658
GSTP1	-0.0595074627977837	0.37863949632704	-0.0626898195122944	0.353626039354441	-0.0873304715980824	0.219998597014896	0.839476500312055
ETHE1	-0.0727066875930193	0.281856548561146	-0.0509519794208694	0.451059487995014	-0.12581044828444	0.0766211767418585	0.838614588798311
COMMD9	-0.0674566793951588	0.318150222362536	-0.0413773929456415	0.540608535242563	-0.0633006702512691	0.374416146836002	0.837925417629353
ASNA1	-0.00779967565825617	0.908211518789414	-0.00348076281317306	0.958965370874361	-0.0894589639820395	0.208918457957629	0.829846570333356
TSPO	-0.139998545306327	0.0375550252272245	-0.122268885505684	0.0696526961221721	-0.087081404103892	0.22132199307543	0.82673579797815
MPST	-0.0850922317771726	0.207633266491716	-0.0573547178840698	0.396158074589749	-0.102357501444361	0.150259552725688	0.825983667198939
ATF5	-0.0939956890326565	0.16376889992592	-0.110874948944728	0.100176177566933	-0.0896567542910287	0.207909587494992	0.82572724280276
HCFC1R1	-0.0209636184842606	0.756626853624897	-0.0135041727975404	0.84177417779342	-0.112717534409772	0.112940136202302	0.823358080421759
MAP3K11	-0.135098660766261	0.0448345421455389	-0.159356539777726	0.0177524833208054	-0.0334495251009339	0.63905367121017	0.822208033802113
PLEKHO1	-0.109070992292311	0.105858895192623	-0.0875209103382603	0.194905821124056	-0.103966224189735	0.143919970292671	0.816728104782023
ARF5	-0.0939031243284068	0.1641861080426	-0.0846563935732341	0.20997922733776	-0.0305312202201199	0.668591087606325	0.816206585532948
SPNS1	-0.0993969023638709	0.140774883251325	-0.0912856520335528	0.176315192466522	-0.0587093863049338	0.410115016014304	0.813197894668369
BAX	-0.127973267139458	0.0575003097523321	-0.0950638727588347	0.15901164062782	-0.0524479339882598	0.461904275215905	0.811149959961754
RRAS	-0.158140930020897	0.0186514953915197	-0.138762243507599	0.0392903803892734	-0.0897872731459073	0.20724577204552	0.809413120120907
LGALS1	-0.137515213352622	0.041108810815627	-0.0902952394901239	0.181073607647918	-0.100037009856067	0.159773230126921	0.804143099500442
FAM189B	-0.0314294837452027	0.642147688121327	-0.0320774930952024	0.63529736496275	-0.052698854339757	0.459761585015272	0.803469126428685
HM13	-0.118145841027748	0.0796797658495536	-0.140533378623944	0.0368246194874166	-0.0808786552420269	0.256120743501782	0.802214075876323
C4orf48	-0.131525151131379	0.0508593249810735	-0.134721334140275	0.0454410690406894	-0.00367370297072766	0.958928967362293	0.800833341617808
CMTM7	-0.0838614493221397	0.214307084124664	-0.0992702115064005	0.141284393443631	-0.0070230306553258	0.921575660540917	0.800813906913367
EIF4E2	-0.176091947526404	0.0087036015937391	-0.133140152888529	0.0480578979057242	-0.0821818040872875	0.248513768767902	0.798765705436067
ARPC1B	-0.121866408941654	0.0705838009995988	-0.123932269555986	0.0659102160006284	-0.0848643890313567	0.233351815253934	0.790676941572752
VPS25	-0.141379746328682	0.035693327832574	-0.108991526604036	0.106114945126338	-0.0128067871018517	0.857520604081064	0.789794247110434
NUCB1	-0.0703908783567802	0.297507073874036	-0.0637934229416009	0.34519967014517	-0.0939080332558153	0.18706621056402	0.787547263277373
CORO1B	-0.17460794203945	0.00929455829400496	-0.167259870698744	0.0127756847024771	-0.0675348656166575	0.343242759683294	0.779578330336895
SMARCD3	-0.218808273299923	0.00105984712385987	-0.160999194553358	0.016597691686189	-0.0695881833744395	0.32873623982879	0.775444748168924
RPS6KA4	0.000136682297813046	0.998387950666054	-0.0283023331671077	0.675623779139519	-0.011296110810627	0.874179080898777	0.772065409471718
C1orf162	-0.0501321180148935	0.458385728826574	-0.0813947164883407	0.22814221009567	-0.0935294690746893	0.188857664009068	0.770257990153734
CAPG	-0.194103513791422	0.00376997131123898	-0.15240398481801	0.023448103269063	-0.0722690303041223	0.310399159270995	0.768847689843624
DUSP3	-0.252160627394715	0.000151384883892096	-0.188170859138986	0.00500653741586366	-0.112920185152381	0.112290071856574	0.76712343422186
GAPDH	-0.156636001489355	0.0198190670703755	-0.150572575271512	0.0251880693058062	-0.0324353198131895	0.649257626747377	0.766321694165341
AGPAT2	-0.195302831486066	0.0035563812662709	-0.205450999498876	0.00214243416173245	-0.0332115482829481	0.641441975807878	0.765010393494913
VAT1	-0.0121295387389955	0.857700115498103	-0.0133483594243116	0.843576265743255	-0.115552181024286	0.104110567431258	0.760093764971611
OCEL1	0.0310364455088622	0.646317455632092	0.00410666591629285	0.951594925368597	-0.0427444071000033	0.548866473631902	0.75645996394225
C20orf27	-0.123258533498204	0.0674057440053654	-0.12779510100204	0.0578514555367975	-0.0496873714494857	0.48583928711034	0.754532320776293
SYNGR2	0.0244824089198217	0.717391279114892	0.00348667055783384	0.958895785784843	-0.00731240699142826	0.918355264765855	0.753978538193672
FBP1	-0.111420431563162	0.0985062392851274	-0.120994948481837	0.0726346298072841	0.0274069429092872	0.70078640015076	0.752554405880655
SLC2A6	-0.101654976515123	0.131927246651033	-0.0827966239307439	0.220203806182753	-0.0933537060559926	0.189693669575643	0.75208563347331
PSMB3	-0.0977456782467998	0.147526446320384	-0.0707727998305524	0.294887040489951	-0.0585277814268863	0.411567127991935	0.746142732324312
NANS	-0.0748783264948622	0.267693172548751	-0.0675313931182941	0.317613290209429	-0.111544085191826	0.116762369485887	0.74510284789572
ASGR1	-0.269088792054756	5.0649544494517e-05	-0.164575144864298	0.0143080074750912	-0.112329964949195	0.114191577176233	0.743802861757648
SLC39A4	-0.0455438711027208	0.500585733546738	-0.0537399100517727	0.426645285160812	-0.108030772775581	0.128810428974815	0.734846803947755
PKM	-0.122344433906331	0.069479040879506	-0.0982012884448321	0.14563944959948	-0.148132271855644	0.0367949227619215	0.733393076567246
FUOM	-0.21086719658749	0.0016187185382644	-0.149142588210539	0.0266227607768864	-0.043685673152979	0.54009283100315	0.732511221558509
BRK1	0.0111664090277313	0.868893309000357	0.0390296842212484	0.563839757778592	-0.0646590074104402	0.364231594240402	0.731914401239744
TNFSF13	-0.134526125216085	0.0457575401605905	-0.111955773726948	0.0968888851406138	-0.0575167171888499	0.419706773264642	0.731004896431886
SERP1	0.00583333370934327	0.931285410494586	0.0309111576411826	0.647648973175089	-0.0973509800153347	0.171341941202856	0.728380573209754
LGALS9	-0.160417808723893	0.0169986895367631	-0.154546394377213	0.0215450604680407	-0.104078885114515	0.143483745688163	0.724244388299494
CIDEB	-0.125852505620026	0.0617961992241958	-0.114806555106344	0.0886283580308187	-0.028760995830387	0.686763361411418	0.722833190542571
SAT2	-0.12333285149808	0.0672394275234503	-0.0960583231668908	0.154676815243331	-0.0989920263474978	0.164202266427067	0.72078823472764
HOMER3	-0.210071249331802	0.00168752028872622	-0.175655172971337	0.00887396978212444	-0.0615351133622739	0.387912239025941	0.716609055024621
GSTO1	-0.223152799773894	0.000835314024170152	-0.160846822697903	0.0167019808319034	-0.119582423060528	0.0925043172182946	0.710691130098311
C10orf11	-0.276477594576804	3.06788776661716e-05	-0.199156043252124	0.00294209077366064	-0.039112346981693	0.583361204294767	0.709010072030207
CD63	-0.232103664969611	0.000504177724773564	-0.215855162617266	0.00124280328913622	-0.0805692812034536	0.257950006814375	0.704993928332475
AP1S1	-0.116268473433101	0.0846164039497214	-0.0636036130289325	0.346639804366045	-0.132556801030123	0.0619842320385034	0.699598821760809
TIMP1	-0.109205926380541	0.105425233114285	-0.135812824513523	0.043705129325104	-0.0219619449566008	0.758160858381959	0.699289566812012
SEPN1	0.0266968535505136	0.693066531687867	0.019809951711682	0.769633144004672	-0.0776022726697931	0.275950091680679	0.697341067370308
PLAGL2	-0.034886929537209	0.605960949514791	-0.0471184503786114	0.485877239950061	-0.0267513335399517	0.707613004218662	0.697264992870962
CFL1	-0.0293026568556953	0.664841844965762	-0.0663239212677693	0.326363120494536	-0.0700000382610725	0.325874719968987	0.696718445813271
CTSA	-0.133180904246359	0.0479889094944562	-0.111416116204647	0.098519363128951	-0.106595090805262	0.134001141410735	0.696083337706626
TIMM13	-0.0297656025524173	0.659875054558398	-0.0415727947036005	0.538696621706616	-0.0641726865358481	0.367858015024812	0.690831325978405
AKR1A1	0.0257311065091845	0.703637998478066	0.0227789396839825	0.736300364036984	-0.117748803864883	0.0976500849503285	0.688948900504197
DENND1A	-0.104034172302033	0.123074611341243	-0.101256917978264	0.133455058941082	-0.0624950378194079	0.38053836150169	0.687016714474272
ROGDI	-0.139009676347977	0.0389377553539724	-0.115342329529698	0.0871407086468331	-0.0466464860104341	0.512956826517733	0.68575799253131
SPINT2	-0.118968590924528	0.0775908659729895	-0.128008285759106	0.0574314992979158	-0.0363012549812952	0.610728356083294	0.682526991707056
LAMTOR1	-0.111749377816847	0.0975099239111856	-0.0757688188293107	0.262028320044266	-0.0873995682422473	0.219632459116613	0.681437437891749
COMT	-0.11658246204108	0.0837740525257263	-0.0542279108799486	0.422451914534789	-0.1283038498358	0.0709154853692406	0.676651193046073
S100A6	-0.251445012157866	0.000158299470650665	-0.190986657801042	0.00438024057898829	-0.0539126018144731	0.449475334872231	0.667672960844456
ANKRD13D	-0.182792093570822	0.00643040480036051	-0.177819465089053	0.00805787037225109	-0.0588885149193202	0.408685668930612	0.647828286327745
LSM10	-0.0709829311589956	0.293452078572289	0.00588701909244261	0.930654592379779	-0.0513533983756826	0.471315272275232	0.642111245411512
S100A4	-0.144424420981827	0.0318640362775612	-0.102342687409553	0.129319463353114	-0.0868341630674696	0.222641274339822	0.640959018090835
PRDX5	-0.0868267506482817	0.198484100939147	-0.0725516634869433	0.282886566569006	-0.00856369924542884	0.904445907420222	0.640419586542647
CSTB	-0.0203658570154747	0.763357651833661	-0.0107007264543426	0.874314843117328	-0.0477567590226048	0.502965973013135	0.615699736397955
LY86	-0.0991298229058703	0.141850634258799	-0.026379530088135	0.696533663639229	-0.0788873458384048	0.268052123300724	0.615514310695131
DCTN2	-0.0443908495074561	0.511503224022607	-0.0594096530928919	0.37942503121345	-0.0491376278418158	0.49068401116828	0.610477016239924
AGPAT3	0.0214272955072675	0.751418416306821	-0.00455829305807536	0.946279217561104	-0.0836795763345719	0.239966140899661	0.605809296865468
SH3TC1	-0.147430381889518	0.028432304184939	-0.111485789279974	0.0983076432279362	-0.132281558678644	0.0625328385399025	0.60201445716749
CRTAP	-0.00699639313064368	0.917629398170455	0.0102602470225955	0.879448361984724	-0.0875250722813265	0.218968533224468	0.596756837158008
TM9SF1	-0.130216700479873	0.0532274322443797	-0.148740316250083	0.0270387763982075	-0.140446928043397	0.04786280400275	0.585845136457863
SEC14L1	-0.132740708925281	0.0487385124989681	-0.153591891502489	0.0223757631684423	-0.0137861041163595	0.846754582789796	0.568181865839606
ASB13	-0.161934407785799	0.0159699513667318	-0.0893222658635571	0.185839781865589	-0.0876165531520789	0.218485494580792	0.525800653677535
