# Supplementary material for: Meta-analysis of peripheral blood gene expression modules for COPD phenotypes
Source: PLoS One. 2017 Oct 9;12(10):e0185682. doi: 10.1371/journal.pone.0185682 (PMC5633174; doi:10.1371/journal.pone.0185682)
Supplement: S2 File — These files provide the results from correlating genes with phenotypes as well as the genes’ module memberships kME, i.e. eigengene (EG) correlation. (ZIP) [file pone.0185682.s009.zip › kME and gene-phenotype correlation.ECLIPSE.grey.csv]

	FEV1%.cor	FEV1%.p	FEV1/FVC.cor	FEV1/FVC.p	Emphysema.cor	Emphysema.p	EG.cor
TM9SF3	0.041852982631996	0.535961004313573	0.0522883644649024	0.439259898265161	0.0674810819625884	0.343628111277599	0.919819747361341
EIF4G2	0.0721229557623389	0.285748181719255	0.0727203824822807	0.281765677986524	0.0832300534688144	0.242509635345145	0.917779491472381
PPP6R3	0.0704854739962394	0.296856699781436	0.0993040412182257	0.141148203602704	0.0528523880133427	0.458453239094556	0.915516876749543
CNOT8	0.0824735647784357	0.222015466519127	0.0845141726871522	0.210748859280719	0.0755760829264102	0.288720028408637	0.91492389829125
UBP1	0.166569516053146	0.0131552616305869	0.166080738189762	0.0134299600420488	0.00580644493877294	0.935128089590822	0.913116623669078
ZNF655	0.0680921556025835	0.313602196150347	0.0706644973332141	0.295628445816812	0.0519770545769282	0.465940159075199	0.909843774479664
FAM13B	0.114735077581557	0.0888283527093983	0.125385419524171	0.0627769567952804	0.0946133642914453	0.183761695640889	0.90862016116078
ERBB2IP	0.0557491688564613	0.409534704639941	0.0951024491232296	0.158841801100549	0.0371780838447833	0.602131481725456	0.908229845418284
PDE7A	0.185074695202047	0.00578701843600655	0.187033379460549	0.0052815537200261	0.0407417269908699	0.567762767822346	0.906894147608925
NIN	0.0423789444864456	0.530844601627594	0.0632524629343862	0.349314064561412	0.0680985121323676	0.339220811771062	0.905932953208487
GDI2	0.0402258825202042	0.551943490024715	0.0515611908784113	0.445658503386319	0.0551571015386747	0.439064284074567	0.905610430431837
ARHGAP12	0.0329945038823618	0.625656189259836	0.0301122596878481	0.656165593651163	0.104348001286721	0.142445798448608	0.905084754237979
CBX3	0.0329267884953222	0.626365985140762	0.0730464291018541	0.279608068327813	0.0599725109727137	0.40009896882798	0.905048658419396
DLG1	0.0794912401943472	0.239241765524311	0.111835879880609	0.0972492583856665	0.0626154187495111	0.37961969665117	0.903301490742419
EML4	0.121294637377848	0.0719239679207246	0.133125642945927	0.0480824819146149	0.0293657499408868	0.680534368967752	0.90121722697294
MICU2	0.0483920042410739	0.474152709485992	0.0789960965297649	0.242190028152115	0.0497863511524291	0.484969745417727	0.900995064421493
RAD21	0.0620875907039161	0.358278240778472	0.0611764604498478	0.365389003320968	0.0778636469379127	0.274331077742536	0.899753601105896
SPTY2D1	0.0622226237508533	0.357231802779115	0.0663111908344665	0.326456191342898	0.00678743084564466	0.924198536141261	0.896543488058684
UTRN	0.111293837684397	0.0988918124957677	0.124693170034155	0.0642539745782207	-0.0295571054906122	0.678567870000652	0.895638626193901
BZW1	0.078259823539266	0.246620838851873	0.0917710099158577	0.174017384798814	0.0667799252833429	0.34867685703613	0.895450123292822
UBQLN1	0.131736085615021	0.0504858928200137	0.150755209216186	0.0250097106125423	0.0272738297897925	0.702170537627495	0.895099403765739
IVNS1ABP	0.0878357570806297	0.193298419428962	0.0695942156898183	0.303021878942786	0.0669979203749262	0.34710217648191	0.894004345573852
SCAF8	0.171666205726574	0.0105720118622327	0.161170775063639	0.0164809356596307	0.0160961537408158	0.821474902542463	0.892970680409849
PNRC2	0.123255716546665	0.0674120546770351	0.154494836375982	0.0215892402965891	0.0422885137021384	0.553140852523087	0.89296901473313
SIRT1	0.097078520659477	0.150323014705151	0.123273022155164	0.0673732934393463	0.0187806119899443	0.792329088420235	0.890240786597786
MAP3K7	0.0939063470850305	0.164171569068905	0.108811498512097	0.106696825712966	0.0575587880431507	0.419366217671328	0.889108340310045
SLC30A5	0.0955834096165984	0.156735717893312	0.119409515650056	0.076489756561113	-0.0103876998062488	0.884223478997014	0.88908383798405
ZFR	0.0771634436677631	0.253322740866969	0.116039176515899	0.0852358380633102	0.0278756070570736	0.695921001238536	0.888990831587679
RYK	0.119288696908687	0.0767902076946858	0.138196086535351	0.0401073707509253	0.0747265521990036	0.294189911720063	0.888875816241919
SLC39A6	0.0427932005250391	0.526832241649466	0.0819983927321911	0.224699375136757	-0.00221760042676332	0.975200899380978	0.888084244160111
CLK4	0.0485988034032044	0.472263564567345	0.0762076636947442	0.259267090057226	0.0453135345609168	0.525085587990192	0.887219848818451
TMEM161B	0.0988735137063238	0.142888890543585	0.108353193995025	0.108189478515821	0.0385770208018721	0.588528921345429	0.887024915843042
CSNK1A1	0.089967067414569	0.182671001703842	0.104773228203341	0.120420603553346	0.0804801838785325	0.25847848394105	0.885364022715295
SMARCA5	0.0921873007528132	0.172064319099124	0.117409143199784	0.0815884945479783	0.0565413016791102	0.427647700740378	0.881724171390061
PTPN11	0.103777745859627	0.124005985916599	0.123991976668503	0.0657790013853116	0.0619927631953353	0.38438598051323	0.879037330051706
SEPT2	0.0502474893204439	0.457350787016888	0.082080492824951	0.224234012224037	-0.00427492876293883	0.952214840524465	0.87704409550092
RAPGEF6	0.132600551249026	0.048979224692229	0.144697201045705	0.0315387096865346	0.0446061938912637	0.531580448648115	0.875226928006155
PPWD1	0.0347988392503427	0.606871603749487	0.0456213266711956	0.499856762175169	0.101020294605584	0.155688139228348	0.874280611877551
ETV3	0.075610716414131	0.263028033398492	0.069654208105873	0.302604253446827	0.0766138101407093	0.282131258626597	0.87395183824689
WTAP	0.0241926144921112	0.720596348253912	0.0363351801308795	0.591077285933362	0.0396800979151979	0.57790352556732	0.873040025157398
IPO8	0.0683682580090048	0.311639471858641	0.100748928676527	0.135424507811602	0.0220334211926614	0.757398272605487	0.872392617963009
CLDND1	0.114191594366508	0.0903608606949273	0.107571357612934	0.110773672326073	0.0541156164753908	0.447767562356087	0.869917423465974
ZNF12	0.0119583155334234	0.859688009308974	0.07401903588287	0.27323825039563	0.0190633160431361	0.789275641840789	0.869527741568982
NGLY1	0.0552179652520331	0.414018490712943	0.0671936937422541	0.320044870862534	0.0785139187329865	0.270331123456728	0.868916682887644
ZNF644	0.0372376403674185	0.581887973506758	0.0715813138750329	0.289391321772995	0.0706093663158748	0.321670748361404	0.867585228559549
FAM35A	0.110721522756787	0.100649892882195	0.142151521549117	0.0346875397463994	0.0201799157364857	0.777247191679414	0.867261032970811
NCBP2	0.179097561753376	0.00760791200267072	0.179660167500343	0.00741703719182035	0.0186321335887159	0.793934052777156	0.866324182906943
C2orf49	0.0541620509765875	0.423016441945384	0.0676255038684932	0.316937800800422	0.0249407696632679	0.726585740988583	0.864621216148186
IQGAP2	-0.0419973422600972	0.534554264516317	0.00931502849935973	0.890481037263983	0.00331542833686394	0.962931367885708	0.864252246184834
RNF168	0.12658764475914	0.0602781382093663	0.132964472220987	0.0483562577258235	0.0770815167182971	0.279195023325052	0.864074630508485
ATL3	0.108233197226952	0.108582995150457	0.13133563779128	0.0511967905185912	0.014195245817309	0.842264998877254	0.864038731441889
PPP3CB	0.0852982641139397	0.206530864802173	0.137862058003826	0.0405960677029056	0.0321196307368356	0.652447277552436	0.863566191377859
TUBE1	0.111181988631958	0.0992334712992737	0.124222680968646	0.0652740048124748	0.0422834950139645	0.55318799684871	0.863485031841122
CMAHP	0.143904999350138	0.0324914202392054	0.152086099294512	0.023742468489797	0.0196003968813166	0.783483581512235	0.863058503019416
ATR	0.116304436736232	0.0845195798385674	0.124531101831016	0.064603856162511	0.0125851393177106	0.859960995230684	0.862879082251196
PRDM2	0.129098083455772	0.0553238361386003	0.12612911660956	0.0612213509717571	0.0468281931699688	0.511314732067737	0.862531862845318
CAND1	0.0817104767650544	0.226336766341703	0.129737728448831	0.0541168646118722	-0.0020694952893044	0.976856659915269	0.86235111345466
ACADM	0.000523831517905288	0.993821918029325	0.0332551943713835	0.622926839346993	0.0591153535173404	0.406879852362951	0.861812447921864
CCNT2	0.0584409377115145	0.38725867817305	0.0957353267236325	0.156074875688941	0.0387080820790052	0.587261796148912	0.86133915102889
TOPBP1	0.0430910672899185	0.523956726405251	0.0691196837494628	0.306338645522365	0.0340241461484026	0.633302176849498	0.86103385708565
FBXO3	0.129855088003206	0.053897801075445	0.147198533530605	0.0286852423516772	0.051945383414191	0.466212306827117	0.860915531428386
HMGCS1	0.0628240199659472	0.3525945344546	0.0979790371010761	0.146557640530391	0.02256964316765	0.751684795453921	0.859956888395687
TRAPPC11	0.00780729763320741	0.908122216132932	0.0433536424092613	0.521428549905568	0.0420054113240423	0.555803296863735	0.859858016748061
TNKS2	0.0628282548839924	0.352562014411782	0.0925393796362213	0.170425262129474	0.0145312728881586	0.838581509853486	0.85957743338273
SOCS4	0.0925911798840041	0.17018509662925	0.105962408323332	0.116243824014389	0.0468209219581404	0.511380389918672	0.859201900927706
ARID4A	0.0012554365168486	0.985194047494148	0.021440573976677	0.751269424842225	0.0429665436812877	0.546789636699013	0.859109453629959
TAF7	0.0254294913603546	0.706951410375349	0.0751210568071365	0.26614082492626	0.0640664496027831	0.368653167105475	0.858542777690591
ITGB1	0.116709725715936	0.083434562636442	0.132844283392913	0.0485612642047877	0.056376431440218	0.428998446837233	0.857962338279318
BTBD1	0.0963604530827117	0.153377644742256	0.137615246647181	0.0409603747224555	0.0166826049239418	0.815085250466432	0.857887289168446
UPF2	0.025223085289938	0.709222083463039	0.068686390742896	0.309387962252137	0.0137405504628367	0.847254759372031	0.857398648487298
ACBD3	0.115266259920266	0.0873506988007928	0.139826980469249	0.0377919044535287	0.0718511306553989	0.313212646197551	0.856790759899086
ELK3	0.0728344351460534	0.281009663769662	0.0909251249993883	0.178036503964002	0.0322777629496974	0.650848752503098	0.856195481213377
PAPOLA	0.0578364351187047	0.392196330293326	0.106443860734437	0.11458531129186	0.0541241642966645	0.447695737900375	0.855872676784318
RINT1	0.105265551970399	0.118677468786969	0.115592072649188	0.0864541362616302	-0.0350785685462271	0.622805455243396	0.855505264390273
PTPN12	0.0191501451640339	0.777101016811204	0.0538437535700201	0.425750949130869	-0.00408631328648481	0.95432084441476	0.854983357044024
SUN1	0.159041886197378	0.017981493435577	0.17252431510261	0.0101842444542605	0.00515401570269068	0.942403914475626	0.85475489391611
CTNNB1	0.101208697434557	0.133641056691009	0.105825973796423	0.116717205502793	0.0256164523932084	0.719485112010264	0.854599059646795
OTUD6B	0.0150885255454409	0.823498353314311	0.052232913946372	0.439745969986473	0.0763105969405837	0.284045878207672	0.854523369908481
FBXL3	0.0377401730855134	0.576799836685993	0.0522426697080377	0.439660430086038	0.105309964021254	0.138782363294675	0.854086897820864
MAPK1	0.0306182595910076	0.650766161238825	0.0449047876483311	0.506621753748329	0.0838736278357129	0.238873943534004	0.852626434862248
ASB7	0.100555484703808	0.136180315109649	0.121001380341485	0.0726193180137437	0.093791113802273	0.187618166236271	0.852233475411575
TMEM126B	0.0859564553128499	0.203037421522163	0.0877565338269055	0.193701968137976	0.0620991915441393	0.383568732170216	0.85203253389618
FRYL	0.0484119886205335	0.473969969014414	0.0707070076391854	0.295337285790399	0.0189646428190403	0.79034103518331	0.851468975510664
SLC9A6	0.120905751705596	0.0728472438537117	0.154887811318348	0.0212544697611706	0.0362187924249522	0.611539633013116	0.85075521769887
LEMD3	0.0947323275722158	0.160476960302169	0.123439351530053	0.0670016756591604	0.0660155647864786	0.354233701060784	0.850242664202049
TMEM209	0.0903035884999197	0.181033103193492	0.101319317473616	0.13321466507494	0.0572674365070439	0.421727960379947	0.849807823773249
SS18	0.0912301697016818	0.17657928389455	0.0966590446471181	0.152101803082173	0.0329191182337883	0.64438181385222	0.848558221961056
CNOT7	0.168621218756945	0.0120552865336979	0.174124451075803	0.00949462944354751	0.0398263011770933	0.576501972202075	0.848004003617575
TMEM41B	0.109314034480799	0.105078797701559	0.142733143433573	0.0339455400718565	0.0541812890134045	0.447215905047554	0.847205753810208
ATE1	0.0511849414961885	0.448989822799724	0.0735904756960438	0.276032737887534	0.0339667439925714	0.633875745914744	0.846263721486062
SERINC1	0.0392509786161608	0.561629750974477	0.0682803956606819	0.312263182927708	0.0924350672118319	0.19410717580468	0.84592152279766
AEBP2	0.132123473314629	0.0498060161460673	0.130677138302599	0.0523838833975834	0.0455025120081585	0.523357229631686	0.845292263505889
ARL14EP	0.184925460402369	0.00582725095391867	0.219484640391442	0.00102158840081408	0.0330277659183546	0.64328891661665	0.843015387634544
HSP90AA1	0.0812240594193601	0.229122217871859	0.110209364234321	0.102244070267051	-0.00961464128491168	0.892785903807713	0.842502678161394
MDM1	-0.000698956725986319	0.991756550806054	0.0186571651775061	0.782694124259116	0.0610780717889238	0.391453263641828	0.842341305648108
PPP1R2	0.134493151820622	0.0458111779924905	0.145256781361924	0.0308801832462281	0.0535725672995007	0.452343921881529	0.841838728877156
PRRC1	0.137615686275324	0.0409597233695899	0.170864272442212	0.0109461239764784	0.0124840503602529	0.861074449344709	0.840916062026908
MTMR4	0.0764964440160173	0.257461029901523	0.0957402359244874	0.156053555646223	-0.00203161029850954	0.97728021624565	0.839316579656451
ZNF121	0.148710176706246	0.0270701688559388	0.17140902817105	0.0106907392269202	0.0686933698798649	0.335008832814859	0.838490012184396
MFSD6	0.051654172442946	0.444837403398946	0.0480465776782522	0.477317415372591	0.0413837103792797	0.561671792049812	0.838405110519721
ATMIN	0.159880434809144	0.0173768132834682	0.169710373544222	0.0115049258379723	-0.00285580594410247	0.968067300527011	0.837779372760856
PEX13	0.01871644479286	0.782020970366482	0.0599917122068957	0.374765030589227	0.00069304745451049	0.992248634151939	0.837583196787641
NFYA	0.0877743600832841	0.193611110937908	0.0830241366175371	0.218934290638791	0.0627513024793794	0.378584352600392	0.837410470636719
FAM3C	0.150784793554896	0.0249809212574109	0.152191140331788	0.0236448491525843	0.0109904466517748	0.877556679063066	0.837117482699065
COMMD2	0.048414512570078	0.473946892336897	0.075254211778881	0.265291869846979	0.0385059541605	0.589216530655915	0.836348498989766
CPNE3	0.0739053359366299	0.273977767626403	0.107733809419226	0.110232776479016	0.0469368543154001	0.510334060438839	0.836133471460083
COIL	0.138318906025918	0.0399289314757467	0.117408725913792	0.0815895860535298	0.0400646110906438	0.574220869957765	0.836039203444324
ZBTB26	0.108982648509275	0.106143581894309	0.136089310988271	0.0432743349279176	0.0606502144555147	0.394785759924411	0.835629745278201
PRIMPOL	0.0998753479234383	0.138863375877473	0.118267376655731	0.079368368358949	0.0188035398416308	0.792081329434326	0.834957469098953
ESCO1	0.00876987937572787	0.896853795962106	0.0409399304908469	0.544901075805118	0.0981254161152163	0.167944390736522	0.834296664157661
UBR5	0.038185593444141	0.572307450354246	0.0612258985952144	0.365000940842557	0.0439464241429285	0.537674719572472	0.833958341073734
CLPX	0.118640064002282	0.0784195953324193	0.134601436171253	0.0456352288467904	0.0507026043497055	0.476960274170376	0.833881975570468
GFM2	0.0584339648498556	0.387315417867905	0.127650784378865	0.058137183569866	0.0619832914392454	0.384458763985856	0.833076915354656
MIS12	0.101990820969625	0.130648721087018	0.104650341885469	0.120858787247319	0.0275215099520726	0.699595897187953	0.833026074430937
GHITM	0.100549662221864	0.136203114231919	0.138743035483173	0.0393178666817848	-0.0016575820198811	0.981462195853712	0.830933043379368
ZNF14	0.072913211513957	0.280488282726978	0.105187551092541	0.118952323420371	-0.0105749180452934	0.882151821134509	0.830148105562019
ZNF107	0.0511224123497138	0.449544813762267	0.0908474608499267	0.178408926883138	0.0588170898101914	0.409255248583628	0.829728437955623
FAM111A	0.0432039999421924	0.522868601984706	0.0561530875981746	0.406144583061973	0.00330384192976709	0.963060819360574	0.829626068816593
PIP5K1A	0.105915508919192	0.116406379744477	0.103019464966742	0.126792134066866	-0.0166674324212915	0.815250410016914	0.829570339420421
API5	0.0811115123100952	0.229770152028668	0.118115741828424	0.0797570379330858	0.0387926117850319	0.58644521240792	0.829263600689778
QTRTD1	0.182725885011453	0.00644998495232072	0.17088253141855	0.0109374776174124	0.102799093575179	0.14849867233566	0.829188181314911
HDHD2	0.147808823402464	0.0280235375599238	0.171745258475628	0.0105357515282951	-0.00397205489436994	0.955596762158223	0.829165179616054
AGL	0.0669782654281652	0.321602346594211	0.100559198427917	0.136165774789537	0.0419992500472172	0.555861309712585	0.828559080070261
PTBP3	0.0459573849276606	0.49670044887285	0.073779299872557	0.274799106352565	0.0714859507084631	0.315684797761992	0.828441424108671
C6orf120	0.0694059965008623	0.304334598960268	0.103298559654814	0.125761082949408	0.0267207184762665	0.707932362703272	0.827856660591057
FKBP3	0.115741942334453	0.0860442147672454	0.127005279678891	0.0594294870457199	-0.0135451604793352	0.849400820781304	0.827404770872628
ANKMY2	0.0958664178474167	0.155506316181945	0.117050096948588	0.0825320203994526	0.00383322385297442	0.95714723309743	0.826930182423844
C6orf62	0.115538112031136	0.0866021115386984	0.124659548071559	0.0643264314820493	0.0290690248958405	0.683587979163383	0.826835161564167
RAB21	0.0656169802944599	0.331557416834262	0.0907315938263701	0.17896561373016	0.0485317122170723	0.496053470370967	0.82658350957354
SMARCA2	0.0837954572838327	0.214669210507558	0.0692619052524055	0.305342082735598	0.0234103019643648	0.742754756560885	0.826555878184679
CDK8	0.0862082026540862	0.201712600797411	0.123707796621464	0.0664054442735875	0.0342012359540005	0.631534053835953	0.825326943230383
SP4	0.137447257006217	0.0412099069366839	0.140766735425332	0.0365097166924116	0.0777091011146301	0.275287591270098	0.825191970633017
GCC2	0.0489777946127206	0.468812130362106	0.0744248022928087	0.270610158010622	0.0644895831337438	0.365492440172274	0.824295745034141
PRPF4B	0.0530723583493688	0.432420384484738	0.0923894949837693	0.171121604511953	0.0225115412977137	0.752303228591716	0.824268458512594
HSPD1	0.120692904120394	0.0733566424227238	0.150894659910921	0.0248742564964	-0.0522889517497617	0.463264734055709	0.824033971633987
KLHL42	0.144824863653683	0.0313874295780923	0.160210744669229	0.0171435326412505	0.0202725984198506	0.776251111740402	0.823766942141348
RECK	0.162507212857267	0.0155957925447828	0.181682224210012	0.00676574820729947	0.0216770368440732	0.761202880526602	0.823508858023156
FAM179B	0.0444858359345307	0.510599193662947	0.0489379214412271	0.469174597530004	0.0502548855551272	0.480865023328951	0.823462151400496
BIRC2	-0.0390156021976618	0.563980531799302	0.030180724275426	0.655433968169431	0.00032965536486742	0.996312936172272	0.822851124137667
DPY19L1	0.0166516021878025	0.80556059283871	0.0367217193707158	0.58713323288857	0.0941632949317376	0.185865303224015	0.822671110637416
IER3IP1	0.137713878604798	0.0408144598798212	0.163445284005038	0.0149995740665223	0.0692092323261422	0.331383383289349	0.82235515695661
FLVCR1	0.0317521477892415	0.638732871623506	0.0509260498652974	0.451290180701373	0.0267466301588816	0.707662063829463	0.822174017692869
DESI2	0.0774051187745932	0.251834724860042	0.105232853577853	0.118792629085107	0.0668402802640089	0.348240434555854	0.821953495581183
GNPTAB	0.0443122508477915	0.512251911303801	0.0628326990110878	0.352527889874377	0.0503785759894821	0.479784541402143	0.821576838595889
CCDC82	0.0124263869491554	0.85425585089534	0.0413318859693518	0.541054282616813	0.0646380813321457	0.364387178719048	0.821122843928397
VEZT	0.0326863283695558	0.628889274496319	0.0428416479382571	0.526364000784789	0.040581234945102	0.569290363152738	0.820617986509452
ZBTB14	0.110129581367081	0.102494194155281	0.12925115876142	0.0550329828956162	0.0259546261145149	0.715940260065712	0.820526887660969
AK3	0.100934939275466	0.1347007825998	0.107209903127036	0.111984629467611	0.0690010933623343	0.332843130471117	0.820049266585928
GOLGA4	0.0369747881252997	0.584557619410788	0.0236987520290433	0.72606959246459	0.0725988948709062	0.308190091719816	0.819941082460905
DPM1	-0.0452192671105019	0.503646815310751	-0.0190145495338402	0.778638287757902	0.0958307381483369	0.178159500114459	0.819698914528081
NUP153	0.0815503163443319	0.227251257061477	0.062644056795448	0.353978218000637	0.0688695187553739	0.33376802867319	0.819137605280924
TSN	0.14639624066435	0.0295754196071221	0.163671016023163	0.0148591156215614	0.0486247590876867	0.495226897568232	0.818354623021913
CD2AP	0.0849133176636669	0.208594002200932	0.153555377814203	0.0224080827545738	0.00479086780423199	0.94645580912646	0.818346247325512
SKIL	0.0600393164164496	0.374385469093434	0.104585834756601	0.121089299904833	0.0794564235061527	0.26460433828628	0.817967652683224
CYCS	0.0246418834296768	0.715629623805641	0.0848325360072041	0.209028831677376	-0.0181895659641247	0.79872306344436	0.816933908295947
ACTR6	0.0672369814693798	0.319732506876905	0.0998447509618933	0.138985020961176	0.0277399480972273	0.697328067583113	0.816663660910095
ZNF721	0.0146684471285505	0.828335216127957	0.0656602537051511	0.331237945683646	0.0255000092164717	0.720707100495734	0.815788016853958
CCDC90B	0.0209811366701041	0.756429872228858	0.0656267669256128	0.331485148549296	0.0442862061048376	0.534531820838821	0.815587590203898
TRIM37	0.0526365845451119	0.4362144611207	0.0964116149346929	0.153158465103014	-0.0108851402598273	0.878720833585966	0.814487046573045
ARIH1	0.119790414483353	0.0755487669327457	0.155802338905765	0.0204927326770256	0.017976179117277	0.801034815703958	0.814124465110913
EOGT	0.0382335665879264	0.571824592849349	0.0685301321220365	0.310492508607359	0.028934235210824	0.684976807583567	0.813854874796635
ASCC3	0.106672128293088	0.113805462814228	0.126987628964974	0.0594651536772486	-0.0639858559794109	0.369257093952481	0.813136502098961
LY75	0.0616261590388254	0.36186853599108	0.0727915202299815	0.28129397071914	0.117910273394066	0.0971880212109668	0.812691014498806
MORF4L1	0.125211045854328	0.063146356531139	0.115751375573468	0.0860184653607109	0.0265362107680712	0.709858117239347	0.812618612159759
PRPF39	0.0449080216878595	0.506591113497091	0.0972522768437104	0.149590832662093	0.0195558735627094	0.783963288410419	0.812430548628696
TMPO	0.0645928568300324	0.339175831114823	0.101918489166165	0.130923271165659	0.0247650610444785	0.728436085513652	0.811999507956991
RNF170	0.0917960217123641	0.173899577337523	0.110151702000277	0.102424796303671	-0.020025144061032	0.778911364403532	0.811661775084816
REST	0.123611130217992	0.0666196436575921	0.154568265608214	0.0215263427307379	0.0623341442195516	0.381768305363464	0.810632098191988
DOCK10	0.160295198401339	0.0170843271835215	0.161885175781227	0.0160024727313688	-0.00993429021056084	0.889243898417099	0.810088606830675
SRSF7	0.102520786404555	0.128650641164443	0.127508321317667	0.0584203829685522	-0.00976504328489512	0.891119041952848	0.810070796765477
CAMK2D	0.141986313009434	0.0349007954873806	0.15671839846702	0.0197535385136234	0.0537023540122312	0.45124781026988	0.80937467924867
WDR75	0.0653002973426682	0.333901385353145	0.0975203997450775	0.148466310329096	0.0228746374580784	0.748441056209434	0.809341893041909
ZNF443	0.00626800275225657	0.926179194657744	0.0415468478970893	0.538950304904212	0.0261203141899789	0.71420567116769	0.808762894830818
ZDHHC13	0.0900446398506634	0.182292480828184	0.121189189019972	0.0721733732385128	0.00784184375817252	0.912466773718103	0.808685942822074
EIF4E	0.0814134301695667	0.228034926429142	0.096811497357333	0.151453495357961	0.0553309769939937	0.437620727728344	0.808239894943522
TSEN15	0.145767405032853	0.0302895354091572	0.153987818423263	0.0220278904073749	0.0652752805212536	0.359668121956445	0.807587222706114
ARFGAP3	0.0796716573203618	0.238173772508356	0.0846060871374013	0.21025123060848	-0.0178186285777259	0.802742770090896	0.80712804873568
SLC12A2	0.148929512022624	0.0268424276573492	0.157812999604389	0.0189006921432923	0.0870450349533812	0.221515709767527	0.806829351792041
TBCEL	0.0529939683856223	0.433101485670352	0.0864268874763964	0.200566861759584	0.0262663965005303	0.71267754941152	0.806788026515459
CEP192	-0.00295067731742051	0.965210247997768	0.0090954901700811	0.893046604920438	0.0231750068172642	0.745250817114108	0.806758240235426
KLHL7	0.118346258896137	0.0791667834463979	0.160375050510653	0.0170285115946829	0.027735172894576	0.697377615252665	0.806559492047839
IL6ST	0.0808081837970006	0.231522857606849	0.102582771170503	0.128418494615347	0.0291929798636392	0.682311725046665	0.806485166175516
HDAC2	0.0526252310557882	0.436313564615788	0.11893361591092	0.0776787542252313	-0.0254896959830112	0.720815364742309	0.805651491429632
CAPN7	0.0275313645156469	0.68397909887193	0.0410791569683451	0.543533113202618	0.0468683609757397	0.510952102107215	0.805605240131731
MED4	0.104029529078231	0.123091427772754	0.131687644418775	0.0505714492294538	0.00141505566290559	0.984174140585836	0.805099476882279
EIF2AK3	0.181954368493425	0.00668210729382627	0.174849476865726	0.00919601633750623	0.00372293976711584	0.958379005394281	0.804859454134069
NARS	0.0489096342800968	0.469431835352246	0.0765932265567131	0.256857686632621	0.036902293397311	0.604829635121452	0.804812861594469
CUL3	-0.0294537007257733	0.66321972565529	0.000740719539585419	0.991264021953094	0.0430884844159785	0.545651211741053	0.804560244406337
ZFAND1	0.0631933047153831	0.349765873995275	0.0803006106869336	0.23447679047683	0.0607588017755376	0.393938386626135	0.804343393307522
PPCS	-0.0238559955727366	0.724325413324183	0.0182168581933327	0.787699088537654	0.0479962577739226	0.500824289911844	0.80427999460617
FIGNL1	0.127780418148515	0.0578804725969971	0.155766152993658	0.0205224175415975	0.00530262795182536	0.940746164327998	0.803731120176585
C3orf17	0.187784935097716	0.00509836882856059	0.180970072013886	0.00698906020668554	0.0353568550621312	0.620047653534341	0.802238353323658
MFAP3	0.0483686426114805	0.474366380828429	0.0765746031607767	0.256973709254627	0.0298001299305737	0.676073515472323	0.80212136089055
PPP1CC	0.12375935931643	0.0662914190861349	0.145709193174349	0.0303563795984187	0.0983817782794671	0.166830830178325	0.801454631140563
MBLAC2	0.108257079733786	0.108504585496266	0.110026636332758	0.102817646871096	0.0593787029184192	0.404789317188175	0.801298325977463
UBQLN2	0.16685225014409	0.0129986250412325	0.176433452015197	0.00857242320723113	0.00469925983854321	0.947478164408673	0.800987484546348
GMCL1	0.0264874208619425	0.695354119073515	0.0509745982829944	0.45085830434516	0.0379904460086743	0.594215332064468	0.800666201868957
MSH6	0.0483911104492628	0.474160883364353	0.0588838826997514	0.383664662398428	-0.0229908277425111	0.747206482668731	0.800450899390536
B4GALT4	0.0203700971273516	0.763309844857811	0.0233124481657996	0.730360535421507	0.0857503393633592	0.228490475342347	0.800346938692222
NNT	0.173979119359387	0.00955550950216838	0.141819103688531	0.0351177649099331	0.0237125352554151	0.739552539111358	0.79945667734256
PAFAH1B1	0.111074402840231	0.099562989372654	0.144392115178817	0.0319027538220739	-0.0144223358914669	0.839775283987778	0.799445761596813
RABGAP1L	0.0472018112253124	0.485105073247679	0.0551058210794946	0.41496875236581	0.106875776960013	0.132973892397907	0.799196613146082
NSUN2	0.130470385810225	0.0527612826352116	0.148122249944348	0.0276888142905197	-0.069185638708156	0.331548646369944	0.798949324863947
ZNF268	0.0901026151602399	0.18200996311812	0.11743654347751	0.0815168486954645	0.0176141026881479	0.80496136341994	0.798253172729453
NSMAF	-0.0440704164408831	0.514559046571844	0.0211840030253853	0.754149910788479	-0.0413297256638682	0.562182775795742	0.798237691947845
MTSS1	0.05161311604263	0.445199857848765	0.0531321000124196	0.431901725271089	0.0720248354951117	0.312041170812592	0.798012822432121
HMGN3	0.0716447535194491	0.288963020892202	0.0670334911655648	0.32120261503092	0.0467344231684408	0.512161794795542	0.797397458440996
UBE2V2	0.00739621982279189	0.912940214908511	0.0455106044610172	0.500898993564356	0.0559382659383737	0.432600182162432	0.796355282182579
SIKE1	0.069708951481608	0.302223500025088	0.0963958232682674	0.153226092043047	0.026234008604966	0.713016250659616	0.795783934239331
UBE2Q2	0.139276577139718	0.038560382839902	0.157677314447395	0.0190046430234729	0.0407114360467907	0.568050933964052	0.795426172846131
ZC3H14	0.0988984748270517	0.142787524277658	0.0967474426797985	0.151725633851072	0.0327674058447972	0.645909179656156	0.795288696780523
ZNF92	0.109291457821317	0.105151071002821	0.110022863944283	0.102829514991181	0.0858824380038938	0.227771807469861	0.795032095005516
RABEP1	0.13279411141428	0.0486470568976829	0.132572715869563	0.0490271480035306	0.0653466849060084	0.359141689731421	0.794316698589775
SMARCAD1	0.101436940222448	0.132762429035361	0.143036958205747	0.0335633384707647	-0.0231498496165635	0.745517847656577	0.794036836395652
ABCE1	0.143791627806633	0.0326297445962247	0.149904342177635	0.0258500101542015	0.0438227066162893	0.538821358702703	0.7936003872549
USP14	0.147217121525186	0.0286648928066353	0.171565792575859	0.0106182288084258	0.0168103516714151	0.81369499340154	0.793017248775591
GPALPP1	0.098294558587275	0.145255426525167	0.120722941522891	0.0732845803802155	-0.00153351419663522	0.982849505329042	0.792654830853377
TMTC4	0.0582189334387913	0.389067645919698	0.0712055536687118	0.291936900123879	0.0897808007517855	0.207278654464403	0.792625941068801
UPF3B	-0.0188568666333535	0.780427047834779	-0.00214662821447507	0.974686580834588	0.052083464390863	0.465026429728165	0.792055019479858
GNAI3	-0.0357574830367817	0.596994260925873	-0.00858525277572026	0.899013589028156	0.0280871135119869	0.693729310549283	0.791981806553118
TASP1	0.110285945695678	0.102004436964591	0.136039758536014	0.0433512796110673	0.0524780608676815	0.461646720142323	0.790123561513508
EPS15	0.135081237468899	0.0448623988220353	0.134510677214729	0.0457826628831336	0.040328679428124	0.571698172564207	0.789741680105705
MTR	0.0553724979298673	0.412711144300712	0.0752068411093456	0.265593678086009	-0.024713219083991	0.728982321242997	0.789687622333474
PWWP2A	0.0414595157576138	0.539804592189873	0.0551620076708734	0.414492491334554	0.0602080540003764	0.398247488630687	0.78932722193097
RBM18	0.0528834945117288	0.434062397676105	0.107099713591531	0.112355845403699	-0.0138413740108272	0.846147804694171	0.788396690343497
CEP135	0.0508349275323073	0.452101412816606	0.0796754267573545	0.238151494744687	0.00439645987625303	0.950858047908759	0.788389133681959
PPIL3	0.0843272743360457	0.21176334313141	0.102550976433636	0.128537532455163	0.0411126957597205	0.564239283660589	0.788375809498261
H2AFV	0.185985235777219	0.00554688770072519	0.179931793724008	0.00732641902122096	0.0735402022783172	0.301943140303629	0.787731932158555
SLC39A10	0.153921752668773	0.0220856108318978	0.179845690805377	0.00735503674353752	0.0856363005495617	0.229112178333721	0.787547878173817
METAP2	-0.0227183970706396	0.736975414138752	0.0291982517816467	0.665964004214707	-0.00175845452838187	0.980334294036627	0.78750547424761
SERINC3	0.0529068468243961	0.43385917517191	0.0449548506671561	0.506147550298633	0.06060330487212	0.395152162200589	0.787151326273921
BOD1	0.0980015434332974	0.146464460071459	0.121629855598822	0.0711357670542104	-0.0616309227652735	0.387172399198608	0.786697068776292
IQGAP1	-0.00327178082329492	0.961427086571611	0.0265934876786361	0.694195228697201	0.0384717558497962	0.589547549372146	0.786420477629127
RLIM	0.0784894114474543	0.245233193256892	0.10868833623138	0.107096351290944	0.0332353496464537	0.641202942084074	0.786111864993091
CKAP2	0.0646687289609183	0.338607625390045	0.0938354828550813	0.16449148454089	0.030255236358782	0.671411888919072	0.786069084296657
EEF1A1	0.0515312624573153	0.44592297710786	0.130998985470694	0.051800856753604	0.0441334947638609	0.535943223887766	0.785730293721128
MTRR	0.0804550434392449	0.233575242672858	0.116368395501767	0.0843476034257116	0.0205107364432966	0.773693470806624	0.785268757868013
ZNF621	0.0746143036939809	0.269388698164974	0.104054007314217	0.123002794651206	-0.0221992546973004	0.755629884910832	0.784930466155125
MMADHC	-0.0349723278027283	0.605078704937047	-0.0137690180203406	0.838712954869841	0.0687879121810376	0.334342504499348	0.784855252003978
GPR65	-0.020816280539061	0.758284199999588	0.0113582526924462	0.866661605641953	0.0120411268528451	0.865956275967091	0.784079251612171
EMC2	-0.0729397470167167	0.280312804633141	-0.0287533096920501	0.670754605532567	-0.0129995908581161	0.855398889713971	0.784042541191183
SENP2	0.0293991687217146	0.663805185862454	0.0277570532501139	0.681529176296646	0.0131561324412756	0.85367698547289	0.783672755011737
TFAM	0.0762069326346444	0.259271673209782	0.11264552919925	0.0948361974788444	-0.0425098142204988	0.55106395519575	0.782843298118318
STK17B	0.00730402874657312	0.914021174491718	0.0435426776003171	0.519612312419181	0.106612478566562	0.1339373296073	0.782826431816837
NCOA7	0.0791690588158971	0.241157277577099	0.122478058137889	0.0691727573774709	-0.0380019564559544	0.594103507304503	0.782716591497455
SUDS3	0.0694525980807757	0.304009231107339	0.0879042659850594	0.192949942427342	0.0892984230354634	0.209739914614153	0.78247692419989
SNX13	-0.0184593679844872	0.784941391108288	0.0147791199797274	0.827060272583961	0.0387156350943862	0.587188810379689	0.781910089176792
GABPB1	0.0692251489138758	0.305599433820525	0.10135005570167	0.13309636857957	0.0470977313649526	0.508883932359041	0.78176859938976
TDP2	0.0297491883951763	0.6600509038933	0.0800186161306882	0.236129328947423	0.0199782119654097	0.779416198018116	0.781697090039219
KLHL12	0.039179320738847	0.56234492310806	0.0623342095254126	0.356368513305239	0.03068350473062	0.667036586361286	0.781639107795624
CSTF2T	0.101818540504918	0.131303377657329	0.141476073797739	0.0355664584851659	0.014885784143193	0.834699201910769	0.781595891911474
FASTKD1	0.0653110389422574	0.333821706570362	0.0945351751939421	0.161353100640438	0.0213347136382055	0.764862782012982	0.780847689778912
MKLN1	-0.0629148514425567	0.351897450638476	-0.00625067934688317	0.926382642652284	0.0209569820374685	0.768907300339037	0.780397260625135
HACE1	0.123845661393147	0.0661009300724434	0.138931450517908	0.0390489479237247	0.0787550887714395	0.268857776222532	0.780362371300075
ATP10D	0.0765422302851635	0.257175476267234	0.0918307799554285	0.173735961632522	-0.0570916643870538	0.42315653315811	0.778973478435251
TMED10	0.115959528929133	0.0854518521443666	0.128812654993519	0.0558695671982926	0.0580030894704955	0.415779537052843	0.778842969857734
MAK16	0.167665433397756	0.0125572120531898	0.188504011457357	0.00492846065722411	-0.0154945689159194	0.828041674003386	0.778442997759301
KRBOX4	0.0891695474724714	0.186596169947776	0.0966045953834383	0.152333857305827	-0.000974326113682592	0.989102848585182	0.777993312069193
UHMK1	0.050040200119997	0.459211213792712	0.0995378494055607	0.140209689307694	0.0698661100656881	0.326803468990779	0.777834546652167
GTPBP10	0.0644665644263544	0.340122980165796	0.0932398064883384	0.16719911208122	0.00937304483826506	0.895464428422196	0.777823025894653
RUNX2	0.0835857040411539	0.215823124386281	0.0590148468180618	0.38260592835521	0.0794870146866676	0.264419863203654	0.77736987390946
WDR20	0.12485365365378	0.0639090462664272	0.116987279379155	0.0826979959787428	0.0771629316558079	0.278686019966786	0.777362921868152
APPL1	0.116145980168772	0.0849468618361963	0.14128300527767	0.0358211275234799	0.100895498807308	0.156202205801981	0.777301981296823
FAM117B	0.102399137037614	0.129107186152145	0.113779654288367	0.0915364622004625	-0.000359485456864487	0.995979301172314	0.777300675667171
RAB6A	0.135109441973388	0.0448173122178612	0.148436580659977	0.0273565702928356	0.0212145880028258	0.766148329532215	0.776676102477811
CAPN2	0.0990546741932892	0.142154448245673	0.105178300670869	0.118984952321247	-0.0452473456968731	0.525691625841983	0.775792640010566
MSANTD4	0.0812082119166167	0.229213373803182	0.106308094212312	0.115051118028219	-0.00279007311526712	0.968801927569874	0.77506741292663
CTDSPL2	0.193122172449608	0.003953280474993	0.219298522262156	0.00103198756277545	0.0632569285465385	0.374746991708831	0.774313133591137
RABGGTB	0.0290779685778603	0.667257744858703	0.0407324205144042	0.546943100794097	0.0584950550833929	0.41182912930064	0.774011515789949
ZNF267	0.00851515493188769	0.899833800882361	0.053830862027709	0.425861916406171	0.0352810454774924	0.620798398500028	0.774010782083773
MCM9	0.104830056301145	0.120218386033751	0.125003712927513	0.0635878983877493	0.031515891576344	0.658564878417305	0.774004147430086
BLOC1S2	0.0775675435445714	0.250838068384627	0.12170658483553	0.0709563457184423	0.0950083005477058	0.181930238456131	0.773937112489326
TMEM135	0.0596725394048426	0.377315980709404	0.118333125039492	0.0792003185169525	-0.0481835437189907	0.499152860458157	0.773755026193474
HSPA9	0.163757328502615	0.0148057139140023	0.167111639573862	0.0128563650238464	-0.0211437336564164	0.766906890860688	0.773749171986131
PDSS2	0.0342530065916278	0.612527760852268	0.0554382390999056	0.412155711491431	-0.0543342811985456	0.445932240802659	0.77364429330084
FBXO38	0.0248042596819205	0.713837457876968	0.0479294266017157	0.478393323198357	0.0495286540220365	0.487235373233382	0.773397959883291
C22orf39	0.0920960986158488	0.1724908025563	0.0948550996410791	0.159933171332747	0.115394403659632	0.104587277449133	0.773139308271791
CSPP1	0.0314518253129577	0.641910999597512	0.0143169735655448	0.832387130796179	0.0197937159591725	0.781401656004114	0.773119700638662
STAMBPL1	0.0807275466462528	0.231990381112303	0.0954431218904884	0.157347841337133	0.0448304476964585	0.529516964862053	0.773026302443089
MTMR12	0.0888936553770503	0.187968338485915	0.0638720816351258	0.344603979384455	0.0381963210658795	0.592216686275064	0.772640927262923
PMPCB	0.0489413771000167	0.469143177763743	0.0888427688213881	0.188222232014471	0.00318675908148539	0.964369004788788	0.7725451503408
CRYZ	0.136503926956028	0.0426350024927719	0.146151938646334	0.0298511261501701	0.0268802623166093	0.706268655038691	0.772366369768467
MBNL2	0.102378157053268	0.12918604936885	0.120401320800425	0.0740591689215069	0.092876219682191	0.191978457778491	0.772366099914378
MBIP	0.0925406903786109	0.170419181924569	0.134344764228534	0.0460532115903352	-0.0517651416767725	0.467762775855388	0.772198581263374
RBM12	0.184473939306251	0.00595050690879771	0.19786791906161	0.00313582377318241	-0.0236863845773708	0.73982943426618	0.772164184746791
MRPL32	0.0528721956054213	0.434160745534005	0.104250381992164	0.122293533073158	-0.0163292878851127	0.818933367290793	0.772013385370411
PAIP1	0.0314414624055887	0.642020780654365	0.0960830056782773	0.154570369076881	-0.0154975005003781	0.828009644119884	0.770821173273366
EPC2	0.0842974097091682	0.211925772513404	0.0896333218368207	0.184306141576644	0.0956210830575984	0.179115206262214	0.770593493965966
WDR43	0.0696334594331783	0.302748648254409	0.11865739655656	0.0783756948483899	0.0360641683985044	0.613062118516608	0.770328548413979
LINC00657	0.0610805159939774	0.366142844659242	0.0768366969547674	0.255344202733022	0.0654743428641869	0.358201723655183	0.770255298315557
ELMOD2	0.0410436421798075	0.543881900604251	0.0938292408057599	0.164519686506153	0.0737427606204759	0.30060988154561	0.770225992783407
DNAJC24	0.136802862857369	0.0421789845170084	0.175117138191995	0.00908789794445806	0.00031725916900987	0.996451581755963	0.770051124263803
RB1CC1	-0.0112493289723992	0.867928578974881	0.0354002824772929	0.600666170266101	0.0498330362397816	0.484559905089558	0.769827201952108
ORC3	0.0269303276839114	0.690519617746282	0.0820304222772923	0.22451774256819	0.00347618642796665	0.961135367185118	0.769764434837906
SMC6	0.0294864174433495	0.662868574193352	0.0737983254348294	0.274675015660375	0.0366575497530345	0.607228542818753	0.769610523743324
COX18	0.0944659766294566	0.161661466442476	0.113422698396487	0.0925649929306558	0.0214515757670053	0.763612776147826	0.76944496000627
ZNF558	0.0781937607705707	0.247021137221592	0.101557598813454	0.132299748414278	0.0301311351525537	0.672681815637613	0.769110969899157
TRIM22	0.0289870301075852	0.668236512559786	0.0543731330590741	0.421208672434609	-0.0469140690753041	0.51053961732556	0.7689495384527
NUP107	0.123472368830911	0.0669281071896573	0.164531600568402	0.0143341334398527	-0.0287213041186947	0.687172932441441	0.768944081335865
AHCTF1	0.0533107418531349	0.430352947598471	0.0658232341560096	0.330036498106079	0.117396137593152	0.0986653378344083	0.768819763994279
GOLGA7	0.150677815215387	0.0250851598759647	0.133672599756288	0.0471630078472	0.0693781722196694	0.330201577100984	0.768130729623763
CANX	0.155241450503964	0.020957057028836	0.161411628085214	0.0163182505264965	0.0382421885280871	0.59177181989509	0.768005948316407
HSPA13	0.0470128578891528	0.486856284340528	0.0644226042533147	0.340453060769065	0.100181138612528	0.159169461344901	0.767407032487884
STX2	0.0889008471941719	0.187932475865413	0.0835480746865851	0.216030602892983	0.0586417798724749	0.410655243376604	0.767309708168999
LMBRD1	0.0636617589873051	0.346198233687671	0.0853281303590212	0.206371412641622	0.066141226594939	0.353316355707822	0.767279121569104
PLEKHA3	0.0975912660216635	0.148170167226832	0.120329315306725	0.0742334936890501	0.0360572257693917	0.613130517164696	0.766955598634343
TRAPPC13	0.0626871669449368	0.353646446854992	0.0773284970267117	0.252305835229397	0.0270427231947515	0.704575958970536	0.766716997494677
TGDS	0.0222395884248766	0.742321193822483	0.0685912369368682	0.310060269199947	0.013923065381943	0.845251125472292	0.766637222299748
TIPRL	0.0567492152514021	0.401171753870069	0.0959811626153951	0.15500993564411	-0.00462215059244372	0.948338778931504	0.766191365950847
INTS8	0.0428596964174348	0.526189617491003	0.0791905166763985	0.241029368638393	-0.0212820476424544	0.765426318353617	0.766178767923863
C11orf58	0.0809016734332893	0.230981649450654	0.108470422489969	0.107806123501226	0.0551616097943028	0.439026821196921	0.765839226434543
MITD1	-0.027916443087299	0.679800954638985	0.0161800922245348	0.810961373439462	-0.00766657688076878	0.914415611425502	0.765779299151174
GPATCH11	0.070427184534528	0.297257345990546	0.0806087835332261	0.232680165334539	0.0424123884446449	0.551977823467508	0.765404841865248
MBTPS2	0.0519387639146242	0.442329570303745	0.0882107028752691	0.191396832698036	-0.0270226084780712	0.704785457676678	0.765185154660517
DYNLT3	0.0740797021824224	0.272844225072132	0.083759014196092	0.214869376893649	0.0474028760838318	0.506139289591945	0.764952541518814
EGLN1	0.018713215102808	0.78205764117071	0.0367776002746464	0.586564054841618	0.0726992452336217	0.307520108697637	0.764665624339641
ZFP1	0.110924218854394	0.100024427936545	0.125757799132088	0.0619940333211522	-0.00520611411948491	0.941822734916764	0.764431369501073
ITPR2	0.0597589185220503	0.376624559058006	0.0925068990369032	0.170575983042694	-0.0113326525828736	0.873775444189812	0.764358217170487
TBC1D9	0.134242417047429	0.0462207716092109	0.173848034297624	0.00961071783534149	0.0696893884055169	0.32803158536287	0.764191924308083
RFK	0.0676204229328255	0.31697424581321	0.106893352376421	0.113053644173071	0.0380567155244862	0.593571650160126	0.764091568183477
HNRNPA2B1	0.0642293513566763	0.341906541517784	0.107838330236284	0.109885863309269	-0.0714343242293557	0.316035315686532	0.763920109956224
APC	-0.0348700429424057	0.606135471636856	-0.00198160190765648	0.976632024510845	0.0118495768214133	0.868069091726078	0.763909304881036
SDHD	0.0829577842288559	0.219303995005449	0.0969434669483482	0.15089398233812	0.0554532415755429	0.436607282344934	0.763754271713056
DDHD1	0.13061537452468	0.0524963894479061	0.17499863925065	0.00913562427449934	-0.0481380844222318	0.499558290527386	0.763682220579911
MKL2	0.124842213601068	0.0639335840587534	0.112085369725459	0.0965005431556108	0.0280757935588973	0.69384654698288	0.763356246481854
DDX20	0.0976940778946176	0.147741323680339	0.0933078776981959	0.166888023980357	0.00700214890619632	0.921808098231079	0.763247902560126
TMX4	-0.0540456103217176	0.424015602065333	-0.0277961644515955	0.681104949817782	0.112538198252612	0.113517863243204	0.762380639324286
FANCL	-0.0498145296872535	0.461241390839608	-0.0109070161643552	0.871912454268377	0.0526546868173906	0.460138344885736	0.762281211748675
TMEM38B	0.135426453512244	0.0443131556817607	0.140533079136408	0.0368250251016807	0.0394446477627999	0.58016396758841	0.762272262980749
ABI1	-0.0217081249336208	0.748269330352874	-0.02763538984881	0.682849458635074	0.124928548515375	0.078726038381556	0.762265170506893
SLC4A7	0.130238793212731	0.0531867012457161	0.169703973321844	0.0115080941435146	0.0462522513557695	0.516528891961003	0.761173384086982
TGFBR2	0.104898819559951	0.119974051516482	0.0821037850427508	0.22410211105791	0.0749237571180204	0.292914062037996	0.760715290058434
KIAA1715	0.0765588095556232	0.257072130758096	0.116455102699177	0.0841149087503991	0.0185248086016518	0.795094712697063	0.760591211933214
CUL2	0.0324988682780845	0.630859395670801	0.069583859016132	0.30309401340655	0.00672841809498711	0.924855640012214	0.759379780019499
CASP3	-0.0126669574903483	0.851466582794514	0.0364703053914184	0.589697160214725	0.062348856407489	0.38165573827666	0.7592427041166
HSPA14	0.0633113878189698	0.348864403188056	0.0772483778038326	0.252799102043435	0.0297764883401419	0.676316013738404	0.758475809735195
NADK2	0.125138120331221	0.0633013729190142	0.153124807351517	0.0227922464925554	0.0848192448646749	0.23360146188159	0.758209603559931
KDM3B	1.71242304797632e-05	0.999798034396992	-0.00692870929740847	0.918423483067776	0.0506360031698813	0.477540038958804	0.758197970037081
VAV3	-0.0227811766238385	0.73627542602745	0.041285603691709	0.541507811144964	0.0163255985435385	0.818973572394547	0.758038373489906
FBXW11	0.155300067754361	0.020908109150088	0.143418123469133	0.0330890049711184	0.0250143509723643	0.725811343459128	0.757859596836741
UBL3	0.0948652568610354	0.159888244452888	0.0970297328176057	0.150529086393593	0.078523108126597	0.270274883468858	0.757722248320681
AIM1	0.120424641307073	0.0740027814422133	0.14475270950322	0.0314728560539711	-0.0490683896678882	0.49129600804152	0.757246012223209
PPAPDC2	0.101333444593125	0.133160286627614	0.118374474795658	0.0790947777285763	0.022908331156169	0.748082979603553	0.757041698984262
GFM1	0.0954290899341153	0.157409166418938	0.119682142114751	0.0758152883195382	0.0326389988132723	0.647203077505987	0.756805450230072
PICALM	-0.0349577986469148	0.605228764439812	-0.00391821842081742	0.953813622095598	0.0312395445189856	0.661372678326705	0.756136794208804
NEK9	0.109321703040833	0.105054257712899	0.133677576243318	0.0471547099160519	-0.0620764599812139	0.383743195924315	0.755676932883913
BRCC3	0.0633914694016332	0.348253878701459	0.0946118931874629	0.16101174232191	-0.021287332412668	0.76536976472289	0.75550056349031
FAF2	0.156371145673948	0.020030979598664	0.173133504850625	0.00991664608898104	-0.0412226727753859	0.5631967265318	0.755492844548233
PIGB	0.0124057947807769	0.854494689066134	0.0333623440554089	0.621806502260001	0.0802246294721719	0.259998424162451	0.755097323839547
GTF3C3	-0.0309236590146974	0.647516062373926	-0.00928940293783533	0.890780444387682	0.0216387854133635	0.761611579082222	0.754960053680476
GORAB	0.0573728546668934	0.396008480464816	0.0753913401368105	0.264419519996005	0.0170841041877465	0.810717733902147	0.754359130879213
PSMD5	0.181959427821656	0.00668056113759612	0.215660628893773	0.00125581740760999	-0.0340473976081471	0.633069907745813	0.754292688809612
ZUFSP	0.0220715704003447	0.744200018257095	0.0687494815831866	0.30894272324064	-0.016272764263414	0.819549392946582	0.75419477058689
MSL2	0.0945342975961918	0.161357008667646	0.081979897937919	0.224804302559386	0.018490795180686	0.795462642955959	0.753291487697054
ATRX	-0.00232978501334151	0.972527578025691	0.0163647973711879	0.808844639387676	0.00628391391470881	0.929806774739902	0.752836278486548
UNC50	0.00475896185461101	0.94391806868504	0.037411774162473	0.580122513944713	-0.00745109201813219	0.916812342068494	0.752833993594634
EED	0.0466866841600229	0.489887212290484	0.0782541583880818	0.246655148360763	-0.00528631337316068	0.940928138994521	0.752808576027281
GSK3B	0.108110523726153	0.108986451543892	0.0893382996260954	0.185760500154465	0.0753456856765572	0.290196722436772	0.752785281513732
LARP7	-0.0834945648902903	0.216325887597965	-0.0537524040528485	0.426537625004286	0.023510663456959	0.741690914957816	0.751955321773053
USP48	0.0782044181582919	0.246956529673077	0.0930505216881954	0.168066425418402	0.00492550067529292	0.944953450277792	0.751859316301616
CUL4B	-0.00131368791774817	0.984507145215178	0.0447237539194383	0.508338462907063	0.0894928360072271	0.208745437349693	0.751577361830196
ITPR1	0.108481505143349	0.1077699368699	0.144685549479817	0.0315525476625794	0.0212912024333423	0.765328351463489	0.751240328006746
STAG1	-0.0130925834678207	0.846536249040114	0.0531220210918032	0.43198920232958	0.0635290414617371	0.372691750153914	0.751188328593712
TMEM19	0.0672680192773913	0.319508660188959	0.0983949937430521	0.14484276452146	0.0380218540555343	0.593910223331173	0.750569424435162
RFC3	0.168596992025974	0.0120677876169706	0.194443459086976	0.00370828330167915	0.0140974895537673	0.843337238725646	0.750548129938383
ZBTB33	0.0309837493666411	0.646877355835131	0.0805881213062027	0.232800320378411	0.0214490078162096	0.763640237459575	0.750338724418927
RTCA	-0.00942920780768801	0.889147163954835	0.0460685761155823	0.495658451265338	0.0126146059400741	0.85963648416496	0.749398386035433
FAM60A	0.119697687443053	0.0757769754301483	0.138521617799481	0.039635883291031	0.0858505846904097	0.227944955434821	0.749324662936765
OSBPL9	0.0178529262982199	0.791842490405857	0.0566198741623921	0.402247606971888	-0.0140602723655586	0.843745531420569	0.749306043912778
MAT2A	0.185384966490255	0.00570416695155452	0.192673594646199	0.00403971862450965	-0.0379124196955573	0.594973614548927	0.749272795469167
IQCB1	0.0966688993481802	0.15205983247048	0.109157367695115	0.105581133410196	0.00508495566561887	0.943174354835899	0.748774454327705
ERMP1	0.103774105571473	0.124019247133603	0.13845739674235	0.039728526981926	-0.000327578664399591	0.996336163076535	0.747916617644078
TOPORS	0.0137446745003928	0.838994229913683	0.0376758873432081	0.577449565687324	0.0481128738740253	0.499783206311427	0.747798619190407
SRSF5	0.159575010165986	0.0175949738325985	0.134569416091274	0.0456871986712129	0.0132447728511359	0.852702277197727	0.747074926535889
ARHGEF6	0.082811027302085	0.220123280529399	0.119449303737886	0.0763910204763277	-0.103463294410752	0.145879636701734	0.746729638183882
ARID1A	0.0258130756997656	0.70273848265318	0.00629280973044337	0.925887867104735	0.0517322445667781	0.468046067852412	0.746729320585777
NEDD1	0.0430995878105657	0.523874589611677	0.0609756654282959	0.36696776289984	0.0787396519410852	0.26895191813249	0.746588406191228
AZIN1	-0.0101241685355624	0.881035302036207	0.0316504764041075	0.639808063452022	0.0809133266438966	0.255916297472958	0.746578947563939
HAUS6	0.0384531612833981	0.569616795395686	0.0408196722634247	0.546084032040452	0.0646332428213204	0.364423158702457	0.746099015627831
DDX60	-0.022175322701241	0.74303965170749	0.0163823130721488	0.808643980053867	-0.0806256779819391	0.257615876204984	0.745992547237857
LTV1	0.0819151074064357	0.225172156073495	0.0965091466566095	0.152741290431114	-0.0657882814439888	0.355896683579416	0.744175756679344
MAML2	0.127810574131811	0.0578208896849906	0.138621863664516	0.0394916351095489	0.0437299881264901	0.539681489226329	0.743708394819273
ATL2	0.10152727072787	0.132415928415138	0.107354758241384	0.111498091637631	0.0536886603638757	0.451363389332232	0.743623698994266
PRPS2	0.108273606011603	0.108450353436181	0.127921416045895	0.0576023204893888	0.0317394646997508	0.656296771856721	0.742890319229798
SEPHS1	0.178555576854896	0.00779591386257672	0.1903501229571	0.00451530166784011	0.0490453955102998	0.491499343562117	0.742719835972951
ARNTL	0.0974825017429573	0.148624866426931	0.0786324621500046	0.244371340360705	0.0159300390958173	0.823286954875467	0.742692501626828
RFC1	0.171559186986587	0.010621275395095	0.20322747891447	0.00239894596714544	-0.0685263238812107	0.336188236459357	0.74207898662748
PEX12	0.0262629733597956	0.697808770416929	0.0405329601461424	0.548909452282078	-0.0434926067857631	0.541886731897723	0.741454264859343
IDE	0.0194306683762705	0.77392343334087	0.0899315434360339	0.182844536837165	0.00915349581290359	0.897899545213545	0.740964178077067
HAT1	-0.100126408966491	0.137868299941069	-0.0414877082877384	0.539528737908448	0.0271144090005901	0.703829518229057	0.740919242588564
DUSP11	0.0993860377332373	0.140818522250525	0.0962222813359553	0.15397076234046	0.0742949590339607	0.296995058511348	0.740455118761863
PHF2	0.0903410811758705	0.180851293274414	0.0722674885129772	0.284781265446109	0.0568195568956716	0.425373599235158	0.740201403653293
BRMS1L	0.0416547257036516	0.537895968833615	0.0559447809501568	0.407890834402887	0.00600222554810982	0.932945784800199	0.739958032393295
IFT57	0.0343423176241974	0.611600698298394	0.0466834145393882	0.489917645784359	0.0775230826636148	0.276441887269201	0.739755883606872
TRA2A	0.0812084621944195	0.229211933988779	0.0447263143458998	0.50831416175469	0.103525424571736	0.145636454900645	0.738663380457712
UBR7	0.0683951377921745	0.311448822607887	0.0965868153788608	0.152409690831597	0.0125879947291399	0.859929548026368	0.737737026066443
NOL8	0.0390359615332313	0.563777010677955	0.0597866579482978	0.376402683595425	-0.0163196440588213	0.819038463201434	0.73734560007777
DCAF13	-0.0133634929851573	0.843401199966154	0.0582541350789374	0.388780470531962	0.00202957813865871	0.977302936087912	0.737191929700059
ACTL6A	0.116846381337475	0.0830712517462193	0.136404035002438	0.0427883047138434	0.0201980263176589	0.777052524900276	0.736949123426928
ZNF776	0.0143269942584707	0.832271546801552	0.0418508067012625	0.535982222237157	0.0894738613839186	0.208842348317568	0.736319479829094
RNF20	0.0529071953594502	0.43385614247422	0.0444101709553401	0.511319265532086	0.0518202816446277	0.467288152009711	0.7362712646322
MTMR2	0.161288116602831	0.0164015009536898	0.167847383611036	0.0124602694611652	0.0355128785973142	0.618503783787955	0.736124104702065
SCP2	0.0655866904364673	0.331781153007019	0.0915423324145606	0.175097219421814	0.0125654337109612	0.860178022936649	0.736078539608297
TMEM128	0.0696860471511461	0.302382766649847	0.100077041481409	0.138063534688754	0.0340943926838135	0.632600562784307	0.735020162151541
C1D	0.03385018040795	0.616716801754026	0.0799099832558805	0.23676811468102	0.0288196776353929	0.686158002503249	0.733744899942501
RAB33B	0.0390925730966873	0.563211280693369	0.0479425640326406	0.478272604409547	0.10196723162486	0.151828894096605	0.733684637971146
TXNRD1	-0.058861283097022	0.383847541106122	0.0028337448152055	0.966588115246424	0.0246301253873965	0.729858127409915	0.733553364489251
HIGD1A	-0.0260512079604017	0.700127607966463	0.0202915171494411	0.76419597426535	0.0637363510290656	0.371130622124116	0.733500890711479
CAPRIN2	0.100723308792921	0.135524422285676	0.108295431502692	0.108378764305964	0.00789940833276388	0.911826811709235	0.733091171912694
CLNS1A	0.111435682557781	0.0984598691545621	0.142102143851166	0.03475116172549	-0.00578247546193537	0.935395303369453	0.733071544546515
RIOK1	0.178787429469793	0.00771498947493557	0.180237548131507	0.00722559653064514	-0.0835937280228651	0.240450441412093	0.733054717070861
DDX59	-0.0273080675611073	0.686406313645088	-0.00300586388722637	0.964559995887504	0.0541661016742644	0.447343446438939	0.732907690598522
PER2	0.0845201801588693	0.210716308755879	0.0859279085242742	0.203188045399508	-0.0557128648637918	0.434459732667452	0.732466485881071
GBP3	0.0454177731603231	0.501773697974409	0.0673004843729032	0.319274628798945	-0.0854964934964856	0.229875990500412	0.731811695184712
OXSR1	0.00987405027648536	0.88395340099773	0.0562776905687697	0.4051021486859	-0.00667447372825966	0.925456352220631	0.731413774217402
ZNF195	0.0827483099512929	0.220474070846198	0.0841298257154215	0.212838896347236	0.00335956681003554	0.962438230786212	0.730989581544904
LRCH1	0.114774229317698	0.0887187611577112	0.131624883350477	0.0506824766451568	-0.0169995620660952	0.81163690368983	0.730829097684934
DCUN1D5	0.00807408335936805	0.90499716318531	0.0391472485550864	0.562665156808066	0.0354917937280259	0.618712323420525	0.730282704746869
FRA10AC1	0.0134547624824439	0.842345553138233	0.0350252604724221	0.604532147795097	-0.00304860481178449	0.96591274673786	0.729725190926641
ZNF138	0.0487664365666185	0.470735234507747	0.0649761545404619	0.336311533191766	0.11981311965538	0.0918724969603803	0.729508388074031
FUT8	0.165093320113176	0.0140002969598829	0.160495653976579	0.0169445125941133	0.0371356605227202	0.602546173274299	0.729394384110455
CIPC	0.143927428775329	0.0324641133396573	0.109283886788009	0.10517531646708	0.14251052980916	0.0446481508620965	0.729389529454212
MRS2	0.0212193087177541	0.75375333612156	0.0342207412687298	0.612862831593021	0.0347304245286422	0.626262944541741	0.729269259790717
OSBPL3	0.195772557113399	0.00347575046519014	0.188131016630165	0.00501594878138309	0.0392128505845463	0.582393348050531	0.728731912412205
SPIN4	0.0491025184516681	0.467679322152191	0.0789597912603739	0.242407197165658	0.186643800674069	0.00830078027333132	0.72837459479748
UGDH	0.116047667563018	0.085212835183471	0.107304740215047	0.111665904059207	0.00629800655099159	0.929649760714114	0.728217554800829
PLAA	0.0434307487588488	0.52068732564414	0.0437036298811956	0.518068452860432	-0.0172558804832671	0.808850924223955	0.728141698953644
TOMM70A	0.149213848348808	0.0265496413964185	0.152040465198191	0.0237849863740569	0.0226839224660775	0.750468874761943	0.727868226273102
PPP1R8	0.13714315172679	0.0416648788082381	0.172378447482188	0.0102492593500421	-0.0295166879025913	0.678983048117407	0.727842069759394
MAN1A1	0.0346599145100491	0.60830900365154	0.073256857255094	0.278221500030879	0.0762198076580327	0.284620855144599	0.72756234402444
METAP1	0.149308707593759	0.0264525745503261	0.14171961400136	0.035247403688871	0.000101806793204373	0.998861327968688	0.727531437941621
SRPK1	0.0207245937341794	0.75931610632262	0.0409421860497703	0.544878900402049	0.0297497258597876	0.676590564034179	0.727512849322856
KIAA2026	0.0987763513116691	0.143283986060736	0.0664215374774235	0.325650027894929	0.0877387050312028	0.217841691621854	0.727080775644822
SESN3	0.0571979501478719	0.397452523499901	0.124889546266413	0.0638321102578557	0.0581420944414619	0.414661104030963	0.726202283917214
TRIM24	0.0437178575099475	0.517932094397885	0.0712207788490582	0.291833467958517	0.0449860945709833	0.528087151454067	0.726121225655767
PCF11	0.0639804647726352	0.343784249935964	0.0725777896818076	0.282712800488325	0.0402077234906419	0.572853039514393	0.725524944263063
NUP35	0.0558894847083214	0.408355132445633	0.0811855325528228	0.229343871656493	-0.0217797367798975	0.760105907300383	0.72544377442962
WDR26	0.0394005199715331	0.560138681224633	0.0799877811175354	0.236310522590116	0.0459612273587141	0.519173974683455	0.724742233164724
HERC1	0.0635711501967551	0.346886487690689	0.068520337432679	0.310561830381028	0.0352981481461856	0.620628995896681	0.724329295124728
SCOC	0.0161355205930271	0.811472373768659	0.0805534007363327	0.233002325973564	-0.0108250734367968	0.879384984686495	0.724077580213622
TBP	0.135468389068352	0.0442468211922622	0.1424392543047	0.034318765060495	-0.00914328099961158	0.89801286570605	0.723905431823447
C14orf28	0.0650815244970818	0.335526843551104	0.0647549212958211	0.337962868453129	0.116941132184867	0.0999875388161722	0.723863247390953
INTS6	-0.0553865884567439	0.412592059435519	-0.0154943694171158	0.818831703364177	0.0567152916135606	0.426224907964601	0.723480520817715
PPM1L	0.0473163817595429	0.484044890862377	0.0665667880169767	0.324590827584651	0.028118218763555	0.693407202793961	0.723347874729245
RPGR	-0.0737065206228522	0.275274146303999	-0.0462648504402756	0.493821952614377	0.0624281453170788	0.381049424552604	0.722924836984131
GPATCH8	0.2028683611299	0.00244290010526694	0.178916307967647	0.00767033056928105	0.00900572751632362	0.899539048535712	0.722684633923664
KIF2A	0.0763175121163293	0.258579063007871	0.0963327464356324	0.153496440082291	0.0480207647988287	0.500605410215732	0.722170672954857
USP31	-0.0150705340566039	0.823705375694299	-0.00330945406806282	0.960983284693	0.107673536398238	0.130087295400165	0.721931371374735
ERGIC2	-0.00899670440158558	0.894201398982694	0.0303260190330159	0.653882409323177	0.0444269743137993	0.53323245045461	0.721848644100662
GNPAT	-0.0327538337403363	0.628180464596257	0.0263405507126375	0.696959995477927	-0.0623554816216235	0.381605053500575	0.72159101801969
TRMT10C	0.00412205654858878	0.951413739157441	0.0490283545378445	0.468352736601836	-0.0188329452219008	0.791763604598977	0.721498663068842
SUMO1	0.0650622244879043	0.335670482987167	0.113061968107021	0.0936137406475906	-0.0125967418673135	0.85983321545579	0.721227367252935
OSBP	0.205840417197991	0.00210017012449084	0.185500218794887	0.00567366288751716	0.00760013759653902	0.915154501121207	0.721186964528599
DONSON	-0.00545348830108917	0.935749901298225	0.00363851705460897	0.957107351566095	0.0130120815413035	0.855261471242195	0.721056786223973
TOP2B	0.0152764249242034	0.82133698601822	0.0472434639176363	0.484719494198226	0.0305165148832779	0.668741272660872	0.720990243372949
TIMM17A	-0.0662778861661752	0.326699759251173	-0.0262448546880228	0.698007061207732	0.0363029085391135	0.610712093020476	0.720894841571783
ZWILCH	-0.0261090765353559	0.699493668507463	0.0182545674935815	0.787270103095672	0.0206544760926973	0.772150860924469	0.720620157763086
GTPBP4	0.139852919719968	0.0377560093897457	0.14073125864608	0.0365574433594189	-0.00193547053577797	0.978355092469343	0.720507170215863
ZNF45	0.0889330992022645	0.187771710095016	0.107007358207314	0.112667721818785	0.0359797718507055	0.613893818273337	0.720460737644305
ZMYM4	0.0742015896833633	0.27205373773311	0.102524361405945	0.128637243204465	0.00508836920387108	0.943136271832227	0.720389553399512
YEATS4	0.111094612259497	0.0995010251152114	0.14509647205229	0.0310676296882064	0.0703205062646796	0.323659297209247	0.719259704324287
ZSCAN12	0.0764021832676116	0.258049590286495	0.0911027726027888	0.17718679159918	0.0602109470649871	0.398224779656562	0.718902693366672
BCOR	0.102187036609544	0.129906178301245	0.0624058937035022	0.355814614273135	0.0713047933719869	0.316915881024402	0.718822341958025
C5orf51	0.188399372131367	0.00495286503965061	0.186074686693532	0.00552378599779473	0.0243193485282319	0.733136802569284	0.718696247015
PDCL	0.053508247398464	0.428644359022922	0.107913184179214	0.109637943917253	0.0315790691524109	0.657923636801138	0.718331284188613
FAM98A	0.0771306761317647	0.253524960792055	0.087497103977245	0.195027755615374	-0.00837601629251358	0.906530441328816	0.718316822059585
SLC38A9	0.153884572762441	0.0221181516451286	0.201913809332474	0.00256331353618304	0.00418476783655756	0.953221500436854	0.718168177920992
ZNF567	0.0307638330652599	0.649216122722629	0.0592500095690218	0.380709305854091	0.0683890840637162	0.337159179424311	0.71776311440667
CRYZL1	0.0765673920081869	0.257018643996975	0.10459133176985	0.121069643327222	-0.0384304391949357	0.589947582760313	0.71761075896549
GLE1	0.0996703067216338	0.139680120596466	0.109739051124998	0.103725511439747	0.0251292658464675	0.724602492367032	0.7166958916396
LINC00909	0.0754938232240906	0.263768851739833	0.108463875076729	0.107827506339054	0.00949189541012313	0.894146609565284	0.716458484988296
TMED8	-0.02647690235333	0.695469083313026	0.0322379836014489	0.633605515642043	0.0479326433841269	0.501392684210815	0.715876886425045
LYRM5	0.0205958886117202	0.760765360165933	0.0366095068305257	0.588276946340228	0.0664383749194174	0.351153075995444	0.71555232141419
C1orf131	0.0274377054430741	0.684996770280101	0.0609173216798449	0.36742728372512	0.0470125666049034	0.509651331139326	0.71543852820193
PEX2	-0.0826567913862756	0.220986666108626	0.00329974305693832	0.961097682110597	0.029606733151342	0.678058216443385	0.715252654069065
NF1	0.0135448900902565	0.841303389757157	0.0445988881153993	0.509524305211545	-0.00737711303547079	0.917635347545656	0.714757503398426
FBXL17	0.100249262332635	0.137383366311851	0.100057412717373	0.138141219790789	0.0814932685740674	0.252513243352339	0.714743989332799
ARL6IP1	0.0623763043012149	0.356043184296736	0.115537586268799	0.0866035543262422	0.0609729914000828	0.392270140256546	0.71418795923994
HS2ST1	0.0126031786508097	0.852205881125884	0.0446101640336824	0.509417159510915	0.0544968614049396	0.444570414747832	0.713904476181347
SYPL1	0.224121307391735	0.000791647423847223	0.218830879996209	0.00105854739644842	0.0310435504199285	0.663366931265663	0.713794436460365
MIER3	0.0822765802090474	0.223125311824195	0.128136941840296	0.0571792778710635	0.061466501608435	0.388442583678022	0.713599600057264
TRIP12	-0.0389125024822687	0.565011702404209	0.041060904510879	0.543712355063415	-0.000615514757077455	0.993115773288503	0.713251163044986
CDC73	0.00625230851477738	0.926363509319933	0.0536464035512124	0.427451525190512	0.0756694197484811	0.288123234003491	0.713144577315261
TTC17	0.0957574661027851	0.155978744512596	0.124991891985662	0.0636131487242239	-0.0191724453375382	0.788097807600555	0.712837858156085
TFCP2	0.037950812229198	0.574673331365519	0.0555655375714362	0.411081446803766	0.0207009232508575	0.771652581992092	0.711721072543503
STYX	0.129940945464628	0.0537380054426547	0.139031686273542	0.038906517970447	0.076894861325377	0.280364353067249	0.711220038391669
WDR37	0.0459602403474058	0.496673675592437	0.0752068075848117	0.265593891760801	-0.00697691704706884	0.922088966449035	0.710487239647694
MED17	0.0615962128602903	0.362102311596807	0.0654074167788971	0.333107342309858	-0.0187458781015983	0.792704463395515	0.710420794627051
PARP4	0.00320945918923537	0.962161279705232	0.00391685813755142	0.95382963877676	-0.0108398280084302	0.879221837473453	0.710095557438225
SMNDC1	0.183736088736125	0.00615695258696368	0.158019979991787	0.0187430719295258	0.0981220913195315	0.167958868946493	0.709918694855042
PCM1	0.116957100228173	0.0827778303406436	0.137514216257203	0.0411102926475369	-0.0408705293091901	0.566538211679685	0.709748950884758
BTN2A1	-0.0467479026633302	0.489317579573627	-0.0252833382113088	0.708558974854048	0.0236284432693764	0.740443062098592	0.709628135417334
CELF1	0.108366796028287	0.10814494292224	0.115330990317682	0.0871719848547776	0.015520092542118	0.827762817685254	0.709540132179643
KIF16B	0.172888888233087	0.010023341953761	0.197670497727607	0.00316651574779604	-0.0612852954769441	0.389845348627083	0.709082588215635
CREBL2	0.083321820741532	0.217281115807749	0.120087956612117	0.0748202518000773	0.0124246533283936	0.861728811679288	0.708910307668512
MANEA	0.0057226317325692	0.932586324279744	0.0474254659563631	0.483036637396417	0.067828863102328	0.341141157827563	0.708849211281145
LUC7L2	0.044493749268664	0.510523916201346	0.0587583507678653	0.384681152026035	0.0251479779066479	0.724405714582994	0.708540637441692
DTD2	0.123523595064937	0.0668140966896577	0.13135703385504	0.0511585976521413	0.0563723203101971	0.429032159858133	0.708485004529041
PTPN22	0.0592821631521132	0.38045042884204	0.0624850130134344	0.355203890841979	0.0318557146761693	0.655118677558976	0.708349080330626
LPAR6	-0.0120902893788082	0.858155720130646	0.0550714337920312	0.415260391776096	0.0612109109271294	0.39042206309213	0.706817195856074
SCYL3	-0.0108878758734756	0.872135307396005	0.00630085030132795	0.925793442570904	-0.011312216588291	0.874001174101771	0.706022991024932
OSTC	-0.0189055666116666	0.779874469975485	0.00194489387115062	0.977064783282774	0.000504709290093772	0.994355054605805	0.705809424336333
HPS3	0.0519256865173346	0.442444632552499	0.0529797439976344	0.433225142117184	0.0169346576312878	0.812342741011226	0.705782220979324
WRNIP1	0.0771233822021173	0.253569989368244	0.0886652271841348	0.189110026447819	0.0726705543533292	0.307711563849654	0.705189188219733
EXOC6	-0.0560145979340218	0.407305058582618	0.0164610011489642	0.807742686220964	0.0288144190432152	0.686212241764149	0.70516238819422
PLEKHA2	0.15577668853448	0.0205137709424085	0.141818843011722	0.0351181040526758	0.0703850164706269	0.323214512937765	0.704371737764941
LYSMD3	-0.0455470450570297	0.500555850950515	0.0142824643247316	0.832785206234055	0.107262816694041	0.131567349073631	0.70377342759393
FBXO8	0.00142582035573646	0.983184908670154	0.0445281898388063	0.510196359262461	0.040097301026462	0.573908293004764	0.703536372869129
KRR1	0.0107123556921049	0.874179381637796	0.0577971003151249	0.39251893044627	0.0769770531440781	0.279849044349268	0.70265983140936
ACLY	0.0797478853732534	0.237723540769001	0.0698395102867778	0.301316710283517	-0.0218410966980761	0.759450729237509	0.701869340458271
SMIM13	0.00126995201263566	0.985022879289937	0.0350312975716339	0.604469825608224	0.10683760269773	0.133113245208195	0.70155501872482
DENND4A	0.00727821527714056	0.914323871193883	0.0621644180776704	0.357682632776079	0.0300299843298356	0.67371757722207	0.701402407618133
SEC22C	0.218420767102995	0.00108235522775708	0.192101262255319	0.0041524758041185	0.0226063341265582	0.751294340358487	0.701379164374603
PSMD14	0.0337444851397278	0.617818003103207	0.102438920048048	0.128957744842131	-0.0837365187107448	0.239645285555965	0.700974269822129
ZNF33B	-0.0256353749297371	0.70468906196431	-0.00296439506331009	0.965048612429716	0.00672553752666148	0.924887716294879	0.700285586051075
RACGAP1	0.07124335334775	0.291680153264511	0.0612011101461632	0.365195484680106	0.0454522646741932	0.52381650104249	0.698756330860573
VWA8	0.166959252048524	0.0129397740127376	0.174712253943029	0.00925188665465612	-0.0204701960329488	0.774128710049529	0.698680416730572
POT1	0.0897032726717427	0.183962538969314	0.13510990513885	0.0448165721367616	0.0017623467661199	0.98029077390732	0.698617131511896
ZNF318	0.0993532366613039	0.140950334077322	0.104332748535563	0.121996990072701	0.0190374808715123	0.789554551348774	0.69857909914804
DCAF17	0.123592911309519	0.0666600774605971	0.117664097450907	0.0809238008668761	0.0665388862980396	0.350423228996767	0.696963167825043
SEPHS2	0.10263014284075	0.128241295419524	0.151861491242027	0.0239523724689237	-0.085828745639334	0.228063721721544	0.696177227495097
EIF2S2	-0.00583934091189805	0.931214822064015	0.0559856064516726	0.407548241316201	-0.036350135322889	0.610247688907554	0.695821263294419
RFX5	0.239838053558947	0.000320815104120512	0.264351760497636	6.93243731901935e-05	-0.0444520303824112	0.533001334999307	0.6944425252742
TIAL1	-0.000969289788699222	0.988568447075241	0.0503630401059969	0.456315542625549	-0.0930310212894304	0.191235537489258	0.694054605692976
SENP5	0.145810449113697	0.0302401890591395	0.123428972904846	0.0670248147508808	0.0266362995724079	0.708813235431712	0.693802273448794
PHKB	0.00832435980756624	0.902066822104453	0.0343474162184677	0.61154779271087	0.00982791910913743	0.890422348460125	0.693734763961155
MAP9	0.111128301870901	0.0993977970631236	0.125835940480834	0.0618307649488571	0.152813468419432	0.0311782023101209	0.693659610290978
BRD1	0.117323089176042	0.0818138373523402	0.097342300969888	0.14921254903333	0.0257158151461549	0.718442932579934	0.69361988034273
SETDB2	0.0376636516041192	0.577573269731645	0.0680270534008834	0.31406616146854	0.0231058291114382	0.745985175304124	0.693248954594791
EEF1E1	0.068209787186368	0.312765005004219	0.130811511552152	0.0521398068210621	-0.0203880491107622	0.7750108500581	0.693248297779441
RIOK2	0.118564603648983	0.0786109555739573	0.135432662629379	0.04430332872414	0.0803132015195125	0.259470937721343	0.692776965943062
HIBCH	-0.00477807560302386	0.943693193916262	0.00783889511082887	0.907752017481949	0.00484761882699622	0.945822505062941	0.692616928698504
ZFP69	0.100124122145592	0.137877339014283	0.123711740363917	0.0663967174612676	-0.0196657651736513	0.782779432938387	0.692518374773376
CCBL2	0.0531274039361578	0.431942482230192	0.0692560963521459	0.30538274449874	0.0560960948336499	0.431300825895596	0.692356686064095
PLEKHB2	0.0557562403089877	0.409475210006038	0.0640617813316043	0.343170044560156	0.0342310376761169	0.631236708787351	0.691788636943273
POLG2	0.0741093851841863	0.27265157580764	0.110862230917752	0.100215378239584	0.00108257932589624	0.987892200261677	0.690961023145077
VPS37A	-0.00944091126307819	0.889010458594487	0.0195647469651249	0.772406002938485	0.0583861833314244	0.412701443592309	0.69029424377665
RPAP3	0.0067669092452657	0.920322090757458	0.0756106683232171	0.263028337884262	-0.0302940423825753	0.671014977954228	0.689651562185719
EIF3J	0.110557986356948	0.101156774521192	0.14602391129771	0.029996485443186	-0.0459947173003481	0.518869235585055	0.689297783474627
PRPSAP2	0.148077451010233	0.0277364464821185	0.144793801643678	0.0314241810119658	-0.0311680809709207	0.662099549388161	0.688627018671632
EIF4B	0.19955600182277	0.00288418299002449	0.178905374598242	0.00767411024198835	0.00883417034009282	0.901443025092202	0.688354208923205
ALG2	0.138566434139785	0.0395713402911648	0.124162633931006	0.0654051371719188	0.0268079512817281	0.707022535465514	0.68773395249007
HNRNPC	0.0846351900451443	0.210093842426644	0.109493229825702	0.104506538406433	0.107391505483682	0.131102224274735	0.687332528328279
MESDC2	0.200563205397743	0.00274290483652013	0.194863221012447	0.00363336954019486	-0.0240315925647058	0.736176924169106	0.686825294284297
TAF1A	0.0985442287399194	0.144231244884153	0.129768108670302	0.0540600861740489	-0.0773179240177415	0.277718745737538	0.684972851673533
MIER1	-0.000740544829204	0.991266082389501	0.0390669604346845	0.563467199153555	0.0917668331031042	0.197364308890145	0.684632543152973
EHBP1	0.111706331820305	0.0976398453188728	0.116980580920311	0.0827157103810349	0.0261530615649561	0.713863011857	0.684356268656086
METTL3	0.119781360584554	0.0755710247155971	0.142029318601663	0.0348451759252883	-0.0317298488576162	0.656394258252906	0.681342627759811
LSM8	0.0280781185782079	0.678049655560482	0.0513517063113134	0.447511555298054	0.033588521604577	0.637660434519368	0.681041797301047
GTF2F2	0.00672321843011617	0.920834848979007	0.0678233334903678	0.315520912212807	-0.0499222734687299	0.483777025460628	0.680960049550627
SCRN3	0.011945521061646	0.859836588188775	0.0513518657210735	0.447510143544442	-0.0025756629616889	0.971198344868219	0.680341424036186
CEPT1	0.248322030608014	0.000192074021698191	0.240053471948189	0.000316733972242477	0.0122910502132579	0.863201027524791	0.679672621950155
LNX2	0.102625193659395	0.128259799567491	0.153421299733754	0.0225271060841182	-0.0516974262547517	0.468346006895338	0.679654457893174
ZNF720	-0.0353979199295766	0.600690490224054	-0.028688866812379	0.671449558029594	0.0376478575151604	0.597547964735599	0.679518357461606
PSMD10	0.0539477259694388	0.424856592764479	0.126106082963126	0.061269050624403	0.0133506284673901	0.851538559452714	0.678679512593143
ZNF227	0.0669658738143424	0.321692083107564	0.0975289539833396	0.148430539214121	0.00372383888921445	0.958368962620683	0.678392696019376
GPR155	0.0728462897302276	0.280931162518396	0.0611939518085636	0.365251676459327	-0.0301511024249823	0.672477428018034	0.678199242596022
TXLNG	0.142861853807696	0.0337831725152583	0.119227708786442	0.0769422349769819	-0.0264078818629403	0.711198605169541	0.678063164697282
TDRD3	0.102724376337066	0.12788936548338	0.124366313820251	0.0649612088791321	-0.040203947049238	0.572889114021735	0.677796864472874
SLC40A1	0.0275258027236713	0.684039515741286	0.0351148985139683	0.603607090853495	0.113092132504935	0.111740797343657	0.677670108206172
DSCR3	0.0860650772650499	0.202465028480909	0.0814440208531299	0.227859629968082	0.0311673051994437	0.662107441661408	0.676873895852782
ATP6V1C1	0.0328869194754578	0.626784054959427	0.0440855343055483	0.51441466293759	0.043820607695828	0.538840822412644	0.676800177423411
GGPS1	0.114633191461869	0.0891140549939475	0.154562931163985	0.0215309067335684	-0.0455203416480181	0.523194312202609	0.675917528808133
RBBP4	0.14843522003696	0.0273580010616938	0.123390419774436	0.0671108259725019	0.0325749595311998	0.647848767506906	0.675838057192399
RECQL	0.0437252311788322	0.517861431959339	0.0926502222537405	0.169911661209518	0.0670767350249361	0.346533968493566	0.674301550736177
CROT	0.1314661669772	0.0509641589031842	0.104010798859452	0.123159281374161	0.029090044717245	0.683371493444411	0.673762326081887
EP300	-0.0246597554111297	0.715432292178259	0.028761345834292	0.670667963311732	0.0560061098878439	0.432041368640638	0.672603595409418
RAB9A	-0.0103519166005074	0.878379586909201	0.00348153733294236	0.958956248081295	0.00634276270383063	0.929151125168925	0.672470972962247
SCFD1	-0.048592333732394	0.472322603626495	-0.00440584483111024	0.948073298441583	0.00307385413327721	0.965630600059652	0.671553784963793
KIAA0355	0.187837843609118	0.00508569034736482	0.146049012793311	0.0299679382604853	0.0685040093760726	0.336345985237115	0.671364228522144
SNX16	0.0170772986121226	0.800692463328561	0.045540377247854	0.500618629074316	0.0881210001637279	0.215835549268642	0.67089675430092
NUMB	0.0395447827961972	0.558702051728199	0.0148983716432568	0.825687008330838	0.110760679259759	0.119369742168791	0.670466335952813
GNPDA2	0.0815732314743731	0.227120255155863	0.0964709534504021	0.152904552704261	0.110538783749171	0.120116434271187	0.670457273075618
IFIH1	-0.0547757810106744	0.417772788294501	-0.0276784575536095	0.682381980601072	-0.0681219777886752	0.33905402369641	0.669599789566155
RCN1	0.136765604843648	0.0422355960053091	0.137529994466804	0.0410868491546769	0.00338557870995096	0.962147619495603	0.669099294537671
PDCD10	-0.077109436134823	0.253656099856219	0.00723057895351893	0.914882501783701	0.0571070092470594	0.423031707238425	0.669024852422009
LARP4B	0.075798905636409	0.261838370793237	0.108702335295366	0.107050880582961	-0.0447755178577994	0.530022030818501	0.669018929903169
HDAC9	0.0639186883726082	0.344251329025087	0.105193503913798	0.118931329789411	0.0937546375081857	0.18779060815535	0.668919027122433
FAS	-0.1109183562826	0.100042474908908	-0.0524256195059755	0.438058058053774	-0.0204534837767033	0.77430815227932	0.668898968380397
SLC15A4	0.00436336754635664	0.94857323764426	0.0230332858018489	0.733466618441827	0.0592702572868386	0.405649413396805	0.668873056499202
RRM1	0.0859954403508989	0.20283185189108	0.102937474385558	0.127096267897407	-0.00379006620720129	0.957629252566972	0.668683790061142
IKBKAP	0.131018939167026	0.051764888818102	0.136823461424174	0.0421477135144008	-0.0372209367656526	0.601712720457037	0.667756183614486
C8orf59	0.0459312956603433	0.496945105123331	0.0660813254632768	0.328139658977538	0.00115603770638978	0.9870706950523	0.667342358746745
SUPT20H	0.0734883143888034	0.276701742512513	0.0736179615690339	0.27585293349212	0.0526519029987662	0.460162097287728	0.667121496095028
HBP1	0.00306501088469322	0.963863104862888	0.0185035411064753	0.784439364356091	0.0895743270285889	0.208329597898096	0.667003384965587
PNPT1	0.00612032236239111	0.927913721963421	0.0375095755398447	0.579132047144722	-0.0533005495129492	0.454646080529598	0.666611915927886
ARMC1	0.119228365193875	0.0769405974305844	0.116285631379598	0.0845701984470439	0.0925673343470007	0.193467142933421	0.666548405344898
CSAD	-0.0834497650681205	0.216573329617901	-0.0715909652230171	0.28932613513113	0.104801938605639	0.14070799568299	0.665650318883231
IKZF2	0.190744816578959	0.00443112049758469	0.193088208638789	0.00395976624534964	0.0979056248631404	0.168903500024259	0.665556543922754
THOC1	0.105936783834897	0.116332617834128	0.130423602228009	0.0528469922419527	-0.0493428868989712	0.488872116533483	0.665376843229116
SLBP	0.090209248437067	0.181491174210902	0.109442832507709	0.104667232954487	0.0368557492934585	0.605285522352034	0.665111286649856
B2M	-0.0254152473420212	0.707108025934557	-0.00116298229593362	0.986284292637389	0.0779388167564164	0.27386665280593	0.664305259896745
SLC16A1	-0.00996309217139995	0.882914378818236	0.0261771361079529	0.698748354708385	-0.0186008013465942	0.79427284683727	0.664271817199101
SNW1	0.0558320153062075	0.408838008666342	0.0583043735001085	0.38837084694878	0.0436611787292151	0.540320260661109	0.664204561895481
GLUD1	0.028710319374837	0.67121818242019	0.0751104855082889	0.266208303751986	0.0694873561112907	0.329439231687311	0.664046537532279
RCHY1	0.076257536395771	0.258954560342251	0.0733290939330226	0.277746586409191	0.0387462617689728	0.586892903563885	0.664019411797601
ZNF330	0.0387521516900726	0.566617266852034	0.0630768532011006	0.350656325420776	-0.0560438404080586	0.431730771496985	0.663717064402762
DOPEY1	0.0356574726151254	0.598021314039237	0.0577228482671376	0.393128335924042	-0.0319993622843944	0.653664107797953	0.663639598087925
MIOS	-0.0205931645411533	0.760796042955577	0.0228717350858976	0.735266087787409	-0.0262697830046455	0.712642137785233	0.663483539591803
RDH10	0.127566327064801	0.0583049374845032	0.134510638869706	0.0457827252570998	0.0436929334090168	0.540025428975389	0.663037081060468
UST	0.13972733485745	0.0379300635353123	0.100243991008578	0.137404146716131	0.0650794527467675	0.361114338367915	0.662715202738119
GLT8D1	0.039060448059902	0.563532278850056	0.055339988809566	0.412985969470498	0.0209478170662441	0.7690055113196	0.662437597116679
CCDC43	0.0246103747625026	0.715977569437017	0.0800132735190429	0.23616071637288	0.0494793865906633	0.4876691687548	0.662246123981909
ROCK2	-0.0809480752009415	0.230713363053186	-0.0506629048984256	0.453635102780765	0.00478070609022962	0.946569210722757	0.661965705254345
NSMCE4A	0.0133857772429439	0.843143428565076	0.0404834331008727	0.549398243986803	-0.0206445879340387	0.772256951822106	0.661259136787219
ACTR10	-0.0942624707055267	0.16257089941909	-0.0282191773854051	0.676523089585992	-0.0364512209091313	0.609254188085502	0.661012636635319
HMGN4	0.125500747369723	0.0625336182425856	0.13335844225541	0.0476893171284853	0.0539962926749418	0.448770878239457	0.660544539469853
COPS4	0.0418017705888123	0.536460494266144	0.068064633137942	0.313798286430436	0.038972660827582	0.584707625258709	0.660479284988703
PALLD	-0.0139897077762096	0.83616395248437	0.00329787233031593	0.96111971969041	0.0587796379317389	0.409554095862911	0.659216880785334
DDX46	-0.0727300915086782	0.28170126702105	-0.0462825027252032	0.493656961249461	0.00733637716976875	0.918088565608901	0.658939124822619
DIMT1	0.202442367471515	0.00249598785603512	0.210624636690263	0.00163940881520575	0.0231589614727441	0.745421126557197	0.658783313143758
SWAP70	0.0862750526999941	0.201361856516261	0.113068114418002	0.0935957926025381	0.0643595296368171	0.366462123117696	0.658711423015363
TUBD1	0.0728288650697126	0.281046554013344	0.0911071292628516	0.177165990863978	0.0317324272796611	0.656368117375363	0.658180664851687
GLMN	0.0732492045547257	0.278271844166638	0.0909847374836382	0.177751034282489	0.0140681310378597	0.843659314058391	0.658018362233943
MCEE	0.0123740124264107	0.854863342542469	0.0592312975442827	0.380860010768837	0.0989362062906353	0.164441409734081	0.657916666175367
STARD7	0.137358368666237	0.0413424584390947	0.131860352717777	0.0502669640576861	0.021174965703699	0.76657249553232	0.657879606156042
USP25	-0.109163388228753	0.105561794301384	-0.0192288128526497	0.776209544441316	-0.151374868861419	0.0328209077831267	0.657458480129514
NBN	-0.0555002608803193	0.411632106772948	0.00839440173134958	0.901246977569482	-0.0336887966051321	0.636656112156948	0.657069424459374
HIPK2	0.0232886855428021	0.730624758678342	-0.00921444800810857	0.891656300757156	0.0762931210659699	0.284156493853522	0.657018584889265
RIC8B	0.217563922739534	0.00113369173735616	0.223600032986841	0.000814881240077459	-0.0835513023615277	0.24069003163211	0.65696586904504
DYNC1I2	-0.0522542490719066	0.439558912894528	-0.0197218068892342	0.7706295810129	-0.00754535815338521	0.915763773248704	0.655990393956167
GLTSCR1L	0.142863412539764	0.0337812102309325	0.0928533559374221	0.168973412236207	0.0858909942215389	0.227725313507113	0.65585987956185
CIAO1	0.00366564038981234	0.956787917705194	0.0427372117980569	0.527373631710625	-0.00756021598006282	0.915598515519758	0.654962892847401
LZTFL1	0.041198642013657	0.542360474068038	0.0686705509129692	0.309499811774052	0.0424220375969476	0.551887280039824	0.654753798903341
TMCO1	-0.0405996730559595	0.548251387143148	0.011834111150731	0.861130570315681	0.0976652038643706	0.169957295612762	0.654719082800639
PTER	0.144981045597347	0.0312031953072003	0.189170484387427	0.0047755420845686	0.00962146090850355	0.892710313662588	0.654595518478371
GOLGA5	0.0229417675529096	0.734485837388692	0.0414055365946329	0.540332955435513	0.0375924680117966	0.598087573495063	0.654107075985078
ARV1	0.0643111245621238	0.341291033848448	0.0910914999819059	0.177240620754717	-0.00833144654510738	0.907025557550899	0.65405787703591
ZNF273	0.0541024570059158	0.423527637889522	0.0836380915834774	0.215534510437161	0.117714802082606	0.0977476066856785	0.653513241625277
CBX1	0.0665644742309059	0.32460768276714	0.0795842227584448	0.238690929913675	0.0304415051183452	0.669507549161677	0.652801587044782
KIAA0430	0.034959459100242	0.605211614167449	0.0776053590538899	0.250606421141179	0.0108888812227234	0.878679473039148	0.652711313257019
STK4	0.0505944218979321	0.45424648208716	0.0451963451870309	0.503863344086534	0.10735458975168	0.131235520597421	0.651289574868104
IPCEF1	0.20774572847359	0.00190412537579949	0.198797593004634	0.00299488195511832	-0.031251211584009	0.661254040162672	0.650949882318637
KIAA0196	0.0241201174767367	0.721398916448672	0.0490411223743141	0.468236765613535	-0.0575725272668271	0.4192550361982	0.650762595071834
PHAX	0.0745006021800569	0.270121126735506	0.0631032932078754	0.350454025636178	0.0579708808975827	0.416038939029904	0.650598376581431
SNRNP48	-0.044724430333666	0.508332042962556	-0.0218373856015599	0.746821260310813	0.116510623719653	0.101251426028727	0.650426323325602
GXYLT1	0.0261921381599473	0.698584107441471	0.0848157684784662	0.209119169186514	0.0512367786595946	0.472324137095009	0.650149093831051
TARDBP	0.195013519573235	0.00360688028457033	0.195858178478688	0.00346123242915266	-0.0835580788791793	0.240651751443859	0.649873915108657
BECN1	0.0619422884585828	0.359406396508442	0.0595212523505056	0.378528828906622	0.0379643060384487	0.594469319077121	0.64959681198417
PM20D2	0.0145222679406281	0.830019878326039	0.0417526887474853	0.536939425766405	0.0823755049453771	0.247396593181998	0.649596167496669
OFD1	0.12345870702381	0.0669585401324451	0.150664758970247	0.0250979073197552	-0.0288671329061889	0.685668602108024	0.649385793491601
KCTD10	0.211269261127468	0.00158494766462965	0.188010768838695	0.00504444941552468	0.0244069536363808	0.732212082422848	0.649261880273409
UBE3C	0.100780590975073	0.135301106731161	0.111203214972499	0.0991685606108786	-0.0144545944394965	0.839421743977058	0.648387623158067
TPRKB	0.0210531186435349	0.755620643611863	0.0788441288389503	0.243099967551431	-0.117180945683349	0.0992889274747518	0.648119741381035
WDR12	-0.0458589891855464	0.497623503763271	-0.0462190565604659	0.494250112833085	0.0874279354850138	0.219482268978232	0.648045804450513
ADHFE1	0.108529185037084	0.107614363336836	0.118696496615471	0.078276733840059	-0.0371732886576947	0.602178348684157	0.647844469157534
CDC5L	-0.0207189135780717	0.759380048726748	0.0555012935311677	0.411623392172734	-0.0341364512967644	0.632180643283218	0.647508604465388
PSMD6	0.0254557439960306	0.706662790171711	0.0725468338925183	0.282918696212123	-0.0714329852143053	0.316044410299929	0.646770040427873
C12orf29	0.0232897737579215	0.730612657815907	0.0855696802280002	0.205085069805981	0.039103307405832	0.583448292453811	0.646581699052381
TWISTNB	0.0263326288427432	0.697046651524498	0.0969420163766533	0.150900123828673	0.00374667738693817	0.958113869478564	0.646551609756697
ATXN1	-0.0755585378597094	0.263358542014243	-0.0392662797743819	0.561477096359202	-0.0103918828564706	0.884177182944206	0.645834547636558
METTL25	0.0300091723577353	0.657267822233408	0.0300728099982795	0.656587309307055	0.109865385264503	0.122404692783976	0.645218035645301
LYPLAL1	-0.151677597347388	0.0241254157665231	-0.111504690060027	0.098250270527479	0.0682475314938599	0.33816250634762	0.645169196816269
SOCS5	0.0637071475516272	0.345853792316467	0.0588288169381615	0.384110353899915	0.113401769734118	0.110756988563722	0.64503932504903
ZNF260	0.147868944058559	0.0279590646546529	0.157540695115428	0.0191098108182591	0.0604083496908357	0.396677106224879	0.644310378516706
TBPL1	0.00947996323541442	0.888554325262092	0.0889745089285916	0.187565443912311	-0.0273205231139051	0.701684898970668	0.644102026182858
SPCS2	0.196293592692644	0.00338824785179368	0.186638975755302	0.00538002943020208	-0.0520139680276554	0.465623075294616	0.644063706099057
HENMT1	0.0208830194482505	0.757533343170008	0.0441216045446523	0.514070257516215	0.0749538434070834	0.292719738403917	0.643465705600985
ABHD10	0.0658534916957914	0.329813756538567	0.112747986986695	0.0945342606631697	0.094221455072515	0.185592475196975	0.642995288617434
RNPC3	0.00125858779062595	0.985156887295126	0.0413589528869349	0.540789136293808	0.0260378543787545	0.715068760625123	0.64209897400596
ZNF33A	-0.0701059418305832	0.299471811349826	-0.0456338334287616	0.499739107593672	0.0282200326676114	0.692353262415457	0.641812679212631
SLC4A1AP	0.00425336010051756	0.949868070519732	0.0474307387464017	0.482987930282696	-0.107321008669845	0.131356866626454	0.640721592678739
SMC1A	0.199258729388564	0.00292712373582642	0.171528747044617	0.0106353246844989	-0.0259708399076355	0.715770453416005	0.639770342457244
JAK1	0.108667494552084	0.107164075820199	0.0687316037650088	0.309068846240707	0.0613892438907489	0.389040282816406	0.638999567824254
SEL1L3	0.264686824639245	6.78153416752008e-05	0.262680486836106	7.73341174448869e-05	0.0487888369309634	0.493771108724733	0.638991719992996
HIVEP2	0.146082541342452	0.0299298434222441	0.117168954293254	0.0822187112377017	0.0144304815522293	0.839686007968635	0.637983150752408
VPS33A	0.189932409060507	0.00460595731620087	0.18867401164999	0.00488904278173186	-0.0585884604817022	0.411081602013916	0.637933586214616
ST3GAL5	0.145518984062878	0.0305756733347163	0.150928530966423	0.0248414515669591	-0.0396628635255324	0.578068844960217	0.637575828823047
IL18R1	-0.042597755699417	0.528723344227275	-0.0479807567837097	0.477921748237161	0.0323111365492312	0.650511589080481	0.637484968754539
SOAT1	0.17419059352968	0.00946703603115062	0.196637263574271	0.00333162718118013	0.00798550462083671	0.910869760431395	0.637035837499327
ARPC5	0.076070373209678	0.260128767473967	0.0731383195304139	0.279002004584751	0.0840771040857014	0.237732443370404	0.635490741718965
COMMD8	-0.0463612377827518	0.492921401945048	0.0175251667829674	0.795579073988176	0.0385688867508342	0.588607604173807	0.634983955314749
CSNK1G1	0.064823615403228	0.337449567230452	0.103595759466209	0.124670291552331	-0.0329939171802024	0.643629322263947	0.634542836448399
USP24	0.117179736135528	0.0821903376410457	0.146496811115839	0.0294625546405414	-0.00891650198637816	0.900529220776464	0.634515518581819
CRBN	0.105781638784787	0.116871356221784	0.117489174869654	0.0813793711173692	0.0222535985724834	0.755050657535108	0.633955052388955
HERC2	0.122640094210674	0.068802828921296	0.11930919883033	0.0767391564676858	0.00566974616148607	0.936652115622737	0.633620083405889
ZFX	0.00625573416738752	0.926323277784953	0.0100116915562823	0.882347361061912	0.037888903866916	0.59520223419261	0.633195768438658
HERPUD2	0.222995187939603	0.000842626604112464	0.187723979237049	0.00511301086684032	0.0840995362032564	0.23760683374424	0.63308251880701
SUB1	0.00548850607707085	0.935338235800671	0.0254245789822063	0.707005421470846	0.096493413648878	0.175163484071109	0.63282089891499
SMIM14	0.0207576040393177	0.758944536519693	0.0239855367205788	0.722889581534207	0.111389476086254	0.117273400761577	0.632097860101464
HNRNPH3	0.0445254083688054	0.510222809179186	0.0784336238593762	0.245569876019609	-0.00462807106187356	0.948272698575643	0.631716814823267
HINT3	-0.166306508916176	0.0133024549831875	-0.0997437487575566	0.139387156469578	-0.00676508813819409	0.924447314998682	0.631248229360041
PLRG1	-0.00226849604777247	0.973250014298137	0.0402234186089482	0.551967867397814	0.0142191153808556	0.842003229504801	0.63104843975847
NCBP1	0.1635410373271	0.0149398517313208	0.169268408737543	0.0117255270387021	0.00443868458647202	0.950386677440594	0.630982982939175
ZXDA	0.151189970520534	0.0245894909087234	0.133133986653684	0.0480683439961417	0.0832054725461544	0.242649259846572	0.630250566842348
B3GALNT2	0.0235487033237355	0.727735281396929	0.0120484788494584	0.858641106302472	0.049927760155618	0.483728912901699	0.630173695243985
MUT	-0.0141458130974147	0.834361940319826	0.0367610321580031	0.586732783822096	0.0590849582179097	0.407121548800666	0.630031484298906
WDSUB1	0.0523266420771274	0.438924540755328	0.051818008905106	0.443392686525028	-0.00872183660230991	0.902690033430267	0.629998486707448
HBS1L	-0.0453298927538522	0.502602491778667	0.0209668186166102	0.756590868900873	0.0406181149346089	0.568939159781083	0.629346523317799
EXTL2	0.0704052018275107	0.297408534894143	0.111523176686669	0.0981941806721632	0.0131553349494453	0.853685755866467	0.629289174045435
PLEK	0.00474722533685008	0.944056151949792	0.0367037279613625	0.587316539421359	-0.0357604476958201	0.616057488832865	0.62896259183644
METTL15	0.0696459514236745	0.302661708155757	0.0906046648953939	0.179576919315211	0.0397589235656835	0.577147678861342	0.628765909274027
CRKL	0.177884386204486	0.00803445652721369	0.184186064853599	0.00603030362226806	-0.0724434240206859	0.309229974202461	0.628549281187159
IPO7	0.0232764137047602	0.730761225114507	0.0781541228434067	0.247261534680384	-0.100448440139733	0.158054247691522	0.628433503300475
PRKACB	0.0442192332715618	0.513138677940138	0.0774626635021459	0.251481310765504	0.0742458405801982	0.297315425917848	0.628370009821493
OARD1	0.0907449459135213	0.178901397868739	0.115873159391684	0.0856865934581971	0.0232277807712276	0.744690747886369	0.628115669500292
NCOA6	-0.0314310574987343	0.642131014456456	-0.0100540321801271	0.881853414187118	0.0441786370469808	0.535525811850609	0.627795521419167
MRPL19	0.113827116462836	0.091400394735754	0.139291207606391	0.0385397862960488	-0.0839958428904486	0.238187858641628	0.627273464603119
CNOT6L	0.161812288643378	0.0160507262263001	0.156734406185794	0.0197408297370356	0.0813682098221145	0.253244418476925	0.627059957502554
KLRF1	0.0438922550247534	0.516262157277151	0.0489351829060597	0.469199497839009	0.0157641487737842	0.82509749382212	0.626676718262353
MED7	0.018841007251946	0.780607021256234	0.0490641957825863	0.468027228591021	0.0614945063460424	0.388226064028153	0.625399751166423
SRBD1	-0.0986384508423622	0.143846164813062	-0.0765577937374371	0.257078461953287	0.000461780382087344	0.994835188083238	0.625235309689929
VPS41	-0.0599964020346594	0.374727626811753	-0.0264332043486498	0.695946764208612	0.113711796740428	0.109778754566649	0.624967898386195
CD53	0.0719477147337362	0.286923487078414	0.0404806931783702	0.549425291017324	-0.00546186192323513	0.93897021313793	0.623564859698001
FBXO34	0.0526445653811894	0.43614480489818	0.115040554943315	0.087976144791263	-0.0871083688372285	0.221178445882656	0.623247963965314
CEP83	0.00245578711391995	0.97104241446358	0.0401294451280955	0.55289801122824	0.038482426928375	0.589444250730257	0.623009034399922
ENOX2	-0.0732819654558127	0.278056366195769	-0.051018367987062	0.450469137671953	-0.01213870947443	0.864880294423223	0.622675517605634
LIPT1	0.0662231844832532	0.327100064866441	0.0982524396502004	0.145428748211756	-0.0145822146577415	0.838023396352913	0.621294699771954
SLC5A3	0.208058899027592	0.00187354827489312	0.197935527201639	0.0031253751912483	0.045029223197889	0.527691306176448	0.621285366537731
SLA	-0.0333949663943387	0.621465581779116	-0.028456813915941	0.67395432641734	0.0986567631881194	0.165642509783516	0.620850301755109
TMEM64	0.118842333071826	0.0779085170604263	0.148427871206623	0.0273657298636038	0.0519891392687007	0.465836339375421	0.62021046802251
LCLAT1	0.089917035834189	0.182915441565587	0.107965576892865	0.109464678432654	0.0144698194746166	0.839254895210474	0.620169124488232
ATP6V0A2	0.0808572881421308	0.231238482896749	0.130578703423412	0.0525632827040079	-0.0444176674668032	0.533318308977347	0.619958853029698
PRPF40A	-0.0408779257743426	0.545510845997879	0.00833804880306455	0.901906583482774	0.00304886182144955	0.965909874780947	0.619446531932649
BORA	0.0158731062220063	0.814482486052002	-0.00903161069756001	0.893793322899023	0.0246814015504711	0.729317636117819	0.619410074053774
MGC70870	0.0558988258937455	0.408276676714483	0.0237613083625463	0.725375534620906	0.085839341414551	0.228006093751885	0.619028219447447
PPP2R3C	-0.0678347544516091	0.3154392397462	-0.0422892569609793	0.531715311696557	-0.00177000818686319	0.980205109726082	0.618890847456293
CRLS1	0.00255148077853958	0.969914557208767	0.0951720841291575	0.158535565476374	-0.0636075671623425	0.372099944297986	0.618719056071879
ARHGAP35	0.11719317204259	0.0821549906195242	0.101588983134071	0.132179604795789	-0.0191427976227068	0.788417748422697	0.61725584180365
ACSL5	0.196848017249174	0.00329732969129841	0.186392373416908	0.00544243520837861	-0.0269972701579072	0.705049392861057	0.616825024847632
RPS6KC1	-0.0807874522076313	0.231642993099227	-0.0234431809482375	0.728907450120496	-0.0558329001975646	0.433468875896289	0.616795416680113
CREB1	0.081985777234152	0.224770943491306	0.0554711263579777	0.411878019491566	0.0582512857953012	0.413783790416819	0.616760263592077
ARL1	-0.059204298231017	0.381077524849893	-0.00889375448633192	0.895405108429955	0.0244861414261697	0.73137654356875	0.616703852166624
MRPL3	-0.0281346762650391	0.67743741915513	0.0310902283474312	0.645746214266852	0.0957177529061831	0.178674070792481	0.616035933811115
RNF149	0.0698047285899955	0.301558108826241	0.0345444471709724	0.60950484409656	0.0885047101832748	0.213835293657797	0.615858724884096
SLC20A1	0.0610206883795025	0.366613401228039	0.0625576107904799	0.354644085591625	-0.0420894794842384	0.555012027863964	0.615673584906153
APIP	-0.0526416714890171	0.436170061866522	0.00333427112262094	0.960690939059246	0.020909535787097	0.769415769705544	0.61526218696647
ITSN2	-0.0572656733421319	0.396893014979368	-0.0321811442787448	0.63420448408918	-0.00081397000021225	0.990896233940475	0.615031395813392
NARS2	0.0970564371056589	0.150416265465547	0.128297325667187	0.0568661383548743	0.000892123238096742	0.990022180105328	0.614272254659301
NSRP1	0.0120234946346133	0.858931178018461	0.0650287608026104	0.335919628106718	-0.0558947114211357	0.432959148489807	0.614216234269648
UEVLD	-0.036205227003699	0.592405974851769	-0.0224229346341792	0.740272704125487	0.0177263011233829	0.803744097388568	0.613812119934595
PPP3CC	0.184646009172026	0.00590326286985906	0.173145663660282	0.00991136902285063	-0.0289162653510687	0.685162043066399	0.613381793104045
DDX42	0.0351008131848586	0.603752408399048	0.0391201455581835	0.562935842404378	0.00978226510093869	0.890928207871152	0.613055221757437
NIF3L1	0.0907011362026228	0.179112161097857	0.124379401656787	0.064932768041429	0.0139263986287284	0.84521454255403	0.612692384176985
ATP2B4	0.063636514572564	0.346389900506645	0.0504268967409758	0.455743999118259	0.0160640995832563	0.821824490252433	0.612175659313219
SKP2	0.162296091972909	0.015732796697058	0.192807397123716	0.00401375909593	-0.0383473878927761	0.590752071829973	0.61215039540722
SUZ12	-0.0179049727078094	0.791249575765946	0.00966806028878349	0.886357837326956	0.10290302861755	0.148086506618192	0.612083452420133
TIMM21	0.220232248004375	0.000980779767269706	0.251272294806378	0.000160011998786081	-0.0959841684247691	0.177462483377842	0.612012199481093
RBBP9	0.0961701927557644	0.154194807173623	0.103625763398819	0.1245605787327	-0.0459913141430217	0.518900198162632	0.611736796766124
DENND1B	0.0593424463973381	0.379965362015397	0.0952406518839652	0.158234457281839	0.0197620056792618	0.781743049739445	0.611169637750673
POLR2K	0.035485754557836	0.599786621954953	0.0728497996162851	0.280907922832561	0.0418012902366791	0.557726802798128	0.609288743043159
PANX1	0.0302314273286957	0.654892357335461	0.0648243204520418	0.337444301493255	-0.00894101651924768	0.900257157596204	0.608913090088803
ITGA4	-0.00966858423100313	0.88635172023737	0.0394187151085796	0.559957388492288	-0.0258776321071648	0.716746806579946	0.608700120562394
NUP133	0.0885902569890424	0.189485833070566	0.10044174084732	0.136626232504989	-0.0543306909047464	0.445962340887694	0.608049490645804
DNAJC13	-0.0490968209184099	0.467731037319859	0.00563649877247171	0.933598639269464	-0.06011246710792	0.39899822870591	0.608009239581352
NUCB2	0.00124717454080278	0.98529147385965	0.0508379452314587	0.452074534135777	-0.116564462355945	0.101092679049313	0.607224990494595
CENPJ	0.0916840351044454	0.17442750364424	0.0869213440188279	0.197993699458806	0.030130543891253	0.672687868231792	0.607221952660415
TTC27	0.136088653387546	0.0432753552946383	0.162072653148788	0.0158789384872191	-0.110205436058788	0.121244985162248	0.607170393976133
NUDCD1	-0.034065286683286	0.614478330771072	0.0287167984530398	0.671148308709065	0.00854640087358161	0.904638007730765	0.606791843382289
IARS	0.204420114587974	0.00225808284417971	0.194966603057686	0.00361513026219184	-0.0219791271989296	0.757977518288878	0.606411635037573
PCID2	0.100929252483077	0.134722864536664	0.118511640820566	0.0787454894864331	-0.0167889602356458	0.813927754119802	0.605527691369021
ITGB3BP	0.101477120656747	0.132608214095177	0.0977321754725622	0.147582652472514	0.065399112137714	0.358755473587167	0.605393006626794
PRDM4	0.0393218230891031	0.560923126542691	0.0453021425257804	0.502864351431299	-0.0265826717242624	0.7093730184191	0.605100195133343
TWSG1	0.0847088836969845	0.209695686807661	0.101266748685369	0.133417164063346	0.0585556439460831	0.41134414297215	0.605009225153476
SEC22B	0.116872058137891	0.0830031300051448	0.130080217392962	0.0534796317432201	0.0146149478191985	0.837664817397631	0.60433500378549
SMCR8	0.0242078825197528	0.720427364589869	0.0340862196468663	0.614260684888233	0.00161181588073593	0.981973940323768	0.602796764651379
HOXB3	0.229142234401688	0.000597125815985743	0.188025892812772	0.00504085681796173	0.0452446565302586	0.525716255865486	0.601810382050724
PALB2	0.127224671681138	0.0589876332026364	0.169129732364678	0.0117955094585691	-0.0545522266987785	0.444107194607853	0.601304859960039
SNX5	0.130026813580043	0.0535785830694453	0.163297098194284	0.0150924108216592	0.0609702531649564	0.392291440524458	0.601245299039382
GPN1	0.0442254777088675	0.513079122845847	0.0746875448314373	0.268917619708032	-0.0511293594859614	0.473254452419533	0.599669521526628
DHX9	0.0359480062057536	0.595039899413234	0.0417075539259276	0.537380031331707	0.01745004559663	0.80674209975128	0.599197955249985
MRPL50	0.0456150559210625	0.499915758378016	0.0955573660178195	0.156849219286313	0.0288949483270903	0.685381805881646	0.59916947913298
C14orf166	0.0436629188555798	0.518458731649806	0.145504826209661	0.0305920499406491	-0.0949780113562619	0.182070222449475	0.599063971444235
CDYL	0.184545428596906	0.00593083765166653	0.192548131844363	0.00406419754171161	0.000300821452370789	0.996635430000074	0.598649756394098
UTP18	0.053228376638008	0.431066634172852	0.113472789986879	0.0924201058693646	-0.0977957772954139	0.169384370625175	0.598397628790143
FAM173B	0.0255036482712078	0.706136240850368	0.0794480295041189	0.239498051681547	0.00869218220884016	0.903019264490616	0.598121861357282
RAB27A	0.0429723796049604	0.525101542818573	0.0609642106315733	0.367057953872931	0.0761783670607355	0.284883561857773	0.597772744255254
AQR	0.0444490605883902	0.510949103438722	0.0835466840162776	0.216038273420582	-0.0538146239732369	0.450300840421609	0.597281389114725
TAF11	0.0529564648041751	0.433427558186927	0.0569376916341943	0.399607091847868	0.0701919276320091	0.324546999755796	0.596871755465373
YEATS2	0.0386563501446581	0.56757754674407	0.0373349887724061	0.580900697065479	0.041977948915502	0.556061897768384	0.596415778955383
ANKRD11	0.00344662206898897	0.959367507850844	0.0339429434611244	0.615751041456768	-0.0954987030869915	0.179674817395026	0.596369607160117
PNMA1	0.239912848096709	0.000319392603421421	0.206888454959241	0.00199016991658894	0.0284971208187864	0.689487944083014	0.59586493445317
RAB3GAP1	0.118917661879868	0.0777188716353192	0.138288931852046	0.0399724178734941	-0.0810248789378865	0.255259273246371	0.594648335482213
TAP2	-0.0280902156578801	0.67791868702554	-0.0384083166238152	0.570067333656791	-0.0111194268517014	0.876131170534036	0.594603718758154
ZNF518B	0.0511431963857717	0.44936029770339	0.0487485403223351	0.470898267159636	0.0792369864668317	0.265930197769728	0.594552931577827
MPHOSPH10	0.0889581647187265	0.187646836280935	0.123113905190994	0.0677303718759079	-0.100872263259535	0.156298060050269	0.594397340008279
LRMP	-0.100958957153467	0.13460755131122	-0.0646731423426602	0.33857459229929	0.0834635025715074	0.241186392855286	0.594173026274409
RAP2A	-0.0375481286294425	0.578741824100463	0.0167381381703863	0.804570381872036	0.034749499019056	0.626073299723201	0.592771742599919
GCNT1	-0.0134539998509743	0.842354372769911	0.0428003401437123	0.526763224468366	-0.00738823377827688	0.917511625275781	0.592698727415442
MAML1	0.0110020068646776	0.870806613772114	-0.00783919892004751	0.907748458124569	0.106563371047054	0.134117610696829	0.591550529917282
COMMD3	-0.0101800712028482	0.88038331032873	0.0742433970312758	0.271782959972705	-0.00232331151219898	0.974019153074959	0.591348059251767
MTHFD2	-0.0427526416242563	0.527224402930503	0.0339125916454713	0.616066962943986	-0.0151871450247074	0.831402089018776	0.589331563419711
ACRC	0.0110347158869103	0.870425887474288	-0.00203652472074434	0.975984540697648	0.0752255860057699	0.290968478520445	0.589218086626298
NUDT9	0.189960976013791	0.00459970572920793	0.198228911898672	0.00308039792093524	0.0236607507519939	0.740100889232654	0.588517504201424
PIK3C3	-0.071949166123368	0.286913739616499	-0.0485727587254445	0.472501260175496	0.0560016493622854	0.432078096116727	0.587159629769191
NIPBL	-0.117213719493681	0.0821009583126953	-0.0647488554190566	0.338008218269316	-0.059025236514231	0.40759668949931	0.586388181519021
TTL	0.0118641824142054	0.860781267835285	0.0398943401516591	0.555228404506061	-0.00754031830332121	0.915819830328363	0.586011430507108
SNRPE	-0.00749272207111618	0.911808877301548	0.0687260226414973	0.309108226425591	-0.0337131256672791	0.636412539797271	0.585990242919138
RFFL	0.116133796327994	0.0849797875614087	0.0858587510068727	0.203553282148662	0.131484646161969	0.0641437339869321	0.585737570733033
CDC42SE1	0.0285270427832072	0.673195898785405	-0.0192475030401317	0.775997787820288	0.123862909526019	0.0813314637070141	0.585450449238229
UNKL	0.0232707396505662	0.730824325121911	0.0315428837323468	0.640946692601829	0.0661161388382066	0.353499379963157	0.583923816394104
DCTN6	-0.107298156032693	0.11168800897938	-0.0550226610030307	0.415674241171975	0.00223690514545766	0.974985087442872	0.583764868062554
RAB18	-0.128037176558886	0.0573747810178717	-0.0962386797706323	0.153900279824372	0.121274964136127	0.0879484662809797	0.582656560263802
SLC25A14	-0.0398412893104884	0.555754910092326	-0.0273338778035585	0.68612559416822	0.0631585038288073	0.375492092663458	0.582243797707498
FYCO1	0.0894609814836403	0.185154700355565	0.0705153628695872	0.296651401064899	-0.0113158415202442	0.8739611334396	0.58168185408966
TPM3	0.0590186580055801	0.38257514478443	0.0352662509769683	0.602046582367881	0.0311450994136215	0.662333366928591	0.581657104901148
GPN3	-0.0727884601309475	0.28131425096638	0.0106369980238504	0.875057239296678	-0.0475577866216875	0.504748900675968	0.581643328100724
IMPAD1	0.00119683691454883	0.985885066772306	0.0735920316470253	0.276022557200341	-0.0288889466460752	0.685443683559064	0.581621626038994
SQLE	0.0407919051483993	0.546357351171804	0.0531764021006415	0.431517339074761	-0.0200206722802142	0.77895946194068	0.581400771034252
TBCK	0.0928280264634353	0.16909019478705	0.0759463679785147	0.260908752712728	0.00344750615582539	0.96145577111976	0.580570634800442
ZSCAN32	-0.00311349266073312	0.963291895703669	-0.00354175231306387	0.958247013666386	0.0440695312980381	0.536534945868236	0.579995150442574
TYW1	0.0617340813973873	0.361026816869316	0.0616928684945185	0.361348104716419	0.0322487277703854	0.651142143853695	0.579862042371508
STAMBP	0.0884176695647205	0.190353047118193	0.0877257070343297	0.193859160082063	-0.0681645867940501	0.338751302947592	0.579654853191425
KCTD6	0.224602696816047	0.000770735180318894	0.238336524956676	0.000350648269722168	-0.0158146597234399	0.824546115433791	0.579195216968406
SFR1	-0.0679712998214966	0.314463858009554	0.00509780525099992	0.939932223782592	-0.095008421244043	0.181929680806598	0.57911407312546
IKBKB	0.0951640102593316	0.158571049370581	0.101171731373486	0.133783778136239	0.016336905859887	0.818850350865135	0.578645632007401
VRK1	-0.0267723488740896	0.692242592490781	0.0233695760218976	0.729725444884678	0.0350791597480646	0.622799590882843	0.578337183042217
ARPP19	0.0462220358854729	0.494222250965137	0.0881296863900789	0.19180655630366	0.0630430828576257	0.376367015628593	0.578221629760028
RPL7	0.0419683815824731	0.534836328900337	0.0775802225643904	0.250760383717649	0.0721602814848427	0.311129706303373	0.57686034080013
MEAF6	0.217316092269356	0.00114895153818736	0.201834208290677	0.00257359449047976	0.0695977317672299	0.328669716207084	0.576744668542101
DUS4L	0.0482762975475517	0.475211506035165	0.0623860509832616	0.355967883696243	-0.0654920564713738	0.35807141696623	0.576134585124578
FOXK1	0.194033111476273	0.00378286202274876	0.138438023256199	0.0397565104943384	0.0273972825979565	0.700886816945239	0.574763442754735
ZNHIT3	0.161505170861671	0.0162554455145269	0.174850311882727	0.00919567727774575	0.0554866035395548	0.436330979786158	0.574254399158774
NFXL1	-0.0211210986338	0.754856650082507	-0.000465870769489167	0.994505497140795	-0.0394609370180828	0.580007450064527	0.573591450906753
SETD3	0.0777839644900081	0.2495143389745	0.123988892521189	0.0657857739829543	-0.0360807083414847	0.612899180790524	0.573045639671158
B4GALT6	-0.00473052395103944	0.944252651089905	0.0373000586707092	0.581254857417665	0.0829736500659978	0.243968816857689	0.573039106545043
HNRNPD	0.189649001221858	0.00466839345676033	0.157166874856936	0.0194001594268802	-0.00922472352259999	0.897109421017728	0.572831860609456
UTP6	-0.0660383008167856	0.328455379350128	-0.0581475231898086	0.389650605281187	0.0431586312432952	0.544996857921444	0.572599957527973
CMC2	0.0519368519787857	0.442346391522382	0.0889081218028013	0.187896205499694	-0.00341554262057052	0.961812861565394	0.572219579919547
MDH1	-0.00931895258344499	0.890435189930493	0.0442794605403601	0.512564421302764	-0.0506507077557976	0.477412002302866	0.572020204918923
MLH1	0.0359475375875934	0.595044702875698	0.0405819263230856	0.548426405515669	0.0157844032989199	0.824876384780088	0.571599053441998
MCAM	0.129586997535449	0.0543993011966336	0.162329948266009	0.0157107555617413	-0.0696549763835686	0.328271074784239	0.571315306803162
SLC35E3	-0.0566311160157464	0.402154029631772	-0.0310797533972548	0.645857455150126	0.092288480819518	0.19481829893556	0.571059619064131
CHERP	0.117695117973672	0.0808432257680441	0.0649329684214752	0.336633478556406	0.0782841082254677	0.271740176084754	0.570862909644068
UBXN8	0.0314805754531653	0.641606471251994	0.046965523174026	0.487295511083394	0.0918284338853976	0.19706240124088	0.570416214418308
SNX19	0.0711503151519257	0.292312367992221	0.0764718264949023	0.257614651415413	-0.0657080775119991	0.356484682519924	0.570375704920495
ARHGAP21	0.0129922777167959	0.847697633352843	0.0241279881385435	0.721311770612185	-0.0355089372263022	0.61854276355172	0.568222993778172
GIGYF2	0.158455098206546	0.0184154392231346	0.154712932218726	0.021402888531253	-0.0641980627415113	0.36766823855239	0.567359074259598
MS4A1	0.302253558601989	4.75519630635078e-06	0.269618694106324	4.88842079826238e-05	0.0861480298366194	0.22633172578637	0.567239013959887
HCFC2	-0.0579273629852204	0.391451206726386	6.46483183100385e-05	0.999237528671945	-0.0173151140381076	0.808207442634049	0.567037962468886
EXOC2	0.074606250232627	0.269440531389286	0.117269131717598	0.081955387020671	-0.0689911173236591	0.33291319903008	0.566784602789665
KIAA0020	-0.01345649619433	0.842325503290903	-0.0556399029306641	0.410454646381443	0.0602703041153948	0.397759030190808	0.566360705022155
DFFB	0.090477531827699	0.180190751890144	0.070778208002397	0.294850050285699	0.0380001745881701	0.594120817643577	0.566339848639165
UBE2N	0.0799971367985944	0.236255536136031	0.112445627582679	0.095427504162855	0.0398822438294999	0.575966108389307	0.566251080972743
TPR	0.00237218941209279	0.972027754367785	0.0477832268222049	0.479737856416137	-0.0235260821713168	0.741527518427412	0.566002080847389
SRRM1	0.206862835872403	0.00199279500140406	0.139057932541036	0.0388692958376401	0.0755497107889914	0.288888801201143	0.565816183998373
IFT88	-0.0318321934875323	0.637886905225581	-0.00400848871342524	0.952750774537223	0.0414725117536195	0.560831741823737	0.565769615474774
PSMD7	0.100735968113246	0.135475045389047	0.123996001121475	0.0657701647926369	-0.0178680820469291	0.802206559937202	0.565691687307591
MTIF3	-0.0813942875475165	0.228144669589147	-0.0421973003250676	0.53260879657456	0.0595967214829428	0.40306346226318	0.564474185199778
AKAP1	0.0772498449346707	0.252790063424047	0.0669949512939854	0.321481537985762	-0.000815352766392691	0.990880769198138	0.56391967506276
FASTKD3	0.0995986382470988	0.139966463390296	0.124533177456471	0.064599365339303	-0.0561005762902503	0.431263964271271	0.562928558615535
MFSD11	0.0198439819605567	0.769248548522713	0.0608579449459424	0.367895305809758	0.0177465320458398	0.803524657726728	0.56235730696541
DNAJB11	0.0186763741359084	0.782475977839589	0.0463776663044638	0.492767996854162	-0.0526938180418718	0.459804537221044	0.561715786356094
EIF2B1	0.125999013854179	0.061491178097514	0.146588060544356	0.0293604687504623	-0.0638529334481523	0.370254479356384	0.561465219364632
GTDC1	-0.0299500873964136	0.657899903570398	0.0193817509602481	0.774477268741052	0.101628299702769	0.153201818827294	0.561380757659784
FBXL4	-0.0127931372289503	0.850004341140387	0.0617168203866025	0.361161358718546	0.0212363358684183	0.765915543089912	0.561241440645239
HSPA4	-0.031599180758573	0.640350808904206	0.0306393259763635	0.650541757349451	-0.0655442557143117	0.357687595587441	0.561098191734406
UBA5	0.0927314368397745	0.169536076963232	0.10332158602232	0.125676307880221	0.00355814916138089	0.960219748521069	0.560859698130311
IWS1	0.0164503098854228	0.807865129186932	0.0503430211500264	0.456494802999067	-0.0347234955936153	0.626331840352851	0.560516511193511
CTPS2	0.0805175680045294	0.233210931603046	0.119270939523796	0.0768344470494082	-0.0343147215382908	0.630402074355237	0.560104226805444
RAP1GDS1	0.00167493651819215	0.980247565090391	0.0479834207680225	0.477897280867918	0.0183360301964771	0.797137336866132	0.559747891633014
ANAPC13	-0.0538548337857	0.425655586711296	-0.0245276175919379	0.716891723703221	0.0874399329439091	0.219418770548349	0.559588177684583
PSMA4	-0.150921782727286	0.0248479844283956	-0.094018306422863	0.163667079436109	0.0183874423038445	0.796580909210734	0.559543026045641
FAM220A	0.20418716152995	0.00228499090175115	0.22583069493437	0.000719674416821118	-0.00965239078410815	0.892367492554536	0.558691179663251
HSPBAP1	-0.0105320114855587	0.876280504399795	-0.0034831679146259	0.95893704205667	0.0858811609527712	0.227778747463127	0.558221982415388
ZNF22	0.0527691894882564	0.435057920092902	0.12646455828402	0.060530150083487	-0.0431331227866442	0.545234764865423	0.557991930406762
ZNF333	0.0226255845090621	0.738010665428958	0.0479793362015249	0.477934795855158	0.13906052601442	0.0501291615497624	0.557657310855515
ZBTB8OS	-0.0521191066175685	0.440744549307777	-0.0143298032143045	0.832239147459194	0.00591840951021253	0.93387999550854	0.556422283200442
DNAJA2	-0.00914021139945799	0.89252389288003	0.0410346226202368	0.543970498453663	0.0295522312029576	0.678617934596613	0.55631851321612
STX6	0.0651564367484467	0.334969684986465	0.104605916427216	0.121017502575849	0.0650347104511067	0.361445273925688	0.556083828776135
ARMC10	0.0524353441739752	0.43797297768346	0.133270360366825	0.0478377580760011	-0.095577942656948	0.179312328891746	0.555988994662399
AMZ2P1	0.0453049848402079	0.502837527190404	0.0685721555068113	0.310195203829601	-0.00541709261186042	0.939469499344696	0.555895147117286
ATP5F1	-0.0501257888063701	0.458442542899536	0.0295876583352797	0.661782412969566	-0.0167783020174243	0.814043732531604	0.555887023142022
MTIF2	0.00290352226120162	0.965765884641029	0.0252856340808315	0.708533712184052	-0.0342438636889415	0.631108756171332	0.554210521976922
NPC1	0.024627686956488	0.715786386139174	0.0376258064625891	0.577955964753602	-0.0408951908902145	0.566303891272016	0.554048576784707
CCNA2	0.0657574331442704	0.330521227577074	0.034569302364437	0.60924734299745	0.00369227655252194	0.958721503082972	0.553648280442769
SYF2	-0.033737473750059	0.61789108248662	0.0302467932723808	0.654728253663505	0.0393807985955007	0.580777660327994	0.55315162815492
BLCAP	0.303724362996652	4.25170986689599e-06	0.256371985434435	0.000116087143152531	0.0482431151850128	0.498621833312988	0.552939607057226
TIGD2	-0.0320755806568901	0.635317536819774	0.00439988939270877	0.948143390147121	-0.016105971433968	0.821367836263269	0.552667295707328
SUPT3H	0.153132673459065	0.022785177550029	0.160422438582474	0.0169954631375339	-0.0686114233288138	0.33558707343554	0.552646717961943
YTHDF1	0.234939354543618	0.000427904434034626	0.20925278550909	0.00176104507269821	0.0060387659557537	0.932538535270437	0.552598119361881
MED28	-0.0320368836759154	0.635725759330224	0.0176075539736798	0.794639386739582	-0.0419319254982981	0.556495409756668	0.552014250413224
SPEN	0.0438068218542562	0.517079872951431	0.0317366503831612	0.638896710633622	0.0459583913546309	0.519199784891168	0.551768192268305
RAP2B	0.180965754435026	0.00699043389965655	0.145709764340785	0.0303557231218804	0.0176613292924719	0.804448934017322	0.551745810710582
PRIM1	0.0746761424309129	0.268990921680498	0.0836119501177012	0.215678494717879	0.0130280906260909	0.855085350819443	0.55159844293802
CHD9	0.00677604444524427	0.920214883613216	0.0323766516181622	0.632145243447058	-0.00262957939420414	0.970595707083184	0.551327900430123
AGK	0.221221122835379	0.000929103343776786	0.225188118369694	0.000745990280060342	-0.0351443369811165	0.622153218280307	0.551089547413543
SUPT16H	0.0286834667682371	0.671507804826463	0.0245105366078773	0.717080454295397	0.0204735451749395	0.77409275120408	0.550959354086277
LPCAT1	0.124484959941605	0.0647037548394785	0.0715790695457767	0.289406481714877	0.0907266049723724	0.202513333269144	0.550330044067787
EFCAB14	0.220457792460155	0.000968765897715855	0.192763303676341	0.00402229717038928	0.0609462948157385	0.392477838157316	0.550274288190956
RNF34	0.0971581863537929	0.149986979450217	0.10591864446754	0.116395506244191	0.0303499983678896	0.670442816221753	0.55018712166924
QSOX2	0.134922411638336	0.0451170013896862	0.128612072546306	0.0562557332972315	0.0620364124147004	0.384050676504182	0.549870253312063
ATXN7L3B	0.132248315432182	0.0495885458673284	0.0831223756252959	0.218387736040143	0.0715505871426135	0.315246306075448	0.549482185268344
SLC35F2	0.17658405498202	0.00851513362141926	0.198823044451634	0.00299110544814303	-0.0366184836014644	0.607611847961411	0.549120916734737
PDE12	0.172460412070702	0.0102126817631619	0.162866335022852	0.0153651389414892	-0.00798923116626373	0.910828338825793	0.548227777580466
ERAP1	0.110530045093125	0.10124358020924	0.117744352281413	0.0807154736154878	-0.110487975712267	0.120287916037961	0.547954087327532
ZSCAN16	-0.0277351781135106	0.681766492412846	0.00978781179010504	0.88495989946789	0.0173128829092428	0.80823167809179	0.547643311807313
RRM2	0.0177444619593901	0.793078504161892	0.0524220699576893	0.438089115129423	0.0442801883575117	0.534587403377848	0.547508815375386
LEPR	-0.0718445799182198	0.28761670394708	-0.0406067958846844	0.548181149476161	0.0539806151173416	0.448902794629036	0.547500966386392
CRIPT	0.0776301797660621	0.250454457045033	0.0511254246893185	0.449518068236286	0.174921023312525	0.0134697474465945	0.547344579720448
YWHAB	0.122495960419019	0.0691318068977946	0.107287720181549	0.111723052040094	-0.014954053313344	0.833952031401535	0.547251865705735
CCDC28A	-0.0213425457020805	0.752369570649586	0.0131599032110102	0.845756976762757	0.0787209706488247	0.269065876508408	0.546492242249749
C1GALT1C1	-0.013200102601073	0.845291712602136	0.033627736569029	0.619035356944739	0.00236829630548972	0.973516284201622	0.546425175976493
MED20	0.023636145377404	0.726764432296382	0.0638038998679386	0.345120289633575	-0.0600953836291914	0.399132491444543	0.545276729970125
UBE3B	0.12253195513348	0.0690495308331967	0.126609644392317	0.060233186457536	-0.0605283062184602	0.395738386753851	0.545022633113515
AAK1	0.14187853470925	0.0350405170887844	0.0947534237800742	0.16038342117439	-0.0223403339627261	0.754126466515069	0.544982864271642
C10orf88	0.103365732585591	0.125513899272374	0.109778433710044	0.103600813777544	-0.0276605823802011	0.69815173515248	0.542965514451643
HEATR5B	0.0300681223755865	0.656637427038765	0.0431905322537629	0.522998304798447	-0.0143377332301799	0.840702645516773	0.542866678533542
ERI1	-0.00855281634683896	0.89939311302396	0.00371828585180588	0.956167927269039	-0.0618546523358849	0.385448088940944	0.542037093588981
EID2	0.159067560408901	0.0179627114975066	0.169079214429728	0.0118210943818916	0.0153733961169353	0.829365830536154	0.541786434336444
FAM175B	0.0442354745134544	0.512983787730432	0.0663879907955363	0.325894974962733	-0.0139536770766554	0.844915169664673	0.541596651042254
RPS23	0.0999643076805715	0.1385101589832	0.110513966305652	0.101293559206657	0.0481928304026449	0.49907005824159	0.54118241749852
PKP4	0.0789621959755307	0.242392808557906	0.143612420796578	0.0328494161762646	-0.0658390904934141	0.355524501511201	0.540795078318061
JADE1	0.0456274746702726	0.499798924396464	0.0269886717037239	0.689883698398045	0.0631342171369562	0.375676088882454	0.540749592065888
ABHD17B	0.11236084467165	0.095679174892435	0.083097406941802	0.218526557414064	0.0940786315198378	0.1862629832992	0.540109979978552
LRRFIP2	-0.0698166288466434	0.301475502016283	-0.0431278049762582	0.523602626350197	-0.0796828472384875	0.263241011841219	0.539070871564925
PYROXD1	0.0260723885324198	0.6998955546428	0.0718486227356536	0.287589509183772	0.0413347152557105	0.562135538261594	0.538582882233868
PBDC1	0.00593112712221628	0.930136343175042	0.0499683577934855	0.459856981967319	-0.082901681316908	0.244379485718701	0.538450317901879
AHNAK	0.00160078826345207	0.981121825588241	0.0371942226823859	0.582328552767231	-0.0317093368921128	0.656602230068629	0.538013243230953
ADH5	0.010131145406665	0.880953926543205	0.0253601545760207	0.707713896712705	0.0407501348808028	0.567682793549732	0.537520467313048
VCPIP1	0.0057257614062211	0.932549543460883	0.0371650938100636	0.5826242235398	0.00650201313017308	0.927377115564362	0.537068874416947
TGOLN2	0.00506182336644761	0.940355412716323	-0.0297539155982541	0.660000258167257	0.0727979622063162	0.30686196515129	0.536818744937829
RPS27L	0.036698819148129	0.587366557721776	0.0746821355960982	0.26895239205756	0.0597450569083076	0.40189173054301	0.536789108258459
ZSCAN29	-0.0302961316898584	0.654201446175496	-0.0044137368664937	0.947980414841655	0.0526060695230277	0.460553260548859	0.536161914980945
CCT8	0.0668692857290415	0.322392102709306	0.120516600286551	0.0737807701673265	-0.0878177873062234	0.217425609909795	0.536143462446746
MSMO1	0.0521428020864688	0.440536531880141	0.106647762161653	0.113888508339997	-0.0044023870232458	0.95079187988372	0.535067741767172
AIDA	0.0643692465075241	0.340853978005624	0.132238776738523	0.0496051339572329	0.0346440468786077	0.627122046272195	0.534732276206757
DSTYK	-0.0139488834859693	0.836635351694085	-0.0116152222318422	0.863673954024155	0.0240677479523102	0.735794718665173	0.534617946725561
SDAD1	0.147166035432357	0.0287208499189651	0.175692370868859	0.00885934598594658	-0.0542958934004731	0.44625413356626	0.534280072598279
C14orf142	0.0743719758679178	0.270951329655166	0.119867642921899	0.0753591271828718	0.0668507910873121	0.34816446679886	0.533969442713849
F8	0.0165895413948232	0.806270930770655	0.0543830819864282	0.421123578118267	0.0391399364189764	0.583095442141686	0.532328912007157
SMIM20	0.0909679918279958	0.177831190947315	0.145912594468196	0.0301233626551908	-0.0552257372602205	0.438494129626665	0.531989704330765
INIP	-0.104438269969638	0.121617898944336	-0.0775089169331682	0.25119749198379	0.0826195702868132	0.245993913864276	0.531917382207567
TYW3	-0.0123660071931124	0.854956202713361	0.0357969349031854	0.596589330846773	0.012395159494877	0.862053772935416	0.531854814485451
PHF11	-0.0368607229983728	0.585717873958114	-0.0318342822889275	0.637864835901307	-0.0856823880588258	0.228860780328432	0.531776902970188
GIMAP7	0.0820293925753889	0.224523580161598	0.1085483793857	0.107551784461376	-0.0544534318104696	0.444933964849865	0.531424804685013
ARF4	0.0768894213716403	0.255017264836573	0.0978200615663815	0.147217112314623	0.0444622834369845	0.53290677602728	0.530947653823067
ARHGAP19	-0.107211619611429	0.111978854437	-0.0970470454899656	0.150455936091313	0.0542415224047109	0.446710274630978	0.530623484805594
ATXN10	0.152935662926223	0.0229627934199563	0.152705731883666	0.0231715981891597	-0.0154086557854719	0.828980468843924	0.530150011031038
BDH2	0.0592396387196194	0.380792827221059	0.0939074953664804	0.164166389005491	0.0031744579761498	0.96450645259613	0.52982849668738
PPP1R3B	-0.0230694622567895	0.733063857605551	-0.018963007361389	0.779222856273285	0.0144817688774754	0.839123948603915	0.528962495628224
APPL2	0.00937605256597873	0.889768099205203	0.00350285974189622	0.958705101105572	0.0833765267271594	0.241678800788009	0.528877451342521
RUNDC1	0.0427281243441948	0.527461530569993	0.0531048756223374	0.432138034859734	0.0383134185886165	0.59108126492906	0.528136662911176
POLR3B	0.070274018430087	0.298311826748123	0.0860412705926865	0.202590379830027	-0.047658616609087	0.503844982639458	0.528124297713896
CACYBP	0.153864747644417	0.0221355200233554	0.183443841181068	0.0062404767301464	-0.0436789733179593	0.540155033956796	0.527956765435697
GLOD4	0.0818311927321951	0.225649222789677	0.0915750852269005	0.174942253881639	0.021243162868357	0.765842472057962	0.525375604880164
BRAP	0.0393086870892306	0.561054116737696	0.0180007635901082	0.790158636177306	0.0670578341459315	0.346670179283114	0.524789794030611
ASB8	0.00161637831801624	0.980938005886373	0.00785992902587722	0.907505593427281	0.0865920019468308	0.223938855176556	0.523171914002348
XPO4	0.225894755660597	0.000717098399724191	0.24084736725482	0.000302106558666266	-0.0271693043062215	0.703258102800344	0.522806481206537
USP7	0.110649495830794	0.100872892320817	0.113495831581622	0.0923535201360088	0.0033549563891757	0.962489740050388	0.522451492173622
NUP205	0.0932707223993986	0.167057771560792	0.109990898691311	0.102930122688808	-0.0711596165210302	0.317904705795604	0.521530288069015
CROCCP2	0.107770264988839	0.110111679995923	0.0915155132939646	0.175224186233106	-0.0150245768950613	0.833180343751175	0.520640815633913
INPP5F	-0.00920812261316727	0.891730219695347	0.0188501059164259	0.780503767517359	-0.03894923030232	0.584933610132388	0.519885278094143
CRTAM	0.121574476960395	0.0712654921536192	0.112600130217401	0.0949702306088498	-0.0409215396134259	0.566053591592805	0.519877446330108
SMAD5	-0.0269693218885738	0.690094577202548	0.015690492528398	0.816578826997085	0.0943939800494869	0.184784893089394	0.518993844212305
GATC	0.106215218492706	0.115370620163102	0.125790101103082	0.0619264987421379	-0.00312438980884161	0.965065905746644	0.5187954764159
BBS2	0.0586414306972406	0.385629377130584	0.0455701360516251	0.500338478850622	0.00430151971780485	0.951917963005345	0.518686391606027
TGFBR3	0.0785954269958734	0.244594267146345	0.090836718749157	0.178460483769929	0.0200632408837042	0.778501637051826	0.518429181547659
PPA2	-0.0278601251468616	0.680411404816263	0.100523392061359	0.136306016822064	-0.0112146034751525	0.875079519581463	0.518077762318347
PDHB	-0.0246041801834862	0.716045982166271	0.0139266639435853	0.836891945862218	-0.0730580498763262	0.305132403586571	0.51781648393452
FAM20B	-0.0031475580974754	0.962890550099257	0.0645024659255154	0.339853560314054	0.0185849343637278	0.794444430472512	0.516340188170235
AKAP10	0.00308442645736068	0.963634349610133	0.00189971417737475	0.977597425396791	0.0212276988516312	0.766007990131332	0.516056728021253
SDPR	0.019181023828052	0.776751060992173	0.0191867012289178	0.776686722446684	0.0401338072048026	0.573559320204813	0.516025678517388
BANK1	0.248468554755121	0.000190349606528813	0.227914610131789	0.000640109845342712	0.0564001766041147	0.428803756269157	0.515226090991498
RBBP7	0.183777659294927	0.00614515332691729	0.147657554622147	0.0281863201952069	-0.0499847330011691	0.483229472383081	0.51504664070992
AMPD3	-0.00832387990566816	0.902072439741144	0.0235155344775981	0.728103661152938	0.00942535602217574	0.894884364890737	0.51489580839188
SAMD3	0.110733949795186	0.100611457565187	0.0629203558377213	0.351855235171272	0.0434437578174738	0.542341085558546	0.51330965200809
RPL7L1	0.0950124162300154	0.159238399836924	0.128052262361928	0.0573451830305723	-0.00728020298665014	0.918713590210052	0.513116004000757
BAG5	0.205373007213779	0.00215099129417977	0.173501576458241	0.00975799545551106	0.0753904488825842	0.289909425778904	0.512703109844837
MOCS2	0.0292546072823587	0.665358195548439	0.0871220491100123	0.196956098254322	-0.0579094117933532	0.416534263036184	0.512290737900927
DIEXF	0.140887331800538	0.0363478732840277	0.131284081586586	0.0512889178959921	-0.0456512573466885	0.521998868335936	0.512268075382777
PIAS2	0.0676339325886016	0.31687734850508	0.0585883341156506	0.386060459736883	0.107929932678755	0.129169877813338	0.511711330317724
ATP6V1D	-0.137289322572417	0.0414456682194889	-0.0813970461263891	0.228128852567679	-0.00152844088596586	0.982906235520611	0.509212687059331
SCAPER	0.0416061499453325	0.538370593252139	0.0477740776729987	0.479822065008276	-0.0290281338631194	0.684009194875504	0.509039767925566
BZW2	0.196475154995706	0.00335822748828683	0.178987454544485	0.00764577560172822	0.019203690386799	0.787760667671401	0.508795639818977
WHSC1	0.110906342129511	0.10007946657889	0.10943628439415	0.104688126260492	-0.0732148144899043	0.304093038118174	0.508256977010317
PPP2R5A	-0.0470152509213763	0.486834084636754	0.00747264573790252	0.912044226293281	0.0855672258178597	0.229489332103756	0.508107752313038
MLLT11	0.154668148775854	0.0214410397949026	0.150270977619593	0.0254850008344277	-0.0467353578282655	0.512153348049221	0.507916656528291
TIAM1	0.115928881848718	0.0855350878088119	0.130273926607385	0.0531219812507052	-0.0297972339149487	0.676103218905955	0.50760992261123
DHX40	-0.0621651066389451	0.357677297470968	0.0159250754299233	0.813886138216682	0.0718008862835251	0.313552032144669	0.50757034033549
CWF19L2	0.0436626064274569	0.518461727344934	0.0432339048592356	0.522580656372304	0.0151614631294127	0.831682954227551	0.50741238188704
DIS3L	0.154186519351692	0.0218550738519543	0.167897522029906	0.0124336717903364	-0.0823811284146148	0.247364211860524	0.507407263593837
APP	0.0632747119300069	0.349144237442538	0.0982443484914863	0.145462061765472	-0.0798223180585455	0.262403638472836	0.506502112239812
NSL1	-0.0412716666935884	0.541644419262959	0.0183149903238966	0.786582859546244	0.0452519529468895	0.525649429491862	0.506394906519897
DHX15	0.0554688471393493	0.411897261103436	0.0760758209375752	0.260094538393873	0.00733922663780543	0.918056862208673	0.506382429143347
FAM120C	0.0186894519389107	0.782327469568041	0.0253115818606576	0.708248217144568	0.058831797137479	0.409137926675701	0.50551960966211
DSTN	0.165506508641254	0.0137591039008331	0.144715866103415	0.0315165529145108	0.0529406540571554	0.457702013902257	0.505041260596961
PARP9	-0.118034464901374	0.0799659981405408	-0.0864889896176545	0.200242356342741	-0.119648530765499	0.0923229118380895	0.504686928031198
FAM114A2	0.082245816711155	0.223298994030379	0.118230932706165	0.0794616413835085	0.121184017460631	0.0881886162682148	0.504473004469272
CSE1L	-0.0209760578549043	0.756486978814277	0.0311361431149975	0.645258705834496	-0.0309527191819684	0.66429194947118	0.503956948160288
LXN	-0.152106951026663	0.0237230624653808	-0.12270970239737	0.0686444098997962	0.0464854439894581	0.514414444994887	0.503910207498424
MFAP3L	0.081896426428714	0.22527829810078	0.0645330425831273	0.339624207472986	0.0173925626848279	0.807366276296451	0.503746497455136
GCLM	-0.0149635365170473	0.82493681380852	-0.0102288509318037	0.879814459079858	0.0302150637126261	0.671822873627037	0.503704858380191
PEAK1	0.0317258900253283	0.639010479734319	0.0816372214402354	0.226754718575568	-0.0550645735646335	0.439833579012869	0.503377719244651
GTF2H1	0.109967946557488	0.103002410362776	0.170297110311135	0.0112177192107812	-0.0773347117983793	0.277614113124609	0.503252996822412
RBBP6	0.0307940419305542	0.648894653130315	0.0501664566793433	0.458077556530544	-0.0337656597937702	0.635886723222118	0.502712376462651
LYRM1	-0.0283398473473387	0.675218222353311	0.00873035900027712	0.89731604867879	-0.0404591947959079	0.570453267445136	0.501474332770819
ATPIF1	0.0652551580974016	0.334236351319729	0.0401199446942727	0.552992088418328	0.054565668318566	0.443994775003731	0.501352666992267
SMIM19	0.0846919992821023	0.209786862787676	0.143789021092725	0.0326329309233525	-0.0388911378810647	0.585494078934634	0.500733040780018
PEX5	0.0756441299332141	0.262816535394802	0.0700990630190329	0.299519349198701	0.0237548606530431	0.739104449742502	0.500442425065851
LUC7L3	0.0390134315754454	0.564002232393178	0.0555544000322407	0.411175369917688	0.00383769229533177	0.957097326806981	0.499182669322062
DR1	-0.0811334999988984	0.229643467187042	-0.0461659708604139	0.494746696260736	0.0128921327849074	0.85658128815384	0.498622167133739
LIPA	0.048600263900497	0.472250237340255	0.0952132603781366	0.158354692612699	-0.0521102774599489	0.46479634492325	0.497842398252255
GMNN	-0.0551639283051495	0.414476216912274	0.0123559913622952	0.85507238849052	-0.0332903877871404	0.640650343221147	0.497317457856914
WBP4	-0.056865530298522	0.400205717715862	-0.0331234575354845	0.624305443913673	0.0313389853635444	0.66036177121648	0.497094228466856
COPS5	-0.0509297511968518	0.451257246262466	-0.00499445930854725	0.941147737492799	-0.0535123734229914	0.452852794666182	0.496722634903571
SLC39A9	0.174630157739692	0.00928545576526806	0.153136088264071	0.0227821093962372	0.0348918529961275	0.624658745628935	0.495969267343311
SIMC1	0.113236321084527	0.0931056700131564	0.113685964308496	0.0918055329408402	0.0209680989074936	0.768788177931277	0.495901091031059
CHD1L	0.0046307616411602	0.945426468241847	0.0585977899440978	0.385983668006548	-0.119422527068985	0.0929442603558975	0.495676441444813
MRPL13	-0.129431650341202	0.0546916645577211	-0.0138450232891838	0.837834890559616	-0.0260916427939022	0.714505727547558	0.495471847956705
NEMF	0.0558975622838415	0.408287289132796	0.0708034775627551	0.294677255315766	-0.0313614897669413	0.660133078624887	0.494662194012318
SERPINI1	0.00910396171788907	0.892947583966939	0.0431312304583345	0.523569615695465	-0.0393007816470728	0.581547176897256	0.494599847328701
ARL4C	0.201822732288257	0.00257507976991549	0.154362253371139	0.0217032099408852	0.0594454188804094	0.404260722444469	0.49406619981787
DBR1	0.0462237958052733	0.494205793047641	0.0542325725551382	0.422411972951246	0.10703627055422	0.132389246160404	0.493860486801978
MRPS22	0.0256061778441509	0.705009736417087	0.123999502128034	0.0657624783348266	-0.0741921188479552	0.297666079877359	0.492548273130618
PPP2R2A	-0.0233146696144483	0.730335836135935	-0.00331638482615337	0.960901639632478	0.0315832125369593	0.657881590874654	0.491716205941441
DUT	0.065045635018678	0.335793980771416	0.129327697754838	0.054888029183114	-0.0125859104847563	0.85995250219552	0.491270939920075
CCDC53	-0.0548821336317872	0.416868003087241	-0.0218258502575344	0.74695045146596	-0.0180248775375943	0.800507082382894	0.490154047538531
ZBTB5	0.135274558660917	0.0445541240586374	0.129969092551294	0.0536857044066179	-0.0447914055634888	0.529875922425024	0.489881833885002
TCEAL1	0.0289838931159655	0.66827028590452	0.0875781313630979	0.194612966274635	-0.0791214957862882	0.266629823378904	0.489772682920245
UBE4B	0.108149875078703	0.108856902242863	0.103714070511175	0.1242381075917	-0.0519249925942005	0.466387569836531	0.489586585645342
GRSF1	0.0575580838623877	0.394482631053409	0.0983858598246966	0.144880256509914	-0.0510848556030798	0.473640175980131	0.489458155891653
HIST1H2AC	0.010051852835111	0.881878837373328	-0.0128042042868718	0.849876114221299	0.100913741779545	0.156126978581037	0.489170333139007
ACAD8	-0.00425609752514292	0.949835848296993	-0.030281495365846	0.654357706667238	-0.00246235345909531	0.972464886998934	0.488978899979618
GLO1	0.0219955054822862	0.745051095639116	0.0781139441368819	0.247505377872498	-0.011391748215804	0.873122748854149	0.488965299089883
NIPA2	0.0805687795499332	0.23291283622389	0.0931185451771136	0.167754352713707	0.00307925455031613	0.965570254051445	0.488688879478625
ATP1B3	0.0322120656887212	0.63387860708413	0.0828670702368667	0.219810158119625	-0.11201756372155	0.115208167062066	0.488362784838666
ABCC5	0.178240735478915	0.00790701306739915	0.14352680122	0.0329548116055662	0.0855711735295844	0.229467765466522	0.488279452357913
RARS	-0.046544082209379	0.491215483687405	0.00931898894609363	0.890434765086435	-0.0223701699573596	0.753808635927348	0.487879237586336
HMGN2	0.16576511451289	0.0136100074203566	0.113901677171289	0.0911869656556717	0.0921203522449325	0.195636260771821	0.487205757870515
SSBP2	0.139835203644755	0.0377805219991956	0.10856117871733	0.10751007101494	0.0609561163059086	0.39240141983259	0.487118157468934
NME8	-0.080199633457433	0.235067597493381	-0.0722818960820885	0.284685000212922	0.061739552068466	0.386334597991523	0.486929737571076
LRPPRC	0.00775116782355693	0.908779886430701	0.0482847790434013	0.475133850724718	0.018892709378541	0.791117959309356	0.486853803133997
RNF114	0.132453422944237	0.0492329738417675	0.136023043670471	0.0433772602098698	-0.0469921150154245	0.509835704870878	0.486750952105463
IRF2	0.0742119658086014	0.271986516557596	0.0784308921088663	0.245586370626936	0.019600559436688	0.783481830243937	0.486677601744573
TRIM68	0.209148924833845	0.001770581395861	0.164267065259291	0.0144937508175687	-0.00231956511679848	0.974061033150776	0.485764882804369
PRKRA	0.0934056040814679	0.166442166209445	0.125450081769816	0.0626404256678259	-0.101887828186276	0.152149699756947	0.48409143669729
ACAT1	-0.0344746182311224	0.610228532532392	0.0405428817919116	0.548811559329408	-0.0679415138011285	0.340338060473481	0.483955868990119
HSD17B12	0.129895000093452	0.0538234688215304	0.121269173394011	0.0719841307562318	0.00620296799127405	0.930708691354183	0.483180655161806
FAM21C	0.0505323090661888	0.454801390670288	0.117986881915651	0.0800885372880975	-0.142866259297003	0.044112688531124	0.482825717005246
ZNF813	0.094299047151612	0.162407163640761	0.131748299549897	0.0504643397010852	0.0494412115639183	0.488005438782519	0.482226994038617
ALDH6A1	0.136819579279882	0.0421536055673866	0.108942732866986	0.106272407123277	-0.067649464875748	0.342422587899941	0.481645405617683
PROSC	0.154800190340527	0.0213287214621997	0.139217359107336	0.0386438439948258	0.0321508973875686	0.652131083638313	0.481638571793836
PDXDC1	0.0691046049581881	0.30644442975796	0.0986302053551746	0.143879832331113	-0.0482710118949245	0.49837326122568	0.481089860289621
METTL21A	0.00795369839000048	0.906407140876176	-0.00705680410066735	0.916920709350603	0.0736128381869271	0.301464595244377	0.48045220834501
GOLT1B	0.0738144190844416	0.274570077497837	0.133358111407581	0.0476898739730515	-0.0730003503241919	0.305515545735715	0.479838733845168
ADO	0.197186127696012	0.00324297328510562	0.188487088176682	0.00493240023285928	0.00617087639128242	0.931066287265545	0.479702407903922
PCGF6	-0.0237275554219438	0.725749993186787	0.0144830774204502	0.830471667164993	0.0388282687900499	0.586100911165281	0.479264889553911
IRAK2	0.200694166104496	0.0027250040447929	0.148338238995556	0.0274601471815122	0.00998985141327888	0.888628450721463	0.478535911860225
SOCS2	-0.0521671392044974	0.44032293976151	-0.0281530042440692	0.677239064326552	0.00656896216757149	0.926631426602308	0.478231642849603
DIP2A	0.122688245104641	0.0686932120853397	0.0829526048344617	0.219332872439692	0.0695105917642411	0.329277141504222	0.477783786194929
MAGEH1	0.126122555598045	0.0612349348517662	0.120761862738192	0.0731912909360435	0.0436536115768026	0.540390530951353	0.477188642432975
HEXIM1	0.032875742842846	0.62690127542535	0.0188533810929579	0.780466601001024	-0.00592553922117895	0.933800524457807	0.477031877619576
NCAPD3	0.0758322649402358	0.261627871549743	0.118426143291039	0.0789630591698195	-0.0140714373237159	0.843623041407192	0.476572447383899
CSTF3	0.048008288304464	0.477668917744484	0.0740898379647653	0.272778431202169	-0.0576856382173735	0.418340366138641	0.473988032192325
LRBA	0.1566347572644	0.0198200580188268	0.173430401117456	0.0097884979328806	-0.0248973233089111	0.72704311712872	0.473959532002187
DNAJA1	-0.166511849623859	0.013187411966115	-0.125046937979268	0.06349563673674	-0.0266996036498484	0.708152649965621	0.473467571956461
ANKRD40	0.207120403913183	0.00196654610212759	0.180384784126454	0.00717748807569688	-0.0524766956155217	0.461658389978392	0.473181081996745
SEH1L	0.181976536637225	0.00667533496333667	0.166199929674419	0.0133625130691586	0.0509113334778472	0.475145762170066	0.473152767933606
CD59	0.0839836158856462	0.213637859247226	0.107752674557107	0.110170098067919	0.00817206643813038	0.90879637063791	0.47309383046321
PGRMC1	0.0515530657235176	0.445730295586984	0.0582364121448599	0.388925038410809	0.0553069528866651	0.437820020208331	0.472688445432432
SLC30A7	0.141618451674677	0.0353796376739738	0.129645478029312	0.0542895769491163	0.0121698805111082	0.864536643497764	0.470554179199817
PPAPDC1B	0.243033782381176	0.000265005451177411	0.199197866148272	0.00293598651770499	0.0235270025636801	0.741517765131708	0.470330404692569
ITCH	-0.0635836298601816	0.346791642268662	-0.0351167582530145	0.603587905197585	-0.045852895876677	0.5201603562093	0.468797535617043
KIAA1551	-0.114344012745905	0.0899289565966996	-0.0845083602757739	0.210780356340512	0.0266693661206109	0.708468154978181	0.468459190971757
UGGT1	0.0340502517318298	0.614634674178869	0.0112158677518701	0.86831785928667	0.0619662559012155	0.384589690606455	0.46736798832175
RNMT	0.16656052625137	0.0131602691146695	0.171508650321655	0.0106446091440626	-0.0282307492350193	0.692242362754678	0.466926246353956
HPS5	0.0711333787606312	0.292427552717052	0.0849324158865404	0.208491295992093	0.0220858654638718	0.756838889375554	0.465674314101692
PANK2	0.0145340954079007	0.829883542081328	0.00156970903053241	0.98148827853843	-0.0439392217428339	0.537741439525411	0.465646649712526
RPL6	0.118331961107442	0.0792032909729675	0.137060256706701	0.0417896280402748	0.0133364055972299	0.851694899176657	0.465446107163898
RPS4X	0.204452500965274	0.00225436485728354	0.126617511009401	0.0602171193348441	0.0835802439688278	0.240526571757542	0.465272387443878
MRPL39	0.0661568904082768	0.327585627124922	0.0975204531385659	0.148466087034163	-0.0296831826572102	0.677273400719344	0.465225625327781
IKBIP	-0.1156780487698	0.0862187844530454	-0.0540650967520517	0.423848296436778	0.0641038013145602	0.368373479680374	0.465082780649188
RNF115	0.156747355353263	0.0197305543804999	0.169265834604314	0.0117268227246543	0.0207887806704759	0.770710315018572	0.464949430302473
DDX55	0.0721811515857863	0.285358590131912	0.0996901971902343	0.139600730044513	-0.0743180994023578	0.296844208500923	0.464423205894355
RBM28	-0.0415457526105999	0.538961014881818	0.00732206926651392	0.913809633141855	-0.064795221058458	0.363219859177101	0.463978265110775
PCYT1A	0.00322584320234442	0.961968261275796	0.0133855613046528	0.843145926334265	0.0218626985989332	0.759220113029166	0.463932277534813
DFFA	0.21696355181602	0.00117098371325907	0.203570595093204	0.00235762320466643	-0.015583659157659	0.827068419475182	0.463665530359446
TBC1D5	0.249374705737406	0.000180002229485933	0.231766901113222	0.000514027958128657	-0.00108757422115856	0.987836340565074	0.462854840425509
PDIA6	0.160648145872604	0.0168388208168759	0.134871294040979	0.0451992013461653	-0.064540527940411	0.365113027804317	0.461826462429353
HEXB	-0.151522576612038	0.0242721246982631	-0.0413622965862126	0.540756386040609	-0.0690276933987903	0.33265634636903	0.460826696757695
C8orf76	-0.0203038967160839	0.764056352184641	-0.0204937439013349	0.761916130714375	-0.0102992756787971	0.885202207637908	0.460600774757888
TM7SF3	0.0483537963995497	0.474502195313622	0.127671463414668	0.0580961704484263	-0.0675687966844562	0.342999789815982	0.460098065548112
SLC25A15	0.0784941365785224	0.245204691476069	0.101284723072104	0.133347898753926	-0.0709508553586169	0.319330127372712	0.459990557969297
SMAD3	0.298875463229623	6.13485863918057e-06	0.285576821873704	1.62183492842656e-05	-0.0200459772113829	0.778687298483197	0.459862221014408
TBC1D2B	0.0391584823707889	0.562552979682331	0.0469549219866607	0.487393910391803	-0.0609247528037364	0.392645482007647	0.459628740041971
PSEN1	0.00972431101594843	0.88570114166539	0.00369557812122721	0.956435346460729	0.0563735902183099	0.429021745906432	0.458736409301976
LOC374443	-0.0138788606849995	0.837444042504479	-0.012542335289885	0.852911272811467	0.0585732010274828	0.411203669398258	0.4578551107818
PHYH	-0.014074157136199	0.835188999019281	0.00540093879329651	0.936367700070652	-0.0855933445484593	0.229346670159604	0.45755141870507
FANCD2	0.0605154832288204	0.370601863285846	0.0757670265659739	0.26203963825536	0.0516241113886488	0.468977916020762	0.457197413205007
LARP1	0.175329206624193	0.00900303738488829	0.128504832712288	0.0564630977385034	-0.0367801227578185	0.606026589965837	0.456944807435157
SNRNP200	0.0479357985576029	0.478334769746727	0.0509064836709871	0.451464303090017	-0.055616031341421	0.435260010475111	0.456360986580182
ABHD6	0.0553466068773758	0.412930013009917	0.0585861961338894	0.386077823785134	-0.0390608780895828	0.583857140963063	0.456249392014359
KLF4	-0.0219522830192556	0.745534842226056	-0.0212061108682303	0.753901574723103	0.000706918842330211	0.992093495073356	0.455802740206571
TOR3A	0.180241551935136	0.0072242845203973	0.215692756223698	0.0012536595417313	-0.0497024562545369	0.485706712294291	0.455607710283489
MTF2	-0.0858600763878402	0.203546278048957	-0.0607809803708666	0.368502507993075	0.0379882251329245	0.594236909118995	0.455011369741369
C2orf47	0.159109437982769	0.0179321126311806	0.205959101023612	0.0020874410287245	-0.0911671678644404	0.200320857552227	0.454578465650259
DTX3L	-0.0381312059050377	0.572855102326461	-0.0329794232496365	0.625814235371429	-0.109326325519178	0.124260702381861	0.453580746719446
POLB	-0.121353588570114	0.0717848430259582	-0.0650345265527543	0.335876692294612	-0.0617456410657291	0.386287669256241	0.453467893567911
SMU1	0.0105615189903286	0.875936663861705	0.0648217622257859	0.337463408146883	-0.0991517396566228	0.163519461725406	0.453108200867857
GIMAP8	-0.0540959580478406	0.423583407530403	-0.0183136145722038	0.786598505381173	-0.101749781002825	0.152708656449002	0.452851114331705
GOLGA3	0.235401859496374	0.000416530184146603	0.217514867849258	0.00113669736974266	-0.0361823536159006	0.611898273380204	0.451470686175956
KRIT1	0.0770256489639546	0.25417387235683	0.0560235968366861	0.407229592589967	0.0513057922984118	0.471726964883447	0.451359359489352
MFAP1	-0.0532836442588669	0.430587670397812	-0.0666365380411419	0.324082986874557	-0.027492247907527	0.699899898966923	0.451296239778538
ANAPC10	0.0557748787835232	0.409318422385527	0.121464817614354	0.0715229386564764	0.0389583041067407	0.584846089493349	0.4507090300079
LRRN3	0.117987206742315	0.0800877002575769	0.0655033947881583	0.332396916248935	0.0244564717590434	0.731689561922925	0.450522868042919
RBM5	-0.0523279710073461	0.438912900366988	-0.0409856649343146	0.54445152715592	0.0310089071617666	0.663719675514718	0.450449111496458
TRAF3IP3	0.112792559606236	0.0944031469549869	0.107406173930882	0.111325796065843	-0.0474092332751659	0.506082191739915	0.449997815558774
NIFK	0.0890668005121418	0.187106327644024	0.107587267930973	0.110720605926927	0.0236948135747843	0.739740180589398	0.449466695345991
C6orf203	0.079807096310155	0.237374230761041	0.149634679872035	0.0261213336718109	-0.0914709860236582	0.198818947811066	0.449336549340419
C12orf76	0.0263252629083971	0.697127229804448	0.104626882964766	0.120942576912956	-0.101065538134739	0.155502084324558	0.449127708845663
HNRNPLL	0.0559753332039915	0.407634434712295	0.0851452799078503	0.20734902148931	0.0266400935196143	0.708773639019564	0.448334465016688
XRN2	-0.0802494599284534	0.234775937435427	-0.0283082811499736	0.675559470684909	0.00188582692131033	0.978910140860306	0.448116558673698
FCGR3B	-0.0110097534532048	0.870716442382912	-0.0365417296715227	0.588968252179548	0.013902310484644	0.8454789212472	0.447986621274905
VSIG1	0.110442147391723	0.101517038062717	0.0911069811559579	0.177166697965977	0.00716759946321411	0.919966628158741	0.447712233124534
EZR	0.139504767211376	0.0382401958642016	0.118320646650644	0.0792321905897667	0.0206894118345302	0.771776066231498	0.447556298262647
EIF2AK4	0.0666639512511879	0.32388353567971	0.11855007138167	0.0786478513137457	-0.0633974212445544	0.373684997716732	0.446781351859495
ZNF211	0.0617728594421201	0.360724673254135	0.0724773063753514	0.283381511225779	0.00411549030474013	0.953995044603053	0.446640170801482
SUV420H1	-0.140016451644854	0.03753037445317	-0.0711481690865191	0.292326961749809	0.0477853271800766	0.502710254353066	0.446607310376905
CYP2U1	0.130710672593364	0.0523228827914713	0.147467449733673	0.0283920419526835	0.0217559093650507	0.760360373524819	0.446605815993575
PCYOX1L	0.0888705697145586	0.188083491035439	0.0753695317344056	0.26455812389702	-0.00874433425430451	0.902440269515486	0.446483136305494
CLEC2B	0.0936808865692182	0.165191024976624	0.0582345066468551	0.388940583697506	0.0450367942834245	0.527621832361646	0.44637067416967
RBM45	0.124324362227749	0.065052441590376	0.137280490281912	0.0414588863055225	-0.037888471359955	0.595206439375054	0.446165493962369
IRF4	0.0814603305764823	0.227766207921764	0.0267358906561644	0.692640444296606	0.0783893951850831	0.271094004793015	0.445430065592419
NGRN	0.0523558610811079	0.438668645795809	0.0938352921037485	0.164492346313654	-0.0387009580510218	0.587330640376187	0.445376746999803
ABCB7	-0.049356749909276	0.465374928865348	0.00365551756294751	0.956907134307963	-0.0744343084214781	0.296087421226867	0.445170844353473
ARHGEF7	0.135893433527887	0.0435791622970203	0.116975392479591	0.0827294335655124	0.0163155113264564	0.81908350163149	0.444484545729649
ST6GAL1	0.321884860963512	1.01472253333521e-06	0.248960582352848	0.000184664180746726	0.0575424403931579	0.419498529640496	0.444424254772762
UQCRC2	0.00274322069166304	0.967654869173728	0.0521341273179183	0.440612679320681	-0.0291469063750453	0.682785997763165	0.44336635780469
ZCCHC3	0.176668104457236	0.00848330911703087	0.148288152208409	0.0275130293547702	0.0140339509281675	0.844034316997313	0.443294386746889
KIN	-0.13054371887943	0.0526271653867554	-0.0826237628735712	0.22117186693009	0.0558091641414556	0.433664707204202	0.443177927952714
CWC27	-0.00976054218360164	0.885278204369002	0.0325590663236419	0.630226456365914	-0.0615863816156935	0.387516239496362	0.442424694222529
AP3M1	0.0315804536805282	0.640549002727114	0.0550897316686992	0.415105192075607	0.0134942810069246	0.849959836758417	0.442416391085399
APTX	0.052516266775095	0.437265358258941	0.0761387574214873	0.259699321332034	-0.0189730103645661	0.790250674101329	0.442256305338639
SKP1	0.107956463415764	0.109494801730093	0.144900117473613	0.0312985438122591	-0.0581363697598885	0.41470712989729	0.44061772594636
SLC38A6	0.00189732738268738	0.977625564585435	0.0422077689030907	0.532507041924993	-0.00337675162186207	0.962246237319303	0.440470727416205
IMMP1L	0.0207411177847353	0.759130101798457	0.0620252820708241	0.358761746281115	0.0453052908151351	0.525161049946127	0.440142559257879
ARCN1	0.128375069355378	0.056714859303131	0.105341037999412	0.118411946918253	-0.0297333154363759	0.67675893599931	0.440089135806751
KIAA1191	0.116335274588733	0.0844366259100275	0.123455632446142	0.0669653905988385	0.0447244307416463	0.530491981813601	0.439962855306541
FKBP5	-0.176488320839007	0.00855151152040281	-0.162216644673539	0.015784624603213	0.0771288938709997	0.278898746749763	0.439958446804632
ZZEF1	-0.0149634360371728	0.82493797043623	-0.0386787333155254	0.567353116702801	0.0495337261345578	0.487190725459442	0.439623793820287
DNAJC9	0.0382772015528905	0.571385566930388	0.0542633889667902	0.422147990904196	0.0349553676164146	0.624028050689757	0.437616570054898
NEK3	-0.0488579382754499	0.46990214857664	-0.0124552795634415	0.853920762406375	0.0532972132605794	0.454674356725224	0.437314531997148
CHAMP1	0.105113890295673	0.119212339446288	0.139154305045798	0.0387328791353345	-0.103635780654408	0.145205273024191	0.437204799815099
NUDCD2	0.149750324815499	0.0260046783674007	0.190206205156028	0.0045463529773415	0.00912333813218585	0.898234112657513	0.437068138161652
EIF4H	0.0535977481043532	0.427871394864465	0.0478629340859601	0.479004571107598	-0.047731686823799	0.503190454915227	0.436521568295804
TSPAN2	-0.104378656070346	0.121831952331248	-0.07658702698407	0.256896305581753	0.0192645520759879	0.787104071997822	0.43626526179056
HPS4	0.120842260074664	0.0729988937410883	0.11185070427107	0.097204642113778	-0.0607054437396595	0.39435463541394	0.435994903910931
CDC16	0.13864192949806	0.0394628147225558	0.173867555190135	0.00960247847808435	-0.0832832766042957	0.242207509572132	0.435917783569059
PHACTR4	0.245192208761248	0.00023257808613138	0.202908002496607	0.00243801252455359	-0.0450688794739014	0.527327463530036	0.435462813422204
LRR1	0.0394657633407345	0.559488740273342	0.0245842090136227	0.716266558530389	0.0533326045301955	0.454374450374821	0.435443206182044
ERICH1	-0.00124812803402028	0.98528023012446	0.00378723279302355	0.955355998897758	-0.0124744699961521	0.861179987445481	0.432810849272763
H2AFZ	-0.0644910502442474	0.339939213618818	-0.0170183389661811	0.801366253296671	0.0589858949971417	0.407909866333582	0.432767938831141
TBC1D14	-0.0277711525499638	0.68137623424178	-0.0318056557091496	0.638167319050942	0.0346988539698683	0.626576883249725	0.432686516379493
SGOL2	-0.0747438357500517	0.268555945034306	-0.0605159142044739	0.370598449483642	0.0283884471412362	0.690611195006247	0.432681683490381
SS18L2	0.0401485875856624	0.552708478445059	0.0838182782283602	0.214543932757525	0.009428198786596	0.894852843896429	0.432258404747336
KLF13	0.101498416079178	0.132526536851489	0.0817307621435029	0.226221126353309	0.0115341739483354	0.871550047985469	0.432050654552963
MAU2	-0.025140767986785	0.710128373490946	-0.0575867524310406	0.39424678608209	0.0965537037583708	0.174892769850307	0.431194393111834
UQCRB	-0.091779581482067	0.173977005404857	-0.066326864365679	0.326341606255042	0.0923042072505635	0.194741915836129	0.430793867028185
RPAP2	0.0542612153680555	0.422166607413695	0.13737293833064	0.0413207074164149	-0.096987595987549	0.172953644191489	0.430580883972996
RASA3	0.155842227771407	0.0204600532198877	0.11497789453425	0.0881504162504575	-0.0900874736762868	0.205724755140717	0.429235934527621
TAGAP	0.0705809579426128	0.29620117667851	0.0182750868812518	0.787036699044705	0.0831215594064068	0.243126325640897	0.429006222453085
YWHAZ	0.0897237126880516	0.183862225406776	0.0368913153404461	0.585406588755459	0.11681548815285	0.100355107763857	0.428621185347132
ANXA7	0.0468442462004411	0.488421829426046	0.1094954563711	0.10449944343774	-0.112370817922948	0.114059156571264	0.428235016055549
SRPRB	0.129105854229382	0.0553090405592467	0.142904505022892	0.0337295138967334	-0.0495979114891568	0.486625916985479	0.428224430272348
BCL2A1	-0.0764868681099315	0.257520779235334	-0.059457490442383	0.379040712863536	0.0263581019678459	0.711718830971937	0.426566200793699
LYRM7	0.1080473458535	0.1091946938103	0.111226780905205	0.0990965348143678	-0.0173437986450625	0.807895874674491	0.426221034424107
SNX4	-0.0756457260269793	0.262806435497423	0.00996405034349243	0.88290319907551	-0.0499024468787437	0.483950905585534	0.425824881341084
TOR1B	-0.00476170223842508	0.943885827578729	0.0409842062710073	0.544465862322167	-0.109432903558926	0.12389203130794	0.425817922024207
C17orf80	0.0648139058396855	0.337522089543559	0.160759415160723	0.016762063437081	-0.199771076146079	0.0046702869157143	0.425399302347329
ZWINT	0.00682626502536024	0.919625540242497	0.0263250358939078	0.697129713241476	-0.0252319897413387	0.72352246105344	0.425116288148913
ZNF766	0.0360803195208584	0.593684356190823	0.0492787773707326	0.466081016912436	0.0619032152175862	0.385074425067124	0.42506980585364
TRIP4	-0.139794048843763	0.0378375171863181	-0.0674948236023388	0.317876024258762	0.0380745798030375	0.593398186996392	0.42501228180273
TMEM14B	-0.00781048133612076	0.908084914708124	0.106938387390351	0.112901072237003	-0.0455280763471778	0.523123644816226	0.425001504829732
PPP3CA	0.0782402146949529	0.246739608844264	0.0198784406636249	0.768859168278557	0.0727434247071212	0.307225450725748	0.424969232612588
MAFB	-0.117996213668663	0.0800644935451736	-0.0735530379482463	0.276277772160951	-0.0304073676360864	0.669856400242305	0.424920115858929
PYHIN1	0.133323508837258	0.0477481429711516	0.0939962664852144	0.163766299721491	0.105774353183778	0.137039812328607	0.424816431955102
TRMT5	0.201063055437789	0.00267514955909543	0.140407455172573	0.0369954989023641	0.091033875161819	0.200982370987385	0.42475047756741
TSPAN3	0.240695859535878	0.000304848621270972	0.265359022296733	6.48805655574816e-05	-0.00465170012509604	0.948008970153706	0.423369658148649
SMAD4	0.161112932579166	0.0165202156437529	0.163398923759159	0.0150285643972074	-0.015574593772468	0.827167441054476	0.423290935171973
TPT1	0.127016496383677	0.0594068307180666	0.156729025521171	0.019745100738879	0.0301814192746298	0.672167146685071	0.423224582852874
PREP	-0.00961868179988921	0.886934367363643	-0.00120125308101226	0.985832990002317	-0.0283813393365748	0.69068468485506	0.422565894636439
PPA1	0.0914079269038965	0.175734206472348	0.168977897648502	0.0118725538478725	-0.101927033758196	0.151991237518735	0.422448822973956
PAPOLG	0.128552569688084	0.0563707131712667	0.1323107239838	0.0494801294014571	0.042005851375952	0.555799153570994	0.421688085685621
SF3B6	-0.107011461568633	0.112653850738858	-0.0536153113722937	0.427719806052732	0.0449539841655134	0.528381966231572	0.421655123944743
MRPS25	0.0856297375832538	0.204766142595618	0.0601014147171429	0.373890697219446	0.144288771039225	0.0420249172453976	0.421405397601663
CERK	0.165282887663755	0.0138891831856093	0.145179709488627	0.0309701811352169	-0.049641593678768	0.486241730053191	0.42091957455996
WRB	0.00480412737232368	0.943386699960683	0.0349089552183824	0.605733348757912	0.0692473201128807	0.331116706390829	0.420238742972472
ATPAF1	0.12541476991371	0.0627149546471199	0.176602419156089	0.00850817117100773	-0.0649534683151716	0.362046662068585	0.420226679908518
ZNF430	0.0115411280540928	0.864535211948012	-0.0352910302086353	0.601791270061261	0.083890699940482	0.238778021932982	0.419938729912748
ZNF407	0.17758781983847	0.00814190858468775	0.223884233858706	0.000802137311565024	-0.064269342162852	0.367135497745195	0.419821896049278
TSC1	0.0260626661053719	0.700002069630182	0.0318836790670122	0.637343024980757	-0.0283916738080684	0.690577834428546	0.419389899276084
LDOC1L	0.222690381713694	0.000856935984120685	0.214840076758189	0.00131209826868738	0.0228493591335947	0.748709734582235	0.41932696750833
CDK5RAP1	0.0711564972576703	0.292270330912402	0.0798950702712944	0.236855900996119	-0.0425902684138308	0.550309840016448	0.419276208411963
CCT4	0.182722949007546	0.00645085446197031	0.214212266422683	0.00135670986685233	-0.076748060837481	0.281286321992655	0.419073338732191
TMEM57	0.132745218460669	0.0487307840576001	0.117681742946955	0.0808779591571131	-0.00660689732708831	0.92620892714082	0.41815573310107
GNB1	0.0365845914237003	0.588531032416457	0.0222784590983655	0.7418867477418	0.0193837358538468	0.785818714032417	0.418129556274859
DECR1	0.0362766011244101	0.591676050941349	0.0578552820073455	0.392041816175078	-0.0149503355159369	0.833992716933581	0.417158144131132
CITED2	0.115910540694339	0.0855849324259526	0.108112058718673	0.10898139589846	-0.025620294938758	0.719444799325795	0.415953879046672
EIF3H	0.0856736636504306	0.204533105509624	0.155237183162033	0.0209606243090781	-0.126168430073506	0.0757798664390293	0.415950998434945
RBM41	-0.0100376103215527	0.88204498663139	0.0577002958901225	0.393313541683971	0.0170192418528365	0.811422915510579	0.415897733215039
BRD3	0.0519703749743134	0.442051508768122	0.00696907843487187	0.917949851735845	0.106697792493356	0.133624571719446	0.415147875327287
ARMCX3	0.0702274137043375	0.298633171341612	0.11242164634511	0.0954986369334123	-0.036135347693855	0.612361054436783	0.414599405849712
USP16	-0.0934139136740595	0.166404296365416	-0.0676960634695724	0.316431966440543	0.0253197367317046	0.722600328176217	0.413295433966904
BTN2A2	-0.0496594736887494	0.462639187816108	0.00640034091837446	0.924625159705419	-0.0344489237728283	0.629064563801967	0.412955131922312
EXT2	0.160947387473387	0.0166330865389215	0.185435825402285	0.005690687955975	-0.0645852814002696	0.36477992709181	0.412791964293317
UMPS	0.039307654358556	0.561064415594441	0.0944374191581814	0.161788854280632	0.00469334067774456	0.947544225884077	0.412757036738556
SNRPB2	-0.00335294990070807	0.960470905963396	0.0446493183852742	0.509045199179346	-0.0121856515690567	0.864362782200581	0.412298618113758
LEF1	0.211472803908349	0.00156809809648774	0.158212630931599	0.0185973912569601	-0.000727409714920835	0.99186432351663	0.411362747681943
RRP15	0.0315311245021525	0.641071188843586	0.0212480627147167	0.753430401666535	-0.00126576905673722	0.985843564879031	0.410791521195505
CMC1	0.142593252306667	0.0341227630307542	0.14159895993728	0.0354051644779994	0.0375031402041944	0.598958274042935	0.409149541208112
SEMA4D	0.0222241658793688	0.742493589678742	-0.0423787964150302	0.530846038551404	0.0583772884239083	0.412772760335527	0.408785803906342
FUNDC1	-0.00539158031815003	0.936477727072165	-0.0232786971292675	0.730735832123641	-0.012564311935427	0.860190377927292	0.40840008247967
IDS	0.0205332828540427	0.761470619502656	-0.0222812129750436	0.74185597156906	0.140845848359239	0.0472267468512182	0.407711654757457
SH2D1B	0.151115652963011	0.0246608892895985	0.107722937538213	0.110268910427426	-0.0110283619132516	0.877137592798104	0.407708913917998
TSPYL5	0.136945667573314	0.0419625908478849	0.116856873977277	0.0830434088530817	0.0398964529064229	0.575830039568384	0.407564078481581
RPS7	0.0296086910209759	0.661556852708914	0.0966777289486567	0.152022235142152	0.0723367361520782	0.309944896569889	0.407550703044418
GAPVD1	0.190862238839442	0.00440635047997149	0.185447277668741	0.00568765673207651	-0.0549751008056535	0.44057820177602	0.406741598764675
AFF3	0.292782141532835	9.63558214489814e-06	0.233353004000768	0.000469141731977035	0.131416655406675	0.0642827318860839	0.406647868882073
RPS25	0.160502167882107	0.0169399860273841	0.135882532211689	0.0435961798630555	0.0619157115906451	0.38497830811191	0.406492010689942
SAP30L	-0.0169190699953969	0.802501028971565	0.00549361760201519	0.935278146654358	-0.0345114101769112	0.628442212013587	0.405724097120217
DUSP10	0.114301904278034	0.0900481129784415	0.113830653729694	0.0913902603515617	-0.0154686544234643	0.828324822706598	0.405403971501828
PRKCQ	0.193169415515646	0.00394427481331424	0.167786063322428	0.0124928669593525	-0.052917627850915	0.457897921961435	0.404594635089154
EIF5B	0.0365227191685802	0.589162220216742	0.0840713380499262	0.213158244400746	-0.0780396311288595	0.273244624571327	0.40388337337949
RPS6KA3	-0.0901979581352302	0.181546051794086	-0.0409358844037896	0.544940855802065	-0.0113483242896016	0.873602346089162	0.403094232631507
FAM103A1	-0.039419206432436	0.559952493430737	-0.0454692584888323	0.501288477496666	0.064525901410897	0.365221934157467	0.403090603425625
NDRG3	0.197757023843208	0.00315303070585528	0.171488074636164	0.0106541222943671	0.00757276373538027	0.915458954619983	0.402927312368215
CDCA7	-0.0453428920560307	0.502479851011453	-0.0386933743305022	0.567206338019408	0.0384400023002584	0.589854980455319	0.402389747729184
VDAC3	-0.00936451482547453	0.889902886703132	0.0289696197592058	0.668423963526199	-0.0626816511473499	0.379114833966618	0.402132167304085
OGFOD1	0.195832554138661	0.00346557155743685	0.185176665807571	0.00575967119584754	-0.0735950247983546	0.30158190827168	0.402090203453359
REXO2	0.0384801537973685	0.569345692633661	0.102236196935711	0.129720650548032	-0.119505633505027	0.0927153910024323	0.401613081461536
TCTN3	0.152050031376371	0.0237760680106611	0.114624393531527	0.0891387600073797	-0.0287932556849113	0.686430545473609	0.401552892866424
RFC5	0.0331024717530956	0.62452517754503	0.0561585435365202	0.406098905149847	0.0425470229410322	0.550715126837464	0.401495025634575
YPEL1	0.186701728183755	0.00536425191935554	0.139162158974241	0.0387217796096812	0.0541183882213782	0.447744271598595	0.401105353385225
MAP3K4	0.0604564091616943	0.371069978493665	0.0633403660405176	0.348643401644403	-0.0620950724723923	0.383600342290443	0.399547099893405
KANK1	0.096166918519782	0.154208898622122	0.0677447148660675	0.316083496332879	0.0171473977281071	0.810029755103461	0.399527616003404
RRN3P1	0.159950063045596	0.0173274098251639	0.160859382642454	0.0166933627673051	-0.0707109287259815	0.320973464818744	0.399262926074743
PAK1IP1	0.0236153245551043	0.726995561663404	0.0481012870094637	0.476815419270777	0.0353374146162361	0.620240135527273	0.398690675097943
PPP3R1	-0.0913011760997346	0.176241351544365	-0.0426880838346143	0.527848912795167	-0.033540788040177	0.63813875081201	0.39847224528509
LCP1	0.0842887997082024	0.211972617662847	0.0543696339262433	0.421238603300539	0.0237774353897347	0.738865492066088	0.398082892470714
ALG5	-0.030804548688515	0.648782860006866	-0.0020625142776708	0.975678155845098	-0.0149403657315943	0.834101822952446	0.397361988025487
NFE2L1	-0.0320256240798879	0.635844559807964	-0.0229242316476698	0.734681184077179	-0.0309982325876909	0.663828380970886	0.396348949880748
PDGFD	-0.0099109387745701	0.883522928144823	-0.0240286059439752	0.722412417291095	0.0493977733945261	0.488388220861415	0.396064020606265
TRIM69	-0.0745366619320429	0.26988869470259	-0.0557290064003635	0.409704366553773	-0.00288987329385764	0.967686575948905	0.395537840381827
CLOCK	0.053251168084205	0.430869080320338	0.0640958906286989	0.342912615487823	-0.0682407795250337	0.338210411909881	0.394470649307953
NUSAP1	-0.0320040686311986	0.636072018224579	-0.0145531054874906	0.829664421899158	-0.0126375856119173	0.859383429142058	0.394240033097089
ATP5C1	-0.0970985662361836	0.1502384074855	-0.019187075208369	0.776682484417468	0.0310320271590064	0.663484255087416	0.392758174880543
ALAD	-0.0225721634383715	0.738606749728179	0.00498372490319428	0.941273999136057	-0.00553566884157179	0.93814713938314	0.392235098050639
CDK2	0.0569134194811985	0.399808385637158	0.0661911400405192	0.327334712200993	-0.0976992530519093	0.169807757172437	0.391996534303602
RAB3IP	-0.111023460620837	0.0997193193699151	-0.027894905485228	0.680034383774725	0.0130348243722434	0.855011273133125	0.391963000088442
MEST	0.0234458095491337	0.728878243311075	-0.0146844959451339	0.828150306947844	-0.0211282582329368	0.767072599112842	0.391898272402926
TMEM70	-0.0125460044923313	0.852868730344745	0.0689374209658458	0.307618908422633	-0.0335657578382607	0.637888521185442	0.391647663995526
NKAP	-0.111636677859087	0.0978503658563694	-0.037011237191564	0.584187088562206	-0.0705753789671705	0.32190430978272	0.391470027331746
TMEM5	0.146724028349804	0.0292089146328936	0.161492144023579	0.0162641791255871	-0.00927836548212698	0.896514441155222	0.391274864525489
KDM5B	-0.033094588043061	0.624607733251167	-0.0158718680977462	0.814496694859533	-0.0133424777527502	0.851628152509123	0.391081108968791
MRPS28	-0.105890226388361	0.116494083834964	-0.010846011117665	0.872622779808714	-0.00180381727002219	0.979827084984385	0.390853772017224
CDCA4	0.206263473050764	0.00205511704913464	0.208605769374406	0.00182122547158269	-0.041004400087096	0.565266802198578	0.390644041370174
EAF2	-0.0105559694806086	0.876001328566134	0.0275695806248072	0.68356401764936	0.0810210091284786	0.255282046269517	0.390401937937916
KBTBD3	-0.0558161231406375	0.408971599256583	0.00139066676487799	0.983599425904249	-0.00227810453282371	0.974524516011297	0.390184313272109
HAUS1	0.00365072427127573	0.956963585271632	0.0778666973719021	0.249009590095493	0.0133256085948558	0.851813585157977	0.39009316668843
CREB3L2	0.0927841023183892	0.169292851339588	0.0633094806993845	0.348878950877659	0.00912673300339159	0.898196449268622	0.389910467317851
PRKDC	0.00764461702186084	0.910028507542151	0.0423562357767404	0.531064995795423	0.00799791501894002	0.910731816282446	0.389321583675187
NR2C2	0.0547193315370451	0.418253493438046	0.0415017653847422	0.539391220212246	0.119094388210112	0.0938523314427736	0.388711785476337
MPLKIP	0.0306366789200907	0.650569952662319	0.0789973946326522	0.242182265744004	-0.0291392666864056	0.682864651449122	0.388280622199279
IGF2R	0.00476976669572144	0.943790948324332	-0.0216861539869812	0.748515552412585	0.0993199627319675	0.162802575151302	0.388048769793002
RWDD1	-0.0700838230640423	0.299624686749919	0.00695631120320801	0.91809964029777	-0.00975273934521976	0.891255385126357	0.387581491271661
AGO3	0.000441163290861286	0.994796894146578	-0.0150582547917216	0.823846676313561	0.0405564430344248	0.569526511029634	0.387362565759608
PSMC2	-0.163028661798644	0.0152618635994188	-0.0806684527222718	0.23233342221126	-0.0512886602919942	0.471875168887904	0.387225640790742
MAST4	0.200527957888701	0.00274774094431818	0.19437855140976	0.00371999087452297	0.029833657777137	0.675729668347089	0.387034563062556
NMT2	0.330208290599979	5.09612676065894e-07	0.285813452133516	1.59469645336788e-05	0.00740015488391945	0.917379000882577	0.386963959998006
UXS1	0.294054064223535	8.77643549512536e-06	0.281962490292358	2.09472384921253e-05	-0.128056207097598	0.0714662387482987	0.386605314630189
ANKH	0.304801597227151	3.91558781197868e-06	0.282133312513967	2.06970987611193e-05	-0.00516427612710121	0.942289452747609	0.386253929750989
KIAA1429	-0.054268985910161	0.422100056220208	-0.0187774616580417	0.781328258317616	-0.0476813906693544	0.503640935777172	0.386139171697282
MAPRE1	0.163176397141154	0.0151683996993401	0.149404909955035	0.0263544444798222	-0.0306870566561065	0.667000345639356	0.385305584417154
MPHOSPH8	0.0463669190372604	0.492868349052963	0.0577565243094705	0.392851877546719	0.0364181345620804	0.609579292482549	0.385011314547342
BRD8	-0.0174291312653069	0.796674802267907	-0.017900805916805	0.791297039592597	-0.00219637300733154	0.975438207716701	0.384898363726487
RAD1	0.0816093179987539	0.226914063054636	0.118150421672098	0.0796680115039428	0.0436343246077114	0.540569654621824	0.384889033973658
TIMM9	0.216785685764368	0.00118224607702389	0.21931549816265	0.00103103503489223	-0.046849944820873	0.511118344310429	0.384660436950461
BPTF	0.00233061327586872	0.972517815133256	-0.0155178221532066	0.81856222196835	-0.039703580994283	0.57767830170096	0.383635784432354
NUP88	0.0769951051625915	0.254362802846761	0.127190031595846	0.0590572174771511	-0.0687762788925877	0.334424449422762	0.383312593270001
NFX1	0.137623207549942	0.0409485812024607	0.115289040580065	0.0872877702974735	0.065654845327989	0.356875278780592	0.382635820050122
INO80	0.0699003339834789	0.300894877341758	0.0921271623240294	0.172345452986662	-0.00176800514542159	0.980227506190599	0.380689458839793
SSX2IP	-0.00352616496600472	0.958430604107017	0.00581605122985546	0.93148849355429	0.0741524090480048	0.297925450986104	0.380525567504845
SLAMF1	0.298615604781458	6.25543919269744e-06	0.248204743609449	0.000193464844966859	-0.067052180853235	0.346710926787897	0.3803218247106
TFDP2	0.121611852126934	0.0711779192873319	0.116364224018595	0.084358811396494	-0.0828821416155939	0.244491066458738	0.379314084606469
AKT3	0.187731640369017	0.00511116853604891	0.151441639424293	0.0243490269593792	0.0848566397975461	0.233394655059775	0.377939295096108
DPH5	0.146648623327043	0.0292928807300568	0.188382928720402	0.00495670988711977	-0.0545854225418182	0.443829588914448	0.376269292966934
SHFM1	-0.211094026012933	0.00159958631154966	-0.171868788546577	0.0104793100592423	-0.0129008395409829	0.85648547276761	0.376267444481752
CYB5B	0.169988903940259	0.0113677874171905	0.117830541263486	0.0804922242676059	0.0522698517327825	0.463428327627358	0.376175701225257
IST1	0.0515042116936059	0.446162097700851	-0.00701658119686506	0.917392562122853	0.0830109574288933	0.243756122576001	0.376095237537809
CSNK2A2	0.0863092281249329	0.201182717964537	0.0599098634647263	0.375418185222775	0.040296893758328	0.572001550355632	0.375568036371972
EPC1	0.0520439850000547	0.441404395359423	0.0699524441624153	0.300533786518757	-0.0204605671496517	0.774232095483384	0.375456991908529
LOC643733	0.139989425252867	0.0375675856138546	0.12356715190918	0.0667172803648673	-0.0221703710226015	0.755937798759548	0.374749333909172
POLD3	-0.0906307735240461	0.179451051137727	-0.058054579455268	0.390410143546733	-0.0444294111205839	0.533209971309131	0.374354601441717
PHF5A	-0.107013382290443	0.112647358354037	-0.0789791932963675	0.242291122137769	0.0690484101902288	0.332510920653211	0.373026420827474
CASP2	0.171131109828531	0.0108203639515837	0.119132991442195	0.0771788232142164	-0.0322966517993521	0.650657915432515	0.372406091597647
SNX29	0.102715279920067	0.127923304935736	0.0729498316307862	0.280246134957672	0.0281660986956626	0.692911493736113	0.371506402510421
PDK3	-0.104632601081571	0.120922149005182	-0.0913229673037778	0.176137739327905	0.0173864728548725	0.80743240967815	0.371059739864153
PDCD7	0.275546231528224	3.27062999378634e-05	0.244046999295232	0.000249291893543288	-0.0529311976460538	0.457782463848193	0.370940162253634
PUS3	-0.0132205626580478	0.845054930290069	0.0366245190802199	0.588123876475566	-0.0922396272429247	0.195055719309053	0.370922502242708
ZNF32	0.0822467867103358	0.223293516216893	0.13295015776708	0.0483806360023458	0.0240602293767196	0.735874193622141	0.370628447482128
STRBP	0.275283200883383	3.33013710011139e-05	0.233226522970446	0.000472583254753038	0.0698584902673251	0.32685636109379	0.370347117089818
ADCY9	0.107885006771586	0.109731217086856	0.103577946306392	0.124735462812162	-0.00876163488571333	0.902248208280286	0.370230758430001
SLC35A2	0.0687248112998316	0.309116774039053	0.038616033402402	0.567981898353024	0.0729020246921427	0.30616918636947	0.369923281860573
DTWD1	0.0518504819688907	0.443106654160368	0.0855517316835863	0.205180452917684	-0.0803175656700501	0.259444966264478	0.369171037609303
SDHC	0.125659631392261	0.0621996467657665	0.123732535738306	0.0663507164502392	-0.00488722358964717	0.945380562081658	0.368130167886682
SAP130	0.000188335048165827	0.997778752556307	-0.00293783363453112	0.965361585808793	6.70359409919371e-05	0.999250227187579	0.367896643903018
ENOSF1	0.200964170867368	0.00268843170747014	0.19362473037446	0.00385842466132419	-0.0196457754991644	0.782994743402821	0.367713012799197
ZNF586	0.0178945127182129	0.79136872673909	0.0270051606425126	0.689704016963131	0.0169175256428432	0.812529077074685	0.366889224007072
ARHGAP25	-0.0329458116916369	0.626166548343174	-0.0194668060259492	0.773514361845235	-0.00168875636798251	0.981113617128147	0.366838655637228
MCM3	0.172402208250129	0.010238643947996	0.178872415538404	0.00768551424322278	-0.110186288600636	0.121310058134125	0.365860313762309
EBAG9	0.115698954146828	0.0861616356374717	0.136995409018211	0.0418874364934397	-0.0523690177476167	0.462579308392958	0.365594552383198
SAAL1	0.134759683747152	0.0453791127698394	0.147628899619879	0.0282172472759358	-0.0538841625220483	0.449714860405449	0.365580696412533
RCC2	0.157653484001328	0.0190229511248545	0.138278458486367	0.0399876219898964	-0.0347109571078979	0.626456521294772	0.365340119272063
METTL8	0.186730328695739	0.00535707481925711	0.221555765568075	0.00091219106508874	0.0746511194789303	0.294678912335712	0.364584174781707
RAB27B	-0.0115391904372465	0.864557736620699	0.0272439654634021	0.687103691954624	0.117670343049896	0.0978752377309314	0.363750854537242
ZNF717	0.0218828382780086	0.746312277643357	-0.0119412824511727	0.859885811159089	0.107234080539461	0.131671384407181	0.363669288172553
NDUFS4	-0.0940344952755604	0.163594228470794	-0.0236490492998925	0.726621199846623	-0.0174374045068837	0.806879352199709	0.363147903482065
PPP1R12A	-0.165616636343995	0.0136954367025787	-0.112230649862403	0.0960666740527528	-0.0190736102990585	0.789164515308429	0.362483293164789
CSTF1	0.0379172412634836	0.575011999825491	0.0777622623632209	0.249646859968995	-0.0546541058830346	0.443255525520587	0.361774204638625
LETMD1	0.103030443163091	0.126751454561767	0.0945172297167546	0.161433027693704	0.0919994025892186	0.196226235659511	0.360985541410239
C12orf65	0.160335506001961	0.0170561327999968	0.143148420571582	0.0334240374452411	0.00605838992220241	0.932319829799245	0.360770367431825
SPATA5L1	0.0785603395035459	0.244805601059933	0.071571938744871	0.289454652204425	0.00856325449660287	0.904450846335098	0.360446220080883
AUTS2	0.166783171835453	0.0130367428757399	0.0934367977194548	0.166300038683059	0.0388049777460965	0.586325797119062	0.360046393373443
TTC39C	0.284624549501989	1.73553173600235e-05	0.256126023686646	0.00011791585189956	-0.0342688985747346	0.630859039150617	0.360001180752507
TXNDC12	-0.0263785822115004	0.696544029787683	-0.00254082959296956	0.970040090472382	0.0523919469906334	0.462383120135416	0.359613090893287
PAN2	0.0854515346998413	0.20571351353147	0.098056201573517	0.146238352473954	-0.10789734902086	0.129286188784018	0.359543476366209
CHMP1B	-0.106825103739303	0.113285167906967	-0.0709608406539253	0.293602712770993	0.0663442146395498	0.351837672123809	0.359187529157818
UBE2W	-0.0890514982908333	0.187182393444127	-0.0440179660081595	0.515060138196454	0.0772861960227379	0.277916568471012	0.359160408139468
LYSMD2	-0.0277955826866909	0.681111259299005	0.0198490879713453	0.769190847409911	-0.0389941754372009	0.584500154672581	0.358978600024759
BHLHE40	-0.0367824819993195	0.586514343829951	-0.0997999849310399	0.139163145182605	0.0109430523391562	0.878080587383331	0.358675641267119
PNRC1	0.140361936788159	0.0370574326058913	0.107027547422515	0.112599486708182	0.0483086806451576	0.498037719719903	0.358038803221058
TXNDC15	0.0754780923898534	0.263868655961385	0.098169489266677	0.145770553317792	-0.162395262981668	0.0219247578694061	0.357976289423827
DGKE	0.0952778572177793	0.158071254017259	0.104875439955053	0.120057082225224	0.00669373081207415	0.925241904853089	0.357949398017091
SET	0.159921308816178	0.0173477970216803	0.161636613192743	0.0161675510957822	-0.0232172561843164	0.744802430507123	0.357926986934384
MED6	0.00300339881604549	0.964589040822854	0.00971583844315271	0.885800049220907	0.000611995595800008	0.993155132397771	0.357908863722916
TXNL1	0.0777911590570337	0.249470417137189	0.147015311815692	0.0288864896108374	-0.0917722870890316	0.197337565161338	0.356331477288585
KCTD5	-0.0315556909886706	0.640811112205166	-0.00428630676374392	0.949480260799086	0.00636764787953765	0.928873887325489	0.356165702496795
ZNF202	0.162743493837118	0.01544369840915	0.144694291594307	0.0315421646105861	-0.00143729089081979	0.983925496863095	0.355695563573189
CAMK2G	-0.0370209366834105	0.584088504576969	-0.0285458671117645	0.672992663906884	-0.00374686117847983	0.958111816647904	0.35534016241686
VIMP	-0.102307052699733	0.129453605200692	-0.0381045483909547	0.573123618691541	-0.0399688558476575	0.575136929278109	0.355200405109128
IL18RAP	-0.0999427662386506	0.138595626666427	-0.0734579466048064	0.276900817779467	-0.0105821596669629	0.882071705160918	0.354760301681659
TRIM5	-0.0240338060588461	0.722354812430281	0.000794532761485715	0.990629381767708	-0.143007513904639	0.0439015621117562	0.354675912359591
COQ5	-0.0274302590913698	0.685077704505255	0.0181047865267332	0.788974406137263	0.0464342448444482	0.514878304361654	0.35457912144359
WDR61	-0.0772119053813103	0.253023871232479	0.00938754802846328	0.889633808759305	-0.109906530677195	0.122263914922008	0.354342646386215
ATP9B	-0.0136820966285617	0.839717374051497	0.00153375117463318	0.981912259809159	0.0847823045528114	0.233805881029985	0.354118890027079
FCRL3	0.282244325886833	2.05360558064313e-05	0.238635036003109	0.000344519515050187	0.105225162287945	0.13910238981875	0.354052062530338
KIAA0586	0.0191042233861833	0.777621543163158	0.0724095068473118	0.283833313972925	-0.0901736478808245	0.205289629517875	0.353943309601167
AKIRIN1	0.0734418889276423	0.277006122661079	0.0631229381669411	0.350303764243591	0.0534099348262751	0.453719537016375	0.353676808532574
TMCC3	-0.028892090091133	0.669258946789505	-0.0414700833123281	0.539701184060428	0.119444232125297	0.0928844427651007	0.352732410339028
MED30	-0.0667750396650663	0.323076099209848	-0.0417021109050965	0.537433178220682	0.0493668421810121	0.488660888119265	0.351759332151355
PRPSAP1	0.0901308560710666	0.181872460085152	0.118644809140851	0.0784075747083883	-0.0579150079195176	0.41648915462802	0.351728136745057
BAZ1A	-0.137489783614235	0.0411466172296016	-0.088134387047256	0.191782766238599	-0.0359905340239661	0.613787733197004	0.351380296179669
MRPL35	-0.141707796255575	0.0352628295721374	-0.0644111905065252	0.340538795672612	-0.0418852997348834	0.556934762152113	0.348833165421643
PRPS1	0.202540991365032	0.0024836048473701	0.235111370835191	0.000423640864062567	-0.048345489401029	0.497709954043863	0.348307680126603
MYO19	0.0886873683364866	0.188999142900529	0.103133832478222	0.126368842151695	0.0185605844080266	0.794707767144394	0.348018977855043
WBP1L	-0.0333014724595778	0.622442857738832	-0.0331404937310434	0.624127089206193	0.0638343959368115	0.370393707561085	0.347982318772806
VPS45	0.0528097295375087	0.43470469293783	0.0620617944354344	0.358478366490906	-0.0438592538572564	0.538482504893844	0.346949414957002
ZBTB40	0.109953738037201	0.10304718014199	0.119514975072696	0.0762282796600402	-0.0608151479784176	0.393499113626077	0.346926006601711
ZNF329	0.142117290383562	0.0347316352668186	0.149531715619439	0.0262255752568457	0.0658601042174448	0.355370644844488	0.346753283398529
PDIA3	0.0726607559012786	0.282161466191375	0.03388861013115	0.616316628149967	-0.0243701396125661	0.732600627796442	0.346558519807906
BEX4	0.0785252689241655	0.245016960248145	0.10861317424216	0.107340746702307	-0.0470540328305551	0.509277614067742	0.346326689280951
RPA1	0.0968041667442112	0.151484620994658	0.0976622799771563	0.147873856763931	0.0112556585695055	0.874625950143129	0.34622555231977
NT5C3A	-0.0858073326414151	0.203825141829991	-0.0703709273290591	0.297644364004444	0.0151381161651038	0.83193830241484	0.346020246335902
SUMO4	0.117955673310107	0.0801689902010033	0.0951968792714018	0.158426630490719	0.0714054937222443	0.316231170675788	0.345802220402387
TMEM260	0.0795404576731383	0.238950086705441	0.0925907395155435	0.170187137281462	0.0360681972747492	0.613022427638768	0.345766246523867
OLA1	0.0058817358323046	0.930716670236204	0.0299447607145434	0.657956899495595	0.0441515004253395	0.535776713488287	0.345581992314934
UBE2B	-0.0758952020767722	0.261231050753769	-0.0130085199734763	0.847509550970708	0.0102906356483151	0.885297849766463	0.344961132087667
TCEAL8	0.0613395426243677	0.364109866975522	0.088366729982656	0.190609561317861	-0.00870110195313531	0.902920233345037	0.344671327603955
ETFA	-0.172502062173006	0.010194139212978	-0.0760184600012427	0.260455103085709	-0.123311027425489	0.0827078290668731	0.341595212933811
CX3CR1	0.07944002756187	0.239545532950632	0.089531812673182	0.184805599368921	-0.0285642599487929	0.68879433318572	0.34080574671856
LRRC47	0.295528819258631	7.87131680606483e-06	0.227325819731769	0.000661724206786335	-0.0254878631289975	0.720834605900202	0.340455112746519
RPL30	0.0951960151363445	0.158430426035113	0.182265652265272	0.00658757007558208	0.00757104261730241	0.915478097395915	0.339748214737238
LIMS1	-0.0463656444591133	0.492880251099345	-0.00452435295507643	0.946678617218275	-0.00688043954709969	0.92316299351167	0.339418111445889
FBXL14	0.243261656567925	0.000261393114977465	0.190505387622713	0.00448201627447603	0.0627968618550689	0.378237606836545	0.339280165260696
BAZ1B	0.0937726282586528	0.16477563066021	0.0886483796254254	0.189194431424906	-0.0476196475800379	0.504194230626377	0.33898868470174
SYTL2	0.0769862142817537	0.254417816145663	0.0261097991990768	0.699485753174879	0.0602513343989283	0.397907842029774	0.338892473669565
LAMTOR5	-0.107871893957612	0.109774644502067	-0.0235222237554045	0.728029363687529	-0.0236071738332361	0.740668357365197	0.338753215275494
SNAPC1	-0.0716722293669542	0.288777654562436	-0.0328882580675182	0.626770016440268	0.0519737203219756	0.465968805935148	0.337448901608026
MCMBP	-0.128070160877589	0.0573100829253324	-0.0269408606892118	0.690404797424738	-0.124373639546737	0.0800742214559819	0.337332780336982
TMEM87A	0.11344440525567	0.0925021848583767	0.0858828711322195	0.203425844356724	0.0251646692061515	0.724230202553693	0.336681578499058
RFTN1	0.190867237988732	0.00440529868974311	0.173599216801618	0.00971628817214079	-0.0766665732742754	0.28179897859418	0.335789719779863
ASH2L	-0.017219714344016	0.799065546744837	0.0726751883860029	0.28206563218523	-0.127664082320559	0.0723454281681232	0.335592271318822
UIMC1	-0.0721947956347061	0.28526730176612	-0.0155936569592742	0.817690995314628	-0.0240704508236595	0.735766148701803	0.335492040418716
TMEM131	0.16112037823723	0.0165151548314526	0.142316009489294	0.0344763132743622	0.013960975599618	0.844835074302953	0.334692369397572
STX18	0.0529349456021937	0.433614719172707	0.0884764334804054	0.190057445987559	-0.118688748022698	0.0949846183784871	0.334633355096086
TIFA	0.0761813332037942	0.259432195977169	0.0861803567918126	0.201858831023101	-0.0712510437275347	0.317281745548351	0.334293990342418
MMD	0.0637621402026753	0.345436758817863	0.0766474496033481	0.256520086023298	0.0862374100822115	0.225848544644833	0.333684680008981
RPL31	0.0877331603840822	0.193821145447217	0.125721125737903	0.0620707807056677	0.047678473571278	0.503667069441579	0.333647111820721
MRPS23	-0.0859206518034059	0.203226347539289	0.0244605195460342	0.717633199648266	-0.0860464856218668	0.226881551773595	0.333567173789125
GNL2	-0.0875639161952916	0.194685688969012	-0.0276134800597594	0.683087324639196	-0.0481946936527243	0.49905344594584	0.333548897771664
FNBP1	0.110740933234248	0.100589863737252	0.0795564649075488	0.238855276336325	-0.027251680495497	0.702400945830686	0.33311526429697
NCOA5	0.265859471454705	6.27736138957809e-05	0.221573015588422	0.000911327005200348	-0.038977537986603	0.584660590655662	0.332205704660783
BAG3	0.200452028329222	0.00275818509292889	0.174663031176818	0.00927200089236896	-0.0320306119551765	0.653347847524112	0.331642692476488
SRD5A1	0.0523858838685937	0.43840580015384	0.106450294904553	0.114563272676075	-0.0288859429671252	0.685474652448478	0.331263520191661
MCOLN2	0.0430209141168061	0.524633243703658	0.0641544034796601	0.342471293916249	-0.0441739759911421	0.535568903181194	0.33121410654911
FAM129A	-0.0179723538988833	0.790482144903195	-0.014991488724104	0.824615069541206	0.0501402000199027	0.481868017959121	0.329823383404971
AMZ2	0.122090202275543	0.0700648252390665	0.135239658909703	0.0446096444107811	-0.0485942884254303	0.495497500304512	0.32947312153777
C4orf27	-0.0242483978642841	0.719979014118504	0.0388171699520495	0.565965988499558	-0.0604763551234888	0.396144766303598	0.329217902164917
SUGP2	0.00427296968760041	0.949637247888718	0.0138329510449562	0.837974343928012	-0.0446431437764313	0.53124017411771	0.329163156942854
GLYR1	0.0954873573716594	0.157154632853378	0.0977994976534571	0.147302581080949	0.00443202446766337	0.950461025734802	0.328918289660058
PREX1	-0.0810910192705888	0.229888269703148	-0.104604013014948	0.121024306363035	0.0206387374284849	0.772319724384749	0.32884835589112
SOCS7	0.0630666301685964	0.350734564370884	0.050725228154162	0.453079115286652	0.0147949380586382	0.835693694560689	0.328759065442755
CLCN5	-0.0479355797821793	0.478336780062795	0.0574063723493466	0.395732112214104	-0.108258130048641	0.12800283443222	0.327804935735944
ZNF337	0.103554080718983	0.124822818845581	0.133701059306679	0.0471155700647784	-0.127559842411902	0.0725806189724002	0.327672239536897
SRP14	-0.125257054068536	0.063048718154104	-0.074411422250008	0.270696543367747	0.0160752322727145	0.821703071398007	0.327449104000683
CD96	0.226600755077946	0.000689266776166122	0.217954157695378	0.00111004036213609	-0.0759581152845746	0.286282547192506	0.32742615445362
GALNT11	0.0310332451810799	0.646351453669675	0.00561052821533558	0.933903890513464	-0.029591921386077	0.678210311262557	0.327389063612509
ASNS	0.15591704238201	0.0203988821180859	0.138620989357902	0.0394928912720575	0.0194387743072464	0.785225337630738	0.327306941870849
LSM5	-0.0138991455840791	0.837209755346374	0.0022309174367007	0.973692978450041	-0.015407904290963	0.828988681688866	0.327116929186654
MCTP1	0.00438550709539949	0.948312662241202	0.0402494710752553	0.551710136851342	0.00597389234517787	0.933261575526299	0.327108043997151
RPS12	0.113640675369845	0.0919358255443006	0.167832556850166	0.0124681444137948	-0.0448110597287442	0.529695204581581	0.326970784785209
METTL5	0.106746034036279	0.113553864245629	0.100741313513228	0.135454200131277	0.0278515817994406	0.696170117752908	0.326533718688439
LARS	0.0910796786541079	0.17729708309585	0.0956335044545167	0.1565175719866	-0.0209330749503692	0.769163494180865	0.325618204639412
UBTF	0.181093902845114	0.00694976418423129	0.134057294736769	0.0465251438614438	0.0152618323750552	0.830585406427412	0.325602154288658
CCDC50	0.190552446217012	0.00447197161876268	0.115946082270157	0.0854883644678877	0.0944822960045906	0.184372489810217	0.325285168469971
RHOA	0.112191142687187	0.0961845057298026	0.0724823051997166	0.283348219202237	0.0536380693937892	0.451790538475227	0.324627332261578
DNMBP	0.0569883708991442	0.399186993851446	0.0571698913968182	0.397684474717686	0.0878487912472954	0.217262641329017	0.324483653359069
ZNF706	0.174924770971929	0.00916548757825075	0.190114387082413	0.00456626363138304	-0.0625419939448667	0.380179863395575	0.324099451583301
EIF2S1	0.119808475643715	0.075504381891274	0.196433020409634	0.00336517270452008	-0.147198118694862	0.0380125948767401	0.323715034168052
NUP43	0.0739733763062112	0.273535062370777	0.106506794668562	0.114369889320911	-0.0286233630994651	0.688183956371416	0.323588242575423
SERPINB9	-0.00269569820341346	0.968214906574631	-0.0323171349572176	0.6327718218501	-0.0149322213403728	0.834190954825857	0.323434342121226
PPP2R2B	0.10893384432885	0.106301111075259	0.111035005374543	0.0996838741377368	-0.0203406096552877	0.775520413074839	0.322736085698852
NFS1	0.138352668941575	0.0398799961332532	0.173196860571932	0.00988917620830577	-0.0686667114738521	0.335196872961305	0.32254571361419
ABLIM1	0.264950756506088	6.66484611215689e-05	0.189124003216132	0.00478606694694132	-0.0357092778587089	0.616562765710235	0.322114132871823
ZNF585A	0.0506965221329706	0.453335155024223	0.106020921765149	0.11604126186986	6.75323872734398e-05	0.999244674616686	0.321907912072992
CEP57	-0.037687891469303	0.577328215306142	0.038217089473912	0.571990415997581	-0.054285850622728	0.446338366815878	0.321743911831037
ZNF266	0.146291868053975	0.0296929418395212	0.137369586064475	0.0413257111550659	0.0367497582762249	0.606324246113639	0.32168354615331
DUSP28	0.173386693387314	0.009807270849108	0.145426244115964	0.0306830831198529	0.0305432785887616	0.668467945758882	0.32124360204833
DHRS7	-0.01457913915752	0.829364365467214	0.0190543163070248	0.778187355578044	0.0366080408693443	0.607714326999742	0.320406303743005
NONO	0.24999346454649	0.000173240992197771	0.187170915320666	0.00524759556549936	0.0494160361606658	0.488227267723765	0.320285634433695
HUWE1	0.107746942399839	0.110189139895533	0.144454624453296	0.0318278745088911	0.0554401635556968	0.436715621310018	0.320204530404397
MKKS	-0.135120691608784	0.0447993395873978	-0.0365143735809093	0.589247381193652	-0.0372939584640798	0.600999448612127	0.320160493823508
SYNE2	0.0967532149057456	0.151701095199606	0.0892799284556902	0.186049245905392	-0.0294289787884734	0.679884347311137	0.320044187952517
SKA2	0.105886047060983	0.116508586718886	0.132940147031765	0.0483976909081986	-0.0211483607162901	0.766857347129486	0.320038475593818
PIGX	-0.0802189967029614	0.234954224171624	-0.0645863011142089	0.339224955310009	0.131221464658529	0.0646831445162527	0.319437987975167
RABL3	0.0310365236178065	0.646316625866625	0.061641194571248	0.361751196153739	0.0558657797889657	0.433197690872154	0.319203828273975
NUP98	-0.0685893932772206	0.310073304987648	-0.0561958133296564	0.405786958493676	-0.00681055295547095	0.923941086635973	0.318142738073051
TCF20	0.122106052847875	0.0700281860789788	0.109302892275459	0.105114461677576	-0.0758601870872966	0.286906039674091	0.317745931961054
CTSO	0.0821729780455646	0.223710603913397	0.113477085653421	0.0924076893246156	0.0131486573421074	0.85375919336616	0.31699572646183
TMEM218	0.0511521795758626	0.449280560141445	0.0652908264675359	0.333971648290737	0.0601396430710842	0.39878470255849	0.316295177718008
RER1	-0.0530099292896896	0.432962757368131	-0.0406559161396325	0.547696898662101	-0.0513157137773824	0.471641148699134	0.316089194753992
MSANTD3	0.107437533850879	0.111220810502117	0.0957964490460331	0.155809585520567	-0.0381427694274293	0.592736273733559	0.31470935340743
ELMO2	-0.0335664879888684	0.619674420127787	-0.0502777805272617	0.45707927496557	-0.0295609195683765	0.678528695973456	0.314674308345843
RPL10A	0.0970500660467619	0.150443176253427	0.134092656295931	0.0464668743923939	-0.0747019841313684	0.294349117503434	0.314408537051422
NAAA	0.0665916601852885	0.32440967762412	0.0728979040648169	0.280589543898607	0.0433412352910645	0.543295279854116	0.314234424934413
SLC39A11	-0.0382785595300146	0.571371906425854	-0.0234056964967588	0.729323988420073	-0.0227170219048801	0.750116814631442	0.313863307773713
CNOT4	0.113671653351651	0.0918466884689301	0.0714878158438918	0.290023329972179	-0.0675130506485455	0.343399027529213	0.313628866657878
ZBED6CL	0.133652517953348	0.0471965051901386	0.133979505740005	0.0466535410942695	-0.0774415234333062	0.276949016022354	0.313316441723813
TBC1D20	0.0487568994002636	0.470822113105066	0.0442729726361141	0.512626266359135	0.0312535196319464	0.661230571458304	0.312026855508784
CDC26	0.00517354120531247	0.939041535800801	0.0552829460490212	0.413468456932707	-0.0208564680789803	0.769984599392209	0.311086692981523
DNAJA3	0.154985207134858	0.0211721971854288	0.160780305803288	0.016747686417401	-0.0403396221938013	0.571593747092826	0.310132400746999
RAD51C	0.0673345847026695	0.319028929482753	0.097496538934708	0.14856612323637	0.0185422362100336	0.794906212142869	0.309480126954651
COMMD6	0.0271312796200136	0.688330262539707	0.0923133373493291	0.171476231511486	0.065871298094517	0.355288703398956	0.309468631445834
LACTB2	-0.00657590876117728	0.922563924414413	0.0182920790166474	0.786843431183173	-0.0233467622515726	0.743428535993471	0.309159860429123
CNOT11	0.203686025344694	0.00234386768805066	0.17010388430609	0.0113115967963007	-0.0794904477828655	0.264399165974287	0.308814645942504
STRIP1	0.0332938172457707	0.62252290567338	0.0567550974072385	0.40112286720156	-0.0497125805154006	0.485617744776563	0.307939769621278
OSBPL2	-0.0538449318867037	0.425740807302147	-0.0766429149298369	0.256548307831889	0.0828811319527213	0.244496833065338	0.307820172394217
CD84	0.202961397438306	0.00243144324521824	0.216423233315654	0.00120550457799175	-0.0510558822813853	0.47389138540067	0.307638798381396
VPS13D	-0.0517552147873558	0.443946092796271	-0.0177735596024403	0.792746868906006	-0.0774547471744523	0.276866749155641	0.306614796762392
TSC22D3	-0.271959495250492	4.17566234323857e-05	-0.257410075732328	0.000108657723036904	0.0776002235027036	0.275962810203395	0.306440408759299
NKTR	0.0953889486184321	0.157584698839615	0.0569113087153651	0.399825893499442	0.0306060744252262	0.667826808514843	0.305971568108399
OSBPL8	-0.0666674625494094	0.323857994150341	-0.0275710009161508	0.683548593097695	0.103356716819142	0.146297507045506	0.305818471172286
CBLB	0.265095760059794	6.6015437522146e-05	0.20149161179166	0.00261827166362539	-0.0179220379720843	0.801621636339073	0.305398647882779
PSMG1	-0.00289954229498277	0.965812782069399	0.0454882009545582	0.501110017464385	-0.0260701002461891	0.714731206811493	0.304889471515717
TM2D2	0.156904332006626	0.0196063595430994	0.186617289131711	0.00538549165100155	-0.0071259399342433	0.92043026034175	0.304731681051707
HDDC2	-0.00978080163199523	0.885041723887589	0.0742591252423861	0.271681138981424	-0.162198675596629	0.0220876422734919	0.304684699816293
SPATA2	0.0274391590037633	0.684980971981319	0.0225173384940636	0.739218661041863	-0.05295032206389	0.457619771958744	0.30433250224661
FOS	-0.0413011666083336	0.541355286237821	-0.0631326315411422	0.350229636010245	0.0908204603578476	0.202044810517624	0.303782149880737
THOC2	-0.0401966041415378	0.552233197540815	-0.0247229178277902	0.71473504228531	-0.0283314589359904	0.691200495512995	0.303244373618549
DAAM1	0.0336723623976351	0.618569914337774	0.0334739557555728	0.620640435979002	0.0344364769305821	0.629188563057808	0.303224242417963
PLEKHA8P1	0.0900254682685684	0.182385976302883	0.0998049582675289	0.13914334764107	-0.00165247974700827	0.981519247704539	0.302999221063213
PSTPIP2	-0.200258129616109	0.00278501956536264	-0.127808411449149	0.0578251610790577	-0.137676616936657	0.0524797709788722	0.30258677017887
DDX6	0.0850276324352806	0.207979784648964	0.0337960611465845	0.617280544298385	0.00801777002305472	0.910511129348332	0.302452999680619
RPS10	0.00265318814909318	0.968715887237213	0.0981120859650242	0.146007446531454	-0.00582599749572472	0.934910121382415	0.302031134789053
TMEM42	0.139624967080867	0.0380724409456102	0.154039527018637	0.0219828045307918	-0.0753006095903998	0.290486219292447	0.301445788788318
C2orf76	-0.0590814608073192	0.382068093667673	0.00309185204899406	0.963546861701258	0.0793153839370896	0.265455992651316	0.300463565882293
TNS3	-0.130896623735368	0.0519856976172982	-0.0578175943631966	0.392350830787346	-0.0343326331754833	0.630223490513584	0.300391551824568
ZDHHC7	0.115112627211089	0.087776038351027	0.113407442024668	0.0926091570798866	-0.0377197732359465	0.596847684131133	0.300191522806836
RPL35A	0.161143115168	0.0164997089133808	0.226544326996361	0.000691454050536636	-0.102213469178917	0.150837295679736	0.300140963005827
GORASP2	0.232062267601209	0.000505379092002088	0.156915302647595	0.019597705335724	0.0510847350909283	0.473641220714566	0.299814829071417
KDM5A	-0.123503954351653	0.0668577908089499	-0.0979079955075306	0.146852061584585	0.00913612693725337	0.898092232249709	0.299499361674875
CAMK2N1	0.204011452283255	0.0023054794441645	0.148205349005209	0.0276006452118348	0.0331781995042313	0.641776954918977	0.299211224753528
HNRNPM	0.142689093500442	0.0340012608326207	0.140712233344406	0.0365830597065151	-0.110306670090455	0.120901389780577	0.29905657048808
SAP30	-0.140607405133886	0.0367244767088716	-0.049633525583472	0.462873333465821	0.00600937879917194	0.932866059133659	0.298967977899597
PARN	0.0154625708432632	0.819197115743573	0.0266327202445051	0.693766751735214	-0.0215076621474065	0.763013069797421	0.298693188054911
MTFMT	0.0213196527774118	0.752626564050401	0.044868616002104	0.506964520590717	0.0174364918511358	0.806889261719105	0.297908294718246
SLC44A1	-0.0259611174316149	0.701114945876382	-0.012767443188632	0.850302056733431	0.0200353679372406	0.778801401690768	0.29773125549653
CCDC84	0.0751677465482986	0.265842934347826	0.063237627690073	0.349427331278138	0.0231912461513307	0.745078461196209	0.297344756926192
CAST	-0.11937189118826	0.0765832185476875	-0.0623931072342904	0.355913374964749	-0.096476944491578	0.175237487693677	0.297289608123854
UBE2G1	0.0839886513664027	0.213610307201871	0.0739750031924087	0.273524482970102	0.0960954572047826	0.176958173236465	0.296313389604304
SSB	0.00461158135525838	0.945652159707257	0.0356564045080025	0.598032287223019	0.00210522064913487	0.976457254310967	0.296127887405283
GTF2E2	-0.0375183402622893	0.579043322424607	0.0039884205947817	0.952987050559144	-0.0388469065233506	0.585920983713039	0.29554356210136
FAM168B	0.198210223431969	0.00308324537617453	0.192658035543468	0.00404274710814973	0.00439357511919107	0.950890252171435	0.29440844769666
KIAA0226L	0.120717566239049	0.0732974718736383	0.084688622871797	0.209805098850733	0.172275106857535	0.0149681195313362	0.294245840049814
MRPL45	0.0674793754154912	0.317987054394184	0.0972774533248932	0.149484967338056	-0.0478280030548995	0.502328382082704	0.293533733409497
MCTP2	-0.121545925616478	0.0713324492057227	-0.0778552795544376	0.249079207385959	-0.0404467328637305	0.570572078711557	0.293076441290587
ARHGEF18	0.151009355403506	0.0247633214691064	0.0779190702734069	0.248690432531439	0.0658711232668086	0.355289983082217	0.293003852244309
MRPS27	0.201362713640432	0.00263526244995345	0.16566265529031	0.0136689088060036	-0.00130444459486501	0.98541106252958	0.292787342695333
EIF4G3	-0.0565872980774238	0.402518843976087	-0.0273367275132205	0.686094602557738	-0.112506093328866	0.113621531825155	0.292507095919186
WDR41	-0.0122928070789999	0.855805411514285	0.0226700517932741	0.737514608753652	0.0325208125554084	0.648394921383285	0.291421606393065
MB21D2	0.0765963993914945	0.256837923666289	0.0643045224558726	0.341340701805095	0.0324883443490915	0.6487225022571	0.290810801430082
IRAK4	-0.0406026873217184	0.548221663161128	0.0368163471699957	0.586169545364739	-0.0121348297842377	0.864923068569535	0.290336820872797
TMCC1	-0.108353335554541	0.108189014949342	-0.102372373938336	0.129207794479941	0.0795847761352696	0.263830918845154	0.290012084452476
UBR2	-0.203778049642491	0.00233295372776271	-0.148644201444804	0.0271389958045657	0.0153813643305906	0.829278740379428	0.289883102355099
SNAPC5	0.0591223397825871	0.381738269028377	0.100347586132141	0.136996199142873	-0.054873442814122	0.441425103950909	0.289033042846939
EFTUD1	0.010633175768627	0.875101769647165	0.0355403004831924	0.599225621286844	-0.074104409170556	0.298239170072431	0.289011325357522
UCHL3	-0.128225954472389	0.057005310775912	-0.0830465929076728	0.218809268702309	-0.0369708798146988	0.604158127890893	0.287773687943793
RNF44	0.127334527073111	0.0587674049615531	0.0487249493192703	0.47111322566009	0.0988858085621045	0.1646575463279	0.287350894922034
TMEM87B	0.0336028393779028	0.619295097943223	0.0469449522403752	0.48748645843855	-0.0154233023391772	0.828820405012511	0.286983884633198
PRKCI	0.114959305159606	0.0882021702523069	0.156347132250915	0.0200502896169055	-0.0180286550386633	0.80046615026592	0.286855830082483
MMAA	0.108556263577196	0.107526088114471	0.0850010427027844	0.208122535899654	0.107843289615357	0.129479337849679	0.286817624737207
GMEB1	0.142584324997047	0.0341340993239289	0.128214412626132	0.0570278435600364	0.008411022817726	0.906141586252606	0.286775769187573
ABRACL	0.0502311919193211	0.457496904265538	0.103357060048239	0.125545791414168	-0.0902304245770447	0.205003305864252	0.286259017156403
ZNF93	-0.0612405043401532	0.364886342652088	-0.0270653550243957	0.689048220970568	-0.0027480103821004	0.969272032546792	0.284877476957524
HIRA	0.0117150647488247	0.86251365644329	0.00207360523311189	0.975547408228754	0.0100505677555614	0.887955976078959	0.284818976225948
RPS6	0.16811404206919	0.0123193838043317	0.16730176902096	0.0127529607924786	0.00768177435029409	0.914246606445597	0.284769842571363
NCAM1	-0.0019468437109704	0.977041796040842	-0.0318271632432657	0.637940053803738	0.00178652458717355	0.980020436668217	0.284532098281915
EZH2	0.0032173927295925	0.962067815179354	0.0473115759347433	0.484089336637301	-0.106942291460289	0.132731353082971	0.283282010708042
PHF13	0.0880153068525571	0.192386096610563	0.068652885851427	0.309624581063398	0.0311878056289225	0.661898894058423	0.283066304910506
NOTCH1	-0.0213979996748091	0.751747163618928	-0.0493772169127533	0.465189685772478	0.0542147773329525	0.446934746817039	0.282066655141592
TMEM14C	0.11193873685774	0.0969400292954973	0.16518688655901	0.0139453565896282	0.0732981365899922	0.303541554879362	0.280912300472274
ANKS1A	-0.0328714272255973	0.626946540101259	-0.0605466872280367	0.3703547433456	0.0521484992261463	0.464468469955673	0.280831149722794
MS4A6A	-0.264489142743293	6.87018668522426e-05	-0.138732300951289	0.0393332346400568	-0.061481719555023	0.388324916516577	0.280770799771297
ZNF544	0.164190648946487	0.0145401483015975	0.212845378242417	0.00145868423320687	-0.119290273176471	0.0933094060528791	0.280754826869094
FDFT1	0.193561600703997	0.00387022628505242	0.188100513067075	0.00502316488928783	-0.0798180512570568	0.262429228957142	0.280052520170718
MSN	0.0417519227975479	0.536946901455268	-0.03354692829845	0.619878564662025	0.082336348329015	0.247622148281251	0.279573321040088
DERA	0.000604418241236068	0.992871499647755	0.0457885236222891	0.498285101301253	-0.0274389998876151	0.700453212150671	0.279440878162898
TRAM2	0.103308552327876	0.125724287973011	0.106241850793307	0.115278931500846	-0.0371225209898658	0.602674639199379	0.27895871756978
SEPT11	0.118182163275152	0.0795865981488289	0.111879512737021	0.0971179851075556	-0.0371131815268616	0.60276595907562	0.278728868547583
KLHL18	-0.0735871799048882	0.276054303300669	-0.0588363018179148	0.384049754276619	-0.0267010194608171	0.708137878301102	0.277124149029518
CFDP1	0.020738201427426	0.759162929042503	0.078979511830046	0.242289216795512	-0.0730314992636183	0.305308668221812	0.276837562195592
XPC	-0.0764259817732933	0.25790090599539	-0.0571863375611615	0.397548510590426	0.0271952326017958	0.702988268158856	0.276681744744827
MRPL47	-0.0382934939983471	0.571221684052654	-0.0145849586370604	0.829297295234513	0.0116275205854498	0.870519563785015	0.276319633313982
MRPS30	0.102109210954055	0.130200305237852	0.0985055761817304	0.144389442380464	-0.0225509345690003	0.751883911507482	0.2760542295132
PSMA1	0.06594500289429	0.32914068332495	0.107417741824627	0.111287060467159	-0.0856141810619611	0.229232904893076	0.275213657877665
CD83	0.221234196271353	0.000928437255299171	0.207748166983244	0.00190388553852168	0.0327369893044829	0.646215577073931	0.275093879374743
LYZ	0.0680480417341492	0.31391653449112	0.0798695216238347	0.237006347973037	-0.00949718603819681	0.89408795362885	0.274708607384325
FAM219B	0.0277207178595899	0.681923384089919	0.0361583188599699	0.592885915093725	0.0378780669072652	0.595307603933515	0.273891629679101
SETX	-0.129961585489985	0.0536996493973055	-0.110791369060276	0.100434017591417	0.0448589538406314	0.529254953832333	0.27348478734775
ZNF124	0.00842928298321948	0.900838729579252	0.0285023010197342	0.673463056675534	-0.0704933990286566	0.32246812870104	0.273459742599955
TERF1	0.17068413303544	0.0110317510821388	0.150229361253229	0.0255262085586196	-0.00282675046113485	0.968392019975947	0.27345361847019
EYA3	0.0877706874734288	0.193629827022732	0.0672242371406836	0.319824449300558	-0.0458338265735886	0.5203340855181	0.272898305312334
NUP37	-0.058434593864984	0.387310299228146	-0.00244570752653179	0.971161217102559	0.0229990706778816	0.747118922210047	0.272287348236495
RCSD1	0.0404595147620472	0.549634374866046	0.0030329385062332	0.964240989698904	0.121991360772759	0.0860750282076219	0.272185822912194
SULF2	-0.121413551212544	0.0716435558090609	-0.104818912682578	0.120258018741427	0.0504679675808716	0.479004491393953	0.272073769046139
MRPS5	0.0337293199211488	0.617976074183595	0.0769342022889819	0.254739810766271	-0.107191083213178	0.131827168519908	0.271365276330194
SSH2	-0.103571547483296	0.124758879998431	-0.115512573771048	0.0866722154471372	0.106687347652573	0.133662831991938	0.271281170917675
PIK3CD	0.0153049431751711	0.821009063808974	-0.0371419756728372	0.582858932241118	0.0193386854099811	0.786304500395258	0.270834256259976
TJP2	-0.0791657794428459	0.24117682989145	-0.0828273527367443	0.220032034470359	0.080761879667539	0.256810159319386	0.270407954474853
SPCS3	0.0746951041343489	0.268869031149947	0.0527859240604331	0.434912091124949	0.0539277960633577	0.449347393097057	0.270261605852616
RAF1	-0.161148047626914	0.0164963598014681	-0.122764746128607	0.068519348554372	0.0369423502559232	0.604437411139593	0.270151216734966
RNF7	-0.0876314170232719	0.19434054088348	-0.0162071427195301	0.81065128665029	-0.10481053696546	0.140675235505921	0.26977584829115
ZFP90	0.10999340156232	0.102922242327895	0.123399162578714	0.067091313053842	0.0282462765033513	0.692081691502816	0.269397072481755
CCDC115	0.176962146334852	0.00837280262655458	0.17474467755283	0.00923865830743108	-0.0388825284452303	0.58557716280374	0.269365441642069
WDYHV1	0.109066608758311	0.105873006878551	0.151733225492147	0.0240729567359472	-0.0845700693456034	0.234982779644089	0.269216582837376
SLC7A1	0.0960517693734469	0.154705088519611	0.133316381720969	0.0477601520567574	0.00549967650820155	0.938548507506851	0.26914522667831
DDX19A	0.106703939201393	0.11369711501356	0.0436924135932147	0.518175963444763	-0.0313405749498204	0.660345616606225	0.268386846944769
FABP5	-0.14398301277978	0.0323965262406409	-0.0780215101079499	0.248066991465074	0.0604505660403059	0.396346590333366	0.267982574166684
EIF1AD	0.245481639457332	0.000228522517368518	0.167598153304336	0.0125932263068876	0.0090952672085845	0.898545545880237	0.267650377148428
ALDH1A1	0.0921808183575205	0.172094606470692	0.127681409049904	0.0580764535873801	-0.117249393783974	0.099090238933034	0.266715770771507
CASP10	0.0250357775936516	0.711284878719703	0.00974675638774787	0.88543912628338	-0.0702494593467664	0.3241496084736	0.266128714764299
PRKX	0.126291342445834	0.0608862670250783	0.103909478988486	0.123526833910828	-0.111414411173495	0.117190864888077	0.265172221882578
ABHD15	0.131830440504044	0.0503195898424125	0.0810866242069409	0.229913607532834	0.0141150278647423	0.843144848439673	0.264846062513891
KLRC3	0.122981076775918	0.0680296382119294	0.0920727052289093	0.172600322170978	0.064996709884715	0.361726492545045	0.264030587291518
ZBTB4	0.263024118333342	7.56194327767657e-05	0.189215380710431	0.00476539583887988	0.0392207419335101	0.582317385358351	0.262812401297922
MAN1C1	0.20842455671156	0.00183841370922688	0.174192151047361	0.00946638712038766	-0.0541771316225332	0.447250816260684	0.262455973549026
BLOC1S4	0.133730765246862	0.0470660972606767	0.153576649972615	0.0223892491005643	-0.00210832961967693	0.976422496636951	0.262147627502973
TEX10	0.104140078580403	0.12269153265219	0.0671610436102419	0.320280605093452	0.0253645850817014	0.722129171256725	0.26190537666693
SLC25A20	-0.0487029732888271	0.471313517075291	-0.0317952952600839	0.638276807626024	-0.0660318262884777	0.354114906230443	0.261235012226923
HAVCR2	-0.0304176725508477	0.652904432128982	-0.0307336665447866	0.649537206461162	-0.0685138368843245	0.336276505437618	0.261213628373044
POP5	0.120906856424215	0.0728446074991383	0.104733880129362	0.120560774899295	-0.0200745960948041	0.778379524754459	0.260820849411714
C1orf54	0.109697193383794	0.103858176052752	0.138778348331825	0.0392673472027964	-0.0657522244446645	0.356160953057899	0.260761172806254
SIK3	0.128527660748529	0.0564189034195108	0.0926989515465302	0.169686233899365	0.0328010723254151	0.645570113851665	0.260640414984508
ANKFY1	-0.134799264593063	0.0453152415201959	-0.0963110955273113	0.153589319119017	-0.12075589585367	0.089326152806241	0.260503106782118
EXOC4	0.0858599206206148	0.203547101206395	0.123828622299988	0.0661385038352597	-0.115117357485094	0.105428507508355	0.260409183619579
SGPL1	0.0859229859651445	0.203214026888649	0.0822161291463871	0.223466692871522	0.0489687258899332	0.492177650831586	0.260383584882219
TOMM5	0.030822004285484	0.648597147805233	0.0569800029153775	0.399256340770986	0.0290991643217588	0.68327757755328	0.260279669510662
CRADD	-0.0763900889842497	0.258125173529214	-0.0557163659904469	0.409810753537724	0.0221791055346125	0.755844680605359	0.259851938142558
TAX1BP1	-0.139389904164273	0.0384010852806473	-0.0520658885242739	0.441211943273191	0.0473547944387716	0.506571249354677	0.259807152431857
STK24	0.14376757455619	0.0326591562298391	0.0600342935947311	0.374425506291823	0.133712978250789	0.059722771073232	0.259759526775541
NSMCE2	-0.103208469820511	0.126093187626003	-0.0256164962587783	0.704896402306786	0.0264616383541972	0.710636971721604	0.259477905929639
ANKRD13A	-0.203869171387402	0.00232219236967927	-0.132265092136298	0.0495593818588293	0.0351858404097037	0.621741773007577	0.259231162789679
SPPL3	0.0473120272516557	0.484085162623443	0.047991989459287	0.477818586318827	0.00264976048247917	0.970370142154012	0.258650655272847
CUL1	0.036266405378085	0.59178029497276	0.0724731409501168	0.283409254845428	-0.173013802710875	0.014535800087329	0.258552180381375
LARS2	0.134872637923029	0.0451970387048529	0.128339228396859	0.0567845597488832	-0.0088177372002236	0.901625433140464	0.258349683571821
ANKRD6	-0.0496635050247528	0.462602816491091	0.00909560729640055	0.893045235860644	0.0250715371985702	0.725209685979501	0.258245440738275
DAB2	0.0735730194931386	0.276146972377589	0.0456455480345436	0.499628918249445	-0.0969997727860956	0.172899455410768	0.256534419138677
NCL	0.13259635217873	0.0489864515996115	0.119423841891334	0.0764541933933264	-0.0632855976612639	0.374530129671348	0.256040477531733
RPF2	-0.13833700013031	0.0399026999291791	-0.0985214204780922	0.144324578752517	-0.0135709204013529	0.849117823523449	0.255871390805267
MFHAS1	0.217389386985454	0.00114441900262909	0.257967159581891	0.000104856842297672	-0.0730040402117172	0.305491034314317	0.255066654434203
ACAA2	0.0465313364442772	0.491334298064283	0.0919175822094918	0.173327860655044	-0.0702220651786283	0.324338790149938	0.254539386924603
PRPF4	0.0551276150354098	0.414783979564583	0.0309638261443091	0.64708909321977	0.00288357881734073	0.967756920230674	0.254434822917284
SEC23B	-0.122174014602542	0.069871267056043	-0.0779506019298402	0.248498417439753	-0.120565784948581	0.089835030996002	0.253693143076914
ACAT2	0.00946485121007428	0.888730831815739	0.0503856452428919	0.456113171474548	-0.0551164963955257	0.439401788376517	0.252744249747294
LTA4H	-0.132577742693287	0.0490184905860236	-0.0157036953060692	0.816427219846438	-0.161693502002319	0.022511007608678	0.252726468625831
DENND4C	0.162873716546492	0.0153604294520236	0.146162505692089	0.0298391554846914	0.0155877730303985	0.827023484372178	0.252699469007924
EFHC2	-0.0218770018976781	0.746377627746708	-0.0148189360506897	0.826601704738747	0.027543387606738	0.699368642639446	0.252671150661052
TCEAL4	0.0198957118232044	0.768664027505156	0.0810894673685351	0.229897216294813	-0.0495569555922825	0.486986273870833	0.252506218005123
ITGAM	-0.120368680377783	0.0741381499220496	-0.0916611843686155	0.174535372228013	-0.0530422553965144	0.456838142571347	0.25202460432633
ZNF512B	0.160099284610982	0.0172219442140867	0.16051374710324	0.0169319421329374	0.0042218416050498	0.952807557339458	0.251620973664106
DNAJB6	0.101843362256181	0.131208900893073	0.0829800342226148	0.219179972201978	-0.0116639578996618	0.870117379391612	0.25108493274706
C12orf75	0.0746440871170424	0.269197066853331	0.0830660077025997	0.218701220876977	0.000779198597229121	0.991285115529585	0.250683494232313
B4GALT1	0.0429876146064242	0.524954520673648	0.012551935693962	0.852799962089667	0.117493637832764	0.0983838220778153	0.250035858560855
CMSS1	0.0473230125961801	0.483983570414212	0.0397038203681516	0.557120352261053	-0.0106315655584805	0.881525146722472	0.249247511006419
FUCA1	0.0149378799026085	0.825232160336937	0.103511561431979	0.124978571043168	-0.0298173553695105	0.675896850424451	0.248652356151248
N4BP2L2	0.135345183308136	0.0444419477894114	0.0789812220129514	0.242278987337925	0.093389770056985	0.189521913187993	0.248012892449609
CLEC12A	-0.0817270577650398	0.226242240619524	-0.0894249230568953	0.185332605118809	0.074294605309666	0.296997364803342	0.247993478626772
TNFSF8	-0.156337590729182	0.0200579667603417	-0.106374228676555	0.114824030230298	0.0413087044954705	0.562381808590767	0.247737193012135
PLGRKT	-0.0413315484417279	0.541057589429575	0.00748292159596733	0.911923764451324	-0.0721484173194036	0.311209474801614	0.247460345608676
DIAPH2	-0.123602755449302	0.0666382275563002	-0.0999398048444201	0.138607379428616	-0.0300594598779468	0.673415690772722	0.247403680047449
SNIP1	0.0292565940463279	0.665336842248624	0.0923737095303184	0.171195064418266	0.049459507487391	0.487844261110698	0.24627527908452
NFIL3	-0.123110371625372	0.067738319155231	-0.106228256291335	0.115325727017066	0.0236649544710748	0.740056370832619	0.245932283283015
PDHA1	0.00409009911041049	0.951789960859668	0.0415443669718419	0.538974564146289	-0.061416721274947	0.388827642263193	0.245176190939335
ING2	-0.0360672099308132	0.593818600615218	0.00650191567015778	0.923432570142772	0.0479379307831177	0.501345428408846	0.244757293065798
PCNT	0.0495417817446376	0.46370172028358	0.0478277012147552	0.47932862903863	-0.0497981388475172	0.484866245695273	0.244190741402976
RORA	0.236812636157234	0.000383544291932274	0.205966854003605	0.00208661195537782	-0.0390812103761251	0.583661202711138	0.24360901989944
RPL24	0.136258054091061	0.0430131709833643	0.152659559104166	0.0232137254090229	0.0821595263844514	0.248642480266618	0.243143772465949
HINT1	0.0601630697412716	0.373399854881585	0.109215189161368	0.105395515065878	0.026380600921092	0.711483688693907	0.243080895586164
C2CD2	0.144693582802209	0.0315430063379814	0.190812930714339	0.00441673672194219	-0.105344288455656	0.138652989144669	0.242957830340722
TFG	0.154667486351973	0.0214416045585733	0.175865376578604	0.00879161197144155	-0.0532077320523957	0.455433115787082	0.242724004534702
NDNL2	0.264333061490681	6.94095107297002e-05	0.231280301445208	0.0005285758241036	-0.0791211057781544	0.266632188118026	0.241833816365898
KTN1	0.0231332830445039	0.732353504006823	0.0211406281853283	0.754637211097754	0.0643129891840951	0.366809516670671	0.241709339637832
INTS12	-0.0456044300028325	0.50001573706445	0.0151212960589514	0.823121304717219	-0.12383933984153	0.081389865787415	0.241206114451436
PNO1	0.0946887932568715	0.160670117876104	0.122508048899311	0.0691041663541797	0.046603650772109	0.513344326919604	0.240970523106417
PBX3	0.0173210361178929	0.79790860250022	0.0470839619519022	0.486196897270819	-0.00334386344175065	0.962613675046776	0.240699053263069
F2R	0.095768803224636	0.155929534986095	0.0506513057427767	0.453738621346408	0.0547003175724062	0.442869519904166	0.240671562403491
TMEM60	-0.0721779317248221	0.285380136146244	0.00458363836133543	0.945980968354157	-0.100421825609469	0.158165022704487	0.24060719338029
CD160	0.0610730042944636	0.36620190517937	0.0308816359714097	0.647962882863403	0.0278335540329124	0.696357067992855	0.240574488595511
GMPS	0.0745803386626908	0.269607348056138	0.069250355315824	0.305422934725359	-0.0573675138663931	0.420915845711682	0.238170128754487
IK	0.00565054205518661	0.933433582175465	-0.0041328402266917	0.95128678979785	-0.00524818798191898	0.941353405862349	0.237806771419429
TMEM62	-0.00567690099103029	0.933123781284039	0.0739008538241396	0.274006947591203	-0.109154580184075	0.12485658428486	0.237159510511774
RPL34	0.0756204159945081	0.262966625817823	0.12287216523351	0.0682758241226628	0.044701152097308	0.530706191947886	0.237054279716618
ZNF641	-0.0727836314653521	0.281346254069772	-0.0472870580335966	0.484316120083273	0.073844328568377	0.299942819125679	0.236627886583668
C18orf21	-0.0454708577600829	0.50127340921159	0.0045403986510239	0.946489793337446	-0.169700339955507	0.0165640833716179	0.23620812309332
BCL11B	0.294484730857067	8.50238715627509e-06	0.226095816884495	0.000709068456239806	-0.00124668723606347	0.986056955352785	0.235978935807935
LYRM2	0.00422946245267227	0.950149373162501	0.0816022505759516	0.226954434631576	-0.0345430033864843	0.628127649801875	0.234687523291907
FAM63B	-0.0328524045066372	0.627146077942903	0.00542726619337086	0.936058176969745	0.00977418041785706	0.891017793059657	0.234554920755287
TMSB4X	0.0111747359111697	0.868796421302458	0.0139720622140694	0.836367699118981	0.0341536543202296	0.632008919622212	0.234295149346661
NUCKS1	0.178970423334907	0.00765164723975145	0.170649314740799	0.0110483695309723	0.0347213642544917	0.626353033342393	0.23257853763505
CPVL	-0.0831927397031439	0.217996863057123	0.0208260988589464	0.758173723187867	-0.0594904465482448	0.403904197190281	0.232197029310811
PRCP	-0.0125039144522974	0.853356767651792	0.0106774676096275	0.874585781348577	-0.0485462581838122	0.49592420454139	0.231731370915258
RPL39	0.0398963027259505	0.555208931487727	0.126821731935933	0.0598012429687815	0.0280136886692977	0.69448987293801	0.231686025824725
LUC7L	0.0778098181238636	0.249356531119463	0.0425424244730942	0.529259345708575	0.00888286987378372	0.90090249005268	0.231678648338736
SAYSD1	0.0525760294313836	0.436743189674242	0.115722036637763	0.0860985705744695	-0.0290929006575347	0.68334208175812	0.231440651391836
ZNF43	0.0779220163176745	0.248672487945004	0.117414785384697	0.081573737296913	-0.0454669644853178	0.523682120395051	0.231300161387011
UNG	0.210163796324675	0.00167938548378695	0.163177236470761	0.0151678701355965	0.043590397992707	0.54097772374212	0.231116743339244
PRKD3	0.178972486912895	0.00765093559202376	0.158555167345346	0.0183407977435844	0.0520268356008442	0.465512571776341	0.230978980031717
CCDC34	0.0107016067149164	0.874304589402422	-0.00618950882669772	0.927101074184074	0.0455773479731119	0.522673593185254	0.230941462329339
SIGLEC15	-0.10790975465415	0.109649293041782	-0.09313143570639	0.167695263320933	-0.0271152543768829	0.703820717291034	0.230466928170963
ERCC3	-0.0323975509513731	0.631925282020828	0.0174573055805107	0.796353302815191	-0.0727268320410032	0.307336094867878	0.229237711615323
PTPRA	-0.0197518259519491	0.770290186893168	0.00973218714283031	0.885609198516908	-0.0116862713782369	0.869871106206415	0.229065009213114
CALU	0.0325265378437977	0.630568436583516	0.0872548174123493	0.196271891706398	-0.073139074685418	0.304594909095504	0.22882452141592
CELF6	-0.0219346504215756	0.745732215208752	-0.0104323184033993	0.877442363863491	-0.0539413322218608	0.449233430386388	0.228353108845643
HACL1	0.0644911246080462	0.339938655613335	0.155223918711799	0.0209717160687561	-0.0937059383830667	0.188021014496559	0.2280758865463
RHOB	-0.0814924498546817	0.227582308055032	-0.0754671661383622	0.263937992746725	0.165471120116442	0.0195080860625233	0.227851817459629
CD163	-0.180916796198811	0.00700602744507175	-0.110387269645098	0.101688063762972	-0.0716278633302619	0.314722588105201	0.227437843879114
ARFGEF2	0.0229568214140786	0.734318153814691	0.04212221118708	0.53333894984197	0.086506110984695	0.224400374485311	0.226253500273529
TM9SF4	0.11896773220923	0.0775930228637115	0.0852398972734219	0.206842734501512	-0.048385551522386	0.497353348131661	0.226088702643329
MPPE1	-0.140826826185972	0.0364289972963322	-0.129212263747257	0.0551067657625311	0.0629139971434978	0.377346998634656	0.225860911637464
SSBP1	-0.0131342219111605	0.846054237816548	0.051981535796043	0.441953358154817	-0.144696747596643	0.0414416854727608	0.22577285168332
SPOP	0.0463913780689308	0.492639979566154	0.0424887307395532	0.529779746863828	-0.0811828666967034	0.254330744573721	0.224621861915506
PAPSS1	-0.104345363345513	0.121951622504397	-0.0502809489972458	0.457050879913269	-0.030460108891042	0.669317466907334	0.224282571389763
PRPF3	0.0432401888828378	0.52252015965353	0.0254520236361216	0.706703689082126	0.00636235455132005	0.928932857898744	0.223702001131176
DPH3	-0.0610447757787999	0.36642390382882	-0.00905310702433897	0.893542031492362	0.0591615166769796	0.4065129360462	0.223521342414082
ZFHX3	-0.0242980477698821	0.71942970927968	0.0261111197700874	0.699471289050137	-0.0689132820907088	0.333460213707005	0.223499779593904
RPAIN	0.0897024912491921	0.183966374759015	0.117510748118201	0.0813230740191644	-0.0169811999079714	0.811836577226655	0.223154781655852
IGBP1	-0.0468690216640605	0.488191622559698	-0.00578013906574761	0.931910504570759	-0.00285330345129853	0.968095267781904	0.222932823095384
XRCC6BP1	-0.0393969041269276	0.560174712147256	-0.0145521164906559	0.829675821272873	0.0221841675532176	0.755790716312967	0.2222345783186
EPG5	0.0769028991022208	0.254933737430618	0.0499673490749724	0.459866052614475	0.0138807014821232	0.845716104892212	0.222196054687151
BCAT1	-0.0275253090515441	0.684044878520835	-0.0565452624010617	0.40286900489051	0.106661083292182	0.133759077574222	0.221815337545434
C16orf54	0.118841268683575	0.0779111994095144	0.0573050004856435	0.396568322748692	0.122612289766444	0.084477252073494	0.221694350398403
TBCA	-0.0642080016487938	0.342067357001021	0.000786392496932478	0.990725382694815	-0.0446424909283042	0.531246185298354	0.22139974580763
FLCN	0.103728647603209	0.124184938670899	0.0643746366508042	0.340813464138736	-0.0300962540082017	0.673038921186358	0.221220898541929
NIPAL3	0.155353148755965	0.0208638696773159	0.149574534582979	0.0261821818109584	-0.0951197880442588	0.181415672316967	0.220093534471728
GUCY1B3	0.0227460665478655	0.736666874440074	0.0291165066254325	0.666843130594821	0.0310977402777903	0.662815308328299	0.219807473630023
RHOH	0.257939728344166	0.000105041045706589	0.201760138196306	0.00258319470928187	0.00332322040186982	0.962844310009825	0.219694812632387
ZFYVE26	-0.0801761766678201	0.235204990351405	-0.046916287331208	0.48775260408283	-0.086455396633139	0.224673195289997	0.219592195883104
GART	0.0880940748666039	0.191986856545622	0.101576200302376	0.132228529147492	-0.132396671886143	0.0623029147556914	0.219269593921618
APMAP	-0.047321954375867	0.483993356311022	-0.0349161998661137	0.605658495031413	0.0509506326439367	0.474804549962371	0.218022027478928
HSBP1	-0.214609411404428	0.00132833049627887	-0.133796420730949	0.0469569073865955	-0.0444420961456867	0.533092961700497	0.217510100930295
CTSK	-0.117756826573068	0.0806831314490688	-0.0793300865786979	0.240198559282103	-0.0488781320506325	0.492979789498402	0.217395287936634
UBAC2	0.255709498873652	0.000121074343388014	0.266615607924864	5.97118487045427e-05	-0.140546662262862	0.0477031170711723	0.216714795717377
UBFD1	0.125426791133086	0.062689574566794	0.0881018998584332	0.191947228203258	-0.0260637833270587	0.714797328759978	0.216583428853143
MTHFD2L	-0.162825755198681	0.0153910518458034	-0.101685985030344	0.13180879845679	-0.0127566000726854	0.858073056898161	0.216582689488558
HDAC1	0.129381592697574	0.0547861498190293	0.11714489521449	0.0822820537736547	-0.0675256340545791	0.343308882918291	0.215286837377268
MED10	0.128651722338625	0.0561792240519568	0.110721503627817	0.100649952054728	-0.0497810255705795	0.485016509619287	0.214932369086237
KCMF1	-0.0399238143077122	0.554935991467986	0.043929272055182	0.515908059082228	-0.0450995037271154	0.527046575783981	0.214841134892659
QRSL1	0.230486452306947	0.000553129764788665	0.269637629475257	4.88222108527742e-05	0.0260759387988973	0.714670094022571	0.214545574430571
BTF3	0.108743447539193	0.106917430691507	0.147871875615162	0.0279559241267791	-0.0102937521862991	0.885263350585026	0.214459785483413
MLKL	-0.17126471799344	0.0107578751949685	-0.164864370664434	0.0141355324382925	-0.030795616864927	0.665893065045316	0.213870984703214
SNRPD1	-0.109847614662048	0.103382051632755	-0.0215001641182544	0.750600905335006	-0.0118188213678083	0.868408414959255	0.213331402219007
FH	-0.0143831389520361	0.831624010773768	0.0437834717564598	0.517303482107505	-0.118706822820766	0.0949339350209145	0.213169418199522
TMEM63A	0.0874441615494719	0.195299122131838	0.077237606191205	0.252865470053346	0.0243898672084754	0.73239240883674	0.212978296504716
UBE2Z	0.119759122053405	0.0756257176915116	0.0772577009510346	0.252741668312972	0.0249881141465169	0.726087437877771	0.212949530166524
P2RY8	0.245086189713488	0.000234080360945828	0.194357591729367	0.00372377854997825	0.00830801767488348	0.907285838475361	0.212819005492288
KIAA0101	-0.0936882466169534	0.165157670793766	-0.0434637673062077	0.520370082885079	0.0220742245432613	0.756963043334698	0.212401121422704
TGIF1	0.166964656732971	0.0129368076578439	0.0954505713212715	0.157315291748598	0.105944471651557	0.136405676778569	0.212292354534773
AP4B1	0.00258824737574557	0.969481237357577	-0.00855381843413975	0.899381387710816	-0.0246723542571969	0.729412992051826	0.21201959029982
RMDN3	0.177588454839668	0.00814167715268838	0.182457675114846	0.00652984994850281	-0.11027688536376	0.121002402630742	0.211958791336665
VWA5A	-0.100536529625254	0.136254548351113	-0.0459352236495144	0.496908265702852	-0.134965079141198	0.0573507410253397	0.211874917698469
UBE2E2	0.077539159130034	0.251012040866513	0.09012992396029	0.181876997246073	0.0282341322119161	0.692207355610513	0.21146064075612
EXOSC9	0.104950879098272	0.119789326873436	0.114905972902842	0.0883507856893193	-0.129363424835432	0.0685978811537652	0.211138158625417
TXK	0.167367295935054	0.0127174929394554	0.116303446182827	0.0845222455157469	-0.00846266158659347	0.905568019767574	0.211133351487107
C5AR1	-0.0070130212845609	0.917434324661635	-0.0436705422704012	0.518385637825295	0.111380180369	0.117304181444512	0.210855842097776
SNX20	-0.0509574624739018	0.45101071430306	-0.0599789742602759	0.374866633801322	-0.0644739691295972	0.365608774636914	0.210665077830697
ADARB1	0.110950117879587	0.0999447328563143	0.0876120640643767	0.194439451618234	0.0121466386717034	0.864792875096901	0.210258094245516
PLA2G7	-0.0164282065278481	0.808118285334099	0.0776027768626308	0.250622234203456	-0.0844211294077126	0.23581117125848	0.210204740086731
IQSEC1	0.011982060747177	0.859412275383515	-0.0136447966665534	0.840148472950671	0.00594966778248792	0.933531581233307	0.210127145711888
ITGB1BP1	0.138764157145724	0.0392876428997766	0.15087352427172	0.0248947457429614	0.0194407755679288	0.785203764121923	0.209879195102962
THBS1	0.076000382182895	0.260568809460136	0.0304138700177574	0.652944994812782	0.00750855938472894	0.916173086936704	0.209596444481374
SLFN5	0.200996426431834	0.00268409258631074	0.141628053291452	0.0353670689224289	-0.0484604451346261	0.496687058204758	0.209481045548294
DOCK2	-0.131749541237323	0.0504621490066796	-0.0981019870996162	0.146049153004149	-0.0687506791870561	0.334604819074987	0.20834922324856
RERE	0.0114220207057929	0.865920029790836	-0.0432201909608076	0.522712693404891	-0.00488008658132879	0.945460201546186	0.20684857687393
GZMA	-0.0201639531602315	0.765635138543884	0.00590069369124289	0.93049391895574	-0.00717446387744013	0.919890236138008	0.206796652933342
DNAJC8	-0.0845286056029451	0.210670662919892	-0.00434839437253052	0.948749470203869	-0.188090178460869	0.00780453730856305	0.205734006342088
ACIN1	-0.136137920793489	0.0431989653669308	-0.108439724163129	0.107906408321547	-0.0503156473251428	0.480334082402325	0.20552383528959
LIMA1	0.098435064681698	0.144678372594459	0.13204272956434	0.0499470912520758	-0.0851819815722429	0.231600838059055	0.205437133358592
L3HYPDH	-0.0155261761643087	0.818466236151747	0.00534677463762399	0.937004521284939	-0.00128064572904688	0.985677200939402	0.205377938042887
NDUFB1	-0.0729462018765413	0.28027013013557	-0.0320601214475134	0.635480606043832	0.053502313850115	0.452937868526815	0.204933165313514
SCCPDH	-0.163719314003315	0.0148292128299361	-0.114678470685209	0.0889869953773452	-0.0786582288285675	0.269448850708475	0.204491368852357
ATP5J	-0.0914809867077832	0.175387742086006	-0.00898213628957131	0.894371717410366	-0.0269473342271708	0.705569650788404	0.204473051603277
CYFIP1	-0.178555200221131	0.00779604593261374	-0.0867665451356308	0.198796684065285	-0.134525344969119	0.0581747750242691	0.204373994113087
SUSD1	-0.143508639171244	0.0329772055284281	-0.0770351088069044	0.254115377613591	-0.052590705697783	0.46068442354979	0.203648869360328
DHX32	-0.0962046760674813	0.154046459097388	-0.0686692480397787	0.309509012911155	0.020508826047835	0.773713979105691	0.202923304944805
IMMT	-0.0100103904143719	0.882362540939655	0.0486891357680125	0.471439657347345	-0.124016999943431	0.0809504823031703	0.202606296645418
MS4A14	-0.0710866235180947	0.29274569315479	-0.0894670284143556	0.185124878347766	-0.01341848659563	0.850792733485555	0.202033451178922
RPN2	0.0237502408697806	0.725498311334018	0.0324666500960473	0.631198257318028	-0.13720972656879	0.0532931408203231	0.201353933759592
C14orf119	0.083178281323549	0.21807713867162	0.101539916285386	0.132367476623549	-0.0360487847563935	0.613213682365369	0.201301394382286
MRPS6	0.228402911350503	0.000622681147015898	0.185097295908047	0.0057809472002004	0.0167084491197301	0.814803943489164	0.200371467009779
UBE2E3	0.00997267613814214	0.882802556230422	0.0244537128076697	0.717708433197929	0.099445475431291	0.162269234104214	0.199737441722285
DUSP5	0.0114625663037	0.86544857474505	-0.0223651199474976	0.740918459138548	0.00830510753295367	0.90731816912553	0.199710606864182
CACNA2D4	0.0161637854325915	0.811148316629785	0.0544843001407376	0.420258417280182	-0.0264835692540576	0.710407888295905	0.198997185511884
PDE6D	0.0627420419006335	0.35322441748669	0.0340167141526951	0.614983482843906	-0.0537267948329639	0.451041562714675	0.198571847804665
COX7C	0.00807071171565213	0.905036648659309	0.0521979086434613	0.440052979514179	0.0537872815432834	0.450531364208526	0.198271274311584
C1orf27	0.0545533186310644	0.419669077700911	0.0764311546981658	0.257868595275937	0.0532922154758886	0.45471671697248	0.198085152414693
METTL6	-0.0201433726279194	0.765867401496117	-0.00297071803536472	0.964974109621037	0.0174261434859985	0.807001625322527	0.19804736131322
FOSL2	-0.00986113686587657	0.884104102974246	-0.0402719576905496	0.551487729603568	0.0496731146165419	0.485964603039448	0.197998881771436
TNFRSF10D	-0.0109499284264469	0.871412857420033	0.0219480248366141	0.745582505278732	-0.0573715822943502	0.42088285023207	0.197872744028415
BEX5	0.0844151162593647	0.21128610163243	0.047441340384534	0.482890006240386	0.0656478237197537	0.356926820470963	0.197618834602178
RNF4	0.125790389542153	0.0619258959674821	0.0839561693087536	0.213788080210136	0.0208247872834854	0.770324242575371	0.197088208325906
ALDH9A1	0.150587631915698	0.0251733238765574	0.117342517088784	0.0817629192555676	0.0442275778986491	0.535073459738467	0.195973936873052
PIK3R5	-0.101644792349428	0.131966166604479	-0.0962338829032502	0.153920894837489	0.0105994171397929	0.881880786008014	0.19585632764023
ADPRM	0.0708661057062503	0.294249290390817	0.121305893204933	0.0718973872243508	-0.0770978687406384	0.279092740734279	0.195687067226004
SDCCAG3	0.0675476269645025	0.317496703299965	0.0671838429824779	0.320115981559278	-0.0543059541394912	0.44616975867408	0.195445905816806
CHP1	0.0019894742076633	0.976539217193651	0.0262858956146853	0.697557938557892	0.0101249335798897	0.887132433252209	0.195389976387295
HOPX	0.0823538381324402	0.222689558263925	0.0686572907214149	0.30959346613941	0.094080768845442	0.186252936204318	0.195157462693344
RMND1	0.051551994571196	0.445739760557185	0.0405645195290752	0.548598098026754	-0.0844349015044474	0.235734486076769	0.194783380985779
CD8A	0.105590742496646	0.117536907886106	0.0693377855289366	0.304811255459066	-0.0700184007777503	0.325747514692558	0.194574954656213
TTLL5	0.0904923318787999	0.180119213751547	0.135115383932696	0.0448078184788025	-0.049103221539085	0.490988077966059	0.194226094137905
ALG14	-0.158289642875853	0.0185394314757573	-0.089843489992903	0.183275202302479	-0.0409111908252484	0.566151893615111	0.193971346420524
PATZ1	0.230983950422593	0.00053762156155765	0.196147729563361	0.00341254109421295	-0.0474151071301115	0.506029438019094	0.193760078212448
C9orf156	0.0464371390991798	0.492212868566134	0.0436052353425835	0.51901197653934	0.00449316978909198	0.94977846392203	0.193714260306934
TRIM52	0.0910364854225202	0.177503500536156	0.112993196228509	0.0938147507039761	0.0259321367114249	0.716175814104727	0.193541295571913
PECAM1	-0.104773776283687	0.120418651998102	-0.0997861753276001	0.139218128867696	0.0544840464697542	0.44467767135995	0.19292247438298
DOPEY2	0.0175399250840664	0.795410722882625	0.00207770870677135	0.975499033896128	0.0160715037845014	0.821743735742046	0.19262011713783
NR3C1	0.0177799054540859	0.792674548123644	-0.000433196671407608	0.994890851638827	0.127472499149035	0.0727781647097137	0.190503683313393
PRKAR2B	-0.0658340839113572	0.329956616263868	-0.0355964913104125	0.598647949971293	0.0138425207991195	0.846135215687007	0.190381429196278
PTPN4	0.0797846533558249	0.237506588700482	0.109529632685544	0.104390587017595	-0.0471069234238602	0.508801140911917	0.190127448586764
PIP4K2C	0.0278060767267003	0.680997450496169	-0.00374428734032059	0.955861724923654	0.00363063989057139	0.959409986467613	0.190101372225041
DENND2D	0.257630731385433	0.000107137045897408	0.206914471113984	0.00198750737186642	-0.0215844103508657	0.762192664635183	0.189342552335872
CCT5	-0.0277398819459028	0.681715459452424	-0.00248230436599745	0.970729873025562	-0.110847976628539	0.119076972342351	0.188693847007629
MAN2A2	-0.107399029950426	0.111349723275096	-0.0571879976362462	0.397534787924267	0.0446264649883557	0.531393756874399	0.188474231412947
G2E3	-0.0809575611223052	0.23065854430816	-0.0518966355591489	0.442700299949473	0.0100495463548321	0.887967288123853	0.188166708190853
MCCC2	0.252929207533345	0.000144273622740807	0.223935811920762	0.000799844272762665	-0.029809690625956	0.675975458269065	0.187962448975537
RGCC	0.0687592113882528	0.308874096391767	0.130982439766987	0.0518306972904844	-0.0852574040689186	0.231186376689431	0.187601365330781
EEPD1	0.0597763361349397	0.376485233878542	0.0665725175210113	0.324549092437957	0.0541972716504146	0.447081707007396	0.186665731451319
CASP8	-0.0307919353576446	0.648917068256028	-0.0325439403346634	0.630385469969939	0.0875680967107395	0.218741260280454	0.186119049641468
USP22	0.141270465144742	0.0358377219969812	0.0540494568818498	0.423982573421632	0.117779165259962	0.0975630695662909	0.186049896241743
SARNP	-0.183489126131461	0.00622746835596685	-0.160457110511303	0.0169713183466019	0.0747322997121384	0.294152675005459	0.185325235065332
RPL9	0.0267398143887714	0.692597622356719	0.0853512639326396	0.206247966405651	0.0835692945268352	0.240588404197582	0.185144380104232
PCYOX1	0.118054628038887	0.0799141182364629	0.0964816064376139	0.152859001747189	-0.0151665581277317	0.8316272320412	0.184906299168809
MS4A4A	-0.315235703426202	1.73358485546315e-06	-0.240765576330738	0.000303583989591255	-0.0142206195902014	0.841986733933398	0.184586328324062
RRS1	0.160950441906859	0.0166309979103203	0.121207636547179	0.0721296906552134	-0.0336894371344343	0.636649698946723	0.18328623837217
FCRLA	0.290205811743997	1.16262848463802e-05	0.264582092978737	6.82836739975152e-05	0.0530446382110557	0.456817893468373	0.182811221209733
ATF4	-0.0763510231496769	0.258369419668561	-0.0135601071108897	0.841127459527762	-0.0995421389068102	0.161859374713314	0.182589431750915
FAM171A1	0.277817198201597	2.796980707181e-05	0.258319503779299	0.000102517576762686	-0.0977467009495531	0.16959953706782	0.18253490580175
PTDSS1	0.22803266112841	0.000635855487305122	0.1990558417517	0.00295676248850483	-0.043104659049611	0.545500294874953	0.182011583524493
DIDO1	0.235204411184363	0.00042135122968299	0.235902157175441	0.000404542649082333	0.0313984202420445	0.659757854744622	0.18181158339325
RPS27A	0.189129639595851	0.00478478957588283	0.181259589488005	0.00689749410680273	0.0381429212247498	0.592734800619376	0.181507141088002
PATL1	-0.0470003790138936	0.486972057288669	-0.0469175038046404	0.48774130788608	-0.0510939539648267	0.473561304811891	0.181340350761974
CNOT1	-0.0265213552251804	0.6949832737803	-0.032349610065105	0.63242989852732	-0.0340425361468026	0.633118468063684	0.181306013367991
ZNF331	0.231333340074775	0.000526971824682818	0.188269947341644	0.00498320009761713	0.0285243393640726	0.689206719442589	0.181282429888167
KRCC1	-0.250945391422022	0.000163300808004852	-0.196020403426141	0.00343387564295909	0.0858340953193722	0.228034624762789	0.180987516871175
AMFR	0.0495871223294351	0.463292222016376	0.113939351670941	0.0910792743161653	-0.0490178261326712	0.49174319648725	0.180364319222787
ERCC1	0.136777793742783	0.042217068625885	0.0805669723546953	0.232923351088259	0.0592186671895705	0.406058961092168	0.18036337408716
OSGEPL1	0.178822011202332	0.00770298357208916	0.140922364640945	0.0363009722957278	0.0131321599630964	0.853940629949258	0.179535295787656
CREM	0.0580716019399251	0.390270968623313	0.0684373977566852	0.311149241389135	-0.0491773495254072	0.490333094475429	0.179527494140384
RNF41	0.0182817430935311	0.786960990002358	0.0226856875057123	0.737340209687162	0.0747280157208961	0.294180429626442	0.179363582560347
PIGV	0.108074650833922	0.109104654829641	0.103377520281273	0.125470561589182	-0.0409139689949029	0.566125503282979	0.179247691498315
SLC16A7	0.0418063420292827	0.536415897867372	0.026104767341554	0.699540867761613	-0.0458897309709101	0.519824857177521	0.178870762384003
FAM101B	0.0152185546491752	0.822002512976535	-0.0236325029381609	0.726804864781172	0.104941444966935	0.140177188096624	0.17846801614644
TK2	-0.0884608523882739	0.190135791086922	-0.096044544844117	0.154736259889454	0.00158371246801254	0.982288188671672	0.177398541417713
PCNA	0.16216346657835	0.0158193989065572	0.188002367180535	0.00504644616559405	-0.1660453875674	0.0190834349334752	0.177261387518606
PTPN2	-0.159055789407863	0.0179713204392457	-0.0956903698560612	0.156270219803101	-0.17602270267076	0.0128857277673836	0.176060256000014
RRAS2	0.141454350571377	0.0355950359282485	0.131235544528839	0.0513757761860123	-0.00395895631295249	0.955743040636938	0.175853068539073
MYOF	-0.11050371516373	0.101325433847593	-0.051183002678128	0.449007025396099	-0.0693081906663681	0.330690798857124	0.175837514221805
RSBN1	0.136557355463655	0.042553196320389	0.113696899841244	0.091774094395976	0.0155656737169698	0.827264877853233	0.175495469970845
PEX7	-0.0197969657148401	0.769779921092308	-0.0100202212245466	0.88224785005758	0.0272545948988419	0.702370627176519	0.173717364785466
ATP6V1H	0.0674070663453301	0.318507093963933	0.0875492640119109	0.194760668090131	-0.141730061921043	0.0458420352096866	0.173519693173151
AGMAT	0.158626800918838	0.0182875279826661	0.094880174502812	0.159822278708448	-0.00464037601354227	0.9481353599905	0.173453053795343
AAED1	-0.0255524388409365	0.705600093217592	-0.00741848237484324	0.912679205745927	-0.0300416719690966	0.673597867016264	0.173151625642642
WDPCP	0.0611409267000005	0.365668081837984	0.0173598926018329	0.797465035902393	0.0931465042102578	0.190682683329424	0.173068655105774
PEBP1	0.206260943249268	0.00205538382127025	0.161129262385146	0.0165091180473977	0.0478413653648176	0.502208844766195	0.172787148400213
CLP1	-0.0516305081460463	0.445046296329126	-0.0241056963369317	0.721558600053042	-0.0215260093332323	0.762816922235709	0.172503766425769
SLAMF7	0.0713995490130065	0.290620823527551	0.0707515030779854	0.29503273363983	-0.0602616802966612	0.397826677381712	0.172498383056384
NDRG1	0.051718703741839	0.444268045628105	-0.00915387142442957	0.892364240592619	0.0181497245638345	0.799154557819223	0.172382462541827
CCT6A	0.0118086579649216	0.861426251107352	0.0165724705013762	0.806466349357436	-0.023073348037924	0.746330058256841	0.17216927323384
RAB10	-0.0891802592774086	0.186543042657539	-0.0317823609614934	0.638413507477109	-0.0645672775700521	0.364913907227344	0.171501442864532
EBPL	0.061237238989315	0.364911960996029	0.0551690018560855	0.414433228174457	-0.0660271024251194	0.354149412802144	0.171167251814174
MRPL18	0.0263219141538394	0.697163864009149	0.0425096114316997	0.529577339929001	-0.127875938757257	0.0718693362444556	0.170860316920083
NUP210	0.148045260466379	0.0277707161926194	0.105876248974418	0.116542593050141	0.0255757780328817	0.719911879887933	0.170566616165059
COX6C	0.0309616557231662	0.647112161448383	0.107155501123501	0.112167783339893	-0.0175289486901137	0.805885531704737	0.170441230721034
SLC25A33	0.0444648717445204	0.510798648327645	0.0648872659576101	0.336974397186742	0.00697284730744574	0.922134269623802	0.169838245491462
CTSL	-0.100995175457875	0.134467054764413	-0.0376064207976129	0.578152041011418	-0.0482128420080708	0.49889165476592	0.169201250922666
TBL2	0.0568002910812154	0.400747380550534	0.0411289804655279	0.543043987731296	0.0487801433157512	0.493848186190192	0.169065802387382
TMEM248	0.188305757957939	0.00497479002128477	0.139950184791269	0.0376216691545467	0.00400608610922736	0.955216725331385	0.168294214023158
PCCA	0.0989275868907217	0.142669370427529	0.0959435834550677	0.155172369583596	0.032687667050272	0.646712545544596	0.167225083214563
ATG10	-0.147183273726755	0.02870195753293	-0.133253330650408	0.0478665020320957	0.0348906611060314	0.624670583609483	0.166981249268144
PLA2G12A	0.147669405708923	0.0281735379088206	0.131062503082382	0.0516864339194738	0.040145248190708	0.573449973157676	0.166814833170086
NAP1L4	-0.0438046378310796	0.517100785855904	0.00818057649770751	0.903750137707939	-0.0333146303974567	0.640407003074753	0.166073220282337
ZC3H15	-0.188148887205859	0.00501172553504693	-0.14023477127055	0.0372309226946032	0.0303652783185296	0.670286608456688	0.165841926480186
OPHN1	0.140304680403218	0.0371354618767872	0.0935890240078916	0.165607750434789	0.0133960766999169	0.851039025135943	0.165665883203207
ICMT	0.133375335607292	0.0476608914179823	0.115043458484866	0.0879680761403044	-0.0418135834696157	0.55761086836556	0.164850392525493
ATP2A2	0.0609879148369101	0.366871330617426	0.0937659068513312	0.164806037766658	-0.102310116066892	0.150449440070702	0.164537331924388
CDK7	-0.096165354299366	0.154215630957473	-0.0501703541249683	0.458042586206156	0.032984286176755	0.643726191669942	0.1642982345331
SIDT1	0.256228294190704	0.000117152225266947	0.179276629994644	0.00754669054740194	0.0330521242823351	0.64304399850423	0.163882177318823
GOLGB1	-0.174962044496154	0.00915040792189309	-0.127206600229263	0.0590239263169123	-0.0641591900739331	0.367958973245746	0.163872743751777
BMS1	0.013797852791496	0.838379812537392	0.0283552757730869	0.675051456516045	-0.0246407282168042	0.729746354274167	0.16379895971706
FGFBP2	-0.0273418300776866	0.686039111656425	-0.0210849459396688	0.755262922753991	-0.00694827284966874	0.922407830765022	0.163465306985402
LITAF	0.0311955970051582	0.644627668210277	-0.026933172045863	0.690488610651133	0.0478425170645869	0.502198542523565	0.163149347944992
ZNF136	-0.00635009291870726	0.92521518404059	-0.0168485834651342	0.803307034613652	-0.0448651956948509	0.529197591263589	0.162528008444288
GLUD2	-0.0352029529248418	0.602698992588855	-0.0600485905182445	0.374311551608677	-0.00998676595983338	0.888662626337605	0.162364454434181
COG5	-0.0255023345368015	0.706150679160495	-0.0176628146992316	0.794009262712362	-0.0704918940795336	0.322478484995495	0.162216761521595
FTSJ2	0.0701349656098005	0.299271289880733	0.099070482346382	0.142090497279076	-0.031573482715115	0.657980328129881	0.16205907228757
RPS27	0.118408456540419	0.0790081280627117	0.163843402301821	0.0147526272214685	0.0489031366243195	0.492758323830525	0.161908555467251
PAICS	0.0872485606577821	0.19630409631043	0.143443242720307	0.0330579469614234	-0.122060856395325	0.085895006648305	0.161591602593282
ADCY3	0.0871572750175006	0.196774396688178	0.053342587211024	0.430077193370063	-0.000266826993839717	0.997015642818702	0.161317275335372
KYNU	-0.246831713428783	0.000210461055654465	-0.172742324022285	0.0100877550540634	-0.10174110280106	0.15274384644888	0.160965864300591
DDB2	0.14024045679571	0.0372231513758731	0.129213019772189	0.0551053308221132	0.0195383056752245	0.784152592255798	0.159950213482166
TMEM18	0.12187364422005	0.0705669735745055	0.155643096060121	0.0206236452920583	-0.0287491978939329	0.686885092491637	0.159948495571161
SLC26A11	0.0470642540094415	0.486379611797859	0.0607743597454747	0.368554769486872	-0.0401725336585989	0.573189232312359	0.159885294473193
COLCA1	0.118141050018444	0.0796920615085075	0.0739775255513271	0.273508080991822	0.0626205312823437	0.379580711282678	0.15985750798654
CAMSAP1	-0.0469112869021114	0.487799039640671	-0.0245638075380817	0.716491911789922	0.0117575972365011	0.869083968990729	0.159527565641201
CXorf40B	0.148756635441637	0.0270217918384116	0.118652555377197	0.0783879547525264	0.0264599246010032	0.710654874152781	0.159273642244656
HNRNPF	0.0647192704193827	0.338229457804062	0.0473318749895471	0.483901619578233	-0.0710923990514937	0.318363214451847	0.15906722147297
ERH	-0.0427098285036101	0.527638520524867	-0.0171196063675004	0.800209061631302	0.0658337960481827	0.355563272548697	0.157757880058697
KLRD1	0.00916344232627911	0.892252382735622	-0.00024100512244684	0.997157557345036	0.0373138459986136	0.600805253971539	0.156741353204326
HFE	-0.0807667927166076	0.231762754524072	-0.00929885056857913	0.89067005718192	-0.0816755206049165	0.2514502954303	0.156667953914418
CARKD	0.012349696230496	0.855145414961464	-0.00367219583460947	0.956710714697936	-0.028156604084955	0.693009782688131	0.156108074960534
VGLL4	0.140523329058438	0.0368382322922468	0.120322412850138	0.0742502219636529	-0.049614328315813	0.486481511122952	0.155076541841886
RAB7A	0.0426703621868231	0.528020411408818	-0.0181238072441996	0.788757920536631	0.0878267502794977	0.217378488129819	0.154488261827143
FAM192A	-0.0989318055336687	0.142652254881736	-0.0776459425129924	0.250357983262808	-0.0215403092620409	0.762664053892036	0.154462191296181
ATP11B	-0.0212955624940734	0.752897028270624	-0.000324372392298149	0.996174320517032	0.0662967800863048	0.352182864441885	0.153567731693166
DAPP1	-0.0395941957612266	0.5582103858499	-0.0549742928120736	0.416084896256018	0.00747969542203695	0.916494157005707	0.153436567119655
CLASP1	0.123274772632683	0.0673693737206528	0.0718930325247385	0.287290891893431	-0.0336662335731123	0.636882038599796	0.153048224049492
RAB11FIP2	-0.0544463114905439	0.420583003144822	-0.0361384064817602	0.593089701906363	0.0281629185952941	0.692944413812402	0.152892770773736
RPL23A	0.255296123955128	0.00012428713152071	0.169417480917452	0.0116507065906834	0.159282903513448	0.0246289676155061	0.152073864794019
ECI2	0.15723549194043	0.0193465790213713	0.128805397697447	0.0558835007841524	-0.0683749877618977	0.337259009014717	0.151681581627825
ZNF91	0.0671407043140351	0.320427511959267	0.086798790067035	0.198629226050577	-0.0230316248105513	0.746773148080501	0.151015885654049
SRSF11	0.134357052937516	0.0460331270569902	0.111483972102305	0.0983131606113458	0.12525289181791	0.0779465531374948	0.150651735213852
BCCIP	0.176404699434275	0.00858339955267429	0.182400246389878	0.00654706491071775	-0.017850655776951	0.802395497582605	0.149680589354429
LYST	-0.0873969388160585	0.19554140317792	-0.0736240794531016	0.275812922915078	0.0718231200469963	0.313401820002448	0.149623055599058
TRMT12	-0.0373071630909467	0.581182816750605	0.0043395892307442	0.948853106888379	0.0556608935033191	0.434889143550403	0.149408738472092
LPXN	0.234073252197247	0.000449982520240164	0.183397595484656	0.00625378615219196	-0.0170427178116713	0.811167667936554	0.148843652512959
COX15	-0.0875644731969454	0.194682839058343	-0.077688664787739	0.250096636891904	0.011550514743122	0.871369640908535	0.147748556059992
FGD4	-0.193417226607258	0.00389733844236442	-0.131307275718863	0.0512474545416834	6.5600865530184e-05	0.999266277984283	0.147555884454355
MYD88	-0.103547000206928	0.124848744999082	-0.0928764663902666	0.168866913008524	-0.0346623615080268	0.626939849195181	0.147496328942535
ZNF831	0.236395898727303	0.000393026690569632	0.172255207912271	0.0103044743259319	0.00310385466330259	0.965295366906493	0.147191211210378
WDR91	-0.0738341116708618	0.274441709573605	-0.0718382750706453	0.287659118115573	0.0234873999985417	0.741937466357599	0.147021332242129
HSCB	0.0661114457898296	0.32791874854569	0.0486049962215132	0.472207055711133	-0.014266387681466	0.841484861453438	0.146995813939288
SLC22A4	-0.0860955211782993	0.202304811281378	-0.0364313161937003	0.590095231835568	-0.027386985838981	0.700993855182178	0.146452762975183
ARHGEF2	0.00613632062942798	0.927725803449949	-0.0531647491169348	0.431618426866128	0.120992093505308	0.0886971244573292	0.146366563124977
MRI1	0.130563022198408	0.0525919090610052	0.0935540554090508	0.165766588300576	0.0445934515939125	0.531697818929689	0.146307401984589
GUF1	0.0570798103476348	0.398429688642815	0.0658521501869941	0.329823630037312	-0.0116054114750843	0.870763613871009	0.146148883082603
ITGAX	-0.028073118797611	0.678103788301126	-0.0289830904494218	0.668278927645818	-0.0565814505252314	0.427319142468437	0.144645474209651
DNAJC15	-0.176429195301097	0.00857404742856467	-0.0869878032611169	0.197649680927757	-0.0387007825867272	0.587332336051312	0.143058952002005
RAP1GAP2	-0.0409993212731742	0.544317327093803	-0.0707517368764607	0.29503113394183	0.067198728972545	0.345655622465363	0.142972409294605
CTNNA1	-0.101125448811416	0.133962634509787	-0.0413014163064673	0.541352839236229	-0.0439727332926521	0.53743103793076	0.142701833950348
PRF1	0.0212034650814194	0.753931293355875	-0.0231947435886508	0.731669636148054	-0.0118158198880974	0.868441531409688	0.142255748033409
GTF3C2	0.207228336388438	0.0019556406671638	0.208151528913557	0.00186459037790983	-0.0879375207870221	0.216796726757755	0.141318830567646
CWC25	-0.136889718859312	0.0420472591626068	-0.0769047417152263	0.254922319418215	-0.0581762003752251	0.414386957866427	0.140114952650944
SRP68	0.0267591738919832	0.692386355301411	0.0409013893382099	0.545280059789475	-0.12760543654977	0.0724776711041639	0.140080291052367
PP7080	0.0764696239114262	0.257628399345586	0.0790137398242482	0.242084539483511	-0.08821984109572	0.215319023851919	0.139452500307973
KIAA0391	0.0216944517728987	0.74842255852543	0.0353652904748104	0.601026421524863	-0.0234765547424713	0.74205241582191	0.138845773768555
MRPL22	-0.00568674081597131	0.933008134785538	0.0304133565893749	0.652950471774989	-0.0207316328285224	0.771323185038937	0.138752349459982
RPL32	0.138105924212853	0.040238790965827	0.183835962061472	0.00612863891992918	-0.0727866751197729	0.306937168956332	0.138429260474595
RBM6	0.0406079087480612	0.548170176014697	0.0287642610533346	0.670636533751871	-0.0192315107899495	0.787460513521434	0.138092886560746
SETD6	0.131955378740207	0.0501000847285536	0.0941721495620549	0.16297575501989	0.0146276184649525	0.837526024416998	0.137860321830736
CD99P1	-0.062366293588105	0.356120535122496	-0.035085634222109	0.603909026376804	-0.0296719026032062	0.677389177717707	0.137585718360536
CKS1B	0.0646151752206039	0.33900862585119	0.0846856451152122	0.209821182722503	0.0351459326198874	0.622137397708844	0.137137963578314
LY96	-0.131789170215304	0.0503922736283377	-0.0624968201109892	0.355112808004564	0.022645598112944	0.750876573796195	0.137009903859156
GPR18	0.276604925585143	3.04110981163375e-05	0.232451823402987	0.000494178168009819	-0.022011788900785	0.75762904459729	0.136545933430519
RBMS2	0.00549321041643313	0.935282933360028	0.0109921383004235	0.870921487675376	-0.0749002660910577	0.293065847418327	0.135872136636371
ITPR3	0.100966870730703	0.134576843671949	0.0835955300586929	0.215768969746928	-0.0121266561360825	0.865013185509513	0.135786817685575
C3orf14	-0.0845155247895344	0.210741532815169	-0.0976731816908765	0.147828408479495	0.0173973780939572	0.807313983637787	0.135731615260896
SP140L	0.20559019959132	0.00212723844799743	0.156945326581293	0.0195740378498747	-0.0299634095756202	0.674399622959767	0.135435480834751
SLC2A3	-0.0605255467030914	0.370522154537699	-0.0552066019716141	0.414114720019466	0.0248591624873106	0.727444930120587	0.135101111199311
TIPIN	-0.0328824581617923	0.626830844072223	0.0361129158235394	0.593350624332031	-0.0605507719452619	0.395562729452201	0.134782927505047
GAPT	-0.0702162275190422	0.29871033543576	-0.0264858705042345	0.695371063595329	0.0631334200808124	0.375682128324002	0.133799308616738
R3HDM2	0.0937776039160324	0.164753123888615	-0.0241694283528112	0.720852994008023	0.184852014970848	0.00895424806603691	0.133652291913424
SIN3A	0.0932136330874487	0.167318840658181	0.0497037555993077	0.462239756574702	-0.0522888073455531	0.463265970772485	0.131391792212152
LOC100506990	0.139506828683373	0.03823731355409	0.179889524775712	0.00734045538071109	-0.0416588899636821	0.559070592103959	0.131083363690658
ERN1	-0.00206388705872428	0.97566197254668	-0.0449512591950528	0.506181561468196	0.0587950076837116	0.409431437341279	0.131046206933489
DISP1	0.0212021531345975	0.753946029849694	0.0571203462566509	0.39809424372094	-0.0363806674024942	0.609947534831475	0.13051057442875
ZNF419	-0.0168909554880005	0.802822490275424	-0.0406679508085367	0.547578287223019	0.0991668219219866	0.163455092096017	0.130496185712623
PARP1	0.170102526722335	0.0113122588127523	0.150337769848912	0.0254189839455374	-0.0512929790199485	0.471837806428014	0.130397458959405
ALKBH1	-0.0069993018026076	0.917595274673407	0.0349036644310195	0.605788017251422	-0.0303102335394783	0.670849400486595	0.129948257377272
AK2	-0.136731466324003	0.0422875236286846	-0.0800460031332754	0.235968478460812	-0.0338754255090913	0.634788660800512	0.129538418093467
NUMBL	0.0450756884468459	0.505003915171047	0.00168162363528051	0.980168720381164	0.0865955345387899	0.223919887873126	0.129267430490531
THUMPD3	-0.00354894361731913	0.958162313995283	0.00928045647657267	0.890884977809676	-0.0523793547584561	0.462490856675568	0.128922556740708
CHTOP	-0.0590478891417202	0.382339090357333	-0.0513437763290008	0.447581787428587	-0.0478040768716718	0.502542459605897	0.128335993327025
PACSIN2	-0.0871131094228595	0.197002230172264	-0.0868168056296864	0.198535710208286	0.0167746610889912	0.814083352566606	0.128143440894843
CDC42EP3	-0.0131020471907438	0.84642669092264	0.00389269190669716	0.954114187602036	0.0347104589849732	0.626461474778039	0.127373589348909
ZNF75A	0.150992514520221	0.0247795834936077	0.120557472357444	0.0736822688339084	0.0727636733001634	0.307090463392087	0.127275144836569
KLC1	-0.0508441132299138	0.452019598493834	-0.0403918369096967	0.550302785260536	0.0177672294139151	0.803300174551181	0.127217798517693
UBE2J1	-0.186110389971646	0.00551458933024924	-0.130817815461353	0.052128379589354	-0.031765904650183	0.656028750863056	0.127136229275269
EIF1AX	0.159384276210621	0.017732418558585	0.0870939768006631	0.197100987606209	0.0548419500696906	0.441687654337226	0.127093882001683
BRF2	-0.0188057372432675	0.781007309734434	-0.0248095909214771	0.713778642868422	0.012053413499328	0.86582078531574	0.126730852846119
INPP1	0.0114495401375592	0.865600034883377	0.0366361794009436	0.588004996605028	-0.0774471095198151	0.276914262128359	0.125944905598616
PSMB1	-0.111760109689649	0.0974775543571665	-0.0611558883867643	0.365550558145507	-0.0511894461865426	0.472733941832819	0.125896232018012
ZNF264	0.277711037364539	2.81759693991987e-05	0.238491170363992	0.000347460701188984	0.0417637789630983	0.558080634248381	0.125207607548666
LIAS	-0.0119136410696787	0.860206823689193	0.0135637300442549	0.841085574467083	-0.0169229246205208	0.81247035395948	0.124729921916618
MPZL1	-0.0653757590600585	0.333341885018287	-0.104776321807426	0.120409588448221	0.222590620430993	0.00157776920582719	0.123572834954258
IKZF3	0.231629150652468	0.00051810821391774	0.192378620407267	0.00409748309656935	0.0351225480686974	0.622369270123653	0.122637295747686
TLE1	0.0961976695577292	0.154076592555065	0.0424371490564812	0.530279921096712	0.0599550384380411	0.400236515542196	0.120905551880282
FAM118B	-0.162197961051094	0.0157968346107656	-0.0761051067598708	0.259910583224081	-0.124701905720199	0.0792744491460916	0.120899721632072
DHFR	-0.0916183459398426	0.174737727458795	-0.0639434081996576	0.344064379070236	0.0562451659223691	0.43007563461098	0.12044203541302
VOPP1	-0.0231331628747615	0.732354841335452	-0.0361771615828933	0.592693104678973	0.0944449349461283	0.184546869729071	0.119989644663391
CASP4	-0.111966648844577	0.0968562495810352	-0.0966712109417958	0.152049988792696	-0.0674734736547319	0.343682645759041	0.119554810228995
ARL15	0.0337747620742181	0.617502471183506	0.0616532642852878	0.361657019203559	0.00184871742523418	0.979325056163987	0.119536293646412
UFSP2	0.0999929386952538	0.138396625181668	0.130213518613232	0.0532333005854857	0.0269334535092951	0.705714291445833	0.119401282865355
SLC35D2	0.110110944083243	0.102552692718311	0.153456768134829	0.0224955672292204	-0.0144024057886908	0.839993725502979	0.119330855947935
SNRPG	-0.0233165361602336	0.730315083069955	0.0296509157919173	0.661104114858572	0.000740434627066381	0.991718652203297	0.118146455793593
AQP3	0.344933377278954	1.43210535125752e-07	0.25958435389617	9.45168837931104e-05	-0.0438874881653733	0.538220798465818	0.117196023297911
SLC25A5	0.163836555142025	0.0147568441531771	0.158664803799177	0.018259322081618	-0.0305712299081915	0.66818253678813	0.1167382752577
POU2AF1	0.2965461665732	7.29937360275783e-06	0.225474142320957	0.000734168829115	0.0591645509803283	0.406488825511495	0.115397566237982
RNLS	0.0220050639622846	0.744944130432582	0.0400261980301964	0.553920824032427	0.0181571443694682	0.799074194471568	0.114929081780687
APLP2	-0.0442461018983426	0.51288244910025	-0.0178251317643269	0.792159175783696	0.0320546123161865	0.653104995367942	0.114373323065892
LGALS8	0.118626841458404	0.078453099205281	0.104239195082895	0.122333852246281	-0.0651470819901132	0.360614478017967	0.114296041917902
ANXA5	-0.0122685685890306	0.856086643564332	-0.013248629509914	0.844730137874621	-0.0893378788575988	0.209537812118463	0.114257361620127
ZSCAN18	0.13464326411707	0.0455674150053645	0.10090382228705	0.134821644532955	0.0624372074356145	0.380980164901494	0.11362919582781
GTF2A2	0.0646942040088821	0.33841697913905	0.104598853534819	0.121042750528057	-0.0922109854564572	0.195195011577758	0.112152821785868
NGDN	-0.0236588148174503	0.726512809734804	0.0165170572416264	0.807100773777876	-0.110501622906069	0.120241836839915	0.111910319952511
DERL2	-0.0317465098115168	0.638792474455381	0.044425405821215	0.511174239371582	-0.185813228320404	0.00859823450929755	0.111765671606007
PAQR8	0.317312222950189	1.46860343149583e-06	0.273097887924706	3.86556192201129e-05	-0.0195802221763455	0.783700939414668	0.111497930882588
ZNF397	-0.0712286813093185	0.29177979228758	-0.0523210200413619	0.438973787336029	-0.00522443479832996	0.941618367396022	0.111398545261666
RALBP1	-0.117956091074521	0.0801679128123127	-0.100906471758197	0.134811350443781	-0.0187968697713958	0.792153404245866	0.10860138905178
DPP8	0.0339112583869687	0.61608084198809	0.0806567174017487	0.232401588447341	0.00312584538922464	0.96504964109786	0.106803663284264
DNMT1	0.0824524180123683	0.222134422577769	0.0755306971078358	0.263535006883735	-0.12203522799055	0.0859613593337224	0.106500507400238
DNAJC1	0.102364190654719	0.129238569298147	0.0863000344085292	0.201230897641795	-0.0299491308313675	0.674545940595742	0.105880165708057
PTBP1	0.143945028445939	0.032442700139899	0.116269918601934	0.0846125113993313	-0.0879724407162428	0.216613559657607	0.105878691962455
CKS2	0.0279931658776505	0.678969664433198	0.0393271206373426	0.560870304357046	0.00452076119308442	0.949470474561677	0.105559332536093
BOLA3	-0.0251211210874087	0.710344740506423	0.0370930730058734	0.583355564691093	-0.0770783473907553	0.279214850528933	0.105385100451209
BFAR	0.101448790433728	0.132716932874777	0.103774692397201	0.12401710931004	-0.038303159185788	0.591180704221896	0.105145291890808
ATP5A1	0.0579479426659255	0.391282681609206	0.0959516937299052	0.155137302491559	-0.106976333457441	0.132607353494122	0.105122801461796
LYAR	0.129132016893216	0.0552592508325461	0.123520793828657	0.066820327089862	-0.108046258380822	0.128755298253893	0.105017676566688
STT3A	0.119773541689639	0.0755902506856516	0.0694504272995408	0.304024382200648	-0.0397420925132209	0.577309030350171	0.104912794693452
SNN	0.00271138261740874	0.968030069012282	-0.0268463967711895	0.691434801405632	0.132529944530582	0.0620375871661442	0.104776834045963
RPS18	0.112288074552288	0.0958956073145428	0.154556659250329	0.0215362738794129	-0.00598780376832373	0.933106522974799	0.104764353962237
CPEB4	-0.053014730334748	0.432921032846895	-0.047052683824841	0.486486897439759	-0.0314625147543786	0.65910683833115	0.10421650204233
LSM3	-0.0903295715245217	0.180907091680867	-0.0734915400756759	0.2766806022945	0.0593227984366139	0.405232567578594	0.104151836075608
MLH3	-0.0570105511488672	0.399003217142012	-0.0241707499844801	0.720838364119948	-0.028969134290997	0.684617117359842	0.104032514526018
PTPRN2	-0.00485948662952939	0.94273543685267	-0.00660945777887464	0.922170104140129	0.129555978187186	0.0681834175550426	0.10349771692782
RPS29	0.094776792036737	0.160279855722004	0.166012228763769	0.0134688625929237	0.0491630019684146	0.490459830882227	0.103004873035521
ZNF395	0.275113301970103	3.36911577595219e-05	0.246697184667026	0.00021219919182862	-0.010379341688795	0.884315983925551	0.1024631524813
FAM134B	0.117702244113472	0.0808247249237994	0.114813145769401	0.0886099354659144	-0.0852370556728736	0.231298143563544	0.102248382686819
ADAM19	0.0477652582705797	0.479903246195525	0.0024868826840125	0.970675911848011	0.165084316006713	0.0197987102640164	0.100540453849934
TPM4	0.0522239836086817	0.439824280767881	0.00193626380163992	0.977166525967542	0.0289885868655319	0.684416658606161	0.100511717428728
RNASEH2B	0.103829628049347	0.123817103542962	0.113831039378457	0.0913891555095911	-0.0684653721030214	0.336619236914334	0.100416401540857
ODF2	0.073887589609914	0.274093314161611	0.032509946718303	0.63074289359994	-0.0534582714236972	0.453310440973941	0.099967033810965
TCEB1	-0.00986152091002355	0.884099621045338	0.086647652868549	0.199415014436927	-0.143896768026208	0.0425917917599687	0.0990192735476994
PIK3IP1	0.141254339065843	0.035859071355449	0.0971749960982139	0.149916147570835	-0.0378777999212797	0.595310199993709	0.0989965368556251
UBXN7	-0.0331220700832854	0.624319970339842	-0.0707659406539491	0.294933959554766	0.0514654201951619	0.470347295049566	0.0988545406109363
NRF1	0.0391771270704051	0.562366823619577	0.033321835221273	0.622229952933118	-0.0280061475805599	0.694568003700296	0.0987729833793982
TMEM50A	-0.0340199968891745	0.614949336819688	-0.0570822491178711	0.39840950242218	-0.0199275954984845	0.779960766742186	0.0968838617257767
MAPK1IP1L	0.199657344154573	0.00286967522168596	0.120030347823839	0.0749608570729621	0.126932062454341	0.0740102099318825	0.0965611964993221
SLC25A36	0.017243988468393	0.798788332269781	0.0453003682261042	0.502881096701887	0.0743630291455277	0.296551460730265	0.0955953748536498
GIT2	-0.122983217380653	0.0680248068188042	-0.11299347545559	0.0938139338698898	-0.0903189530102445	0.204557433942471	0.0954346915028232
TRIM13	-0.0360591825722754	0.593900808936179	-0.000345349157229197	0.995926920584619	-0.0122784023238355	0.863340423212537	0.0950091193692942
FLJ37453	-0.000931600651901079	0.989012914533328	0.109308041616342	0.105097978479262	-0.103932457037354	0.144050913516915	0.0948280206502643
CHCHD4	-0.0476983751206664	0.480519136933695	-0.0330433234958689	0.625144673403308	-0.0179109424806809	0.801741910972721	0.094635887667842
GAB3	-0.0548554303414876	0.417095070916522	-0.0296821233920135	0.660769583219865	-0.0476405559519268	0.504006829992143	0.0943042246857157
USP27X	0.0121207638883564	0.857801969450188	0.00860592142899961	0.89877176641469	-0.0589479452928124	0.408212098474341	0.0942519216716792
GTF2H5	-0.12592886509004	0.0616370686867993	-0.0781027810244466	0.247573156089183	-0.013559065833704	0.849248054836096	0.0936777853083878
BTLA	0.117323155662779	0.0818136630554789	0.120693579084511	0.0733550224998448	0.0363620799877544	0.610130255818083	0.0933553660449753
SPOCK2	0.227705699029426	0.000647703146692823	0.16230656719049	0.0157259742331691	0.0177511613642965	0.803474446848741	0.0932086667789369
ZADH2	0.162017707505609	0.0159150571875683	0.144791630431031	0.0314267512816318	-0.0811931044920109	0.254270655371141	0.0927229249465962
CSTA	-0.201117162226624	0.00266790718636206	-0.149343583854974	0.0264169632708351	0.0099071497341299	0.889544555752475	0.0922210999553355
SEC11C	0.059831768780446	0.376042032999766	0.053429528570088	0.429324872768088	-0.078355158275851	0.271304010178252	0.0919876073047026
COG2	0.150691731746785	0.0250715786224534	0.104413740814831	0.121705939467427	-0.122715163238924	0.0842148521451514	0.0914012170480482
RPUSD4	-0.0317588372446581	0.638662155924344	-0.00989372674329232	0.883723780879167	-0.0580658156357403	0.415274624056713	0.0898493935017938
RTCB	-0.0997304220895841	0.139440282329325	-0.065275741283115	0.334083582461521	-0.0300115032600057	0.673906885620195	0.0892410791498123
MRPS33	0.022131805544232	0.743526277521036	0.0824243734417827	0.222292250494702	-0.0513183340229548	0.471618486217908	0.0886297256386701
VAMP1	-0.0191909702739796	0.776638344946612	-0.0169136201425988	0.802563340001939	-0.00357334985169663	0.960049944892438	0.088348832676089
BTG2	0.0526662753022222	0.435955354331364	0.00261967110261307	0.969110894026544	0.124027739801984	0.0809239821918153	0.0882245469285851
TRRAP	0.107088386220996	0.112394060574921	0.0872248122039539	0.196426368723659	-0.0201848742644394	0.777193892138395	0.0874647348487241
MAEA	-0.00933023260230102	0.890303401002922	-0.0373862135534761	0.580381504576709	0.074408883467364	0.296252886388623	0.0873156967689973
DAP3	0.0782765205447718	0.246519737115964	0.103436332421088	0.125254510674681	-0.0853057430963919	0.230921019396208	0.0867779673363293
PHACTR2	0.231678634018798	0.000516639047323094	0.233180523911136	0.000473840668806062	-0.0993036798734882	0.1628718619313	0.0866043198032102
LBH	0.35332334333198	6.74428880384497e-08	0.263804125682194	7.18588718682728e-05	0.0406008539302319	0.569103521307337	0.0865992742442662
ATRN	-0.0948975894698326	0.15974529566396	-0.054364559956762	0.421282007198323	-0.0911565704846811	0.200373393107701	0.0863062639912173
ALDH3A2	-0.027326666053912	0.686204026863631	0.0276679920324077	0.682495567388353	-0.136272834577235	0.0549568370610975	0.0861111759418419
C6orf48	0.127869319616293	0.057704964336644	0.154737140867157	0.021382289505331	-0.0481597557469107	0.49936499254448	0.0855804557652617
KLHL20	0.154072058262774	0.0219544806910875	0.150425510040536	0.0253324856253888	-0.0182527196394477	0.798039215120715	0.0847099171551592
WDR55	-0.00630826639199348	0.925706352547765	-0.00574410922207485	0.932333917566968	-0.060245758162678	0.397951592292418	0.083026803045012
TRIM35	0.143745147214652	0.0326866000583939	0.0796821792913529	0.238111590221355	-0.0191549664166828	0.788286425616807	0.0827293557476154
EIF3L	0.13350284367889	0.0474467951001991	0.110526409214481	0.101254880198168	0.06781834411116	0.341216210114304	0.0826091601341465
TTYH2	0.014574185239834	0.829421460964043	0.0160501767426201	0.812451037744466	-0.0735195440373909	0.302079333981165	0.0825352269206802
[truncated: 1,740 more rows]
