# Supplementary material for: Meta-analysis of peripheral blood gene expression modules for COPD phenotypes
Source: PLoS One. 2017 Oct 9;12(10):e0185682. doi: 10.1371/journal.pone.0185682 (PMC5633174; doi:10.1371/journal.pone.0185682)
Supplement: S2 File — These files provide the results from correlating genes with phenotypes as well as the genes’ module memberships kME, i.e. eigengene (EG) correlation. (ZIP) [file pone.0185682.s009.zip › kME and gene-phenotype correlation.ECLIPSE.lightcyan.csv]

	FEV1%.cor	FEV1%.p	FEV1/FVC.cor	FEV1/FVC.p	Emphysema.cor	Emphysema.p	EG.cor
RNF123	-0.00266853964970215	0.968534968496102	0.026601811456857	0.694104312754632	-0.0689917045063425	0.332909074581808	0.959019069181751
CDC34	-0.0703991372432342	0.297450253837362	-0.0414330127490286	0.540063979002244	-0.0772626050790046	0.278063718724037	0.936619677011023
HAGH	-0.0344517478683267	0.610465637181406	0.0104104900185203	0.87769679489071	-0.0643409229331333	0.36660098535903	0.930815679733024
HDGF	-0.0013279247796602	0.984339265424663	0.0272628443609159	0.686898277510729	-0.0808844183544669	0.256086752494397	0.926104924150712
BABAM1	0.0401450703176775	0.552743301149997	0.0755158718837128	0.263629007628841	-0.0717180761891478	0.314111913868675	0.921155560152047
GUK1	-0.00859115174922622	0.898944570267318	0.0246389111967972	0.715662443236788	-0.114543392383233	0.10718825644841	0.920184190641599
ASCC2	0.00180124326011154	0.978758373859624	0.0205759335841616	0.760990133891757	-0.0686517694500709	0.335302298872165	0.911999323742621
ATP6V0C	-0.0228934773328125	0.735023822530603	-0.0386491614284381	0.567649635025504	-0.0415402156206778	0.560191677278126	0.893167973368362
RNF187	-0.00618003911740972	0.927212298698612	0.00999715320312642	0.882516976377312	-0.0664582447840172	0.351008718451768	0.891153393774664
HPS1	-0.0400496999387858	0.553687922563385	-0.0286767930580484	0.671579792545451	-0.0093371686406488	0.895862281245954	0.886269954511671
ELOF1	-0.0492888768598945	0.46598952669396	-0.00929310313019398	0.890737210663402	-0.0707697844569894	0.320569835674071	0.884110992382788
BAG6	-0.0386008699497913	0.568134013676658	-0.0129332327370058	0.848381435995031	-0.0826067926994372	0.246067211001434	0.882014969359289
TSTA3	-0.062722834421392	0.353372101345139	0.0072614757801667	0.914520170296343	-0.0617095363759459	0.386565983511867	0.876186091111162
YY1AP1	-0.0305443202727126	0.651554028259729	0.00962200720499535	0.886895538952857	-0.0906402189091307	0.202945263262538	0.873013688730277
UBL7	0.0236081976877911	0.727074681803634	0.00169095864753105	0.980058655884903	-0.0581378151688651	0.414695508671077	0.871710697926197
ST6GALNAC4	0.0566402332219796	0.402078147406754	0.0512450436358059	0.448456737387401	-0.0500880932970036	0.482324095688262	0.86883540617613
CNPPD1	0.024037374347375	0.722315285214698	0.0481165500960165	0.476675421094492	-0.0583683895392009	0.412844116217801	0.867663298098381
GUCD1	0.0677117819027726	0.31631935434646	0.0641102597005583	0.342804206190579	0.00990541546903759	0.889563768166818	0.866304630396173
BSG	0.0109377719713372	0.871554381189507	0.0118399139256445	0.86106316420533	-0.0695212153071703	0.329203049546434	0.86562658150296
PINK1	-0.076480399929436	0.257561143169165	-0.0388353850089946	0.565783594979555	-0.0299799054831887	0.674230600742926	0.862737654235328
FAM117A	0.0462112680237632	0.494322953131964	0.0970724918865962	0.150348467659846	-0.0856550859889854	0.229009684037549	0.854109838724609
FAM134A	8.479321064905e-05	0.998999937096827	0.0367233099133762	0.587117028816921	0.0141293303845872	0.842987960738391	0.851378418820327
SH3GL1	-0.0135718209362738	0.840992036544821	-0.0222021531087662	0.742739674421871	-0.0256550100452154	0.719080633386923	0.843950044369656
FIS1	-0.000152004850884304	0.998207234708928	0.0475385904384465	0.481992237595532	-0.0860001579025927	0.227132713735804	0.837768079026311
ATG9A	-0.130714817710397	0.0523153467077635	-0.104536655326507	0.121265269256082	-0.0224646329053255	0.752802634133303	0.837228586105749
VTI1B	-0.0343506970496965	0.61151375021445	0.0515615907904196	0.445654970014871	-0.123664881913847	0.0818231967637932	0.837133056762739
STOML2	0.0317245258060089	0.639024904207228	0.057305601617765	0.396563360925588	-0.0563866838180316	0.428914379622101	0.833474592423685
TNIP1	-0.0891409897003262	0.186737862052347	-0.0642491448262019	0.341757491232071	-0.040486718389575	0.570190900718831	0.831064091450457
SSBP3	0.0406456735244525	0.547797857893072	0.0371298809924933	0.582981741883531	-0.0667081105591456	0.349196593143847	0.825657914018604
DCAF11	-0.0181095391508775	0.788920312302283	-0.0221824904604314	0.742959508803634	-0.0492620672499095	0.489585113008445	0.81952368303146
TPGS2	0.0245216398567013	0.716957770727302	0.034906366445971	0.605760097675987	-0.0465506899225972	0.513823635664669	0.815804523647488
PRR5	0.0954095895711042	0.15749442042115	0.0572329904669304	0.397162972050562	-0.0298354145160584	0.675711653840876	0.809346342728751
PRDX2	0.0928841080270217	0.168831709281776	0.129580766915031	0.054411002244914	-0.163828368215066	0.0207683791733519	0.807966503027301
B4GALT3	0.017070276623837	0.800772702792945	0.00221904979039975	0.973832871992933	-0.00517024917767453	0.942222820016263	0.800930801602087
WNK1	-0.0491397806424648	0.467341179623471	-0.00337716184440301	0.960185697491476	-0.0844803890710671	0.235481328644668	0.800250679337702
EIF3B	0.0368326501587229	0.58600358967545	0.039679763386282	0.557359470551964	-0.0922945299361577	0.194788915863201	0.792826027421429
STK11	-0.016620764000778	0.805913541926435	-0.0341078345354809	0.614035984242268	-0.000219024495815173	0.997550293503149	0.76872715955838
MAP2K7	-0.0222030023641255	0.742730179958209	-0.0624186559876952	0.355716057500469	0.0857555682040218	0.228461997995359	0.730579982009508
NFE2	-0.0227417843501676	0.736714622061566	-0.0337694457241509	0.617557870602735	-0.0689191454235103	0.333418987025278	0.730155098100745
CLK3	-0.0856919769066791	0.204436006413345	-0.049066885254484	0.468002807991068	-0.164252366463748	0.0204365303053318	0.729813630112844
HK1	-0.0716960598525039	0.288616946199401	-0.00558520223470668	0.934201574867212	-0.178925439277234	0.011452107175749	0.727848928518285
UBA52	0.0203165437854502	0.763913720960263	0.00494717236444342	0.941703953219751	0.00210499866759282	0.97645973602229	0.720959688064516
KHNYN	-0.0153825943554609	0.820116335432801	-0.0332348004420089	0.623140172807049	0.0133345580337603	0.851715208270279	0.707318702273313
ACP1	-0.0360153953513832	0.594349325645476	0.0571553574424358	0.3978046533447	-0.194676792577693	0.00586265359851888	0.703738156642556
SRSF8	0.0659769014106381	0.328906274757815	0.123524592580151	0.0668118781700243	-0.0466441162108566	0.512978260482358	0.694067748581124
SLC25A38	0.09983134187263	0.139038357480646	0.0709108136491644	0.293944035160047	-0.0477850994162779	0.502712292837602	0.685871269605895
ACSL6	0.130440442319076	0.0528161271428221	0.173135477776893	0.00991578964690157	-0.0891251590158143	0.210629073799625	0.619432963028278
DDB1	0.0162254776364271	0.810441125551853	0.0444171769094628	0.51125257068822	-0.13780988852987	0.0522494971185015	0.614753352276893
PCBP2	0.140710698886385	0.0365851264174325	0.129139058270807	0.0552458568431902	0.00594263881547679	0.933609927153279	0.599530902768817
ISCU	0.0351964756336179	0.602765771568563	0.0796277176180748	0.238433568501135	-0.0595653040729759	0.403311895194808	0.598478548495614
FEM1A	0.116955116652925	0.0827830797596131	0.131784969357559	0.0503996769288558	-0.0240967445405086	0.735488237079232	0.597567139126414
PIP4K2A	0.0827040829839502	0.22072168014028	0.124749231745784	0.0641333077810381	-0.058266257474359	0.413663583359448	0.583126731228043
ZMAT2	-0.107319556014061	0.111616175862352	-0.0405267090297159	0.548971133968499	-0.0734782509963964	0.302351688365402	0.578187076562744
ORMDL3	0.0734217254934024	0.277138391125578	0.091370202512832	0.175913301514528	-0.0316218967637323	0.657489085821418	0.562016970426774
TCF3	0.18040462248424	0.0071710278901365	0.195378734877724	0.00354323864074363	0.00141664928336725	0.984156319996789	0.527863976896712
CDKN2D	-0.136173975294305	0.043143134005397	-0.0991919462499578	0.141599853920116	-0.0343938947731734	0.629612858014168	0.497913952945619
