# Supplementary material for: Meta-analysis of peripheral blood gene expression modules for COPD phenotypes
Source: PLoS One. 2017 Oct 9;12(10):e0185682. doi: 10.1371/journal.pone.0185682 (PMC5633174; doi:10.1371/journal.pone.0185682)
Supplement: S2 File — These files provide the results from correlating genes with phenotypes as well as the genes’ module memberships kME, i.e. eigengene (EG) correlation. (ZIP) [file pone.0185682.s009.zip › kME and gene-phenotype correlation.ECLIPSE.magenta.csv]

	FEV1%.cor	FEV1%.p	FEV1/FVC.cor	FEV1/FVC.p	Emphysema.cor	Emphysema.p	EG.cor
ACTN4	-0.12208932458557	0.0700668545069996	-0.142265185320047	0.0345414620932863	-0.00996759751362055	0.888874947690218	0.904609966870795
CRTC2	-0.144783344204013	0.0314365621180468	-0.166091360796423	0.0134239369157284	0.0293309433132865	0.680892297691715	0.896473034478211
ANXA11	-0.146969312060335	0.0289372040333844	-0.15354070073047	0.0224210853245211	-0.000648385445983825	0.992748140757903	0.89636361192942
MVP	-0.148326347745787	0.0274726942025846	-0.14263725334166	0.0340669352514915	-0.0904391080784715	0.203953395302226	0.888290821357141
SIPA1	-0.0712489446920706	0.291642187961361	-0.100753675781265	0.135406000879534	-0.00996998934174935	0.888848453916827	0.887862031688699
SCAP	-0.140346576093949	0.0370783526116393	-0.164120944794561	0.0145825837525542	0.0620319904316043	0.384084637148612	0.882267262571189
ATP6AP1	-0.20551997936227	0.00213489169572551	-0.230796109975242	0.000543429098885702	-0.00906315923634548	0.898901787200374	0.878550468758371
DGAT1	-0.161605068292167	0.0161886069965812	-0.147258796638636	0.0286193130864873	0.0207145319999486	0.771506606836261	0.869997916442681
DEDD2	-0.104150671531106	0.12265326733112	-0.127380499857468	0.0586754443048611	0.00226543845717976	0.974666110250542	0.869627204582032
HGS	-0.217392993321067	0.00114419641155973	-0.21766837446181	0.00112731619010654	0.0249241778541429	0.726760397809808	0.866726685342906
CAMTA2	-0.0976210843274217	0.14804569354282	-0.123296017806342	0.0673218157836164	-0.0163538804116692	0.818665378948881	0.864339849326354
CORO1A	-0.0745882381371533	0.269556484400231	-0.0969813962878375	0.150733462667104	-0.0312380861730442	0.661387508312578	0.862634352742096
PRRC2A	-0.0767078736256905	0.256144237876863	-0.125187787364879	0.0631957627789279	0.0285749557929927	0.68868385892432	0.862241524557209
DNM2	-0.145457462844521	0.0306468902608542	-0.154342527134436	0.0217202111728103	0.0228043212971956	0.749188507959789	0.862212979539502
HDLBP	-0.150304443530836	0.0254519050109786	-0.121056152590648	0.0724890325636961	-0.0448247426048381	0.529569410431283	0.862128982610875
FMNL1	-0.124848393834941	0.063920327103116	-0.16596988189269	0.0134929583636594	-0.0316258307211571	0.657449175623192	0.8593466392383
TSC2	-0.115519252586481	0.0866538773439516	-0.121873456316423	0.070567410549415	0.0264159964064644	0.711113816610326	0.85840218969262
FGD3	-0.176129201769035	0.00868920546620291	-0.203785107094183	0.00233211863451248	0.0655513128421124	0.357635724207637	0.856033102483561
FLII	-0.146025468617378	0.0299947136747723	-0.150506485690953	0.025252880696504	-0.0762234878212603	0.284597533144735	0.855393574679188
CHMP2A	-0.139888463621086	0.0377068700702374	-0.143938442017761	0.0324507123200769	-0.0191508660486177	0.78833067517234	0.853969167965885
TYK2	-0.186033934420585	0.00553430001401652	-0.186495124088746	0.00541635443400337	-0.0145070898552805	0.838846485237372	0.851586194291986
NSFL1C	-0.200919688540915	0.00269442605480683	-0.194720421106991	0.00365869983882436	-0.00486602795672429	0.945617078569727	0.851055415445457
AATF	-0.0717654224594639	0.288149518466643	-0.0794103189604546	0.239721873082838	-0.0470226031414286	0.509560863131783	0.848685113850137
MLF2	-0.102775111441055	0.127700196336536	-0.138412967135942	0.0397927267681908	0.0141459230643813	0.842805959482806	0.84796105773373
SART1	-0.0822859385976877	0.223072495996818	-0.0947132026710796	0.160561794173757	-0.118552383810145	0.0953676895792245	0.846145125929669
COASY	-0.132943567015034	0.048391863849968	-0.143342547769287	0.033182598086844	-0.0389863822401281	0.584575302432102	0.845272684141145
TLN1	-0.114577674493899	0.0892700411367614	-0.122601858816729	0.0688899744927134	-0.0308728391483081	0.665105861129293	0.844623871021842
FBRS	-0.121198680168407	0.0721508961099922	-0.172899796929659	0.0100185622991984	0.0355747097958444	0.61789241893362	0.844066270658528
DHTKD1	-0.149702840621852	0.0260525231817882	-0.155023649938836	0.0211397995465761	0.0131865399714132	0.853342592927949	0.842423205971257
PMF1	-0.0889736042130527	0.187569948619447	-0.0706908297710992	0.295448068160519	-0.0809665483083327	0.255602685530387	0.841900875571583
ZBTB48	-0.140463523301074	0.0369193312366623	-0.145102949077155	0.0310600374757366	0.0344484113803207	0.629069668208278	0.839213252562056
PRR14	-0.134638013243916	0.0455759233875385	-0.135029088765933	0.0449458617333049	0.0133604084106367	0.851431060344902	0.838477790025241
CYTH4	-0.222797308280735	0.000851890939069186	-0.179669386751237	0.00741394523153759	-0.103516931139877	0.145669680601713	0.838059187458851
CCM2	-0.107070757342848	0.112453555399564	-0.136636834620474	0.0424317470789904	0.0383030234773291	0.591182019627683	0.836607358258931
GBA2	-0.171836978211874	0.0104938187528088	-0.154742696165452	0.0213775649474018	-0.0451880452234008	0.526234893583211	0.836155171625703
SH2D3C	-0.248794541195774	0.000186564836999195	-0.218669181281282	0.00106787626171789	0.000457347680553329	0.994884765236845	0.835931376149611
PLCB2	-0.202212136143327	0.00252511382775444	-0.175573811194892	0.00890603061319174	0.00661495305653162	0.926119209825531	0.835918542986286
KAT8	-0.137781537877493	0.0407146188198482	-0.15660383838399	0.0198446968033615	0.00555077811443311	0.937978653128514	0.834752097265533
EHD1	-0.0311409536274538	0.645207638096448	-0.0702447865386742	0.298513356959033	-0.0456196304410945	0.522287538592511	0.833196638717252
PARVG	-0.144191140456816	0.0321445167935549	-0.151486364983198	0.0243065051992477	-0.0250725315586016	0.725199225784473	0.827476397600245
YIPF3	-0.122196175411027	0.0698201612863897	-0.140405490356591	0.0369981704821015	0.0324897456645064	0.648708362598074	0.825481068143885
UBA1	-0.0753470218011845	0.264701238550359	-0.102023682144539	0.13052413643765	-0.0577443961187904	0.417865681708888	0.825357247031616
ASL	-0.172254750495465	0.0103046797509873	-0.168299266186511	0.0122223495979103	-0.0358772456490798	0.614904843202326	0.820964377591556
CDK16	-0.082750747952172	0.220460427199985	-0.0876477330519731	0.194257180042266	-0.0398528335316478	0.576247794835298	0.819372318370425
ARID5A	-0.0527093981632732	0.435579184578723	-0.0988549580176477	0.142964280101088	0.0380876524603102	0.593271265346505	0.818783154141615
MYO9B	-0.152325750816569	0.0235202553665411	-0.129417699109074	0.0547179843387836	-0.0406620533549329	0.568520874012839	0.815023812115349
IKBKG	-0.202759710310427	0.00245634189073559	-0.1600882696143	0.0172297101438259	-0.0774190961672724	0.277088577178791	0.814315224135992
STK40	-0.0827251588025952	0.220603660280832	-0.0994590072039863	0.140525630443117	0.0602157934393592	0.398186740004326	0.810986872511364
PTOV1	-0.0142012006996638	0.833722776909533	-0.0339172507733687	0.61601846311144	-0.0308228495953388	0.665615412849556	0.810437693923604
STK11IP	-0.166706827393656	0.0130789843952651	-0.161352812863872	0.0163578476430919	-0.0208830498273872	0.769699655799846	0.804207936572662
LRP10	-0.0192476997311818	0.7759955594323	-0.0416581344904879	0.537862670066544	-0.0217232711961146	0.760708976461479	0.803780101433659
RPS6KA1	-0.0669853354123828	0.321551155069221	-0.0860036729957629	0.202788460094774	-0.0465260105943525	0.514047068575527	0.803384075483112
PHKA2	-0.074882066581595	0.26766920656348	-0.0732620247431975	0.278187508621416	0.0196898458915805	0.782520079427658	0.801175407288278
STRADA	-0.180705373209377	0.00707372402002569	-0.151167650611276	0.0246109153859582	-0.0743769507307901	0.296460791061477	0.798932950622602
MICAL1	-0.195800956716265	0.00347092891401047	-0.161005612297523	0.0165933116277415	-0.0509830607090258	0.474523096161405	0.797420162902489
TRAPPC9	-0.111920713374424	0.096994158572216	-0.107146637269455	0.112197647271468	0.00851506094738564	0.904986055136545	0.794429048796915
APOBR	-0.25004064398838	0.000172735314088933	-0.22911658794696	0.000597995826827948	-0.0585595822493582	0.411312630291189	0.79105434622096
STK19	-0.151724883175185	0.0240808175280043	-0.156536734442763	0.0198982622948581	-0.0263882115794022	0.711404153932802	0.790333246552207
LSP1	0.00651931625620777	0.923228286866627	-0.0610065779334956	0.366724437361621	0.0612073030825204	0.390450048323543	0.789649636155559
DDAH2	-0.171125130110343	0.010823168151753	-0.157589148732449	0.0190724541721638	-0.00649063907808997	0.927503807863114	0.788751742592454
ZNFX1	-0.195591486839188	0.00350663432751913	-0.185875846026065	0.00557525649831618	-0.0878362360883229	0.217328625542406	0.788381191673863
NBEAL2	-0.206837480808696	0.00199539613996267	-0.213583692907364	0.00140276383190147	0.0338870918961031	0.634672000666187	0.788303322247938
RBM10	-0.0464157836735687	0.49241216507838	-0.051038870187942	0.450286912813651	-0.0779255490766595	0.27394858630941	0.787126596886307
TUBGCP2	-0.0856240704090964	0.204796222114241	-0.0710574496582024	0.292944320069934	-0.0602542383623362	0.397885059133914	0.786373362877065
RFX1	-0.122266946855564	0.0696571569482478	-0.145800917212249	0.0302511106494533	-0.0511116133739542	0.47340824076317	0.785474534621347
PBX2	-0.0947902650756306	0.160220167569648	-0.106903278733607	0.113020001294355	0.0149178072757751	0.834348706921154	0.784424542955558
PTPN6	-0.189983526266857	0.0045947762268004	-0.16510613072883	0.0139927636259854	-0.0744175627360503	0.296196394956484	0.783055721739202
PPP1R12C	-0.213509534220164	0.0014082906333842	-0.241398105037346	0.000292331095138974	0.0121964689571953	0.864243534289089	0.78287375382476
SF3B4	-0.0217957691961313	0.747287380312744	-0.12111252914	0.0723551295416549	-0.0182096156921981	0.798505941907944	0.781640750306597
MED15	-0.0516748848043773	0.444654613811505	-0.0676907721036588	0.316469881427107	-0.0431808354901457	0.54478980964167	0.78050029855731
GGA3	-0.0584955570284861	0.386814403065692	-0.117880483723405	0.0803630898776309	0.0583915839431054	0.412658146617424	0.767660460680647
CYTH2	-0.104341499412432	0.12196551725918	-0.154706504743615	0.0214083605221088	0.0175879889048927	0.80524474515517	0.762908154709468
SF3A1	0.00593134755811872	0.930133753227571	-0.0294285937859146	0.663489250538827	-0.0711870571742839	0.317717649127224	0.762519700807183
LPAR2	-0.245030897062431	0.000234867433144695	-0.218335875060492	0.00108734440583082	0.00827163807239438	0.907690013965709	0.761828621949193
DCAF15	-0.08021664109886	0.234968014363832	-0.099399030166102	0.140766337906009	-0.0347373037885557	0.626194545862483	0.759769355863116
PXN	-0.107142145779402	0.112212782292907	-0.157006795746921	0.0195256598231646	-0.00111551341982817	0.987523887632564	0.759551238395251
LASP1	-0.104824552724298	0.120237958446771	-0.15167727590458	0.0241257191826678	-0.016509577763067	0.816969211335148	0.75868180966696
CYBA	-0.0892977926035207	0.185960842028043	-0.106264217497636	0.115201972246652	-0.0169536229692266	0.812136476820893	0.756911739171687
NAA60	-0.0790799363840278	0.241689038661134	-0.0870229570212376	0.19746788732995	-0.0317375149971919	0.656316537672375	0.755987719283185
TOX4	-0.132835071595353	0.0485770066594879	-0.122626265102774	0.0688343376387919	-0.105738891734819	0.137172282618524	0.755760421608826
PPP1R15A	-0.228673324235629	0.000613219117948946	-0.242164350685194	0.000279219253677877	0.0449054209038518	0.528827997355208	0.755550946127313
ADAM8	-0.194049662338136	0.00377982797710722	-0.179261379344829	0.00755188743371469	-0.0307410325925688	0.666449717606097	0.753273871476469
PLEKHM2	-0.163482182637839	0.0149765353186142	-0.17870802134553	0.00774262101604063	-0.00555834607726401	0.937894262431375	0.752298487818593
FLOT1	-0.133644037552182	0.0472106568443199	-0.125175920339735	0.0632209832232532	-0.0681415759960409	0.338914764513762	0.752123842973731
STK10	-0.117677666498703	0.0808885476114878	-0.128949199894991	0.0556079441892742	0.0274501450998609	0.700337386462083	0.751005231969569
AP2A2	-0.0670220714157797	0.321285246323873	-0.045102103180023	0.504754100597166	-0.0983733985420077	0.166867141969993	0.748463912314525
GRAMD1A	-0.141332067464246	0.0357562656070523	-0.154055707687916	0.0219687126325716	-0.044218077724317	0.53516125330589	0.747841687485219
MTMR14	-0.0409783898357814	0.544523025800122	-0.0518464630790614	0.443142048052094	0.0226743651388478	0.750570540280172	0.747416233834752
TNK2	-0.157400401389042	0.0192183325807618	-0.152027070478079	0.0237974788560907	0.0153950070954776	0.829129633934392	0.747020705998001
PSMD13	-0.136065240743157	0.0433116967015641	-0.131947358995784	0.0501141507071784	-0.0712628755870943	0.317201184547533	0.744541038678861
CLPTM1	-0.0232301062468999	0.731276253813295	-0.0497658895651617	0.461679618782273	0.0197356898831199	0.782026398008923	0.742409186649005
SLC8B1	-0.118422829692953	0.0789715012081796	-0.144017539454288	0.0323546040071199	-0.0540112440345308	0.44864509267482	0.739034833974329
MBD6	-0.171995651151269	0.0104216241566725	-0.184570145841019	0.00592405060476423	0.02979302051889	0.676146435149801	0.738585030913005
VPS9D1	-0.186437055558746	0.00543107992325078	-0.156440997549652	0.0199749009244506	-0.0755817042723537	0.288684062217053	0.734843079199748
ATG2A	-0.100327071168005	0.137076911316209	-0.12227088960096	0.0696480849519093	0.0646423599920728	0.364355363717199	0.731258432230702
FAM65A	-0.0925834521468951	0.170220909340051	-0.0886690927366355	0.189090664215284	-0.0181536171115324	0.799112397669353	0.730758241377538
DPF2	-0.0253499139626498	0.7078265359152	-0.017347285241114	0.797608948249579	-0.0656153281550564	0.357165412793172	0.728448055886456
NRBP1	-0.14676752742389	0.0291605705270337	-0.157200129522158	0.0193741760959681	-0.043054797034004	0.545965596670515	0.726428180060373
YPEL3	-0.0970476438456035	0.150453408372738	-0.102153490820623	0.130032895216898	0.0351435464903475	0.622161055967828	0.723022823257674
AMPD2	-0.121138533294716	0.07229343347202	-0.143173533768511	0.0333927199134234	0.0599575918660904	0.400216412770078	0.722787806452344
XRCC1	0.0147638842084162	0.827235760820605	0.00380814820575436	0.955109705265609	-0.0214133609439178	0.764021470661784	0.720864478007472
SLC38A10	-0.134134887795916	0.0463973644533994	-0.110553047118684	0.101172115066743	-0.0540645106907475	0.448197122555475	0.719569997460736
PIP5K1C	0.0299993308308725	0.657373088409976	-0.0391478023559859	0.562659626486262	0.0371672655057122	0.602237219775914	0.711153051449416
TWF2	-0.126199190135007	0.0610764256859321	-0.116825087389614	0.0831277796938536	-0.0590557969309593	0.407353512505205	0.7092038896993
INPP5D	-0.100414610244622	0.136732759466289	-0.0978270324731229	0.147188148029753	-0.0269456245689755	0.705587465297403	0.702225342600235
FLOT2	-0.00622150937550556	0.926725228828002	-0.0533403054996008	0.430096947697811	-0.0404934603335532	0.570126642315886	0.699904511246645
DHX8	-0.160963060703495	0.016622371572462	-0.14426750733542	0.0320524680338259	-0.0827007840392658	0.245528395747655	0.693661712732184
GMPR2	-0.217394068498421	0.0011441300569089	-0.188977783497958	0.00481931196653636	0.0374258159949509	0.599712432622749	0.679809667310092
GPSM3	-0.0393338252958186	0.560803455216006	-0.0884497816931118	0.190191471289165	0.0213909972903149	0.764260672590805	0.675318815589303
SH2B2	-0.110581968624831	0.101082315291196	-0.135703468556026	0.0438765070088058	0.0474808925456712	0.505438808361587	0.67330532082887
AKAP8L	-0.145623216976158	0.0304553355464842	-0.185385892353053	0.00570392131738578	0.0792594319923597	0.265794371761229	0.667963490405405
ACTR1A	0.0226249502589582	0.738017741617213	-0.0307464724703395	0.649400895983244	-0.0956235866366715	0.179103771500417	0.660544098717585
ABCA7	-0.142365737985069	0.0344126698808947	-0.112533648483401	0.0951667790550633	-0.0122919373530273	0.8631912502846	0.659949427602816
CTNNBIP1	-0.13054833534284	0.0526187319154547	-0.136147797183256	0.0431836654858473	0.00129572988957982	0.985508517316368	0.640282722223919
ZBED1	-0.0474158306626783	0.483125649745638	-0.0558195055373472	0.408943164446046	0.0266061738882075	0.709127676848325	0.622413026405751
NKIRAS2	-0.0846777664673363	0.209863742243722	-0.0856676868027511	0.204564802687078	-0.0304810237535495	0.669103796418383	0.618233974513424
NFKB1	-0.0773592500475862	0.252116676413617	-0.0871261265877149	0.196935059649423	-0.102001344230537	0.151691229467404	0.617236975111861
BAP1	0.00701864125424703	0.91736839499432	-0.050854902879807	0.451923508853818	0.0808294252033658	0.256411230481823	0.591525102344035
