# Supplementary material for: Meta-analysis of peripheral blood gene expression modules for COPD phenotypes
Source: PLoS One. 2017 Oct 9;12(10):e0185682. doi: 10.1371/journal.pone.0185682 (PMC5633174; doi:10.1371/journal.pone.0185682)
Supplement: S2 File — These files provide the results from correlating genes with phenotypes as well as the genes’ module memberships kME, i.e. eigengene (EG) correlation. (ZIP) [file pone.0185682.s009.zip › kME and gene-phenotype correlation.ECLIPSE.midnightblue.csv]

	FEV1%.cor	FEV1%.p	FEV1/FVC.cor	FEV1/FVC.p	Emphysema.cor	Emphysema.p	EG.cor
ZNF451	0.0649027484505739	0.336858880473175	0.0894618464621264	0.185150434273421	-0.0103677446278561	0.884444339020324	0.878253270004613
RBMS1	0.0717521519754005	0.288238907701575	0.0762909719514823	0.258745180011153	0.00647000565559547	0.927733642282304	0.865474418587944
FAM107B	0.040258154053781	0.551624251360619	0.0711252509181967	0.292482841079616	0.0189000583173904	0.791038576920271	0.864831835058401
USP47	0.0645607042848284	0.339416804405825	0.0860573631867725	0.202505639941933	-0.0064457662525613	0.928003651138003	0.854359936111566
CEBPZ	-0.00886985399901752	0.895684591659738	0.0199061285441019	0.768546339666236	-0.00797853090038913	0.910947275950793	0.844616049103805
ZNF654	0.00615932814685825	0.927455560045598	0.0635086515301983	0.347361724112154	0.024712083637292	0.72899428647016	0.835417653608015
ANKRD12	0.00768712803414698	0.909530313398653	0.055425381963518	0.412264303991419	0.00382444065556153	0.957245329690436	0.832782264507418
ZNF24	0.00148620956676954	0.982472833575096	0.0565977607008321	0.402431717568045	0.0263490527680294	0.711813414133606	0.832733031179332
IKZF1	0.250229001390659	0.000170730171653082	0.215089241735247	0.00129476859523499	5.9522478364173e-05	0.999334262535529	0.826367909407681
LPP	0.0512794443483149	0.448151775520337	0.0616864114282028	0.361398458889442	0.0250792982358169	0.725128044907029	0.819059439164453
NCOA3	0.0935274844326052	0.165887357730073	0.104678880867492	0.120756913647267	0.00458123997475408	0.948795405744653	0.809930842498788
BCAP29	0.11546711223159	0.0867971224362895	0.159355209614239	0.0177534460682562	0.0316178742977727	0.657529894945301	0.802857195841421
ARID1B	0.171847376204389	0.0104890742772364	0.146012237966576	0.0300097690806088	0.0137935947137619	0.846672342306554	0.802767376618208
NAA15	0.0974668880767515	0.148690227578574	0.161017984969692	0.0165848702242432	0.00372773461321254	0.958325449280237	0.798828876439153
KMT2E	0.187139341732517	0.00525537384114948	0.156309421504659	0.0200806466883993	0.0884421066854974	0.214160732480987	0.793188888779035
UBE3A	0.0966540545961058	0.15212305876596	0.121614352559646	0.0711720637107014	-0.0053283257406349	0.940459534497697	0.787289195027505
DNAJB14	0.0322101383599579	0.633898916909515	0.0554631699722973	0.411945191166196	0.0663679045707776	0.351665354603594	0.783850108072541
PJA2	0.0279496211808482	0.67944142301263	0.0407518114449873	0.546752122942999	0.11439064040007	0.107660455707423	0.781395369293278
TSHZ1	0.224564993235035	0.000772354507960893	0.197344029636768	0.00321786698022064	0.0180398293629786	0.800345071088163	0.780556009350468
HMGB1	0.00339845246443167	0.95993490540034	0.0253773339423345	0.707524950606447	0.0799891207994299	0.261404565857028	0.779299048075351
ASH1L	0.121283961252576	0.0719491870348673	0.123423708292385	0.0670365546746322	-0.00255697593055373	0.97140721843039	0.772994267137997
VEZF1	0.127322906008098	0.0587906697151436	0.134024157535809	0.0465798034169445	0.0698059226501168	0.327221404518101	0.765063281821672
KAT6B	0.21810266815277	0.00110115909664577	0.193256832317881	0.00392765985214138	0.0109785432428815	0.877688257259733	0.757711200902497
AASDH	0.0418583970602468	0.535908208994156	0.0571401593790763	0.397930346617043	0.0331702075589355	0.641857242514443	0.742492937040663
YTHDF2	0.213548853609924	0.0014053578110438	0.197832435701381	0.00314132023741457	-0.0252333950535316	0.723507689488628	0.736236780184021
GATAD1	0.091612503301399	0.174765339713564	0.112475541449686	0.0953388331912463	-0.00615718934338362	0.931218805909602	0.729736758446073
SMC3	0.00393889624720513	0.953570152920745	0.034680817870605	0.608092628496428	0.012881500067541	0.856698301043756	0.719004734947296
CCDC88A	-0.0768222992477719	0.255433531492892	-0.00474617748327375	0.944068480308106	-0.00960944031025661	0.8928435531566	0.718954539812728
THUMPD1	0.219660674147326	0.00101184141207794	0.227301167875945	0.000662643702749854	0.0224031653011004	0.753457198283099	0.712453718223983
PIK3CA	-0.0215573377251221	0.749959670786124	0.0166001719579313	0.806149243758203	-0.0175763134432947	0.805371453226194	0.710627189967522
PPP2R5E	0.0851038645031582	0.20757091145363	0.150221727053917	0.025533774006664	0.0126555647082976	0.859185451074206	0.704891585630237
ZNF292	-0.0286988842453475	0.671341511624348	0.0167240076690176	0.804732052663138	0.0941113351669137	0.186109294173102	0.68611265638906
GVINP1	0.0536248421700076	0.427637558605231	0.0880328913980849	0.192296915853126	-0.0442634930753677	0.534741623436201	0.683660328071803
SETD5	0.0562877934643704	0.405017697055097	0.0528143533120102	0.4346644162474	0.00086452353845918	0.990330849612619	0.682480349918521
KIF5B	-0.0952441272565245	0.158219207003321	-0.0534027791329452	0.429556259948463	-0.020591687088913	0.772824601220917	0.679292506458253
PPIG	0.0104607748959961	0.877110694687521	0.056335535115184	0.404618758814587	0.038969412045869	0.584738956999819	0.674712375175852
EDEM3	0.0118600338371043	0.860829455366785	-0.00361234356193822	0.957415605535856	0.0997259507774007	0.161082140653631	0.672428013274908
DCAF16	0.163475022332807	0.0149810036434183	0.146631143596446	0.0293123744344077	-0.0123008162968381	0.863093395862054	0.669193234193627
STX17	0.163957256527101	0.0146826627152259	0.183012897461453	0.00636548881811435	-0.0419768565408975	0.556072185363578	0.668144239503026
KANSL1	0.279851005357937	2.42848148843364e-05	0.207778746340254	0.0019008802735034	0.0118037648180221	0.868574541822258	0.655364052890242
TNRC6B	0.143691347086706	0.0327525140218003	0.0901956822405638	0.181557115476876	0.116557856389723	0.101112146605723	0.653872855682104
FBXO21	0.202350250194058	0.00250760454578621	0.180856494179436	0.00702527670054586	0.0721880028834557	0.310943374166436	0.65307460560486
ZCRB1	-0.0587296108030203	0.38491410259964	0.00235312423449102	0.972252475631126	0.0398669589471311	0.576112496142152	0.644680819857392
RIF1	-0.0299653509699298	0.657736593042345	-0.00559676823441645	0.934065625702079	0.0921656344849218	0.195415712872236	0.628448830289214
UBN2	0.0516241019872183	0.445102855260938	0.0544329814512297	0.420696933444609	0.0729536046267764	0.305826183123552	0.626654441800414
ANKRD36B	0.149589103591753	0.026167431395393	0.112322101938531	0.0957943548844527	0.0101157927157359	0.887233654609634	0.621759267503876
EPM2AIP1	0.125155565155413	0.0632642624003794	0.162029523766198	0.0159072836797659	-0.062581406552064	0.379879117188479	0.621606151739843
TNPO1	0.035383682904584	0.600837054861532	0.0250275746257485	0.711375265067108	0.0973385183419392	0.171397026560079	0.60955383570573
CELF2	0.0746912400958273	0.268893867091623	0.0422392772520054	0.53220083954177	0.0821277347336079	0.248826239596431	0.595996012359419
MBNL1	0.0957917870287321	0.155829808167327	0.0917137775221816	0.174287176427342	0.0478393547954955	0.502226830077807	0.586748420399206
PTPRC	-0.0756789505251394	0.262596255130735	-0.0555240556230461	0.411431329173964	0.00698710604951472	0.921975546495302	0.580394430745961
MSI2	0.175875831563827	0.0087875334699024	0.15990617968077	0.0173585321997013	0.0197382886192111	0.781998415537672	0.572504390853075
THRAP3	0.0605052955042791	0.370682566940324	0.0505713044804822	0.454452966022131	0.0105536852479816	0.882386732074678	0.553125140358374
DHX36	0.0729633163064593	0.280157004094822	0.0677508639407108	0.316039470835488	-0.0542373777281748	0.446745056855812	0.551387408941656
MBP	-0.0114831951552014	0.865208725364432	-0.00572975696451211	0.932502586726247	0.0307247256457947	0.666616051878194	0.531664611976996
C19orf12	0.110622804400301	0.100955629717729	0.100878435253603	0.134920312313238	-0.0907673644161928	0.202309767162482	0.522085466866283
CXorf38	-0.0121936166508667	0.856956403488607	-0.0106281692226016	0.875160097913397	0.0134818142856577	0.850096820841583	0.519499739589179
TUG1	0.0277960800902799	0.681105864749799	0.0563296877459519	0.404667607987815	-0.0383599398822368	0.590630452949971	0.51851547950502
ING3	-0.0498460451250449	0.460957572696082	-0.035964225849192	0.594873654532524	0.0193265450283322	0.786435426262663	0.518325009191114
NDUFS1	-0.141474985768377	0.0355678893522134	-0.0778239268274881	0.249270442305396	-0.00820517471662603	0.908428479566245	0.513787210335229
BRD7	0.00103030710651544	0.98784887823744	0.0285485999417621	0.67296316116709	-0.0776786183116989	0.275476521524655	0.493453581687852
ABI2	0.262233883520289	7.96172095162545e-05	0.241629936932465	0.000288304815450229	-0.00139592579728558	0.984388060055761	0.489211690750345
AMMECR1	0.238478299340099	0.000347724969697634	0.215634578027206	0.00125756964132721	0.0541173208258896	0.447753240755713	0.477331509716363
TAF1B	0.0655097835901191	0.332349661075663	0.0957835919436964	0.155865361158976	-0.0496867291337816	0.48584493261858	0.454752489693185
LEPROT	0.00475625542434764	0.943949910411302	0.0278337349353384	0.680697529306409	-0.07223648488074	0.310617673264524	0.449142440599516
NT5DC1	0.190097648781148	0.00456990175588856	0.169526045110487	0.0115964824470662	0.0323772171360136	0.649844206237345	0.434545653009998
NUFIP2	0.105336894074078	0.118426511149826	0.132838479015039	0.0485711830709953	-0.00857378984660929	0.904333852752984	0.382124292539244
