# Supplementary material for: Meta-analysis of peripheral blood gene expression modules for COPD phenotypes
Source: PLoS One. 2017 Oct 9;12(10):e0185682. doi: 10.1371/journal.pone.0185682 (PMC5633174; doi:10.1371/journal.pone.0185682)
Supplement: S2 File — These files provide the results from correlating genes with phenotypes as well as the genes’ module memberships kME, i.e. eigengene (EG) correlation. (ZIP) [file pone.0185682.s009.zip › kME and gene-phenotype correlation.ECLIPSE.pink.csv]

	FEV1%.cor	FEV1%.p	FEV1/FVC.cor	FEV1/FVC.p	Emphysema.cor	Emphysema.p	EG.cor
ARHGDIA	-0.0227977112220561	0.736091102420586	-0.0657252057665606	0.330758800493097	-0.0481457231653436	0.499490152047072	0.95150906608094
FIBP	-0.045279341354243	0.503079563850281	-0.0598146688249861	0.376178718221366	-0.0813996679779812	0.253060355956552	0.929513854713467
PUF60	-0.0224579203928893	0.739882022633505	-0.0483112869754511	0.474891192647816	-0.0589963011749131	0.407827014464924	0.92769274285492
TBC1D13	-0.0264629978630567	0.695621066017103	-0.0473174191961774	0.484035296611479	-0.0559848349888797	0.432216559948341	0.917876290665551
JMJD8	-0.0388743882196404	0.565393136959677	-0.0569950518237755	0.399131633049248	-0.0356542524033779	0.617106316096207	0.915498981207112
C16orf13	0.00814895820065208	0.904120360774203	-0.0400897607917599	0.553291033506209	-0.0161833239428694	0.820524388649465	0.910180489185733
DDX41	-0.106168984615098	0.11552992762404	-0.105022241416502	0.119536469110604	-0.104532272493299	0.141738393827691	0.907658678727766
STUB1	0.000869816796189251	0.989741537934173	-0.0221994149512961	0.742770286605931	-0.0424259997424588	0.551850103094899	0.905234198095283
BRMS1	-0.131738584482444	0.0504814826116092	-0.123617143638397	0.0666063022863523	-0.0654155815316511	0.358634201868558	0.902226210732462
GMPPA	-0.0794767342561925	0.239327780006963	-0.0838461017840038	0.214391263527482	-0.107688644935748	0.130033096409949	0.90138977847709
GPS2	-0.0157062383413135	0.816398019022691	-0.0240875665511967	0.721759366163369	-0.0659791423210603	0.35449986801004	0.899958752047368
IDH3G	-0.0248695568699181	0.713117206246935	-0.0586657532135662	0.385432004102154	-0.0775932937273951	0.276005824035229	0.899434559520197
GPAA1	-0.0795436231420194	0.238931335636901	-0.0913571337794397	0.175975376319408	-0.0314317675203804	0.659419110094509	0.896572855646206
TRIM28	0.0688532042148677	0.308211655905308	0.0245206623689603	0.716968571030312	-0.0688059950560635	0.33421515417104	0.889264937244742
TXN2	-0.134592517974145	0.0456496984518076	-0.122481812286994	0.0691641683293591	-0.0594306105625388	0.404378014269484	0.889171346319231
ETFB	-0.0955930688673668	0.156693637348509	-0.0908433558614999	0.178428627542063	-0.0687412587461743	0.334671208998187	0.88904509715646
DOK2	-0.0622544362295044	0.356985550607761	-0.0645456116047249	0.339529956932892	-0.101531056366237	0.153597450873605	0.888032165730889
EIF6	-0.0368103794206033	0.586230299268096	-0.0503192379651561	0.456707821367523	-0.0218332855879388	0.759534123820438	0.886858618134214
UBXN1	0.0372104010895076	0.582164364932335	0.00881646037871525	0.896309002793971	-0.0873206460489514	0.22005069713111	0.884788170181089
PPP1CA	-0.0297853764779151	0.659663235891476	-0.0860742883012438	0.202416543870594	-0.00274746794652077	0.969278095029473	0.881983529916196
TIMM50	0.0134091931226574	0.842872585197252	0.000445732225576832	0.994743008631688	-0.0764706955285346	0.283033861395538	0.881972209717106
PKN1	-0.0750531682635379	0.266574375384441	-0.0997754246241025	0.139260944874962	-0.0397850891426594	0.576896883492408	0.881957951177372
TECR	0.0795134086107796	0.239110357409989	0.00104730964280736	0.987648371389037	-0.0362587526539024	0.611146440139411	0.881323759897771
TEX264	-0.0650030901186132	0.336110832573313	-0.0676770193193117	0.316568440081625	-0.0627680500462533	0.378456866745562	0.879781611259292
ARL2	0.0185412450322246	0.784010930352504	-0.0119167005743001	0.860171291074483	-0.07341103383546	0.302795375753269	0.879535588335178
ADRM1	-0.0628420297196075	0.352456250138044	-0.0810181457124079	0.230308645359653	-0.0323190062019766	0.650432094687044	0.877348610487019
SRM	0.0867266735642404	0.199003891299636	0.0316819743917961	0.639474886520207	-0.0459966733482291	0.518851439515158	0.877315947013835
PSMD8	-0.0368217182637515	0.586114868117119	-0.0484362859045977	0.47374784242473	-0.103055175771901	0.147484715398737	0.877253635610528
CPSF3L	-0.0737371198827604	0.275074353045535	-0.0892485829719882	0.186204439097261	0.0144434463968041	0.839543918166792	0.876528508190095
MBD3	-0.00868375520306549	0.897861197575386	-0.00951985243959808	0.888088450760405	-0.0517039381873576	0.468289902442582	0.875602198459622
C19orf24	0.0312799217796198	0.64373308950342	0.0240221382017506	0.722484066618049	-0.0749241593469242	0.292911463524417	0.875257798612507
C12orf10	0.00954893565788617	0.887748805857744	0.00102399957726548	0.987923261617446	-0.0283070984589138	0.691452457676743	0.87193385968385
DPP7	-0.0403417017911189	0.550798193588195	-0.0441328797461492	0.513962624214986	-0.0929955176229677	0.191405740053785	0.871460834720522
COPE	-0.0563939862368885	0.404130648173357	-0.0679125042228119	0.31488360970729	-0.0874025637696975	0.219616595864665	0.866558733688721
IDH3B	-0.0185364890928711	0.78406496905271	-0.0343209449026544	0.611822494342967	-0.0615070772340605	0.388128895479251	0.864288869346727
DNPEP	-0.03873212485511	0.566817944587012	-0.0696408583088667	0.302697152549406	-0.0637452554181531	0.371063658663159	0.861971201109475
TCF25	-0.0996201990167033	0.139880272788648	-0.135963042807461	0.0434706296482947	0.00626629973179353	0.930003028118906	0.860221787307626
PIH1D1	-0.00665188411582517	0.921672103243429	-0.024814471302589	0.713724803276544	-0.0878594553415285	0.217206606924841	0.859540345761955
RPUSD3	-0.0100086112206723	0.882383298116863	-0.0116134068891175	0.863695053336308	-0.05388284937957	0.44972592187865	0.858508273088355
IRF3	-0.0334361433503821	0.621035376271684	-0.0354725072721635	0.599922904899695	-0.044675180003256	0.530945238620373	0.858348201447158
SLC25A1	-0.0221051334034466	0.743824586108078	-0.0759121520882357	0.261124251030127	0.0397249825629927	0.577473077109946	0.856951242349668
ARFGAP2	-0.00282599624958183	0.966679423557966	-0.0427609050662315	0.527144492270001	-0.0535108861154803	0.452865372269479	0.856162987644651
SCAMP3	0.0974866439378021	0.148607530234773	0.063404375778041	0.348155546454699	-0.10923223324192	0.124586888540245	0.855177708966001
SNX17	-0.0264498567715379	0.695764715571522	-0.0269668866440384	0.690121118759685	-0.0892999044493948	0.209732323915295	0.854659119318818
CDIP1	0.0369187386243015	0.58512761443894	-0.038848222503744	0.565655065649992	-0.0230104538405448	0.746998010058017	0.854326372983309
TSR3	-0.0639957234018097	0.343668944391797	-0.0600087245046477	0.374629359727569	-0.0162603554985011	0.819684645330396	0.852607388840801
WRAP53	-0.0238981498642306	0.72385806990061	-0.0516967719394319	0.444461502929451	-0.0315388877130754	0.658331442679511	0.851525212001774
KRTCAP2	0.0109428541026107	0.871495215222902	-0.0158368304703002	0.814898814427228	-0.0520007013735096	0.465737021162768	0.850602957103193
ATP5D	0.0577398954573266	0.392988374966139	0.0289084441685082	0.669082781908126	-0.0660311315228837	0.354119981177026	0.849643226755079
PHPT1	-0.0754926636070458	0.263776208042982	-0.0804939463126186	0.233348520744121	-0.0455283175324412	0.523121441326833	0.849616614188231
DHPS	0.0170154763849717	0.801398970572423	-0.00578928625269049	0.931803012340145	-0.0925722687585762	0.193443295402403	0.848787136963727
THAP4	-0.0367708618527801	0.586632675942539	-0.0698348530589457	0.301349025848616	-0.0915565937729068	0.198397229110245	0.847897305549884
PQBP1	0.0543912243864038	0.421053942693614	0.0274233449027174	0.685152857876851	-0.123256084375595	0.082845873470324	0.847396082651726
TRAPPC1	-0.0418166541190235	0.536315305730759	-0.0744791528300382	0.270259448463493	-0.018630902654534	0.793947362082911	0.847006356813658
EEFSEC	0.0602281503813962	0.372882170859527	0.0142796238108598	0.832817974393707	-0.0492573865739286	0.48962642326237	0.846894023374824
ACD	0.0338216791069852	0.617013662488262	-0.0376606512760495	0.577603605117021	0.00811945259938607	0.909381042615331	0.846514667673788
URM1	-0.020876556101694	0.757606050166294	0.00111400807120254	0.986861820357351	-0.0796715249624207	0.263309070245072	0.846172581828731
MRPL38	0.126842981633413	0.0597581062191508	0.0977613229295469	0.147461344660194	-0.0611295492935159	0.391053460724445	0.84604123391943
RAB1B	-0.105025308104354	0.119525612243805	-0.131251833349847	0.0513466133068321	-0.00562672884140794	0.937131754624828	0.845907956116422
SLC10A3	-0.060058842888876	0.374229847448834	-0.0980414681277224	0.146299275068872	-0.0591744026289542	0.406410550279715	0.844133101167007
AP2M1	-0.0427883194537041	0.526879428570381	-0.0424218159672888	0.530428648005687	-0.0645109749907467	0.365333094191136	0.843808513899249
RFNG	-0.0772644051732219	0.25270037362522	-0.0668578418729142	0.322475107101924	-0.028512210642579	0.689332029304339	0.84296170516557
ICAM2	0.142283014602076	0.034518595794906	0.0821853130771265	0.223640861014109	-0.113797389287326	0.10950987994298	0.842960352337888
NUDT16L1	0.0249093108119352	0.71267883018751	0.00559301477346025	0.934109744453371	-0.0228131219446712	0.749094945391294	0.842442360599799
COPZ1	-0.010528569852574	0.876320610045629	-0.00967258844717383	0.886304970745261	-0.0561254736271572	0.431059207556551	0.841887367647119
RBM42	0.00611388787949738	0.92798930367987	-0.0433344363601346	0.521613261739912	-0.0544328012735933	0.44510672246141	0.841578359649675
ORAI1	0.028076805955623	0.678063867195942	-0.033381347865529	0.621607892712117	-0.0126587007184135	0.859150919580621	0.841154342435594
VPS28	-0.0456333024325044	0.499744102527839	-0.0854686170622655	0.205622562610498	-0.0653016810461181	0.359473426812888	0.840854639702086
HMGA1	0.123601355920784	0.0666413335714752	0.0847520951794362	0.209462474232213	-0.0267596083980633	0.707526694485272	0.838204369500638
RABGGTA	-0.0767988443571389	0.255579100600567	-0.078488904156676	0.245236253349546	-0.1228309317145	0.0839203441191352	0.837556021490348
RMND5B	-0.082593111190805	0.221343838971122	-0.0983651858754147	0.144965144125379	-0.0525605253146016	0.460942137798013	0.837358419650537
CDK2AP2	0.079141142466573	0.241323756191247	0.0166855078347418	0.80517258147643	-0.0244860900002667	0.731377086079491	0.836966851206114
PNKP	-0.106862988980245	0.113156601882998	-0.111443510377381	0.0984360756589706	-0.0337341552878101	0.63620203148522	0.836616085279083
NDUFS7	0.0364413669481886	0.589992603957941	0.0376300158451354	0.577913393071015	-0.0556144404323231	0.435273165541085	0.834340275801191
PRMT1	0.0484646462378007	0.473488643212428	0.0277500791979541	0.681604832083326	-0.0859079472389941	0.227633211672298	0.831978908227767
MLST8	-0.0434607267146442	0.520399292803524	-0.0363438830156871	0.590988353055552	-0.056419313485916	0.428646886889111	0.830571256693166
FBXW5	-0.021198050125586	0.753992117632695	-0.0656841265911598	0.331061785882535	0.0267651057624365	0.70746935706794	0.828911579374793
POLRMT	-0.0233663253147632	0.729761578069942	-0.0312033422799099	0.644545479345692	-0.0907374558258165	0.202459126067759	0.828849657848945
DCTN1	-0.126237431165765	0.0609974551171692	-0.12336410522167	0.0671695849803302	-0.0564655199492571	0.428268258556243	0.828480467382191
DUS1L	0.0120443281975857	0.858689294886749	0.00197344463991495	0.97672819167204	-0.0650652061765339	0.36121969238965	0.828130960346187
TMEM147	0.0151236504021791	0.823094217846029	-0.000328272336217548	0.996128324556265	-0.11809039895931	0.0966746197639376	0.82787910940915
KCNAB2	-0.103978015430644	0.123278115084305	-0.114000323396472	0.0909052038191444	-0.0130013565003004	0.855379464423372	0.827877229641451
AKR7A2	0.0110801644931512	0.869896924561556	-0.0228808030594233	0.735165043764359	-0.0736345535049648	0.301321626201629	0.827628187677867
EIF3G	0.0400605550004493	0.55358036611467	0.00638755793336876	0.924775256757814	-0.0729081213321538	0.306128630923937	0.826824169307338
WDR74	0.0433911298902251	0.521068114957367	-0.00672133960057639	0.920856899778079	-0.0474658146824787	0.505574147466451	0.825623002101715
MRPL4	-0.010263523932418	0.879410152740561	-0.021640513071328	0.749027118372037	-0.0593003021086068	0.40541101562647	0.823874876579499
NDUFAF3	0.0383718019840222	0.570434307780485	0.0173313028506533	0.79779139620024	-0.0514622619052152	0.470374570805836	0.822197981547363
WDR83OS	-0.0386683907155691	0.567456813927688	-0.0360562279204554	0.593931068879677	-0.080633506793912	0.257569516874089	0.821861709127219
BCAP31	-0.0265394224802666	0.694785858746276	-0.0762580493801622	0.258951347048029	0.0197957544915834	0.781379710538019	0.821625961214591
PRAF2	0.0118869968907003	0.860516276949082	-0.0473739188627321	0.483512940407868	-0.0481819342690775	0.499167211421683	0.820128332444035
POLD4	0.00456478532958568	0.946202819464523	0.00177413013961112	0.979078038987247	-0.005517848875336	0.938345856604746	0.819305228126965
FASTK	-0.0935795555170543	0.165650747927924	-0.116714797452206	0.0834210561839952	-0.0122756188976639	0.863371100645207	0.819173771829736
RFXANK	-0.0748878598018956	0.267632087259007	-0.0601298774728153	0.373664052883878	-0.08278244131232	0.245060953886245	0.819067026075149
CCDC85B	0.000643953372767726	0.992405236411361	-0.0120333292883646	0.858816993468328	-0.0548392079835785	0.441710518904913	0.818275939428653
ATG101	-0.0654459625909879	0.33282191060525	-0.0881199694399151	0.191855740702431	-0.0963960286841424	0.175601416554487	0.818229816594366
WDR13	-0.102416564452914	0.129041705194229	-0.086393805922367	0.200739879987523	-0.0774113504296503	0.277136788665135	0.816628044746209
SNRPB	0.0509961076340555	0.450667036058666	0.0196639268641065	0.771284092956506	-0.0541801754574782	0.447225255854958	0.816025062681099
PFKL	-0.106734005696686	0.113594782854727	-0.122567250820628	0.0689689301864112	-0.0155432759900194	0.827509547467523	0.815718526353495
PEX16	-0.0898392275800673	0.183296068498674	-0.124937822451987	0.0637287498176287	-0.0259455669200743	0.716035142855124	0.815402613982947
PPP2R1A	0.0145866509419997	0.829277791439387	-0.0254671723941416	0.70653715999846	-0.0886482543912779	0.213090428562083	0.815263609464881
DGKZ	-0.0800156737665799	0.236146614743839	-0.0983201162368328	0.145150332045237	-0.0358639277391039	0.615036226277463	0.813121571982811
MRPS12	0.0350369661967921	0.604411309859709	0.0212108905940135	0.753847887673682	-0.123816028098016	0.0814476619456812	0.811962734616463
HSPB1	0.129659544932165	0.0542632112492817	0.087908359504164	0.192929134879895	-0.101076295971182	0.155457869544603	0.811267990482628
LYPLA2	-0.0552499142752427	0.413748002611882	-0.108982605615265	0.106143720265996	-0.0307366529212711	0.66649438957235	0.807583264388599
APEH	0.00189600911213578	0.9776411063881	-0.028986428633372	0.668242988074004	-0.0371346986219583	0.602555577415021	0.805240768412146
TRAPPC6A	0.0334898993827072	0.620473941666917	-0.00888447711553335	0.89551359295479	-0.0401305447798413	0.573590502578331	0.804533687092023
ARFGAP1	-0.0487005577604576	0.471335535251661	-0.0765701268773687	0.257001601611917	-0.0285035145044223	0.68942188007812	0.804183648964865
DCXR	0.0404845540094394	0.549387179172664	0.0189460070667462	0.779415693312383	0.00376726871627159	0.957883879588433	0.803978318338058
VARS	-0.0397109774384549	0.55704922297363	-0.0559267434361571	0.408042253072285	-0.0344475449243795	0.629078299801471	0.803442073461206
POLR2I	0.0268903236277716	0.690955766502934	0.0203971136489316	0.763005256455222	-0.0318341578057023	0.655337073824537	0.80316259946372
LMF2	-0.113950260417105	0.0910481109862429	-0.119890267160402	0.075303644954764	-0.0487354368089025	0.49424465432479	0.803150071058859
GALT	-0.00287282948472029	0.966127552120734	-0.0180300559384084	0.789825114001859	-0.0957518093454442	0.178518851568883	0.803091600793127
FAM50A	-0.146677273631976	0.0292609533622622	-0.139858420892396	0.0377484005010021	-0.0989162775582753	0.164526851088636	0.803013313526565
MFSD10	-0.0836250191358815	0.215606503423913	-0.0942852568093961	0.162468882086249	0.0157062625177627	0.825729486476142	0.802144250079908
CIZ1	0.0849655549903004	0.208313167285206	0.0732268756405412	0.278418772591238	-0.0584226811514419	0.412408890719091	0.801512744485729
SH3BGRL3	-0.0335370978924925	0.619981175621407	-0.0899617049582774	0.182697189604405	0.00201055276985226	0.977515643358086	0.800841569235126
GSDMD	-0.159272605868155	0.0178133222112327	-0.167762528203218	0.0125053979895504	-0.0505098471982212	0.478639277478703	0.797849901914052
POLDIP2	0.0262000298012214	0.698497712851354	0.00956864955531684	0.887518591089845	-0.0524898958162409	0.461545564795665	0.796280638996115
DENND1C	0.00377400817951794	0.955511730169289	-0.0315921677815296	0.640425026188096	-0.0438706961556005	0.538376437533329	0.794824800626735
WBSCR22	0.130217158798787	0.0532265870075059	0.0810568163695961	0.230085503723542	-0.0358570568375783	0.615104013489448	0.792310125610366
KLHDC3	-0.0716020620615373	0.289251197571377	-0.103304745229055	0.125738305473004	0.0417804594491992	0.557923279358827	0.792179684412336
VPS4A	0.0314445061030813	0.641988535969728	0.00917840060207977	0.892077565368847	-0.0554753638416105	0.436424055379275	0.792120605412515
C9orf114	0.0170351553641219	0.801174060766443	-0.0117229128098183	0.86242246440268	-0.0239086564508967	0.737476989534602	0.791400850703831
RNASEH2A	0.0213794097460863	0.75195579633163	-0.0118935199336914	0.860440514458513	-0.00982416501132052	0.890463943265516	0.791324217723367
SNRPA	-0.00263594776649388	0.968919068519179	-0.0509951055275078	0.450675946109018	-0.0257571927077539	0.718009091639119	0.791190774473456
XAB2	-0.0574560917351643	0.395322366895105	-0.0683287208985547	0.31192003410471	-0.0862853018135285	0.225589947335314	0.788948315454649
SIGIRR	0.0888056911060145	0.18840738585824	0.0503172189146067	0.456725907911008	-0.0372463412445551	0.601464527955332	0.788801914616642
SUPT5H	-0.0807996922123587	0.23157205935887	-0.0856266669039011	0.204782440367604	-0.0809292436398283	0.255822477797729	0.78765523711405
CYB561D2	-0.0945929183080012	0.161096120971607	-0.0634402078211653	0.347882637999365	-0.0792919846612956	0.265597468002053	0.786943033081375
THAP7	0.0225207779603852	0.739180267697828	0.000431280226653164	0.994913454002131	-0.0508397385249829	0.475767723341323	0.786374713544206
ACO2	-0.0887876208011221	0.188497671328286	-0.0604979373880068	0.370740862149147	-0.141297540949376	0.0465150791445201	0.785580695966892
C7orf50	-0.0550934654938924	0.415073526542578	-0.0404363200394616	0.549863409374168	-0.0130437520426202	0.854913062124787	0.785272576385249
NPLOC4	-0.101802062611121	0.131366124881175	-0.0870058248957627	0.197556468944492	-0.091498504691479	0.198683315196499	0.785067235823968
GTPBP6	0.023721929480067	0.725812414293655	0.0173054060341744	0.798087046168914	-0.0374564067919144	0.599414023420557	0.784605042888868
SSNA1	-0.015871900004164	0.814496328698312	-0.0278227982776336	0.68081611868222	-0.0174380265185	0.80687259848112	0.784024419149786
DALRD3	-0.0400382519645631	0.553801364846795	-0.0335542935202485	0.619801690408276	-0.00195197515915432	0.978170562171803	0.783571766540487
CUTA	0.1428368844596	0.0338146195696176	0.0842405972803355	0.212235013886272	-0.0276516800250752	0.698244146964335	0.783552095880155
CSNK2B	0.0203645040947793	0.763372906111997	-0.0255903470598514	0.705183629243209	-0.0273694447426172	0.701176214281544	0.78278977372338
FXYD5	0.0555516624121273	0.411198458265507	0.0116930305193076	0.862769697095462	-0.0216187132556071	0.761826067062909	0.781757363105186
GTF3C5	-0.112741688602982	0.0945527995141908	-0.125349317746351	0.0628532901486201	-0.0773548420075274	0.277488683405265	0.780906500361472
AES	0.133740278610703	0.047050262711967	0.0969725962453146	0.150770693554021	-0.061031730632625	0.391813385330333	0.780032799711325
SLC3A2	-0.0368033656014711	0.586301706256748	-0.0774019219600794	0.251854368351654	-0.0309565399295304	0.66425302903913	0.779963229201593
MAN1B1	-0.0995507773163562	0.140157935645605	-0.0976330001521523	0.147995974258553	-0.0550466107095282	0.439983014483877	0.77993608933827
UROS	-0.0128903358648048	0.848878297768714	0.0207955877068288	0.758517054066379	-0.0772475976465933	0.278157356078304	0.779019516112284
C16orf58	0.0396185981025164	0.55796765624804	0.0206116857017219	0.760587435730991	-0.107740334717687	0.129847800734974	0.778983401189761
TBC1D10C	-0.0452962683578023	0.502919791061835	-0.0500327009180073	0.459278598178335	0.00187827447559363	0.978994583085177	0.778801578836407
TARBP2	-0.024190748184833	0.720617005122303	-0.0133520532997298	0.843533534102086	-0.0941931400465757	0.185725263670764	0.777904012353762
SLC35C2	-0.0751661099075351	0.265853372610121	-0.0702346285805194	0.298583408984658	-0.0231576188891591	0.745435377647079	0.777279187838035
POLR2L	0.0119613049093818	0.85965329517273	0.0236705144026371	0.726382960044194	-0.0903573212995884	0.204364410286093	0.777081346271228
MOB2	0.0449934133132988	0.505782438053039	0.0293939660496229	0.663861052848906	0.0119820960551892	0.866607290884888	0.774445943164029
EDF1	0.100267301663101	0.137312270592048	0.0825658034711169	0.221497129767778	-0.0989426026542693	0.164413993346955	0.774343304645589
APRT	0.121951271248779	0.0703866383073715	0.0674174991589583	0.318432028087798	-0.0195485093393558	0.784042640505502	0.774080568573418
C6orf106	0.0499773609409279	0.459776027837146	0.00344842931055636	0.959346220456698	-0.0196128949532425	0.783348938401206	0.773800970193277
ECHS1	0.0634057307462771	0.348145224119174	0.0564193431160477	0.403919008127714	-0.119821333199739	0.0918500657096539	0.773598197448328
EMD	0.032670049496151	0.629060254389223	-0.0219495303676865	0.745565653329557	0.0152941594508045	0.830231976308776	0.772517893600615
NMRAL1	-0.0262743921289048	0.697683813902394	-0.0286824980687576	0.671518253770889	0.0615775615313561	0.38758434901291	0.7717919916091
CCS	-0.0765468915256772	0.25714641791748	-0.0599713859427301	0.374927169445186	-0.0638347208907266	0.370391266677874	0.770422592431775
PRPF31	-0.00916529895880522	0.892230683988756	-0.0328805581953427	0.626850770885493	-0.0738605301820513	0.299836503301784	0.770329303300803
STARD3	-0.114727916312628	0.088848409884653	-0.118426205687419	0.0789629002098468	-0.0573933798778527	0.420706094659116	0.769880841722003
NELFB	-0.023957531637717	0.723199907492548	-0.065109115215074	0.335321569165122	0.0264209367585575	0.711062196794473	0.766464395107544
HRAS	-0.0683465538593509	0.311793467834412	-0.0526052447251171	0.436488054643146	-0.0170515425871383	0.811071723756007	0.76598675100282
CDK4	0.14283965459374	0.0338111295642694	0.135236657224447	0.044614422354887	-0.0806004353668299	0.257765392759497	0.765143520039117
GTF2F1	-0.109175090904853	0.105524211046557	-0.10680279239091	0.113360936372603	-0.120896001211669	0.0889526033048112	0.765058483593761
PES1	-0.00790336498264568	0.906996744955891	-0.0194064793165635	0.774197283859812	-0.116710852875403	0.100662031104735	0.763092320190465
PACS2	-0.0363662816043978	0.590759494882732	-0.0425590985656035	0.529097792504925	0.0374113674441017	0.599853399538057	0.762084652431017
MAD1L1	0.0419310168460359	0.535200355269112	-0.007016804923327	0.917389937519399	-0.000243183280506684	0.997280087582112	0.761021897808953
TCTA	-0.0967645523426715	0.151652906688187	-0.0934181792299321	0.166384859170918	-0.0164467821795122	0.817653204815762	0.760559190681704
SLC25A11	-0.0773415271250755	0.252225676380278	-0.0916719253527539	0.174484662461228	-0.0264353735993107	0.710911359400964	0.760534590703499
ATG4B	-0.127082840426129	0.0592729696383388	-0.147364927116266	0.0285035189272425	-0.0321750275370406	0.651887102267438	0.760133547498859
LRRC41	0.104339819971	0.121971556936114	0.0530021783985097	0.43303012304237	-0.0843627213532792	0.236136591056363	0.759790542456472
RASSF7	-0.049514917961697	0.463944437795598	-0.0393373768939299	0.560768045377285	-0.00738200355323154	0.917580938529792	0.759477149613994
SIGMAR1	0.0942284561311781	0.162723277845061	0.0685812492271491	0.310130892642871	-0.0699978447613076	0.325889917454865	0.759431996812143
PMVK	0.0401105648966281	0.553084978665798	0.0646169384768319	0.338995418100134	-0.0989175948679148	0.164521202303615	0.759141924080747
EMP3	-0.0559965576799686	0.407456371489312	-0.0779087875789987	0.248753072276444	-0.0308534130849902	0.665303855961368	0.758942259640737
HIGD2A	0.0539730079107156	0.424639285843665	0.0519237036767915	0.442462080176005	-0.0991370163971543	0.163582317441184	0.758456007919002
NTMT1	-0.00908191631159155	0.893205268446853	-0.0239178869780921	0.72363928957059	-0.0753989369553268	0.289854969553353	0.758015879527449
TBCB	-0.12109316173142	0.0724011074340755	-0.0903105513689182	0.180999328582933	-0.10976389434769	0.122752478492996	0.757668889786087
CAPN1	-0.0760167507159185	0.260465852737274	-0.0929588668318213	0.168487596530722	-0.0459189860821781	0.519558476601972	0.757167395989489
TOMM40	0.0313075656420933	0.643439934716497	-0.014250200046229	0.833157423816864	-0.0290430583563933	0.68385544738283	0.754231263920083
TAZ	-0.128664566001381	0.0561544590528775	-0.113260100274714	0.0930365472623344	-0.059193519125805	0.406258687650162	0.753511692710204
MIIP	-0.121719964030582	0.0709250979737726	-0.101155548415342	0.133846295401937	-0.0756809880705715	0.288049323845736	0.751723664583632
ATP5G2	0.0385365029074963	0.568779940379505	0.0261631900262476	0.69890105343759	-0.0255568787778307	0.720110206162544	0.751630145751068
LAGE3	0.058788910520231	0.384433545192656	0.0424139093671219	0.530505348154867	-0.0133524950052443	0.851518042644303	0.749855343962531
POP7	-0.0165904497076907	0.806260533220372	0.00340665532338019	0.959838281168532	-0.0977544036722802	0.169565752411901	0.747553832758119
IDH2	-0.0676105691634946	0.317044933636279	-0.0610062654054871	0.36672689690311	-0.142129507119101	0.0452277102127933	0.747208709009377
MON1A	-0.0475732224432293	0.48167274835523	-0.0552849154255351	0.413451793740642	-0.0190138146169607	0.789810069302006	0.745379130320374
OGFR	-0.147138515285077	0.0287510327884476	-0.147826723579186	0.0280043282630605	-0.0407121394028984	0.568044241955187	0.744849312891697
ATP2A3	-0.10046589793627	0.136531434437743	-0.129150946169437	0.0552232499820075	0.0502074960979665	0.481279336047119	0.743844242417148
NAGLU	-0.141082712075579	0.036086956911286	-0.14624466448544	0.029746223288514	-0.0702673653419236	0.324025989822428	0.740640863162963
MRPL12	-0.0171258276146226	0.800137985053892	-0.00976728260289054	0.885199525008561	-0.119856957280868	0.0917528266186141	0.739176144851116
MFNG	0.0695688823393443	0.303198346345063	0.020492988509142	0.761924642975158	0.0175744436769331	0.805391745356753	0.738211846202444
RING1	0.00569292718675045	0.932935427694689	-0.028496456340145	0.673526172634231	0.0310246649442517	0.663559217598824	0.736351555571374
LONP1	-0.0439420519317298	0.515785838166234	-0.0242738128435689	0.719697815946761	-0.0609709586832904	0.392285952350098	0.732576722490096
EPHB6	-0.0470179700931988	0.486808860057367	-0.0843442742854092	0.211670922787848	0.0314516446260632	0.659217229628469	0.729689987419564
NHP2	0.150351561533461	0.0254053706788072	0.099805432710427	0.139141459121495	-0.013073011546985	0.854591201476204	0.728623194281243
UNC45A	-0.0360501763597218	0.593993047873233	-0.0288522233970426	0.669688463530325	-0.0836258766554175	0.240268999693103	0.728589300421124
TNFRSF14	-0.179225085952445	0.00756426776570435	-0.162325565283285	0.0157136074516691	-0.0323514524651997	0.650104384173747	0.728370457720241
IKBKE	0.00355668513845204	0.958071134356658	-0.00630227012654745	0.925776768945413	-0.0870774061438046	0.221343281919322	0.728296339848556
RNH1	-0.0953225123852861	0.157875538857049	-0.078049953326435	0.247894081012544	-0.112381757867547	0.114023716267819	0.725298895379582
FKBP2	0.0492775999418097	0.466091683762925	0.0265786306327158	0.694357514705199	-0.14331744279356	0.04344129194501	0.722186820173021
INO80E	-0.0244215354457273	0.718064120092451	-0.0489485386005293	0.469078067181474	-0.057401711444795	0.420638545803585	0.721672335886168
UBE2M	-0.143070468269867	0.0335214072337879	-0.130184374634998	0.0532870760257153	-0.0165876930986975	0.816118542347513	0.721222979582217
HMHA1	-0.121061786973878	0.0724756409770836	-0.138653632759332	0.0394460136158413	-0.0481594937834466	0.499367328899481	0.719487589388714
INTS1	-0.133795666316402	0.0469581608301461	-0.141798964577141	0.0351439742450168	-0.0548970493476412	0.441228357927188	0.716647134184927
HEMK1	-0.0625774074151152	0.354491528842239	-0.07682305747445	0.2554288266329	-0.0478979005469942	0.501703254390955	0.716453450424927
EXOC3	-0.141534149026579	0.0354901545153905	-0.146384477386242	0.0295886450122901	-0.0416711256324933	0.558955066474968	0.714687456261709
CC2D1A	-0.0784160319869318	0.245676111178908	-0.111003877114842	0.0997794683791374	-0.0717895131311612	0.313628887763703	0.71459010663269
ARHGAP4	-0.136979836164032	0.0419109533451147	-0.122389685058789	0.0693751959512236	0.00601426888647982	0.932811557660707	0.714467095564257
MRPL41	-0.000816833501422629	0.990366382200113	0.0164503722554811	0.807864414872872	-0.0615740714240832	0.387611301947436	0.713708663617479
PSMD3	0.0207022911758963	0.759567179087418	0.0439038245002911	0.516151472330534	-0.16987403365793	0.016451934453118	0.711282169968601
USF2	0.0142557716897078	0.833093143769451	-0.0316949966666357	0.639337161623765	-0.0487203244602125	0.494378712491567	0.710537090224446
ILVBL	-0.0796890165271027	0.238071189924978	-0.0461816599413787	0.494599907183976	-0.100995553294132	0.155789953773598	0.707651501428631
GARS	-0.0586485670666153	0.385571460367386	-0.0133709892829746	0.843314485269149	-0.147639246889775	0.0374334093430381	0.707555474791643
IMPDH2	0.123700942893549	0.0664206126070957	0.0685034162679528	0.310681613582369	-0.04775408217911	0.502989937410237	0.706672291219925
TSPAN17	-0.000463568212500806	0.994532653188443	-0.00212686616677074	0.97491954179731	-0.00881420800812607	0.901664607887479	0.703411971467358
FLNA	-0.118390552602654	0.0790537715480463	-0.128810941464426	0.0558728568151785	-0.0943372404723753	0.185050203364779	0.70284243080728
ZBTB17	-0.211708120341031	0.00154882250148985	-0.199126160995995	0.00294645927731396	0.0290807880347431	0.683466825970619	0.702371647322465
USP21	0.0455265332155804	0.500748985330395	0.0193424001954238	0.774922874750097	-0.0745622414687465	0.295255766769427	0.700183840365251
ACAP1	0.00858673387125368	0.898996259945541	-0.00800835898802381	0.905766906236711	-0.0900854361236817	0.205735051543399	0.699789979363838
TP53I13	-0.0761234325906548	0.259795517356694	-0.0535662694563581	0.428143165230808	-0.0273609438344546	0.701264596772026	0.699506297185257
EDC4	-0.0742189256847155	0.271941433698661	-0.0636950961149802	0.34594522621248	-0.109658945859079	0.123112917623152	0.699499455723015
MCM5	-0.0348932192405406	0.605895951450739	-0.0375125548105334	0.579101887468471	0.0335225509928286	0.638321535436181	0.696563860560252
TMC6	-0.00287466598194058	0.966105911611333	-0.0615931698826633	0.362126071937674	-0.0124396131963932	0.861563993641306	0.696243921932609
TRAP1	0.0564641064558793	0.403545553799073	0.0330506863389317	0.625067543503223	-0.100101396436905	0.159503296680417	0.696121316788976
COX8A	-0.0118892380535339	0.860490246610736	-0.0283428194469527	0.675186095700066	-0.0664777842250562	0.350866797890946	0.69531969266759
MAF1	0.0225129143741033	0.739268046617617	0.0488277246466744	0.470177141900364	-0.0643150845910108	0.366793871471862	0.694408205556314
CORO7	-0.207832791580887	0.0018955794175144	-0.208061544347494	0.00187329191206058	0.00910873692900522	0.898396103955802	0.693731567187166
SYTL1	-0.0359740748389452	0.594772716593942	-0.0838572844265864	0.21432992573579	0.0547420251184418	0.442521301139865	0.691006605115355
TMEM259	-0.192467335523222	0.0040800323244225	-0.163258973050516	0.0151163769325314	-0.0709395478174356	0.319407453591329	0.690698880876771
ACADVL	-0.176777019125596	0.00844222679952751	-0.139196376533187	0.0386734531285054	-0.0704271526455732	0.322924206477765	0.688279537045535
NAPA	-0.0520148672642819	0.441660307968303	-0.0758940257558131	0.261238463705476	-0.0867114609454335	0.223298084565844	0.686910228271024
FDPS	0.019978473676599	0.76772913255611	0.0117217343155115	0.862436158025754	-0.125262263781553	0.0779241227993804	0.685778309123484
PPOX	0.00372327786017068	0.956109139186163	0.0231764335382972	0.731873348890701	-0.0605877646884056	0.395273588736642	0.684359319009456
ARPC4	0.0118571538763418	0.860862907669098	-0.00983751119412085	0.884379829867559	-0.0468257225541338	0.511337040833722	0.682258730721318
DYNLRB1	0.0569354379472165	0.399625779571835	0.0307828486090022	0.649013760013477	-0.0520285060792323	0.4654982271841	0.676890928720086
NCKIPSD	-0.0524616978602493	0.437742458770308	-0.0533153063468253	0.430313416635184	-0.11713568818103	0.0994204723897126	0.668384212803844
EIF3K	0.113072373060241	0.0935833584089639	0.101328365667672	0.133179834584427	-0.0271078860903888	0.70389742745231	0.667576809818719
H1FX	0.0587923950509686	0.384405318339046	0.0347642314785968	0.607229535859164	-0.0311598259694164	0.66218353315344	0.665739206083642
KXD1	-0.12719974323652	0.0590377021147971	-0.109696250003814	0.103861167558948	-0.0289817744137009	0.684486858403482	0.664752804121095
TIMM22	0.126290651817723	0.0608876903401416	0.119430754364396	0.0764370388017407	-0.0830982072190866	0.24325920456443	0.658765657764305
PMM1	-0.0223002370901384	0.741643377225219	-0.0373154926647781	0.581098357991847	0.0401300057490151	0.573595654730846	0.646240816721124
RAD9A	-0.0930982040588448	0.167847626732829	-0.127225967770113	0.0589850309587913	-0.0306813325477349	0.66705874978379	0.641984727094136
GSS	-0.0525779865701517	0.436726095458348	-0.0136283933801284	0.84033807103522	-0.177983823717149	0.0119009495239142	0.636988681562341
PTPN18	-0.0233849080777788	0.729555029688449	-0.0559182401022	0.408113647143234	-0.0136505928897691	0.848242667697144	0.636453807305802
APOBEC3C	-0.0103078514289872	0.87889331513505	-0.0145826139059372	0.829324318406639	0.0311886642097664	0.661890160419981	0.632291762934592
SZRD1	0.120088476786664	0.0748189831897823	0.0803675671048378	0.234085612040381	-0.037759579241717	0.596460231857571	0.621906868457928
RHOT2	-0.104563230418784	0.121170156030522	-0.12499552415487	0.0636053892882033	0.0239882267608294	0.73663543782524	0.616246128827233
NAT9	0.0431745592779361	0.523152156463044	0.00865482886360829	0.898199588136967	0.056392993640611	0.428862645207758	0.608025879930788
VPS16	-0.135159009866838	0.0447381669103984	-0.14025747651541	0.0371998959933957	-0.116292797112702	0.101895715182523	0.598594032266149
LMAN2	0.0126154000939422	0.852064205125205	0.0149866972999892	0.824670219218334	-0.0630092318832761	0.376623851969582	0.58264348698134
DDA1	0.0116717196519961	0.863017345803809	0.0218812341545127	0.746330238875582	-0.0612843225684475	0.389852888411726	0.568101907729775
SGSM3	-0.0185339064207593	0.784094314739083	-0.0416319095321833	0.538118875285071	-0.0312365199579076	0.661403435372039	0.546082301792523
ARHGEF1	-0.125230331460457	0.0631054136265688	-0.12423336257387	0.0652507006057814	-0.0312789720759787	0.660971787710588	0.537622255253599
FAM193B	-0.153991861859971	0.022024361967865	-0.155661447928986	0.020608521499915	0.0214008938152984	0.764154816476188	0.459483146197182
