# Supplementary material for: Meta-analysis of peripheral blood gene expression modules for COPD phenotypes
Source: PLoS One. 2017 Oct 9;12(10):e0185682. doi: 10.1371/journal.pone.0185682 (PMC5633174; doi:10.1371/journal.pone.0185682)
Supplement: S2 File — These files provide the results from correlating genes with phenotypes as well as the genes’ module memberships kME, i.e. eigengene (EG) correlation. (ZIP) [file pone.0185682.s009.zip › kME and gene-phenotype correlation.ECLIPSE.red.csv]

	FEV1%.cor	FEV1%.p	FEV1/FVC.cor	FEV1/FVC.p	Emphysema.cor	Emphysema.p	EG.cor
GNB2	-0.167115649002858	0.0128541768649402	-0.190334256538396	0.00451871557935602	-0.0103271211549564	0.884893979215229	0.910923353834496
MBOAT7	-0.13639854195294	0.0427967481973028	-0.150727787536886	0.0250364208956179	0.0629009554838529	0.377446094046929	0.904912921644476
RHOG	-0.10667144313119	0.113807797360367	-0.126877604167308	0.0596878776036854	-0.0142956825627169	0.841163660381343	0.899860584941674
FCGRT	-0.16528336424589	0.0138889048173578	-0.185359709113697	0.00571087146486099	0.0499914632163849	0.483170491715196	0.899048207497787
ATP6V0D1	-0.0983443333331579	0.145050803373092	-0.115725740681184	0.0860884539836675	-0.0234891107721657	0.741919334295658	0.897839418514507
DOK3	-0.137504743358649	0.0411243730237641	-0.154378018385354	0.021689630994801	-0.000460282677659066	0.994851939022176	0.894373636945183
RARA	-0.169899984792778	0.0114114105879263	-0.191838745399978	0.00420513757032702	0.00948714504646569	0.894199276207958	0.892684438027395
IMPDH1	-0.190944857364332	0.0043889970191129	-0.19948405641932	0.00289452273259535	0.0362405149243298	0.611325878405318	0.889658021502366
C15orf39	-0.0994898640231696	0.140401914473737	-0.124753101619609	0.0641249851549912	0.0209841074191504	0.768616648836632	0.883079801032549
TALDO1	-0.10853800236225	0.107585612867706	-0.0969455871558498	0.150885006056083	-0.0372230172800721	0.601692392865962	0.881601179487652
ZNF467	-0.120672582643014	0.0734054278492302	-0.117958732403169	0.0801611012588813	-0.0106777059054048	0.881014764303939	0.877798523924408
TOM1	-0.197154273293972	0.00324805954818458	-0.178648902408984	0.00776324971107127	-0.0066291905822149	0.925960647622413	0.876119750267068
TBL1X	-0.13212708987925	0.0497997050736317	-0.154316121995315	0.0217429866929035	0.00932363858473757	0.896012330962554	0.875658184095438
PFKFB4	-0.284389072594199	1.76478785666909e-05	-0.276069064453093	3.15531258826633e-05	0.0112894104089393	0.874253096384529	0.870975406385773
NFAM1	-0.108020035595285	0.109284808554298	-0.119124811980906	0.0771992817390755	-0.0117867817578826	0.868761931801249	0.868607251648786
ARID3A	-0.188949276032789	0.00482581764321494	-0.218629854247905	0.00107015654155082	0.116357626064769	0.101703626027194	0.866827994799575
TKT	-0.161408078181369	0.016320638111316	-0.139236949769016	0.0386162163021968	0.014909726644255	0.834437146810387	0.866336109164925
ZYX	-0.0873134265420002	0.195970406962555	-0.0817192538734225	0.226286725915874	-0.0268416726679623	0.706670936812517	0.862794839105515
PRKACA	-0.127841553636139	0.0577597323729893	-0.143250713604804	0.033296628445808	0.0413001577315328	0.562462740784376	0.861566828752052
STX10	-0.155746726119618	0.0205383696028082	-0.13535486447261	0.0444265892263122	-0.00620498839530236	0.930686178505391	0.860501672072789
FES	-0.21331537060889	0.00142285558121022	-0.201075781562329	0.00267344452214164	0.00115839255338214	0.987044360373171	0.859602550502382
TMEM120A	-0.136338694128363	0.0428888322521252	-0.134481216039978	0.0458306068930415	0.0319308887449457	0.654357305611824	0.858630576800929
TSEN34	-0.129334716936352	0.0548747517167116	-0.139014416678179	0.0389310258970099	0.0179712041612735	0.801088733209027	0.858159072262826
ITPRIP	-0.133395539975319	0.0476269129809812	-0.126389625095588	0.0606839953393797	-0.0358121989525434	0.615546654305066	0.855772753047519
NCF4	-0.152653060181432	0.0232196602088929	-0.140288504135073	0.0371575321237695	-0.00263041288599987	0.97058639106165	0.853300350193227
MTX1	-0.230469059628431	0.000553679349194082	-0.203724410677446	0.0023393096061369	-0.0503969518731499	0.479624133417506	0.85320905312321
STRN4	-0.150573668136488	0.0251869987800704	-0.150445433206605	0.0253128797328196	-0.0156144717685028	0.826731872452691	0.85232318717358
TYROBP	-0.231969865268191	0.00050807020901964	-0.202509118837864	0.00248760057645226	-0.0185750825406799	0.794550971863698	0.852096160179476
LTBR	-0.213386028382264	0.00141753938682284	-0.178510209656765	0.00781183661101978	-0.0814621051365653	0.252695308427342	0.851065940084164
ITPK1	-0.17388774076962	0.009593965148675	-0.189888192888619	0.00461564864401482	-0.0171589139121863	0.809904593826906	0.849463483768666
ARAP1	-0.221152773723465	0.000932592879219089	-0.194702290076554	0.00366192736171133	0.0048210290472488	0.946119225299122	0.849028450955751
CFP	-0.135721084391323	0.0438488622565919	-0.142263401896045	0.0345437500658439	-0.0331467476627913	0.642092946134079	0.848347268446019
SIRPB1	-0.061530658572691	0.362614390735575	-0.0533068734693257	0.430386451515727	-0.0395075983784242	0.579559206812502	0.841949368375042
SLC43A2	-0.194638679651201	0.00367327106083424	-0.214186097022464	0.0013585992581491	0.0423659803349484	0.552413397997799	0.839872283036688
PHC2	-0.247062221255275	0.000207513686350683	-0.256458875980281	0.000115447491951671	0.0889537825660381	0.211511205298368	0.83976662946818
WAS	-0.114360183098271	0.0898832320727816	-0.159719413702374	0.0174915330139437	-0.00666834207101723	0.925524635638173	0.838400200485915
S100A11	-0.114511286921737	0.089456857097982	-0.154394301531649	0.0216756134743643	0.0124836137449689	0.86107925908206	0.837328095097831
PLIN3	-0.0905260697146391	0.179956215496644	-0.0955634770770188	0.156822580939423	-0.0298759591823734	0.675295939163134	0.835399759616664
MSRB1	-0.177040194117756	0.00834368638889608	-0.154089347634562	0.0219394402639029	-0.00128382275682203	0.985641672720582	0.834907593240183
UNC119	-0.129115253412906	0.0552911488586125	-0.131742321317199	0.0504748881340022	0.0325145070988612	0.648458533628622	0.832803023441589
TFEB	-0.180673958116452	0.0070838325932593	-0.171386625676166	0.0107011369929728	0.0184897811805218	0.795473612300256	0.831972141207723
PTAFR	-0.076058463737513	0.26020360766923	-0.122220055110496	0.0697651256402739	0.0826044566584042	0.246080613070452	0.829634957265199
ARRB2	-0.12238810964052	0.0693788091829668	-0.133315709094022	0.0477612855534118	-0.042212892704969	0.553851424689716	0.829325797825867
SHKBP1	-0.0803318355714204	0.234294308636513	-0.0901494113945235	0.18178215717675	-0.0527135475361969	0.459636286421736	0.828896618916211
WWP2	-0.17202277835908	0.0104093255774028	-0.192930663530159	0.0039899769180723	0.012461723708299	0.861320405443206	0.827775788561929
RELT	-0.189538420968362	0.00469296050195213	-0.158319468928751	0.0185170263674675	-0.0235560330507361	0.741210153437641	0.827625511512248
DNAJB12	-0.110072809753877	0.102672470664562	-0.123973302124308	0.0658200182709276	-0.0171791127633594	0.80968507842296	0.826192029802706
PLEKHM1	-0.144628953349026	0.0316198376223672	-0.178470863194407	0.0078256696560277	0.0231658011434755	0.745348527009956	0.825413984962997
DNTTIP1	-0.192658425129779	0.00404267125259479	-0.14885512505416	0.0269194806469805	-0.0485038999848293	0.496300679349312	0.825361704271325
ACSS2	-0.169546817757653	0.0115861325961437	-0.153845952096781	0.022151997293799	-0.0511961452314865	0.472675929677108	0.820156846144039
ATP6V0A1	-0.17787945241273	0.00803623377623786	-0.15310725811656	0.0228080240781443	-0.00851153210739806	0.905025246013763	0.817546487805988
DEF8	-0.10764089705538	0.110541881142516	-0.115344070324933	0.0871359079215198	0.0812780270197591	0.253772593257034	0.81684858394199
TFE3	-0.106065732017216	0.115886323855979	-0.0986814670547889	0.143670620674571	-0.0396490616183308	0.578201254478307	0.816277499241558
CNPY3	-0.0861216218799126	0.202167524179986	-0.111154717502307	0.0993169165208752	0.0418940018188714	0.556852750092336	0.815595900348719
MYO1F	-0.218917521305059	0.0010535796754154	-0.193821559484389	0.0038218370575014	-0.0193755871905459	0.785906576287483	0.81252654734981
PPCDC	-0.131813833025061	0.0503488278538752	-0.100602494003416	0.135996347716846	-0.0523906030682751	0.462394617795374	0.811118423415214
SLC12A9	-0.200128538529051	0.00280308602102967	-0.181601339008231	0.00679078699094328	-0.0412043408005817	0.563370445441852	0.810373953197466
ALDOA	-0.129700610226776	0.0541863029591785	-0.170972719867898	0.0108948581191639	0.00591497722481223	0.933918253579781	0.80755665101856
TST	-0.110264238122489	0.102072317639147	-0.124859583096416	0.0638963312324149	0.0093606898551733	0.895601437351506	0.806121012925318
PITPNA	-0.143382019641079	0.0331336880016198	-0.128245113772168	0.0569679229164104	0.0392850180470023	0.581698829936507	0.806005001939305
SLC16A5	-0.1683878908385	0.0121761597426009	-0.139183382410033	0.0386917991193013	0.0685142145964111	0.33627383522234	0.805757733158337
NUP214	-0.220255461057484	0.000979537004102948	-0.16898482321787	0.0118690300340283	-0.018786956672225	0.792260525528056	0.804868713184507
FAM53C	-0.0837566224283565	0.214882518527243	-0.0907546747241464	0.178854618603962	0.0254617904648202	0.721108333674862	0.804175930466617
SEMA4A	-0.105632140720282	0.1173923244832	-0.0962968132689489	0.153650611016993	0.00598823603688334	0.933101705079351	0.801120609203105
LST1	-0.191729457522397	0.00422723789643378	-0.172364222463861	0.0102556191989652	-0.0284377183172071	0.690101844268757	0.800290009165036
HCK	-0.16905154434623	0.0118351286656902	-0.134608120384183	0.0456243863550374	-0.0349319503435429	0.624260550488267	0.799882290953551
DYSF	-0.172101690043038	0.0103736225153089	-0.158989111264687	0.0180201545314599	-0.00517894087964503	0.942125859919743	0.798103347020898
TCIRG1	-0.192364771057462	0.00410021340536053	-0.187269761678549	0.00522331112124716	0.0177849381464172	0.803108118829382	0.795265812581172
BRI3	-0.160574214794441	0.0168899902864403	-0.10735432092107	0.111499558007351	-0.078755735516106	0.268853832523518	0.794276918445644
RIN3	-0.128741220337205	0.056006842725957	-0.157112000888231	0.0194431009874294	-0.0355343676728483	0.618291277726669	0.792204315735622
PRAM1	-0.218721330991083	0.00106485937511424	-0.20021432312218	0.00279111483218105	0.00492166517243433	0.944996247724303	0.791358131059473
KCNQ1	-0.172372821315609	0.0102517743302124	-0.155284324998826	0.0209212452869465	0.0319177981349045	0.654489863246698	0.789488364884118
ABHD5	-0.209670298243162	0.00172318102394459	-0.194892189565975	0.00362825037190707	0.0678493567215409	0.340994967373897	0.789290398230394
SLCO3A1	-0.175416296011289	0.00896839204937024	-0.159698124067064	0.0175067500964136	-0.0103118433859227	0.885063090460123	0.788330518007631
RAC1	-0.204973548208601	0.00219530887284806	-0.222099967347503	0.000885291998899822	0.00804879733722244	0.910166276720846	0.786758789645949
RNF24	-0.0942818785544054	0.162484004089421	-0.133761450586838	0.0470150389222996	0.0339405492086065	0.634137559843226	0.783626429292663
MED25	-0.0872557759168769	0.19626695845645	-0.0967970823780417	0.151514705669404	0.0334141301611782	0.639408655985293	0.775521683038126
CDA	-0.0801770727503257	0.235199740713188	-0.122987055179463	0.0680161455219908	0.0497692357346697	0.485120045381883	0.775018534354935
VASP	-0.116474886657821	0.0840618872366556	-0.137827209710257	0.0406473397050851	-0.0045026029761836	0.949673165024068	0.770371647780899
ETV6	-0.187336749654032	0.00520691097539662	-0.163078694006903	0.0152301547787778	-0.0214074489379258	0.764084703382557	0.768367953887322
GRN	-0.116412790001822	0.0842283980905671	-0.113218045745604	0.0931588216572924	-0.0324283206214728	0.649328276135202	0.766461978710461
GAA	-0.228750377766535	0.00061054736247832	-0.21659993379858	0.00119411380434501	0.0562391798341146	0.430124794625418	0.766186597045112
TRIOBP	-0.139049302758036	0.038881531172781	-0.154250109699548	0.0218000153447456	-0.0156834285096725	0.825978815281677	0.764611164737628
GLT1D1	-0.213428515817059	0.00141435145228511	-0.154575111680175	0.0215204866467195	-0.0713368017394129	0.316698136122797	0.764499623129424
MICU1	-0.125865900009127	0.0617682613755804	-0.0989299749559598	0.142659681565137	-0.0638521337400138	0.370260484994475	0.76413875773087
ZFAND3	-0.0806057785144765	0.232697637412573	-0.08403971907314	0.213331029912023	0.0333943079169063	0.639607494082164	0.76371389618113
MLLT1	-0.113800435535809	0.0914768653639391	-0.134257133722433	0.0461966465320114	-0.0418135430507112	0.557611249527157	0.762038501641679
ATP6V0B	-0.147125080422766	0.0287657773963353	-0.134772534785298	0.0453583669105027	0.00643481032744162	0.92812569466692	0.76182929773669
SECTM1	-0.155659364024267	0.0206102383642228	-0.179920663759011	0.00733011265617542	-0.070852263953956	0.320004750306176	0.761346584627699
PPP1R9B	-0.0919496520132256	0.173177264549737	-0.121196196600441	0.0721567771955325	0.0550255231339506	0.440158481818482	0.761059257319465
SERPINA1	-0.169137476880402	0.0117915915456792	-0.17700659389542	0.00835621012730643	0.0313711717131946	0.660034699154399	0.758452323194341
UBE2R2	-0.0817667126028439	0.226016287976336	-0.108193175159505	0.108714493081821	0.0229078856546307	0.748087713777636	0.757981985228589
SH3BP2	-0.165411412279517	0.013814289863075	-0.150601600132604	0.0251596510133699	-0.0208247083781827	0.770325088557223	0.756580503487805
OSCAR	-0.208213835310653	0.0018585869543931	-0.196122890974831	0.00341669357251562	-0.0334337689173793	0.639211683820505	0.754027248322874
CD14	-0.123132446666838	0.0676886830579452	-0.102921909761424	0.127154066549448	-0.145034363008652	0.0409641976396818	0.753831369195274
TNFRSF1B	-0.138647278443723	0.039455135071244	-0.14854494968723	0.0272428201157668	0.0207739869010969	0.77086895407922	0.753221735194321
GLIPR2	-0.186981855453128	0.00529432587412929	-0.151544719668396	0.0242511219916178	-0.0814327153362602	0.252867094595316	0.752206200328855
LILRB2	-0.19455268629048	0.00368865676957228	-0.156561704719743	0.0198783152301145	-0.0778957014854531	0.274132968495893	0.75165987558701
GSN	-0.180014202472757	0.0072991220811917	-0.14875902115053	0.0270193096255375	-0.10578567865755	0.136997525367914	0.746375978304979
ARAP3	-0.219437397680564	0.00102421887841337	-0.200665689817626	0.00272888737579644	0.0746718050793585	0.294544761973479	0.745202901743591
LINC01000	-0.216483758213605	0.00120159174037485	-0.201905859400397	0.00256433863865357	0.0273759427047651	0.701108658784639	0.743374328892289
INPP5A	-0.178233359687181	0.00790963258728726	-0.146068728433996	0.0299455325150329	0.00939344473709801	0.895238213251969	0.742845328641145
TBC1D2	-0.21126646876368	0.00158517996727866	-0.199285342188783	0.00292325605868266	-0.00496021534164802	0.944566103020225	0.74247904362583
AIF1	-0.243330270380506	0.000260314440354977	-0.193174251926813	0.00394335392213765	-0.0632666594483	0.37467337552877	0.741875812990907
VPS37C	-0.109337295223208	0.105004375447663	-0.112457760972339	0.0953915303496815	0.0690586012882133	0.332439397130444	0.736672704038698
FAM49A	-0.176632523675451	0.00849676851314989	-0.191884488920422	0.00419591820246949	0.0397574383316193	0.57716191626283	0.736030688270004
ANPEP	-0.129604908587795	0.054365676014392	-0.128667853367606	0.0561481218433497	-0.0288918540243853	0.6854137080595	0.731310905681186
ST3GAL2	-0.113689172535303	0.0917963087242487	-0.130758281706515	0.0522363806920625	0.00920126782828537	0.89736960231588	0.729532029119815
SLC11A1	-0.106299458855459	0.115080795377273	-0.132644673240988	0.0489033412319273	-0.0408110120612163	0.567103900931066	0.729363615517581
LILRA2	-0.157156216377699	0.0194084937615065	-0.136625980645052	0.0424483154626879	0.109534889607566	0.123540038369875	0.724418093203106
RBPJ	-0.083200008822994	0.217956511520384	-0.0925871414021824	0.170203811496622	-0.0981858957149759	0.167681187573372	0.72338861192565
MKL1	-0.0781737090288603	0.247142727384678	-0.114767823759882	0.0887366838624114	-0.0127438097992062	0.8582138617407	0.72300763653643
PILRA	-0.0666961829152875	0.323649128301927	-0.0888543550978558	0.188164401331768	0.0253123670428657	0.722677760858371	0.721287837610163
TMEM8A	-0.13609403529578	0.0432670050456888	-0.200574031072341	0.00274142105890589	0.0588704303016907	0.408829840448527	0.721208359306337
LRPAP1	-0.0525542769897443	0.436933207555988	-0.0338193135763471	0.617038303918497	-0.0442433316516857	0.534927891118276	0.72105572081756
TYMP	-0.170492529026423	0.011123475875071	-0.184938763390928	0.00582365443416506	0.0611408007901818	0.390966108128049	0.720631755660892
NCSTN	-0.18966511634711	0.00466482291269556	-0.20946865339515	0.00174137428590642	-0.0129653853614836	0.855775229831181	0.717717867812415
RAB24	-0.212741878509116	0.00146668439046232	-0.165346047353977	0.0138523346648108	-0.0829243668883551	0.244249985116759	0.71301137997998
ATG16L2	-0.263925393084885	7.12902448064729e-05	-0.232863453314643	0.000482592668160367	-0.00831117405117898	0.907250772420596	0.71300098371887
HK3	-0.280452945049069	2.32853884922801e-05	-0.214120214905649	0.00136336652531131	-0.119688414140897	0.0922136055330113	0.709522775177943
THEMIS2	-0.153554662808366	0.0224087160342471	-0.13902628717063	0.0389141786397273	-0.00595564109297537	0.933465002321346	0.706967808843536
SIGLEC7	-0.0243224139166682	0.719160185500364	-0.0615938345102657	0.362120882274037	0.0297820753870173	0.676258702861339	0.705539509635931
CYSTM1	-0.0944922662987041	0.161544261209827	-0.0658790603062046	0.329625608021249	-0.033487968563189	0.638668204976737	0.705004335234831
ALDH3B1	-0.19159034060383	0.00425552162180368	-0.189516233745483	0.00469790370069118	0.00640970591848351	0.928405351555436	0.704961981314893
GSK3A	-0.0374056934214572	0.580184121643283	-0.0628321050399825	0.352532450602424	0.0234520879646979	0.74231176151148	0.702278932228287
LATS2	-0.121526308784569	0.0713784831995245	-0.154229202162199	0.0218181045005481	0.0564991404891729	0.427992884131772	0.698239216190696
SPG21	-0.0397452753564363	0.556708420120452	-0.0306896368984629	0.650005961366221	-0.0185621905065726	0.794690397007335	0.696296865942169
KCNK6	-0.119706801425326	0.0757545204807497	-0.0911963531209965	0.176740391637523	-0.0496748744350559	0.485949133497553	0.696069373393557
CARS2	-0.0733108133610145	0.277866718560134	-0.0794235530104015	0.239643309049914	-0.0697781902640666	0.327414091339843	0.695047434704099
RNF19B	-0.141631732550925	0.0353622536845844	-0.129266864005626	0.0550032136315066	-0.0056822124847613	0.936513121566944	0.694827083751212
NINJ1	-0.0316146703577329	0.640186897460229	-0.0417832427802073	0.536641260101187	0.010252357718335	0.885721593051214	0.694203319139765
GLA	-0.229136289953983	0.000597327366680139	-0.178603501717628	0.00777912481056315	-0.0757386347871666	0.287681207404301	0.690340300741813
PLOD1	-0.11654459163232	0.0838752901868092	-0.136671226603027	0.0423792842549056	0.0437243459653624	0.539733852415313	0.689962123920321
PLAUR	-0.100167690320788	0.137705205921284	-0.104571717535281	0.121139792544504	0.0189784993712804	0.790191399865327	0.688739157642304
DPEP2	-0.114191233113418	0.0903618863341247	-0.139538607987111	0.0381929035544392	0.0734667552054951	0.302427539400454	0.688560063036603
RBP7	-0.158660342357321	0.0182626314220602	-0.1169027390641	0.0829217910420319	0.0498193831991482	0.484679743502137	0.687819389150031
BASP1	-0.0182606510781973	0.787200901521601	-0.0516420625710989	0.444944294485221	0.0134261133357047	0.850708916558271	0.679766742413311
SLC22A18	-0.120068775319113	0.0748670436405605	-0.139932657439029	0.0376458476437847	-0.0492515295349254	0.489678118368907	0.675265664737553
ACAA1	-0.256218644566699	0.00011722407807424	-0.206516780307905	0.00202856451406027	-0.0439047196548888	0.538061109314847	0.672580256397194
TPD52L2	-0.111683329542836	0.0977093270848159	-0.107812647055163	0.109971028386756	0.0853577418363921	0.230635811960693	0.671710116826534
PADI4	-0.139572333852355	0.0381458209768876	-0.14454863308645	0.0317155441765839	0.0773733086672754	0.277373652820758	0.671151932527868
CEBPD	-0.262214024045599	7.97201886415715e-05	-0.262927104438245	7.60998695329208e-05	0.0193393413850224	0.786297426315445	0.662786077700477
CPNE2	-0.0651611190323939	0.334934880249053	-0.0435384942717949	0.519652470454586	-0.0554542454309015	0.436598966992388	0.661076240018388
ABR	-0.219862436337548	0.00100077502412028	-0.208441041723887	0.00183684398761974	0.0152311505085967	0.830920881025284	0.656620142094726
SIRPB2	-0.104939605740646	0.119829309735202	-0.102793322384582	0.127632348382964	0.0697889778730195	0.327339129490977	0.649343986885156
ICAM1	-0.13667006913024	0.0423810490209372	-0.132519033299079	0.0491196820005492	-0.061988208312455	0.384420980390821	0.643810908965685
JDP2	-0.171026110170886	0.0108696971022047	-0.126577061577172	0.0602997726148764	0.0299291007416042	0.674751214197075	0.643194218444157
PSENEN	-0.12048003285486	0.0738689879577604	-0.10497855518915	0.119691212966587	-0.0766881511147745	0.281663166357104	0.640534214466003
EDEM2	-0.0951872828478427	0.158468784742738	-0.0849089896780294	0.208617282254175	-0.0784440193985905	0.270759174857956	0.635302616872359
KLF7	-0.134554528649454	0.045711378423263	-0.189472496637643	0.00470766181401881	0.135879510894461	0.055667979664516	0.633411777492883
ARPC1A	-0.131564588152951	0.0507893327436272	-0.111959154316528	0.0968787392637174	-0.0673112897170655	0.344846444777381	0.632357645501309
SERTAD3	-0.0500547792308434	0.459080228339414	-0.0151520940733013	0.822766988119902	0.0540100248037145	0.448655349301611	0.627970934482404
GALNS	-0.149045164302167	0.0267230060354487	-0.149343955684862	0.0264165838263528	0.0407337843690866	0.567838321466739	0.627324971060877
CCNY	-0.0828936732994115	0.219661632971035	-0.104414897552922	0.121701786568772	0.0506392617465961	0.477511664075729	0.615637034276068
TREM1	-0.0198074610025615	0.769661295157594	-0.0083028134651345	0.902319044122063	-0.0738183386565568	0.300113418364106	0.614840437640271
LPCAT2	-0.185974338191689	0.00554970803327574	-0.1670123362746	0.012910664669023	-0.0603301813828491	0.39728952908202	0.612081071574244
GMFG	-0.190227974265882	0.0045416438369879	-0.160846132063075	0.0167024548267219	-0.00698466595602062	0.922002708509694	0.606688052644363
PPIF	-0.147068293032377	0.0288281723585054	-0.131652431128957	0.0506337183240201	-0.043915811575692	0.537958329792145	0.590369161320834
MKNK1	-0.159325233484688	0.0177751542835694	-0.160706387349101	0.0167986057124164	-0.0151697559185307	0.831592259368362	0.583896617585113
CD55	-0.151874548321079	0.0239401265675557	-0.164563789882018	0.0143148162807223	0.0397666656687936	0.577073465992243	0.571401612849321
S100A12	-0.204096066681909	0.00229559222936506	-0.189926038348171	0.00460735252345154	0.0533341451702405	0.454361397472881	0.569798137486495
LILRA5	-0.0820762117127719	0.224258261667456	-0.0891492775185614	0.186696733125725	0.0251536075621374	0.724346516131556	0.514440352230184
CEBPA	-0.101315072150978	0.133231009607757	-0.0695304168798673	0.303466419259051	0.000266114337411884	0.997023613569691	0.509058246373572
