# Supplementary material for: Meta-analysis of peripheral blood gene expression modules for COPD phenotypes
Source: PLoS One. 2017 Oct 9;12(10):e0185682. doi: 10.1371/journal.pone.0185682 (PMC5633174; doi:10.1371/journal.pone.0185682)
Supplement: S2 File — These files provide the results from correlating genes with phenotypes as well as the genes’ module memberships kME, i.e. eigengene (EG) correlation. (ZIP) [file pone.0185682.s009.zip › kME and gene-phenotype correlation.ECLIPSE.salmon.csv]

	FEV1%.cor	FEV1%.p	FEV1/FVC.cor	FEV1/FVC.p	Emphysema.cor	Emphysema.p	EG.cor
XAF1	-0.107568992497898	0.110781562503132	-0.0879153919944146	0.192893392228616	-0.14769047972809	0.0373666280890034	0.878149641755743
IFI35	-0.144779391749554	0.0314412427162923	-0.155068543130327	0.0211020201481685	-0.124476880694308	0.0798219912341933	0.853120168076034
IFIT3	-0.1810933371052	0.00694994326498269	-0.149687874459702	0.0260676186601203	-0.122591950214953	0.0845292099262492	0.852139960614291
PARP14	-0.102752446259882	0.127784678216535	-0.0774266207664735	0.251702628969653	-0.15722962797945	0.0265659395991832	0.85025698082712
MX1	-0.0955737679576931	0.156777730285258	-0.101896167404278	0.131008087622994	-0.121482992529441	0.0874011227625209	0.845586881400553
OASL	-0.161922930237285	0.015977527969536	-0.15554247150446	0.0207067410142916	-0.0831790054071348	0.242799661136285	0.842640397592464
HERC5	-0.115419535919937	0.0869279943409919	-0.0928344813604799	0.169060428518967	-0.0942026904855797	0.185680467357925	0.841804357522665
OAS3	-0.0769718419458693	0.254506763933189	-0.0626070187799076	0.354263414582787	-0.118865706592758	0.094489335332576	0.841489485457074
RSAD2	-0.163255853564924	0.0151183393663892	-0.135284390276001	0.044538493866953	-0.107321193607184	0.131356198114723	0.836047950308568
IRF9	-0.230910289946705	0.000539892072797197	-0.220193575905383	0.000982853385642973	-0.122113033791361	0.0857600447741926	0.834597139353982
IFI44L	-0.0940577127345777	0.163489790660466	-0.0844731814205282	0.210971060325294	-0.0930503707441998	0.19114282384207	0.832965763169008
STAT1	-0.198766961547989	0.00299943280430037	-0.191863171371038	0.00420021237523328	-0.121833746895136	0.0864844324231896	0.815688327357474
IFI6	-0.164724210133263	0.0142188859880268	-0.14093449838505	0.0362847399261015	-0.116115941294329	0.102421199179508	0.810255311001315
GBP1	-0.169239887173275	0.0117398903687787	-0.148164463549823	0.0276439950608492	-0.143194010332291	0.0436241123542874	0.80431266842206
TAP1	-0.192040267409559	0.00416465829878453	-0.152088489544634	0.0237402432684427	-0.145079421390677	0.0409008230695041	0.777876303510321
PARP12	0.0120238211642518	0.858927386822198	0.0144998744939612	0.830278023453487	-0.111206779590151	0.117879513640793	0.763682505199849
IRF7	-0.179513789241523	0.00746628379647939	-0.16069567604416	0.0168059954619188	-0.117856775333903	0.0973409195550798	0.754680406338631
UBE2L6	-0.0120689986910793	0.858402881021497	-0.0417840305079781	0.536633574046923	-0.116572199488216	0.101069881752948	0.748716274672573
EIF2AK2	-0.074342559498303	0.271141437756859	-0.0703630054607263	0.297698888863824	-0.0961661258354716	0.176638485656899	0.738944348708463
OAS2	0.0257127483638838	0.703839514131049	0.00636667469820443	0.925020472186749	-0.112531719507537	0.113538777514153	0.734163861687206
SPATS2L	-0.0426620176798535	0.5281011738995	-0.0206589299383848	0.760055393563262	-0.101070039089192	0.155483584219175	0.723941976896136
LY6E	-0.0183270894460887	0.786445265096541	-0.0245756379493123	0.71636123091386	-0.100113289748621	0.159453472797434	0.720937213405567
HERC6	-0.0342623161754183	0.61243109711387	-0.0363293373767015	0.591136995189851	-0.0663131439148861	0.35206375701025	0.70972678161354
REC8	-0.24680118579489	0.000210854309521409	-0.197016074721483	0.00327020971222731	-0.11848628854251	0.0955538041397597	0.708437900104836
MOV10	-0.0381008241892246	0.573161136628576	-0.0289361929141168	0.668783915909781	-0.159638372383333	0.0243062691823012	0.698317719836832
RNF213	-0.0530310440210872	0.43277927249278	-0.0446633772798438	0.508911676326527	-0.105865883176587	0.136698344199289	0.698051391064316
OAS1	-0.0787326714587933	0.243768857932802	-0.0729817664998041	0.280035083199783	-0.0547783267176043	0.442218343487179	0.689113752595302
IFI44	-0.0968081188975585	0.151467839629473	-0.0675561000954933	0.317435862728467	-0.0835374196375219	0.240768467694427	0.685161785899983
STAT2	-0.00405354955065486	0.952220256786819	-0.0158359187741764	0.814909278421124	-0.0861245372084048	0.226458846091233	0.662400563729325
FBXO6	-0.16310181088417	0.0152155235060581	-0.159276406151023	0.0178105636871641	-0.0989274091214539	0.16447912214541	0.661314112248687
LAP3	-0.0697406619648704	0.302003090804779	-0.0372057826629668	0.582211233206577	-0.103891452438227	0.144210044158843	0.653539537372562
IFITM3	-0.181537266317772	0.00681067996998968	-0.16856329096754	0.012085196465452	-0.151720331878734	0.0324198662221689	0.651972129801966
TRIM21	-0.26270884360059	7.71912497951217e-05	-0.206984664680776	0.00198033981403486	-0.154029618402785	0.0298446266615085	0.649657539145374
RHBDF2	-0.201988547807153	0.00255369457799166	-0.144709426231544	0.0315241960090161	-0.185807418766057	0.00860034797231784	0.648891491619442
WARS	-0.135567386532974	0.0440905551532773	-0.134886418907414	0.0451748666636003	-0.0641293083873751	0.368182559544855	0.643031796868459
TRAFD1	-0.116078266892845	0.085129980665334	-0.115739741455425	0.0860502232783811	-0.0862378890125267	0.225845957562536	0.640106658754145
C5orf56	-0.00160990786279451	0.981014297810259	-0.00135139554301743	0.984062501808969	-0.0981939036103635	0.167646360811012	0.633316265940449
PSMB8	-0.0547948896961906	0.417610138277176	-0.0664775458651498	0.325241337730893	-0.13310836552909	0.0608967611265112	0.620745871971605
GBP2	-0.155979594422848	0.0203478590011263	-0.134799550439623	0.0453147805260635	-0.115354756103923	0.104707338959735	0.618275564998915
APOL2	-0.0916656159827193	0.17451444860162	-0.0990516028051849	0.142166875914569	-0.0837687534905587	0.239463784151467	0.616117929001154
TNFSF10	-0.247376724677407	0.000203554383543746	-0.193725762159614	0.00383960506685437	-0.09071202825239	0.202586170159212	0.615907573824384
TRIM38	-0.0874994420688904	0.195015777615992	-0.0964635034306513	0.15293641423163	-0.0576578374516187	0.418565068500311	0.598599935737708
PSMB9	-0.121791310822585	0.0707586533136087	-0.107951364510408	0.109511658272817	-0.149295404189429	0.035325009544285	0.598526564901193
SP110	-0.133752366298931	0.0470301497410768	-0.165569481667388	0.0137226661326695	-0.0436020525976222	0.540869440000646	0.597324605497448
CMPK2	-0.0532970664162685	0.430471396747008	-0.035900270548692	0.595529293060457	-0.0812536285979262	0.253915618505145	0.595153757253273
APOL6	-0.0427279307179958	0.527463403509982	-0.0166262014942583	0.805851305895471	-0.187285126047084	0.00807738916729432	0.586388071771163
ADAR	-0.102570759490888	0.128463455712828	-0.116141789356171	0.0849581859710581	-0.0398529044405293	0.57624711560543	0.583985440003878
TNFSF13B	-0.121557594637333	0.0713050774705878	-0.109330997842086	0.105024519682401	-0.096184251834001	0.176556556947115	0.566279889974979
FAM46A	-0.111952943085882	0.0968973811527888	-0.0671538359186181	0.320332659874993	-0.0854417104596203	0.230175777915769	0.562043448173402
IFITM1	-0.126441787864579	0.0605768660181173	-0.155143792907592	0.0210388255027959	-0.0566941615530818	0.426397551508666	0.560562818956317
ACOT9	-0.173307294176643	0.00984145514935904	-0.133876198058659	0.0468245167624081	-0.0652218591463294	0.360062287961909	0.55366902130711
TRANK1	-0.16211267018476	0.0158526782305833	-0.146713065830725	0.0292211089840501	-0.0721414476944941	0.311256341187885	0.553615262840983
SP140	0.0979973583980717	0.14648178349863	0.101506705678813	0.132494753081925	-0.0742515579944192	0.297278123195852	0.549936188167009
PSME1	-0.0336017742355394	0.619306211139248	-0.0862100479109933	0.201702913295264	-0.019957912539819	0.779634581099249	0.543016034974277
DYNLT1	-0.289824383463541	1.19522377202253e-05	-0.227092880777761	0.000670459886052295	-0.0160544866835002	0.821929336904023	0.491369884784652
GALM	-0.0103765479239999	0.878092447886009	0.0144628130803225	0.830705296588613	-0.137131332811319	0.0534307298500629	0.484380968154648
NLRC5	-0.0219300028053453	0.745784241720614	-0.0106537431662082	0.874862158302433	-0.0757994805094918	0.287293004766513	0.478098035908779
VAMP5	-0.158309190123113	0.0185247450706095	-0.12351226411061	0.0668393014810394	-0.136020367909399	0.055412435930486	0.471591773435663
KPNB1	-0.210799051436259	0.00162450705529697	-0.214861340316759	0.00131061111253967	-0.0229154213792718	0.748007635789379	0.466935564389949
KLHDC7B	0.0279263082771386	0.679694043778532	0.00322163607225684	0.962017824846266	-0.0669927345353802	0.347139584001072	0.464192516818285
AIM2	-0.114659869044001	0.0890391765413744	-0.0910673023545303	0.177356210410269	-0.0794553200532218	0.264610994122277	0.456283684314493
WDFY1	-0.0173780557613489	0.797257716430586	-0.0251277221536351	0.710272041817062	-0.0397046660682725	0.57766789585578	0.4521627704944
BTN3A1	-0.00221884185469446	0.973835323106363	-0.00304899738527534	0.964051778941471	-0.0796718334700936	0.263307215640252	0.451948885440243
TRIM14	0.142007405027793	0.0348735075693714	0.125623521813299	0.0622754195074841	-0.107842749351361	0.129481269282711	0.416322449631514
IFIT5	-0.00223736836517656	0.973616936476909	0.0269148876178589	0.690687942733937	-0.0197354539815328	0.782028938145809	0.398678696429439
PSMB10	-0.0556364610761696	0.410483644155023	-0.057040716086246	0.398753363672765	-0.115641760769297	0.10384067368779	0.368932432784385
LMO2	-0.179272723800183	0.0075480213379505	-0.0996946479684478	0.139582969990911	-0.0808643161085272	0.256205329630119	0.361683611369074
CXorf21	-0.255661713771776	0.000121441718469331	-0.208382466299666	0.00184242716030894	0.0124860176697289	0.861052777601825	0.282044546221985
