# Supplementary material for: Meta-analysis of peripheral blood gene expression modules for COPD phenotypes
Source: PLoS One. 2017 Oct 9;12(10):e0185682. doi: 10.1371/journal.pone.0185682 (PMC5633174; doi:10.1371/journal.pone.0185682)
Supplement: S2 File — These files provide the results from correlating genes with phenotypes as well as the genes’ module memberships kME, i.e. eigengene (EG) correlation. (ZIP) [file pone.0185682.s009.zip › kME and gene-phenotype correlation.ECLIPSE.tan.csv]

	FEV1%.cor	FEV1%.p	FEV1/FVC.cor	FEV1/FVC.p	Emphysema.cor	Emphysema.p	EG.cor
ROCK1	0.029036351011156	0.66770560367892	0.0587323189592548	0.384892148098812	0.0507010428542743	0.476973862644438	0.957150199680015
ARFGEF1	0.0640406140100867	0.343329859834887	0.087941266607192	0.192761926033485	0.0286486424030088	0.687922950557223	0.948888311477699
SRP9	0.0848180506343078	0.209106872087653	0.116392900927904	0.0842817862343763	0.072531260285198	0.308642190029726	0.939482917361065
VPS4B	0.0809301208398471	0.230817145732622	0.0992932792566326	0.141191517657734	0.0828452273230627	0.244701961007716	0.939105050963902
PAPD4	0.0736264828688433	0.275797205802998	0.090777114542955	0.178746755162088	0.0459654853604019	0.51913522424314	0.937690390242489
PPM1B	0.0752320209780153	0.265433222761102	0.104461081158832	0.121536068969934	0.0971273594472816	0.172332430817468	0.937549576254182
CRLF3	0.0931275897953812	0.167712891115089	0.117067442555501	0.0824862373940829	0.0465912403256243	0.513456623790446	0.933139420819709
SLMAP	0.0341377342627576	0.613725216702696	0.0468111381938562	0.488729550726405	0.0729450036519122	0.305883361480383	0.932946490421365
VPS36	0.0859532107478492	0.203054537030628	0.134294907977913	0.0461347713121861	0.0421715519579486	0.554240070151345	0.930857980838238
MORC3	0.000254445195348622	0.996999044273051	0.0428640386562973	0.526147667422468	0.0662253496085604	0.352703081977733	0.92849419604895
MARCH7	0.0650801957294108	0.335536731583637	0.0862518236060729	0.201483683230671	0.0813401830821884	0.253408481612401	0.927242249249951
ZBTB11	0.0341691954108501	0.613398294687331	0.0652453429152364	0.334309215566496	0.0527157831701359	0.459617223357301	0.9264252103598
TSNAX	0.0296569400219711	0.66103953254412	0.0522182231794993	0.439874798607409	0.0685676774807213	0.335896018817137	0.926324520768972
RNF6	0.0498197534991392	0.461194340125309	0.070557382214172	0.296362940914042	0.0318071760275172	0.655610471964327	0.925955788910965
REEP5	0.0737347116029371	0.275090073980759	0.0914736070419556	0.17542271496018	0.0864349113795818	0.224783463566288	0.925051888785849
SACM1L	0.0980594907646857	0.146224754346774	0.128018150833829	0.0574121270266692	0.02532347493972	0.722561052226129	0.922438131223427
USP33	0.0624649268346242	0.355358874174164	0.0917312441555569	0.174204806420642	0.0293432690876858	0.680765539282833	0.918645571240216
BROX	0.0428075959339845	0.526693088978351	0.0560078917093776	0.407361303258173	0.0864320235245953	0.224799011433254	0.91785653353775
LBR	0.0889817071195414	0.187529605923328	0.108644340808081	0.107239352851598	0.0983831829798779	0.166824743787767	0.917646472932647
SLC38A2	0.0372311098247924	0.581954232047438	0.0568571902633204	0.40027493830247	0.0398209897381092	0.576552861572275	0.917467553969468
MED23	0.0907494988414735	0.178879504795178	0.111318151764698	0.0988176652221954	0.058890106524073	0.408672982012493	0.917406597834898
KLF3	0.067040970750028	0.321148501550761	0.0589196366142645	0.38337544564148	0.129323931300978	0.0686831428836838	0.916077614708598
KMT2C	0.0730333436909969	0.279694445454023	0.0854472623136999	0.205736265359072	0.0682830094564617	0.337910859460785	0.915208227020463
XPO1	0.130083021929192	0.0534744394411125	0.142160143637447	0.034676440530802	0.0489954851202227	0.491940851441547	0.915082517758854
IREB2	0.136716069467686	0.0423109611160608	0.139934070210258	0.0376438982792255	0.0737357620810572	0.300655881581991	0.915021638457999
PRKAA1	0.0787592388874272	0.24360930210546	0.0987662660056868	0.143325043999146	0.0430210266704939	0.546280845443099	0.914734220934354
ADNP	0.155729965645292	0.0205521408212301	0.14619561901008	0.029801670270149	0.0770617752116449	0.279318540984016	0.91452263566424
MED13	0.0644426546727271	0.34030248434617	0.105967307462426	0.116226853571662	0.0394007759804596	0.580585613249285	0.912809578202804
GABPA	0.0275800150439583	0.683450701536838	0.0561144374728681	0.406468254778467	0.063281527522133	0.374560912769809	0.912436446945851
SYNJ1	0.0529323669612979	0.433637149742788	0.0643242668500668	0.341192177474007	0.0717555916022919	0.313858190151	0.912236252889023
ECHDC1	0.0235256498180924	0.72799131156789	0.0855469515405107	0.205205861208541	-0.00923064645917274	0.897043722829085	0.911942236844578
STRN3	0.024859374142416	0.7132295087222	0.0383796218315851	0.570355708478914	0.093032860950577	0.191226721270634	0.910178461973557
CLIP4	0.0850457961355515	0.207882310451073	0.107338119701977	0.111553892632606	0.037923211053822	0.594868714855483	0.910125629958548
NCOA2	0.0560260672832189	0.407208876546123	0.0773617478795959	0.252101316806632	0.0926398725079986	0.193116788776085	0.909707684309736
ARID4B	0.021479040648541	0.750837860392286	0.049823398709755	0.461161509402368	0.0589652160991875	0.408074537046308	0.909672305047917
ZNF770	0.07116794402837	0.292192505813311	0.0986138702956641	0.143946548463447	0.0144182331603775	0.839820250482271	0.909411741623784
TMEM168	0.0626507176769611	0.353926943807939	0.0709039689140718	0.293990755709244	0.0740958574395972	0.298295085711949	0.909138025208715
RPS6KB1	0.124469188674051	0.0647379291575454	0.16629702859255	0.013307787587678	0.0214385528394766	0.763752044585269	0.907931822802471
COL4A3BP	-0.0271832357847623	0.687764625136919	0.013516361941311	0.841633236613335	0.0270681597933832	0.704311063665664	0.907884141809853
C5orf15	0.0957683931827759	0.155931314595943	0.112307016452572	0.0958392330027575	0.052660614105314	0.460087773698889	0.907352573105461
CAB39	0.0550962661734815	0.415049775688463	0.0814689086043725	0.227717083882735	0.086614024529761	0.223820629432112	0.907093735395264
TLE4	0.0735721217489079	0.276152848137862	0.0690474599146229	0.306845545091212	0.0682558240755937	0.338103675975725	0.906932334125519
ARL8B	0.0724742441193118	0.283401907060814	0.118014712050857	0.0800168487280484	-0.00464400184884842	0.9480948914444	0.906852710711243
SEC23A	0.116129704844589	0.0849908467231761	0.139057034790239	0.0388705685203092	0.0403377508929771	0.571611604049081	0.906735318237538
PDS5B	0.0658985581504447	0.329482178098176	0.0968840803348655	0.151145570549848	0.0145676518263449	0.838182937198	0.906579906848181
USP1	0.0421094993574578	0.53346260710685	0.0837132942890997	0.215120685802548	0.0227779087792812	0.749469330088404	0.906574269928439
TAOK1	0.00733097994752268	0.913705149615311	0.0454969287428379	0.501027802810867	0.0942030915445712	0.185678586365091	0.906550852879351
RNFT1	0.0364179918845172	0.59023129844548	0.0553098415273227	0.413240924360145	0.0637135494686831	0.371302130069494	0.904818780159346
CLINT1	0.145405584666221	0.0307070543107613	0.148091325553756	0.0277216869634186	0.0274400148754948	0.700442663687664	0.904235556056192
BDP1	0.108132319784592	0.108914681391364	0.123159226442946	0.0676285081804495	0.045871564036235	0.519990310236936	0.904075414368464
FOPNL	0.123632650161844	0.0665719096043903	0.164389908702588	0.0144194360242653	0.0608294874047425	0.393387370976175	0.903366449027254
ELK4	0.143934531211242	0.0324554704881782	0.150230900594323	0.025524683313712	0.0324413922281621	0.649196334720363	0.903255877701285
ATF2	0.0676169463536785	0.31699918451972	0.0969436025991789	0.150893408023685	0.05932952923287	0.405179185812323	0.903252090067314
N4BP2L1	0.109855882808134	0.103355930739488	0.105907478538808	0.116434231228784	0.0359397155939884	0.614288731953935	0.900847034972071
OSBPL11	0.0264050055126008	0.696255080930096	0.0596707160085997	0.377330584455092	0.0520917153221032	0.464955621221476	0.900806832460514
NEK7	0.0122317428397483	0.856513956597798	0.0522850720688675	0.439288750402547	0.06117009477984	0.390738735241952	0.90011569704102
COPB1	0.0535405831911759	0.42836500106427	0.0868917312920525	0.198147126310563	-0.0121291496825411	0.864985693221854	0.90009892946768
USP38	0.0522225274367634	0.439837050799074	0.0748639768027113	0.267785137084567	0.0373036950273598	0.600904371049378	0.899919347386224
UBA6	0.0342170258706978	0.612901420629897	0.0645507345365091	0.339491546702218	0.0298448392840386	0.675615010559644	0.899578053142953
PUM1	0.122649627357838	0.0687811151235277	0.153757957450539	0.0222292794972329	0.0652133344035362	0.360125212093465	0.897811222095499
PREPL	0.114051801280171	0.0907584446102086	0.12647301290813	0.0605128120747314	0.0970273581274489	0.172776742643956	0.897544508168431
TIA1	0.0882042581469768	0.191429402106265	0.105822187113558	0.116730365420874	0.0296311548569012	0.677807470245014	0.897383711343676
GPBP1L1	0.103862130388807	0.123698889134759	0.118541351050133	0.0786699979405331	0.0729658678020973	0.305744671014229	0.897256016601726
AASDHPPT	0.128524406555205	0.056425201681273	0.141953518619603	0.0349432593760837	0.04483330290452	0.529490718588013	0.897170223496736
HERC4	0.0826318143665533	0.221126709602556	0.105171083416924	0.119010414492202	0.0635561105183012	0.372487679948102	0.897055401280993
ATAD1	0.116774783016167	0.0832614430502367	0.139313373667228	0.0385085989514595	0.0557118919613351	0.434467768994631	0.896333373543366
LATS1	0.149796032709592	0.0259586946227306	0.160910066030929	0.0166586255062962	0.0882581314801793	0.215119162699596	0.896025918608326
TCF12	0.126730726710718	0.0599862732348885	0.143835636420184	0.0325759904254174	0.0385924476219361	0.588379706876463	0.895791225496007
MFN1	0.0412013414519459	0.542333995966876	0.0446238021952965	0.50928758302873	0.0518380468580675	0.467135292273841	0.89558154619652
SLC25A24	0.039394099807092	0.560202657211089	0.0940098211233561	0.163705273573354	0.0125647588531975	0.860185455668542	0.895408125246857
CHORDC1	0.132356611102342	0.0494005400949574	0.135510170396727	0.0441808134559024	0.0497483909932942	0.485303128406588	0.895253210493441
TTC37	0.10220657908001	0.129832401855696	0.150658720516565	0.0251038048375478	-0.0195384385854325	0.784151160026127	0.895012894683849
SMC4	0.0242892847781459	0.719526648739456	0.0750459793217716	0.266620313713606	0.0191783212263528	0.78803440265076	0.894136688537585
HELZ	0.150645347263735	0.0251168702036669	0.148712465734085	0.0270677835763755	0.0161183588907424	0.821232750288926	0.893980878233221
MOB1B	0.0532376222269005	0.430986488094624	0.108524474984381	0.107629723783658	0.0368217762855502	0.60561837544363	0.893343675637588
NUP54	0.0905793161829128	0.179699186326854	0.109458050760505	0.104618688218389	0.077801038629373	0.274718300655263	0.892384010725476
SLC25A40	0.0277714323354063	0.681373199402754	0.0646009279406164	0.339115357779757	0.0491282706087973	0.490766696068677	0.890693428262778
WDR44	0.0991547222821306	0.141750079471024	0.12791051183885	0.0576237921991356	0.0433884410826397	0.542855824644354	0.890274374801099
CDC40	0.0388223068850495	0.565914547815567	0.0981476514364643	0.145860639697258	0.00299309719561477	0.966533027335184	0.890097523462133
BRWD1	0.109219651976592	0.105381199243049	0.127944250887696	0.0575573773102139	0.053876376064304	0.449780453159251	0.889886322881863
STXBP3	0.0161239795001518	0.811604701933012	0.0413639692590228	0.540740003220811	0.0529430163501303	0.457681918041936	0.889465158549846
UBR3	0.0530696701270824	0.432443731242711	0.0774828519607069	0.251357403699979	0.0829614958202119	0.244038137770455	0.888847600598791
ACTR3	0.0728698535464025	0.28077516645085	0.098247428434702	0.145449380097511	0.0570482710733899	0.423509640788166	0.887998333646868
LRRC40	0.112144814779372	0.0963228267938341	0.151320078876928	0.0244649214080356	0.00340980362155856	0.961876977361569	0.887892701707889
SHPRH	0.0908544040161552	0.178375608901152	0.126759314736774	0.0599280978251855	0.0366462733778655	0.607339172167714	0.886862078031319
NUP160	0.128393634806745	0.0566787826013497	0.152193614209309	0.0236425542424095	0.0562864125970307	0.429736989383528	0.886760469585831
OSTM1	-0.0243922087483335	0.718388348757119	-0.000793603762534408	0.990640337763645	0.0610249151796183	0.391866365708107	0.886057969139166
RAP1B	0.072674056146826	0.282073149641809	0.0943299852154887	0.16226876477576	0.075316427349589	0.290384609292486	0.886018759418121
NHLRC3	0.0772017066042337	0.253086748129753	0.116124974359822	0.0850036345280266	-0.010544285010086	0.882490735721918	0.885905343547217
ABHD3	0.0538671549854207	0.425549558243352	0.0612006567668133	0.365199043474798	0.0657125922872683	0.356451567227204	0.885834200940252
USO1	7.85437068153913e-06	0.999907364437421	0.0318951622421313	0.637221746149037	0.0722897481014488	0.310260109887735	0.88540249204027
KRAS	0.0532927541437322	0.430508751187882	0.0684054175193752	0.31137593216037	0.0884371046276457	0.21418675052739	0.884762829441038
DMXL1	0.0497434131359648	0.461882200353455	0.095662027726037	0.156393465096694	0.0250910871196235	0.725004039436237	0.884705434735055
EFR3A	0.0347169007004251	0.607719207598183	0.0674336438178352	0.318315887194044	0.0780742592094131	0.273031189468878	0.884380051758848
ZNF140	0.130175955606514	0.0533026189066494	0.159092927850558	0.0179441707410341	0.0820433385632969	0.249314516066796	0.884273248877306
PRKAR1A	0.0996661518198358	0.139696708772545	0.094270964678222	0.162532864823082	0.101572327793772	0.153429445064189	0.883844676834289
ZMPSTE24	0.00835802075786517	0.901672805845527	0.0248867450905417	0.712927656142428	0.100721534155719	0.15692094250456	0.883735911480226
PCMT1	0.00174647076321999	0.979404147938685	0.0621970523180205	0.357429821627824	0.0122017027788493	0.864185839180003	0.883708804588899
TAF2	0.0747581324542932	0.268464140163867	0.0995518803652348	0.140153520540763	0.0377750235015867	0.596309935565733	0.883099524877153
SECISBP2L	0.0593692832155796	0.379749542088608	0.0748268270473483	0.268023323199526	0.0589798100473735	0.407958318075905	0.883034896120214
PNPLA8	-0.059490647130569	0.378774476454415	0.00689149257013998	0.918860154187536	0.0741151700763624	0.298168819576773	0.882970211523359
CCDC47	0.0272396613048781	0.687150527156466	0.0615421673686594	0.362524456878624	-0.0263867899983328	0.711419009849952	0.882829227259843
FAM217B	0.0726505104998894	0.282229510602093	0.0746759448183853	0.268992192181145	0.0570684299654	0.423345579063893	0.882249780150554
SMCHD1	-0.0249002336594374	0.712778917782518	0.0100096800137858	0.882370828903882	0.0553927382451374	0.437108623817178	0.881754575123029
CCDC117	0.0896537698662383	0.184205650887604	0.0988384128704083	0.143031526629978	0.0337782780105413	0.635760453996604	0.880816152008852
HEATR5A	0.0432569316430777	0.522358993418073	0.0634722457478045	0.347638741190991	0.0575970609405765	0.419056545939598	0.880564199927982
ATF1	0.0875310706438209	0.194853797671979	0.0954052884963833	0.157513229046663	0.0874718888619504	0.219249702704498	0.880118371541526
BIRC6	0.130941827147214	0.0519040035961032	0.152072279305837	0.0237553378358248	0.0205014738828382	0.773792906843538	0.879886552466899
GTF2A1	0.0441166525362607	0.514117533168025	0.0823512890839876	0.222703925862008	0.100272625239033	0.158787105178749	0.879799806221759
VBP1	0.115337685206596	0.0871535176922306	0.142396065969664	0.0343739045591664	0.0855690714371994	0.229479249172487	0.879523166142086
CCP110	-0.00851677012077164	0.899814900427496	0.0149475089549991	0.825121312463654	0.0608517465431486	0.393213950283317	0.879494594831124
TNFAIP8	0.187428236630029	0.00518458757388255	0.200645794001805	0.00273160356094282	0.0313530232854297	0.660219112384562	0.877616042346038
FAM208A	0.0448882352551133	0.506778591186997	0.0733428252358456	0.277656373225637	0.0211137704921921	0.767227741003241	0.877393186007121
RRN3	0.129716442339982	0.0541566762498169	0.13611126776164	0.0432402772709944	0.0194582941551026	0.785014921455922	0.876844489950901
CUL4A	0.0914629441092106	0.175473256646065	0.123428891422992	0.0670249964400999	-0.026167693905435	0.71370992167161	0.876333768911767
FNTA	0.0490187071151714	0.468440375168042	0.065306651765575	0.333854248194011	0.0306501468194846	0.667376978739213	0.876331926569662
RC3H2	0.0515429400026523	0.445819773536143	0.0616881077092418	0.361385230349276	0.0238133757986767	0.73848510797163	0.875841574840723
LMBRD2	0.0232981368812337	0.73051966279643	0.0773493844714996	0.252177347904192	0.0461339898816755	0.517602919869986	0.875771195464596
ERLEC1	0.141517191023763	0.0355124209703004	0.17723876312824	0.0082700140866329	0.0366278715679512	0.607519726324864	0.875003457578564
FBXO28	0.0768022443135874	0.255557995755244	0.104087265047293	0.122882451222094	0.0469144491184166	0.510536188417017	0.874558686064881
SUCLA2	0.0485479952343348	0.472727323757636	0.0995317673097336	0.140234042508726	-0.0318353379688387	0.655325116636963	0.874339090660209
PIKFYVE	0.0305063214708507	0.651959078322145	0.0627383086300315	0.353253119092994	0.0880285776181089	0.216319333893878	0.874283803516533
CD164	0.0569330583810424	0.399645511661159	0.0878452329493088	0.193250192189078	0.0297075471802016	0.67702335226588	0.873589530108974
AVL9	0.0111387552318745	0.869215089578516	0.0291331814051365	0.666663765125812	0.103375445554009	0.146224009507701	0.873131544381567
TMED5	0.0452085227052796	0.503748304771877	0.0835334271713523	0.216111404047901	0.0598159986735865	0.401332064733499	0.872981339346279
TAPT1	0.138906632946479	0.0390842802900136	0.157042121850393	0.0194979041135781	0.0223375392168996	0.75415623991165	0.87273582168346
RNF219	0.0145665193708882	0.829509814335972	0.0602851864765838	0.372428840387203	0.0516668426609574	0.468609553460944	0.872070189369814
G3BP2	0.115210017694331	0.0875062160554844	0.131563710891333	0.0507908888226178	0.0917882812311905	0.197259152744204	0.87187845507882
LNPEP	0.13380100815385	0.0469492860838757	0.148777224841645	0.0270003760148854	0.0212705676738641	0.765549172606769	0.871863109526314
ATP11C	0.0997045198789035	0.139543584019056	0.136411214676665	0.0427772707924596	0.0181955271983467	0.798658506723487	0.870572434313247
FOXN2	0.0248363584332159	0.713483365331287	0.0776048887984322	0.250609300883637	0.0610952322908119	0.391319958294372	0.870353357735896
TMOD3	0.0525123523081342	0.437299572864633	0.0789497662032094	0.242467188500662	0.0402960364959463	0.572009733533433	0.869941634628886
TBL1XR1	0.0763077439359038	0.258640194287019	0.115184680651304	0.0875763488036018	0.0592798538318244	0.405573258300665	0.869487448581688
KIAA0907	0.165570666900216	0.0137219811395826	0.174694708654335	0.00925905186689662	-0.0174066587512688	0.807213203283796	0.869217542874599
SLC35A5	-0.0219832803716796	0.745187909180002	0.0323299803326238	0.632636566372991	0.00856659149152868	0.904413789252283	0.869171635039954
SLC35A1	0.0107817662451719	0.873370939233497	0.0470519160096946	0.486494017528539	0.0235267513339471	0.741520427381211	0.868474350014426
ACAP2	-0.0254096194201084	0.707169909347985	0.023517993201088	0.728076351942304	0.0905709654397866	0.203292010921248	0.868422915253207
THAP5	0.0564902389222351	0.403327629227401	0.0919689559683946	0.17308666224269	0.0289527214233551	0.684786269087633	0.867622294044603
RSBN1L	0.0231183507271749	0.732519686922423	0.0456066541002043	0.499994809781423	0.095800725933503	0.178296078396518	0.867490307579619
ADCY7	0.142494061321791	0.0342488998188578	0.13501723240716	0.0449648557213325	0.0154023783018967	0.829049074038871	0.867351093691328
ATM	0.126942928660955	0.059555558063453	0.118253293267589	0.0794044022694901	0.0294597330679114	0.679568264455484	0.866851013087191
STX7	-0.0152000805092824	0.822214998398912	0.0123920605152328	0.854653993245114	0.055383776124791	0.437182913516554	0.866614675130737
PIGF	0.0181587822095703	0.788359892859503	0.055946342882471	0.40787772408782	0.0398227832222073	0.576535677806228	0.864680769134053
CAPZA1	0.0144090047513226	0.831325729788531	0.0471077131181714	0.485976746558228	0.0885117459488958	0.213798740986697	0.863219768556999
C2CD5	0.0450458957276951	0.505285754314995	0.0534948665138633	0.428759991005627	0.0796365060938743	0.26351964555731	0.862788497371211
ZFAND6	0.116038268200228	0.0852382990533937	0.135281056076079	0.044543794025762	0.0625179429068807	0.380363461231401	0.862779694561064
CLTC	0.0498116603740526	0.4612672357894	0.10229976625154	0.129481047219038	-0.0166962281392317	0.814936962556626	0.862636970724545
KPNA3	0.115886227294093	0.08565104338241	0.143481740834705	0.0330103951180006	0.0622517980018653	0.382398732535942	0.862180582456486
LRIF1	0.120370122352842	0.0741346592892451	0.118383865121679	0.0790708257710884	0.110315561893969	0.120871246536311	0.862025458603398
IMPA1	0.0429293595696273	0.525516811494086	0.0730209298661364	0.279776406072206	0.0675454801620489	0.343166740485392	0.861472672571803
C4orf29	0.0756402446593434	0.262841122072465	0.113014687795419	0.0937518971278064	0.0330974944374359	0.642587913979066	0.861016664082231
NUP50	0.0761038563610294	0.259918435616986	0.0861728470585565	0.201898280899564	0.0671779113506347	0.345805407849512	0.860757029964496
RCBTB1	0.0222063532290734	0.742692718500872	0.0398303016218956	0.555863988177313	0.0775233998476889	0.276439916271293	0.860269577791568
RNF146	-0.0305865775458608	0.65110370472427	0.00828288374423015	0.902552350646325	0.0107974246693084	0.879690721870829	0.859797423659376
AP5M1	0.059213166544835	0.381006070860821	0.0807722670533667	0.231731015978458	0.0705666603582343	0.32196424185498	0.859651069732094
USP8	0.0492621125806123	0.466232003163845	0.0888523626216664	0.188174345468458	-0.00262986327460303	0.970592534122999	0.858502395185413
EIF3A	0.13993408621956	0.0376438761898219	0.143319310939777	0.033211419814862	0.00737924945036228	0.917611579006666	0.858492144259626
SLU7	0.0551492022527317	0.414601007155862	0.0547559830744784	0.417941344188888	0.064448213960669	0.365800717476415	0.857919878635245
PIK3CG	0.0370100919923615	0.58419872867974	0.0800510280516799	0.235938974259899	0.0808537382975932	0.256267740167139	0.857896182741168
RCBTB2	0.0103711404809668	0.878155483651612	0.0347312648205646	0.60757058171484	0.0440345328153093	0.536858852617345	0.857516717344323
SEC23IP	0.135008632078551	0.0449786377274314	0.162701734650944	0.0154704841132798	0.0173022208168125	0.808347496733743	0.857141399758598
LARP4	0.0844099024532141	0.21131440644547	0.131039695183754	0.051727496667568	0.0585137681227997	0.411679304004197	0.856731457628769
MRFAP1L1	0.129886102174922	0.053840032933882	0.154406483496282	0.0216651316214707	0.00541148710193224	0.93953201601851	0.855804451482332
ARFIP1	-0.0122059996731752	0.856812696058971	0.0130157804372941	0.847425478907226	0.0920402433578625	0.196026875834631	0.85440444645449
TOR1AIP1	0.0532400617321134	0.43096534249269	0.0645490000150542	0.3395045513223	0.0669293064704452	0.347597321787682	0.853656959538324
CMTR2	0.0770569057493437	0.253980632089706	0.119774148635439	0.0755887581177717	0.0238934101904382	0.737638272767704	0.853567778864719
CAAP1	0.137016726120009	0.0418552631326133	0.16116715733928	0.0164833900126224	0.0616661178651179	0.386900837395817	0.853559874481028
PSMC6	-0.023285970735993	0.730654947396549	0.0390386189983137	0.563750448048928	0.0830190911081254	0.243709768547545	0.853111740250977
OMA1	0.00892754341333265	0.895010015543353	0.0158687719792607	0.814532226414405	0.0416498522907246	0.559155930571998	0.852576327699943
ATP7A	0.0740495593951721	0.273039953060223	0.0926029587753625	0.17013052041227	0.0781363451895293	0.27264879707146	0.852286043490378
SLC26A2	0.0693515098162726	0.304715310973668	0.0965269911363186	0.152665056838439	0.0301158870391049	0.672837913490674	0.851349617865781
STK38L	-0.00221857193674307	0.97383850485714	0.0226690221552012	0.737526093697861	0.0784484661858542	0.270731929780999	0.850841056681453
NLK	0.0781342495477303	0.247382124140975	0.0788901381287724	0.242824225451622	0.0592797083050275	0.405574413091243	0.850746073365005
ETNK1	0.0407505331842217	0.546764711297835	0.0801356714183827	0.235442373614417	0.0247023762111833	0.729096585058626	0.850736741037274
HIPK1	0.0398384383382038	0.555783211553582	0.0239902463702136	0.722837398075756	0.0724899964507778	0.308918228673136	0.850530136461708
COA5	0.110044861692349	0.102760324231537	0.134266546679908	0.0461812213727995	0.0166340030512451	0.815614332562207	0.849685775873303
FLI1	0.163063984920552	0.0152394709453638	0.134617829085684	0.0456086416664127	0.0722045852498783	0.31083194907305	0.84907698505766
AKAP11	0.0636253367338175	0.34647478906054	0.11165477883235	0.0977956232822687	0.0581133660352165	0.414892107758214	0.848704334247345
IGIP	0.124681421203493	0.064279286248796	0.150599086140628	0.0251621113765171	0.0387732283960983	0.586632415921976	0.848284912308189
TBK1	-0.012998579165408	0.8476246626992	-0.00502795935262967	0.940753708300619	0.0727516622397667	0.307170530474799	0.848026224906918
NBR1	0.0565885891556554	0.402508092049008	0.0723325677432443	0.284346607465081	0.0158730062038181	0.823909311199444	0.847928969805874
SLFN11	0.0872444771828918	0.196325116739239	0.120670599017142	0.0734101913177477	-0.0184816040513547	0.795562073066776	0.847784615808768
COG6	0.0744615204000141	0.270373191904834	0.115934348780567	0.0855202351764335	0.035218463393649	0.62141844657155	0.8473221069505
DCK	0.152292546167241	0.0235509364839782	0.170774005849201	0.0109889575207034	0.0337544302515577	0.635999104954036	0.84691694908252
C11orf54	0.00802187723877042	0.905608577553152	0.0507385341960866	0.45296046122985	0.0531018350138132	0.456331986575165	0.846645074372766
PHF6	0.101871289967231	0.131102664788635	0.122130327287838	0.0699721051220913	0.0330959123862156	0.642603815336711	0.846355384981268
LIG4	0.0387400422421522	0.566738604826238	0.0541522458720098	0.42310052527661	0.107923022755083	0.129194536808969	0.845297265248056
ADSS	0.104798130344667	0.120331959064707	0.124152433184681	0.0654274352626182	0.0263519786542075	0.711782831990641	0.845215606677261
JKAMP	0.0213573724206044	0.752203142115248	0.0557952645856612	0.409146976792597	0.0280472875173075	0.694141805381717	0.842981562924716
NEK4	0.12339234481952	0.0671065290983258	0.132980807831402	0.0483284498323939	-0.00103060233910117	0.988473480902648	0.842482721924154
TMX1	0.00284377360411715	0.966469937661009	0.0563156295594933	0.40478506501377	0.0654459613619884	0.358410568335968	0.841933672467039
CHM	0.0865182733284293	0.200089470853009	0.140593996441491	0.0367425988312431	0.0196193522288887	0.783279375978786	0.840929033349998
RALGAPB	0.128218584865894	0.0570196973782553	0.127908828279451	0.0576271079211615	0.00660298638167702	0.926252483994424	0.84029600429092
NAB1	-0.0416842676990555	0.537607421716487	0.0115229441803187	0.864746602623425	0.05387567141353	0.449786389369777	0.840141755883597
YTHDF3	0.0251118977948787	0.710446322613624	0.0669813319378781	0.321580142315995	0.049887554659978	0.484081533163187	0.83956115240837
ARHGEF3	0.151405108188052	0.0243838056549526	0.156729839038865	0.0197444549427805	-0.0118397387461503	0.868177632050522	0.838877336024949
MINA	0.178552978145779	0.00779682516396097	0.190867710050491	0.00440519938253383	0.0204963883634971	0.7738475028056	0.838696004504277
GTF2E1	0.0795176463863405	0.239085242830982	0.0968155353000257	0.151436352400672	0.0657586556049504	0.356113808711826	0.838021721958721
UBE4A	0.0876618236885821	0.194185210011176	0.0922176751892359	0.171922454897175	0.0292322517416612	0.681907565228384	0.836629748653016
YTHDC1	0.123740681934663	0.0663327035292445	0.11860549979895	0.0785072000622664	0.0349529209395519	0.624052340929941	0.836064736409345
SLC30A6	0.0236181323779179	0.726964390930568	0.0597466956760745	0.376722349651482	0.00178682687795029	0.980017056706603	0.833951253800483
CAPRIN1	0.120376928091675	0.0741181862312378	0.132132355756684	0.0497905170649371	0.0762693370707337	0.284307083986795	0.833309906939633
FAM126A	0.0210209746338581	0.755981976971295	0.0906577589161132	0.179321024601722	0.0423025978330559	0.553008560091647	0.832289478790355
SRSF1	0.11074658003542	0.100572405674134	0.114006879652078	0.0908865019482259	0.0225326879659853	0.752078126318901	0.830863603999573
TXNDC9	0.035999159473643	0.594515670372207	0.11036121780496	0.101769333653958	0.0469054368883558	0.510617503758435	0.830629866260662
AGGF1	0.0370180488422563	0.584117855299147	0.0711779886066624	0.292124225427	-0.00485392356341551	0.94575215044353	0.830448287146463
TMEM33	-0.0279889408434692	0.679015432533377	0.0169201992615622	0.802488117634154	0.0579506363515138	0.416202033426699	0.830180538371111
TMEM165	-0.0306621261478545	0.650298920228102	0.0074115971469548	0.912759928088355	0.0547785616816378	0.442216382961329	0.82934014524511
SACS	0.100091047134629	0.13800812471539	0.132221641731911	0.0496349438849627	0.0114746527233829	0.872207235439919	0.828983524519012
TRNT1	0.0245073292211665	0.717115895150452	0.0423761810330711	0.530871419226247	0.0644721233210608	0.365622528624351	0.828239809454522
CLASP2	0.0852356928581062	0.206865212922538	0.124263611088855	0.0651847439699762	0.00337254093001571	0.962293280131752	0.826069974379607
ALG6	0.0236786075689483	0.726293141330202	0.0501525102674759	0.458202704661406	0.0606478183277275	0.394804470702531	0.825270884868002
FAM135A	0.045756632706998	0.498584676116485	0.04893134274702	0.469234415957242	0.11102242503716	0.118493596831782	0.824832689373985
ZNF146	0.0909542404805325	0.177897034697015	0.087315185715045	0.195961363007786	0.0333498071266082	0.640053977704917	0.824519579122314
TRMT13	0.0882915862470998	0.19098842058889	0.0945185192321345	0.161427283353276	0.072310315295396	0.310122111665284	0.823957947262101
CEP44	0.0325747333802569	0.630061772664113	0.0354223876420006	0.600438642127704	0.0473366488531003	0.506734317107688	0.823605098945147
PBRM1	0.0925824561627417	0.170225525444986	0.11277949546802	0.0944415610933022	0.0179456490733786	0.801365708580568	0.822865011288648
HIPK3	-0.0266903854464342	0.69313713992689	0.0260386341512063	0.700265379166747	0.0821160575291497	0.248893758814566	0.820681500328983
CRNKL1	0.08596833176417	0.202974780574844	0.107917318517875	0.109624263620645	0.0352940247450482	0.620669836520181	0.820485498537903
SLC35B3	-0.0449113168362935	0.506559895277115	0.00388353470400981	0.954222011946029	0.0189348750587404	0.790662519745026	0.82028520848419
EXOC5	0.0323808092931414	0.63210148214785	0.0678746681273435	0.31515392128375	0.0131591946006225	0.853643309629881	0.81846325163274
EDRF1	0.0946620222757077	0.160788984752266	0.110537185323502	0.101221391908491	-0.0256670363799912	0.718954490340515	0.817722570834058
NABP1	0.00912691577855114	0.892679290329517	0.0142189045429445	0.833518500592598	0.0563321223654722	0.429361880692751	0.817717287972857
ABCD3	0.0572526426151164	0.397000634215838	0.0878829144363566	0.193058499885754	0.0781511711775689	0.272557536463589	0.817449126928229
ZNF189	0.0547150059487197	0.418290342061921	0.0795776585753883	0.238729787437631	0.0293191881162166	0.681013196609387	0.815819680534301
OXR1	0.0297763668976662	0.659759743327632	0.0759953792428235	0.260600283119138	0.0566802362658814	0.426511350442515	0.81270905295341
MAT2B	0.170085157603395	0.0113207317602641	0.164464172642874	0.0143746717065388	0.0419543932123551	0.556283757424932	0.81012512466636
MRPS31	0.083269857021948	0.217569049650301	0.118448651415649	0.0789057346196535	-0.00409972550305762	0.954171078419572	0.8100973461188
GOLPH3	0.153240369517218	0.0226885856889547	0.133680707160709	0.0471494899634263	0.0507669849682271	0.4764002031178	0.81000888417514
C5orf22	0.0579145937058521	0.391555795177874	0.114579705351171	0.0892643311866942	0.0410694325047805	0.564649662045323	0.809506761296677
HLTF	0.0540789281508874	0.423729566772293	0.0913207621207007	0.176148222419977	0.000466250831045505	0.994785188766987	0.809350619905825
MED13L	0.00599290900459059	0.929410483789023	0.00691168962322733	0.918623175200156	0.0556470428195811	0.435003625185031	0.809185103660731
GIMAP2	0.0198297380062637	0.769409520815571	0.0920685074903481	0.172619979971482	-0.0403477583370476	0.571516110710626	0.806120365520111
BAZ2B	-0.0386787620974037	0.567352828141817	0.00351599863075279	0.958550346123497	0.0663371682374066	0.351888936986101	0.806110536799105
PPP2CB	0.020663796923652	0.76000059028564	0.0501660727038301	0.458081001879951	-0.00292247331852758	0.967322256516288	0.803547730682521
BET1	0.0723648684141992	0.28413104001841	0.110211193189503	0.102238342048282	0.0173596969466027	0.807723202692913	0.801438695059431
APH1B	-0.010984412838958	0.871011416920979	0.0154366563117421	0.819494940668885	0.0994748954099352	0.162144409302466	0.800205913352525
RAB22A	0.177884779273331	0.00803431495110136	0.167361773743012	0.0127204785956043	0.0818422020099495	0.250480875496233	0.800064178352333
ZNF143	-0.0443058082063267	0.512313305495204	-0.0103592814757421	0.878293729397716	0.0506840864276367	0.477121434711845	0.793439841058275
TAF1	0.0408527775344499	0.545758256004597	0.0658419002063006	0.329899076124574	0.0345251289788202	0.628305610613984	0.792593930645344
TAF5	0.0569247033749998	0.399714798531563	0.0948482374175413	0.159963529323503	-0.0646448010605708	0.364337213338987	0.791819630833382
AP4E1	0.122891308423389	0.068232499843839	0.128889770779549	0.055721686814501	0.0688726011560143	0.333746342265188	0.788553491859341
ANKRD46	0.110621666141028	0.100959159257401	0.124809018368401	0.0640048283233185	0.106255446988633	0.135252294144117	0.788066900816895
STAG2	-0.0293607162210876	0.664218137752796	0.0396323573142035	0.557830816126762	0.0627207422006189	0.378817051207302	0.787394372657155
AMMECR1L	0.139506659807588	0.038237549666035	0.137294272916922	0.0414382612632795	0.0218191506592334	0.759685041110725	0.786237065028082
ZNRF2	0.095097412110789	0.158863969729799	0.125870725081666	0.0617581998439119	0.0311296544387	0.662490524594734	0.785704459195763
CDC23	0.22532723514747	0.000740218787350095	0.227332289527378	0.000661483083465661	-0.00310444084092155	0.96528881687694	0.784806136215806
HSPH1	0.133407411915034	0.047606956933244	0.133068012954937	0.0481802272987409	-0.0318459346624643	0.655217756889262	0.784729767298513
MARCH1	-0.0689114413872009	0.307801681967075	0.024345368829733	0.718906303671323	-0.00264583704384641	0.970413994420024	0.782721073866519
CLCN3	0.0685516243208132	0.310340433428789	0.131559100890669	0.0507990666533265	0.0037792515642227	0.957750041656467	0.780867766747255
PPP1R21	0.0230076643192449	0.733751912418248	0.0319044034110542	0.63712415313125	0.0077284914904663	0.913727107940889	0.780750394872192
FBXO22	0.0296011063684223	0.66163818907654	0.0522493669442188	0.439601713261511	0.0752659841229371	0.290708728958996	0.780345472704875
GGNBP2	0.0592083274524506	0.381045059498333	0.085014718287285	0.208049107517744	0.00234486891726741	0.973778169282783	0.780227756575622
YWHAG	0.115327644714039	0.0871812145335391	0.106279223795686	0.115150361142625	0.0207947116840172	0.770646717239135	0.778933290170754
SOS1	0.0900335470924756	0.182346573399569	0.120989736753493	0.0726470388605057	-0.0540819239769042	0.448050732323839	0.77868983128049
SPG20	0.0894989100155216	0.184967704308565	0.0887914340143515	0.188478616563188	0.00446799425235546	0.950059492634294	0.776397535838768
RALA	0.139519393928711	0.0382197490384411	0.170547273439032	0.0110972001895793	-0.022836714758493	0.748844140537844	0.77367019423124
PPM1D	-0.0150995746312197	0.823371221018554	-0.011971753984404	0.859531957378264	0.0558075454573943	0.433678063799476	0.773644891708335
INTS2	0.131695527272555	0.0505575183902169	0.164172472312513	0.0145512036873057	-0.000626730770872539	0.992990330921507	0.773147831760028
RBM12B	0.11108107393401	0.0995425317008357	0.147428433157684	0.0284344222030547	0.0457494101457339	0.52110351074268	0.772212850329595
RNASEL	-0.0218509685458118	0.746669145924874	-0.0117451742506269	0.862163803259644	0.0132841582519789	0.852269258706817	0.771125208874945
DEGS1	0.0811310488665778	0.229657587250477	0.0911284963904408	0.177064000347208	0.0108668229547906	0.878923356707433	0.770381381017578
ST8SIA4	-0.0974762559757214	0.148651009531369	-0.0553194884673709	0.413159330334254	0.0740532799063034	0.29857358305055	0.767875768150726
PIK3CB	-0.0175084155787296	0.795770170019419	0.0241392867516282	0.721186675966875	0.0246036716004704	0.730137023339015	0.764363053983474
KIAA1033	-0.0670491755622	0.321089147977958	-0.00605823337294124	0.928643068092849	0.0863014061854199	0.225503036944684	0.7633285896274
CLN5	-0.0568771803587488	0.400109036562449	-0.0360943182080437	0.593541022492488	0.0338521355434224	0.635021579917588	0.76258751112881
WDR3	0.0950883593235842	0.158903818217309	0.118909847852345	0.0777385266099412	-0.0643810308518646	0.366301699622836	0.762412265535931
PMS1	0.0668654398661312	0.322419995915619	0.0917741124057376	0.174002768620339	0.0044205880014987	0.950588694387937	0.761060577541817
MTO1	0.130975170239984	0.0518438125563222	0.143709626484876	0.0327301060998232	-0.020908883838478	0.769422757158585	0.758252700672222
STK3	-0.00703644412861729	0.917159547491378	0.00791762927827327	0.906829648226431	-0.0233444671534627	0.743452877022383	0.758124647430861
RANBP2	0.0369804346713292	0.584500211122779	0.0576881277636205	0.393413491178809	0.0301688859294344	0.672295413952344	0.755773765199908
ARL6IP6	0.0212393399646039	0.753528361838552	0.0379559836129353	0.5746211700762	0.0652540976450679	0.359824386184677	0.755519098609277
KLHL8	-0.102988733838347	0.126906061368871	-0.0570201336040793	0.398923836384743	0.0699440613058345	0.326262694838969	0.755481024784429
EVI2A	-0.0601494632143951	0.373508143837014	0.00917310116780132	0.892139499261023	0.0699897429141151	0.325946054411994	0.753408466028268
APPBP2	0.202638126739759	0.00247146332306117	0.220398634330758	0.00097190385579942	-0.00454156400169998	0.949238267925157	0.751195984366361
LAMTOR3	-0.0341261835554712	0.613845262638411	0.0132203677460793	0.845057185922373	0.0558250826548524	0.433533367931374	0.750771570334707
GSKIP	0.0191424889634559	0.777187793449011	0.091202994256122	0.176708743598389	0.0809341094886583	0.255793801720226	0.748956515156588
ANKRD27	0.101333317575629	0.133160775470376	0.127646478239015	0.0581457270230884	0.0644262739760865	0.3659642765095	0.747346141205523
CHMP5	-0.0931815128447436	0.167465860099144	-0.054804964007834	0.417524402298695	0.0689240015418736	0.333384844812294	0.746058132808657
KLHL9	0.038946435165845	0.564672219101177	0.0642858530908068	0.341481177186887	0.0185402816663438	0.794927352293286	0.74148791576993
GIMAP6	0.240374071738855	0.000310749453848358	0.226264588606437	0.000702392229479449	-0.0222071012258193	0.7555462437981	0.740344991589711
GPD2	-0.0186920584136524	0.78229787203199	0.0136952661683766	0.839565176873997	0.045925956380314	0.51949501930361	0.738804236352005
RDX	0.0114787247131158	0.865260701655592	0.0729992780551138	0.279919398051511	0.00815499794917729	0.908986039089718	0.733750878804594
STAU2	0.0202250312438224	0.764945961075334	0.0583751987610597	0.387793810321098	0.0335972723569106	0.637572763449901	0.73232093384205
ZNF468	0.0541469039339213	0.423146338968948	0.104593642875095	0.121061379867063	0.000900833840985241	0.989924762774515	0.731789053912069
CTR9	0.0797716358816516	0.237583383333348	0.0902057713656087	0.181508073543628	-0.0192047245771164	0.787749509238642	0.72721172006049
DOCK8	-0.000532365193357375	0.993721273695188	-0.00833692271791886	0.901919764894217	0.0473715718075511	0.506420501630633	0.72560100818209
CWC22	-0.00626805687369401	0.926178559057084	0.0167264892765601	0.804703659336544	-0.0389718763420259	0.584715190884851	0.72480346733818
DUSP6	0.0609976814509293	0.366794455136943	0.0486312468040006	0.471967562816792	0.0645189961281449	0.36527335657241	0.721555602170115
DCUN1D1	0.110315245233133	0.101912872428137	0.140560424866834	0.0367880046865235	0.0388565287006236	0.585828101802698	0.719057258849523
MON1B	0.0523359702855477	0.438842836673431	0.0424361169001904	0.530289932079353	0.0295920733469893	0.678208750783731	0.714859275102083
IDH1	-0.047034791326092	0.486652832354845	0.0221148176414294	0.743716270498918	-0.0341450481294871	0.632094825697855	0.712242071149793
MYNN	0.0341044568105122	0.614071095490175	0.0908153642059728	0.178563007942283	0.0448047045916802	0.529753635952054	0.712196693783389
CCR2	-0.0553706811859192	0.412726499826597	0.011485698144314	0.865179624224548	-0.0701346768379118	0.324942762926202	0.709825389422266
SRP54	0.0458752602530005	0.497470801582921	0.068188644232571	0.312915372832778	0.0216677598319719	0.761301994971654	0.7074764219762
S100PBP	0.0934519931979299	0.166230836385486	0.112380050863712	0.095622116789761	0.0456699923507162	0.521827905552468	0.705891579712089
UBTD2	-0.030505870480442	0.651963886288836	0.00493030994086485	0.941902305407583	0.0288270726650951	0.686081729870103	0.70380462809251
MSANTD2	0.182165293535496	0.00661791783222989	0.157426946487553	0.0191977581457312	0.0357592673428738	0.616069142202457	0.700922328659526
WDR36	0.0770309956592145	0.254140810033944	0.128471751440988	0.0565271927622766	0.0516069558043331	0.469125849493281	0.698530629689475
LIN7C	0.0911542347023541	0.176941202786677	0.092810599291268	0.16917057837001	0.0414370782435868	0.561166866144525	0.695071373377897
TLR7	-0.00292874363871024	0.965468694470982	0.059316685693754	0.380172598317397	-0.0461669419486882	0.51730354033384	0.693745607060348
GIMAP4	0.0606078100601356	0.369870975959484	0.0619511542700027	0.359337497139531	-0.02978727393453	0.676205378809281	0.691558406657046
STAM2	0.00723161627278236	0.914870336707532	0.0587472279057149	0.384771297757951	0.0557077695218345	0.434501821938117	0.688080782198934
NAT1	-0.0607783104676847	0.368523582962831	0.0058815776393287	0.930718528996648	0.0828652223106485	0.244587712189655	0.677312071629091
ARMC8	0.0278114299999619	0.680939396546322	0.036179852555908	0.592665571305997	-0.00975046757105428	0.89128055959911	0.676317584870462
LRCH3	0.176245348789676	0.00864445843165861	0.132163785315377	0.049735707494289	0.0132105708978542	0.85307834258616	0.670052661455836
ZCCHC9	0.0060725653368333	0.928474708259429	0.031581122256715	0.640541926562896	0.0198923516181567	0.780340009313107	0.669687207512409
TTC33	0.0277330509180653	0.681789571320696	0.0762186339072309	0.259198322435322	0.0512974347201172	0.471799260681143	0.665264130458924
ZCCHC10	-0.0666842631968818	0.323735802619977	0.00962315060076281	0.886882188388939	-0.0571172121895123	0.42294872114842	0.660919581784046
ACSL3	-0.0669926608994702	0.321498119102764	-0.0153613252584518	0.820360835813074	0.000870272265281522	0.990266556884459	0.651465012761318
WDR7	0.0556987083885296	0.4099593946173	0.0625006941342736	0.355082926031674	0.0436713439869163	0.540225870916166	0.644835222162451
C9orf64	0.0111815407153164	0.868717245255796	0.0574624220128814	0.395270216357459	-0.00826678656585952	0.907743915745543	0.641396454797032
PHF14	0.0175130467707218	0.795717336635743	0.0654675139275199	0.332662391353818	-0.0623775808394164	0.38143601782629	0.633698478435632
PTPRE	-0.0110469416526904	0.870283589724621	-0.00142447971348993	0.983200716911084	0.0508585991152516	0.475603834259275	0.617307210190311
WSB1	-0.0788059655960156	0.243328852641231	-0.0838703740614317	0.214258143888038	0.0445544960228326	0.532056722502891	0.614954073302994
ZNF200	0.0542459977806272	0.422296956887994	0.0709793244479307	0.293476669060795	-0.00774710570779232	0.913520126465933	0.609318533155962
TIGD7	0.0616033170616816	0.36204684396714	0.0958578021436059	0.155543635624471	0.0586389581034156	0.410677800596016	0.603004574794532
APAF1	-0.0721965676442106	0.285255447204586	-0.0577308891940272	0.393062314514132	0.0994273441369399	0.162346198449193	0.576752509525682
ZNF182	0.0076764193206976	0.909655807402364	0.0171991823400687	0.799300045228826	0.0506586137650968	0.477343170328385	0.53614600784251
AZI2	0.0843804106231788	0.211474563530582	0.0795369930675646	0.238970610931073	-0.0161489119750661	0.820899589531829	0.50854600378044
GALNT7	-0.0378456267288985	0.575734770027116	-0.0350044829836864	0.604746659863621	0.0970045927418322	0.172878009285681	0.489649535718682
