# Supplementary material for: Meta-analysis of peripheral blood gene expression modules for COPD phenotypes
Source: PLoS One. 2017 Oct 9;12(10):e0185682. doi: 10.1371/journal.pone.0185682 (PMC5633174; doi:10.1371/journal.pone.0185682)
Supplement: S2 File — These files provide the results from correlating genes with phenotypes as well as the genes’ module memberships kME, i.e. eigengene (EG) correlation. (ZIP) [file pone.0185682.s009.zip › kME and gene-phenotype correlation.ECLIPSE.turquoise.csv]

	FEV1%.cor	FEV1%.p	FEV1/FVC.cor	FEV1/FVC.p	Emphysema.cor	Emphysema.p	EG.cor
LPGAT1	0.00507138667198063	0.940242935451167	0.0370461632568117	0.583832141997653	0.06573975368143	0.356252382521132	0.937251349927281
OGFRL1	-0.00534001614430444	0.937083985359262	0.022810212348682	0.735951752969573	0.0958412121575067	0.17811185364271	0.92900744076073
ZSWIM6	0.0208108353331826	0.758345472166385	0.037661086176434	0.577599207928128	0.0273045821727524	0.701850680766167	0.928746330926566
SPOPL	-0.00468955270562954	0.944734710033929	0.0276455582552572	0.682739074850635	0.0457637399366741	0.520972858927289	0.924650424926075
TET2	-0.034467665426168	0.61030061027564	-0.0091372799055268	0.892558155439369	0.0464673575860181	0.514578281451358	0.913383385776596
DMXL2	-0.0544710165560545	0.420371899397579	-0.00431071848331974	0.949192922147756	0.0155593383135532	0.827334083221334	0.91252535143108
DICER1	0.0337889432306031	0.617354705965243	0.0548927255037806	0.416777956590297	0.0536878788548182	0.45136998603652	0.912289827426086
MEGF9	0.0113901221150232	0.866290972706761	0.0309650335607011	0.647076260391875	0.0840559180593664	0.237851118182098	0.911761145045442
KLHL2	-0.0344435778784862	0.61055034802165	-0.00505929254296137	0.940385178783614	0.052560151159795	0.460945333256732	0.91104107753448
CSGALNACT2	0.00897413548140594	0.894465258361143	0.0300211315356647	0.657139914489677	0.0578960961189095	0.416641607512304	0.909248381492657
SPTLC1	0.0753093188541857	0.264941066715921	0.0925749576344433	0.170260281994646	0.0478301111851433	0.502309522058439	0.908043951054986
UHRF1BP1L	-0.0736602021739654	0.275576762734903	-0.0286456254861179	0.671916029313256	0.0444923534975329	0.532629502952192	0.907028796645768
BACH1	0.0404964053561476	0.54927019776339	0.0681776044517713	0.312993906090184	0.0483772720055016	0.497427035719924	0.906527497865257
FAM45A	-0.000852371174308891	0.989947277521954	0.0357287001638855	0.597289763829604	0.024586051680989	0.730322805578221	0.897905858251648
SSFA2	-0.0414528041027005	0.539870273772955	-0.0238768149934969	0.724094586114987	0.0641206630268063	0.368247263116277	0.897711035031453
ZFAND5	0.0593408048011511	0.379978566053679	0.0701050512077968	0.299477965952728	0.0989293591033649	0.164470762248783	0.893559220407034
ATP11A	0.0446575609868955	0.508966913738387	0.058721303032406	0.384981456839423	0.0488717044003761	0.493036727787284	0.893123725392115
SPAST	0.00852500406010153	0.899718550221426	0.047357124025539	0.483668181924927	0.0659926286991818	0.354401298070282	0.893095344075793
ASAH1	0.0194106292380265	0.774150299555578	0.0508638439295959	0.451843891026223	0.0963534531148569	0.175793129931796	0.892235242520809
C9orf72	-0.0109137762605316	0.871833747919434	0.0277702485470721	0.681386040016603	0.0408767756674075	0.566478857949796	0.891942519109259
SBF2	-0.0326608199386825	0.629157202842932	0.00885814208173676	0.895821551072805	0.0217158496015637	0.760788252029062	0.890713457539234
MFSD1	-0.0116088130141333	0.863748447322906	0.018183614366996	0.788077327285051	0.0142601854137392	0.841552869016464	0.890344616627873
IFNGR1	-0.12217332605367	0.0698728554295757	-0.057656511114338	0.393673263058226	0.0718970419585288	0.312902738764899	0.890126170076874
DNAJC3	0.0147532852162365	0.827357846890996	0.0317267764244039	0.639001107531391	0.0508525463321758	0.475656426563884	0.888930505572437
IRAK3	-0.014657246989508	0.828464266040276	0.0123983980452606	0.854580483302978	0.0517099306351763	0.468238276945697	0.888414614644234
TM9SF2	-0.0273541770792181	0.685904843730494	0.00773277831773331	0.90899536891849	0.0643724307184037	0.366365861173179	0.887388869680291
CPD	0.00686940838975564	0.919119283681976	0.0299104525557821	0.658324046862465	0.080224173232879	0.260001143178487	0.886484985923959
AGO4	0.0240490918923418	0.722185490932265	0.0213752951179839	0.752001976781225	0.102482105241157	0.149761093623896	0.886204589391113
USP32P2	0.0601670314404826	0.373368328916085	0.0908271174474494	0.178506574690332	0.0404659847794836	0.570388537098804	0.885718808364433
ADAM9	-0.0435685019514347	0.519364445705092	0.0169111338322473	0.802591767708642	0.0165418252743499	0.816618012841096	0.885689975025832
ME2	-0.0607823550255395	0.368491657401087	0.0115363586962711	0.864590655626143	-0.0288301497600779	0.686049993523805	0.885161464980098
FBXL5	-0.0242082632358547	0.720423151068772	0.0193060465537714	0.775334606930022	0.0536980218004163	0.451284373817843	0.88427619332758
FAM91A1	0.00572698907130358	0.932535115629161	0.0351125126598727	0.603631704477198	0.0641962969864347	0.367681441828556	0.883883370789789
ATP6V1A	0.0561280713107106	0.406354062078278	0.0617647156929735	0.360788113142184	0.125132528393386	0.0782350883015341	0.883083012632327
TMEM55A	0.0391342307504819	0.562795161661445	0.0549757587591804	0.416072446594127	0.143724500582079	0.0428429292895965	0.882552012336282
NPTN	0.0758665599372888	0.261411589148204	0.0733698874384459	0.277478635485172	0.0809854932506312	0.255491115281749	0.880696733646337
PELI2	0.00431970141869443	0.949087189970227	0.0104539180474828	0.877190611409238	0.0770151825386256	0.279610205847053	0.879857059729515
RAB2A	0.0731591946720191	0.27886444627572	0.0970091954874712	0.150615896581921	0.0626835933297423	0.37910003568812	0.879850098676429
LONRF1	-0.0124069867623282	0.854480863512271	0.00291010198063793	0.965688353607556	0.134714476370409	0.0578191660768627	0.878656561612521
SOS2	0.0173137807941172	0.797991432908654	0.00929539213788585	0.890710465640389	0.106203687080601	0.135443747063061	0.877872701876377
KIAA0232	-0.0058809294561943	0.930726145123619	0.0236679788847674	0.726411100226443	0.0626645887192323	0.37924485471327	0.876768989439821
ACSL4	-0.0532597375698801	0.4307948144172	-0.00795196884061623	0.906427399919731	0.0891635174054678	0.210431992712369	0.876476513208459
RBM47	-0.0434867101267349	0.520149706151041	-0.0432951410396802	0.521991283836239	0.107397395903863	0.131080964628063	0.874452428249258
AGTPBP1	-0.080388628683033	0.233962659315674	-0.0303571585337438	0.65355007293273	0.0392716346738005	0.581827598502704	0.87130578718622
SNAP23	0.0882936343205401	0.190978087332345	0.0868416967231399	0.198406557215974	0.0922495933473961	0.195007268585905	0.870874574123005
LYN	0.0501197229688223	0.458496996505707	0.037144390387123	0.582834414616198	0.0561549014973924	0.430817263715684	0.870519115935217
RP2	-0.026366861800154	0.696672210953081	0.0158238890502964	0.815047352668772	0.078489432661425	0.270481019484533	0.869867029505012
HMGCR	0.000478445811290182	0.994357188900279	0.0160239620336551	0.812751708304054	0.138735754358069	0.0506727795061199	0.867992600899182
RCOR1	-0.0755877028779884	0.263173770327473	-0.0281472060099826	0.677301813399207	0.0197089419933208	0.782314428150405	0.867203975362771
FCHO2	-0.0409371497646644	0.544928414973733	-0.00703790858736358	0.917142368015171	0.0953669443753475	0.180278755536366	0.866672949962491
RAPGEF2	0.129248492135072	0.0550380388059761	0.129664932055068	0.0542531169353056	0.0961061477769252	0.176909784263701	0.865553472767221
HSD17B11	-0.00112169896617564	0.986771125147733	0.00319527001666407	0.962328442716615	0.0542742092710094	0.446436019257433	0.864902380520694
ADAM10	0.0664454288443469	0.325475653340597	0.0967396655757837	0.151758700305466	0.0409924774231598	0.565379979960227	0.863813603645303
FEZ2	0.0776412640083118	0.250386614734542	0.130200998845403	0.0532563961007001	-0.00601677886488485	0.932783583328558	0.863398177895366
SGMS1	0.0419227515175681	0.535280897076784	0.0686146014813502	0.309895098891271	0.075466903591688	0.289419168090823	0.861192954046382
CCNG2	0.0605244439416711	0.370530888553295	0.0580184655814386	0.3907055078138	0.140379892000962	0.0479703874117435	0.860428345957914
RC3H1	-0.0055957305770201	0.93407782246492	0.0218599196176155	0.746568908892606	0.0535151404629902	0.452829395364803	0.860329800852349
ATP2B1	0.0374159360071563	0.580080349511587	0.0613157516381345	0.364296298347734	0.0376581874888896	0.597447353644113	0.860166214311255
FAM49B	-0.00712816858066919	0.91608360801544	0.00795485312225995	0.90639361497566	0.0582420591140999	0.4138578813158	0.858496154740234
DPYD	0.0391876214916612	0.56226205615947	0.0888345960686792	0.188263032578541	-0.0484774078451671	0.496536215310923	0.858238444877098
MAP3K5	-0.0104879490932162	0.876793991057503	-0.0044991286749929	0.946975459617814	0.0738156430009838	0.300131116472282	0.857706909041899
SNX18	0.0789245894877361	0.242617895184477	0.0766849469629357	0.256286801038788	0.125902420622968	0.0764043100660159	0.856561125817832
ZEB2	0.0188061824500793	0.781002256607432	0.0563937816652271	0.404132355889439	0.0378811152774235	0.59527796321898	0.855982173711651
ZBTB18	0.0956316318908285	0.156525722245389	0.0867019806423475	0.199132295699598	0.0967697270189251	0.173925328046325	0.855963486415863
CNEP1R1	-0.0452027879825386	0.503802478181565	-0.0312897724109537	0.64362862022527	0.0644351751611194	0.365897914157662	0.855713894555892
TMEM167A	-0.0580801270107201	0.390201279357045	0.00337889187370303	0.960165318527304	0.0247019542320851	0.729101032058228	0.855382398354867
RNF141	0.0299478106670961	0.657924264515896	0.055813027706524	0.408997622681368	0.112814993392329	0.11262714024502	0.854873394705861
DSE	0.0646276396161453	0.33891526776293	0.0765679223953865	0.257015338818993	-0.00128856897702198	0.985588596513992	0.854072875978944
MTMR6	0.019326950802403	0.775097843008069	0.0512685234525782	0.448248576441623	0.045601839289179	0.522449960674434	0.853732308861495
C3orf58	0.0860231384362995	0.202685890321222	0.121908372731951	0.0704862493341337	0.0587488934995338	0.409799517307951	0.852331630388351
ATP6AP2	0.141348697896002	0.0357343021859328	0.139148046332661	0.038741726152924	0.0277050062899714	0.697690654587457	0.851847244185623
WDFY3	-0.039755879131837	0.556603075642881	-0.0101181542545207	0.881105451256792	-0.00487965841168742	0.945464979363761	0.847336456873158
GNB4	-0.0643251250818683	0.341185722482227	-0.0313170526709832	0.643339340347951	0.0730770591690523	0.305006245555358	0.847010166656316
MYO5A	0.0585233023575753	0.386588840088593	0.0784512608877373	0.245463400293095	0.0626242767955153	0.379552151606284	0.845175599212271
TMEM71	0.0283222758938229	0.675408171463673	0.0260479102743086	0.700163739758059	0.08128690891969	0.253720540761535	0.845056268330331
PPIP5K2	0.0154328218685405	0.819539010526051	0.0464633461006188	0.49196835413432	0.107410370230702	0.131034147172219	0.844802665870801
AP3S1	0.0194831827461675	0.773329000970064	0.0583370378067572	0.388104655627252	0.0816459034372043	0.251622820426598	0.843884345860717
DCTN4	0.0232344232947035	0.731228234784909	0.0735475176565933	0.276313915548662	-0.0122761884007478	0.863364823870566	0.842423533926245
RHOT1	-0.0582773244185826	0.388591361670768	-0.0231922753797259	0.731697095687997	0.0503239126821082	0.480261883597613	0.84196660863653
GBE1	0.0839329473463201	0.213915238051523	0.100394438024702	0.13681200593035	0.00142467802624279	0.984066539060652	0.839359608449005
CCSAP	0.0143301573568876	0.832235062692101	0.0534096615284728	0.429496719182321	0.0706336382036692	0.321504018908878	0.835154389387374
LRRK2	-0.0185216790033548	0.784233253260596	0.0194496418990769	0.773708648797598	0.102841540043332	0.148330241344517	0.832290063548239
ZNF106	-0.0384351104725322	0.569798125147074	-0.01637787056376	0.808694872111514	0.031634012277895	0.657366176417829	0.832221509467202
SPPL2A	-0.082910152200554	0.219569666998224	-0.0234293004503468	0.729061685055181	0.00811476785646573	0.90943310424912	0.832158679911161
SLC16A6	0.0476187781845527	0.481252659126947	0.0771653789269222	0.253310801195762	0.0192055892879574	0.787740179443833	0.831729510826498
GBAS	0.061233479398767	0.364941458284694	0.100412646085131	0.136740474110833	0.060626165218326	0.394973578691767	0.831067727698549
RB1	0.0512521015017538	0.44839415995786	0.0862687768524185	0.201394765404879	0.0372034924499675	0.601883171606361	0.828530806981678
RAB31	-0.132560000040829	0.0490490534543804	-0.0914761342602088	0.175410737672762	0.0448607003842341	0.529238902800404	0.82712460970609
CSF2RB	0.0463859550464493	0.492690608470244	0.0236183745321924	0.726961702702831	0.0259660442385485	0.715820676885668	0.827027000673328
TLR8	-0.0807533224779714	0.231840863936843	-0.0281756260573218	0.676994270060411	0.0366503249008962	0.607299422785825	0.826743496676975
SLC30A9	0.0269384854811846	0.690430688956612	0.0537754517603353	0.426339065393394	0.0991014528685191	0.163734217813596	0.824576797086019
HIATL1	0.106367803025113	0.114846078800796	0.0913899951818825	0.17581931975934	0.0255509755904139	0.720172157259709	0.823168762344862
ASPH	-0.00537181672912911	0.936710090296728	0.0495666640072428	0.463476968722666	-0.0515378840009541	0.469721718239045	0.820617458052399
SNX30	0.0128619716843956	0.849206864437768	0.0510459878789222	0.450223660025851	0.0467792508969784	0.511756757016392	0.820151015293221
CYB5R4	-0.0389102694889451	0.565034046051476	-0.00505966977504866	0.940380741994943	0.106434317078234	0.134592275027122	0.820120763531312
DOCK5	-0.0627977278722471	0.352796474286085	-0.0553533870356609	0.412872690683679	0.0976690185102428	0.169940537443659	0.81921398293135
AP1S2	0.0432707001427232	0.522226476503744	0.0993806500929276	0.140840166138707	0.0659797770704095	0.354495228335815	0.817877889229203
MPP7	-0.0371595201743167	0.58268080630609	0.00973721025476233	0.885550561265054	0.0718308039931415	0.313349917904099	0.81757621623383
PIK3AP1	0.0871294545772552	0.196917889397777	0.0958688207805111	0.155495908935707	0.0421332765351149	0.554600016443994	0.817437425762342
MTM1	-0.000442122844716554	0.994785577271695	0.0444351271689166	0.51108170952393	0.0413484638009251	0.562005387687194	0.817149893284244
RAP1A	0.0355581323989013	0.59904227262599	0.0495424275803052	0.463695885945383	0.0427701591173215	0.548625510667307	0.812150969801694
DPY19L3	0.0128503127088643	0.849341927915466	0.0589397305595263	0.383212962058465	0.0463621600051336	0.515531751482326	0.811670715948197
ATF6	-0.00628950545995691	0.925926671142692	0.0231510279456958	0.732156035833693	0.0772422495383175	0.278190730205203	0.811535549613227
IBTK	0.071411612648334	0.290539114193137	0.107295843166607	0.111695774723848	0.0486473111099187	0.495026668854838	0.809443656437825
FAR2	-0.064382069426286	0.340757602285113	-0.0147674570793711	0.827194607108572	0.00112467605543427	0.987421419379601	0.809355453754595
C4orf32	0.0643028759899754	0.341353088961521	0.0809931067894559	0.230453209154855	0.00549907090755416	0.938555260988866	0.808365144674227
ATG3	-0.0944455951330458	0.161752375586236	-0.0541855723991222	0.422814774428167	0.0272966800194659	0.701932866402163	0.806441601869189
DENND5A	-0.0129406098302116	0.848295995331323	-0.00363983475627868	0.95709183272123	0.0593515670108218	0.405004433969613	0.806328745113125
REEP3	0.0325601193808349	0.630215386620952	0.0700841508848429	0.299622420616204	0.0420625956979811	0.555265004858125	0.805864052032891
CTSS	-0.0289088154643823	0.669078782547076	0.0098284592364052	0.884485475764597	0.0186167588890082	0.794100293864892	0.805477932097462
EVI2B	-0.0475183728077289	0.482178803389006	-0.0276185721534316	0.683032038982668	0.0618024513645951	0.385849990944853	0.805213185150259
C7orf60	-0.0453041518353124	0.50284538856655	0.000585883739530339	0.993090089790414	0.0812553410828695	0.253905577982657	0.802884343559218
ACER3	0.0717101349523244	0.288522054471994	0.119626307060469	0.0759530284028169	-0.0383453713662083	0.59077161144823	0.802883984992157
DAZAP2	0.0722088995046176	0.28517295748747	0.0548727719750016	0.416947600430391	0.0567697481480673	0.425780156422133	0.802065085941407
CHUK	-0.0133662788172746	0.843368974160232	0.0274179239285832	0.685211783004373	0.0811171345176957	0.254716783298491	0.800642941034073
ERLIN2	0.0524207286321421	0.438100851499152	0.0655422135189826	0.332109857545481	0.0310632022833397	0.663166865159357	0.799505921271007
NRIP1	0.058822056578104	0.384165092608858	0.103210805522118	0.126084568802506	0.0610624090366297	0.391574958120278	0.79779701011109
MBD2	0.0248807566218696	0.71299369442232	0.0441880900131519	0.51343575402975	0.0147167387119397	0.836549952169798	0.797441497738515
SPAG9	-0.0905568434568661	0.179807632679534	-0.0619031812379001	0.359710410975255	0.069964865528534	0.326118466523702	0.795767342799192
B3GNT5	-0.0478713706315197	0.47892699275103	-0.00613860151361212	0.927699012101133	0.0300339648907419	0.673676805555595	0.795430568294975
TM6SF1	-0.0609769001099413	0.366958042277201	-0.0393656672255206	0.560486025938078	0.0460850727668965	0.518047510737307	0.792942818701587
MCFD2	0.0813839953330265	0.228203689495246	0.097528435088182	0.148432708883055	0.108639609679748	0.126656567281315	0.790770541870096
STX11	-0.0436092304484708	0.518973649561508	-0.0369709357782975	0.584596787618144	0.0879940275164564	0.21650038472093	0.790706987109564
HK2	-0.0036456903657172	0.95702287019427	0.0239624926430623	0.723144931006274	0.0492387891560882	0.48979057693405	0.7899611863599
CORO1C	-0.0975190785623244	0.148471835679775	-0.0292065519352448	0.665874765867469	0.0201369225257662	0.777709372105259	0.789608965289294
BLOC1S6	0.00147616966802154	0.982591217382497	0.0565145630132833	0.403124848029749	0.0421297880073958	0.554632828583349	0.787780959212391
CYBRD1	-0.0507673604000611	0.452703468901798	0.0129299696067501	0.848419229767051	0.0119913609982779	0.866505107485742	0.787509901129379
P4HA1	-0.0260399759642177	0.700250676457526	0.0160122619290131	0.812885911931674	0.0848057638858374	0.233676047928327	0.785757252317921
PGM2	-0.11261570038385	0.0949242452468006	-0.043708656059247	0.518020279556997	0.0637974787042686	0.370671074967492	0.781292693278795
NACC2	-0.0437852160812889	0.517286776090854	-0.00613512804949151	0.927739811569778	0.0234422967335691	0.742415555835515	0.78103943644053
JAK2	-0.106426483775243	0.114644848210393	-0.0422108726760823	0.53247687510874	-0.0224928707843832	0.752501990044015	0.780791650883843
GPR27	0.0114179018924567	0.865967925075291	0.0139034914483443	0.837159563212215	0.0682137117789785	0.338402502362834	0.780356105666212
HOOK3	-0.038147540412037	0.572690597065934	0.0151977075590284	0.822242292480578	0.0536981079976413	0.451283646303402	0.780282866734286
BICD2	-0.0417668970565307	0.536800761770035	-0.0250471367837483	0.711159721444735	0.0589631191490504	0.408091237726093	0.779515263701746
LACC1	0.0511484319259129	0.44931382446757	0.0751429839546047	0.266000896609728	0.0392611112728916	0.581928859034614	0.778047753701987
SLC6A6	-0.030241738505315	0.654782235232392	-0.0248998492199512	0.712783156844042	0.10371413137529	0.144899731553823	0.777539990249531
LYPLA1	0.0293467160590626	0.664368514464132	0.053967582333063	0.424685915099453	0.0686912242064369	0.335023965235128	0.777203396910894
CR1	-0.0292018464780158	0.665925355586624	0.00247194995425735	0.970851913149016	0.0430636952419898	0.545882546160903	0.776293258743981
ANO6	0.00407629030643953	0.951952529504223	0.060089838406225	0.373982901677381	0.00741943552983036	0.917164505142568	0.776214882951898
QKI	0.116695361895998	0.0834728242203518	0.116002114143908	0.085336301179445	0.105119807660374	0.139500764369159	0.776007505021305
FAM198B	-0.0673273182191753	0.31908127556047	0.033974672291662	0.61542086268664	-0.0306002249368265	0.667886520873032	0.77264360043604
SCLT1	-0.0224790620548156	0.739645968695217	0.0228481901779061	0.735528468883932	0.00733807923881075	0.918069628242464	0.772406068125587
PDHX	0.068605804869237	0.309957277755681	0.100290442068989	0.137221112028231	0.0220478893457671	0.757243939190283	0.771090101575681
ADPGK	0.0314966159549441	0.641436592443536	0.06550761370452	0.332365710286868	0.00620558947240299	0.930679480866586	0.770529876506269
TFEC	-0.0354710314866159	0.599938088071397	0.0378172411231558	0.576021369827026	-0.00326460729325625	0.963499183422532	0.77010330337854
SVIL	-0.0289912132285741	0.668191477459588	-0.0170409304447919	0.801108060840585	0.0657990602067791	0.355817707546395	0.768074903917433
VAMP7	-0.0320755774098747	0.6353175710686	0.0317592703961241	0.638657577097762	0.0482205723378467	0.498822747877682	0.767689062456544
ITFG1	0.0224176545653503	0.74033167176036	0.0296893757053016	0.660691851270902	0.00351883197142485	0.960658960646985	0.765406901938857
GCA	0.00880699280119596	0.896419727949728	0.0101499526258113	0.880734572722558	0.105822410689373	0.136860444345767	0.765294698381373
MBOAT1	-0.0245126143671036	0.717057495876403	-0.0141681381871284	0.834104299521654	0.0250544534215891	0.72538940714072	0.764732529342377
GPR160	-0.0453482757048873	0.502429064054797	0.000605641714380399	0.992857070404921	0.0843434269621757	0.236244158760114	0.764604528274537
HMGB2	-0.136632629175756	0.0424381659643234	-0.0990762367360596	0.142067223677691	0.116486760356783	0.101321851813353	0.763767996555636
SCYL2	0.0185199701499546	0.784252671279143	0.0482261111206237	0.475671146992274	0.0178294773570248	0.802625131906302	0.763240825664701
UBE2E1	0.056804268919723	0.400714341162462	0.114961581197789	0.0881958323103908	0.016920489784217	0.812496836838635	0.762959878682368
CAPZA2	-0.0588692965932205	0.383782688866768	8.3513765023243e-05	0.999015027048567	0.0902330473926199	0.20499008602782	0.760199810055549
SPTSSA	0.00805669283717065	0.905200826886575	0.063311844126825	0.348860922485069	0.000733667065636657	0.991794340938019	0.75923452886861
CHSY1	0.0965989646881971	0.152357869706328	0.0631856230020474	0.349824568598659	0.0157100770881591	0.825687836167919	0.757070258379211
SLC8A1	-0.0543989298477472	0.420988050236253	-0.0158997149193505	0.814177137287224	0.0881253864958011	0.215812608304629	0.756995769899927
FAM102B	0.0702552202656187	0.298441414504879	0.112352870944855	0.0957028713352566	0.0664557335235639	0.351026961074324	0.75608940869851
CD44	0.180196787575429	0.00723896548763524	0.191323257032691	0.00431030030100315	-0.0197996412393938	0.781337868909234	0.754195132719876
PDK4	-0.0238110101979492	0.724824256105142	-0.00125016679784845	0.985256188725017	0.0328539768630136	0.645037443157098	0.754020135967921
TXNDC16	-0.00725506561281326	0.914595341794181	0.0424918798816196	0.529749218163083	0.0269665998567718	0.705368915459208	0.75082275627678
STX12	0.0247967591155138	0.713920208073475	0.072922662074842	0.280425778096472	-0.0221012163009867	0.756675177549357	0.749369240608371
UBE2D1	0.0418315520757761	0.536169996134976	0.0653452497017746	0.333568019986378	-0.0323061191217155	0.650562274108226	0.747805012371248
CACUL1	-0.051727165701404	0.444193416652083	-0.0573213256171801	0.396433586196876	0.102772657943543	0.148603644265877	0.74667400837166
ZNF516	-0.0508119795640665	0.452305839979652	-0.0161167132534695	0.81168801819637	0.075601061060528	0.288560237588267	0.744150532585947
SEC24D	0.0374571284147013	0.579663098427863	0.0511642442606035	0.44917348282603	-0.00911916852927567	0.898280371388159	0.742644317424779
SNTB1	-0.0236787293842588	0.726291789441078	0.0369006508465091	0.585311612700971	-0.0504390440084809	0.479256809402421	0.742021145439518
PPP4R1	-0.128107754354621	0.0572364175460665	-0.0957744341103726	0.155905098103258	0.0125686119984463	0.860143018157145	0.741631845869867
HHEX	0.0971624241282434	0.149969120184439	0.102031549627201	0.130494322496606	0.0654421569642763	0.358438568691049	0.741422694298443
TCF7L2	0.0298502000369246	0.658969034768354	0.0461890000322355	0.494531240282345	0.0610680547150054	0.39153109041396	0.739691278751647
INSIG1	0.128754046377255	0.0559821744783357	0.117635296466267	0.0809986687242097	0.075018826234046	0.292300315513817	0.739543956281843
TMBIM4	-0.103019290528071	0.126792780527609	-0.083750275576468	0.214917394268491	0.1079896787668	0.128956817104837	0.739001183185209
SERINC5	0.15032947876322	0.0254271707891638	0.149527032495793	0.0262303249545016	0.0225113654099615	0.752305100971175	0.737599042278332
KIF13A	-0.106838338087077	0.113240243306034	-0.0945175689326481	0.16143151659057	0.0402275232624543	0.572663919438288	0.73759112745144
DLD	0.00273249857946315	0.967781224479671	0.0289979469829465	0.668118984963874	0.0417475624315211	0.558233632965718	0.737475345441026
MDM2	-0.0746740465403986	0.269004396896232	-0.0154339788900997	0.81952571263615	0.108181975926246	0.128272904772621	0.737436546114025
H2AFY	-0.0702936188567074	0.29817674823621	-0.0405257782303769	0.548980318742102	0.0387680473801275	0.586682458492849	0.736928622145707
SMPDL3A	-0.117320740490115	0.0818199946909114	-0.091085754554662	0.177268061042	0.0159325385326992	0.823259682952272	0.736024623782816
CERS6	-0.0146078833871627	0.829033096634987	0.0373795488940536	0.580449042496228	0.00223702215287521	0.974983779395276	0.736001379394451
SLC30A1	-0.0577133140377634	0.393206626996147	0.0135106044258934	0.84169980924392	0.0401425518023983	0.573475742964163	0.735583465762398
WDR11	0.0568558892014072	0.400285737494655	0.0910288558172024	0.17753998035028	0.0417964519169053	0.55777243498435	0.734370367871524
RCAN1	0.019439397962418	0.773824610327322	0.0591054968180003	0.381874142431223	-0.0180620640805674	0.800104161394639	0.733871986452188
LRRC57	0.0624380185444283	0.35556656276228	0.0792308828743149	0.240788876902911	0.0723846640778481	0.309623594513016	0.733791811063714
MARCH5	0.0158364728221646	0.814902919330437	0.0240711522592026	0.721941151613765	0.0368836616507896	0.605012109826898	0.732640836842737
TM2D3	0.196080343442754	0.00342381722155162	0.187193571949123	0.00524202038401944	0.0424259409847219	0.55185065441181	0.731394869112989
ACSL1	-0.0266736817037807	0.693319496461673	-0.0227590411439308	0.736522210474233	0.0475654588133801	0.50468009140819	0.730247566184181
FAM96A	0.0317690691604438	0.63855399841356	0.112649311327135	0.0948250381555394	0.0285239897458219	0.689210331462088	0.729492621002336
MAP2K1	0.13044544776536	0.0528069558734677	0.137298303418761	0.0414322314444993	-0.0327224171649391	0.646362388902527	0.729134651318139
SEPT10	0.0706434696455213	0.29577253841837	0.115085508764465	0.0878512890598696	-0.00755072234460548	0.915704109054529	0.728381268078836
IL6R	-0.00344870805240821	0.95934293717507	-0.0181984041626056	0.787909047086875	0.0880012390154363	0.216462585800282	0.72804657774679
ZNF277	-0.0109130639503696	0.87184204113439	0.053622798187711	0.427655196686335	0.031222759548416	0.661543373426612	0.727760248105152
ABCB10	0.10490188509263	0.119963167846606	0.135190027773725	0.0446887000428502	0.0345920636633168	0.62763930714024	0.727174129416609
SETD7	0.00592466832118536	0.930212229303816	0.0402360633081708	0.55184276921064	0.0126766079752257	0.858953742839448	0.725882600420209
ZFP36L1	0.168305662382355	0.0122190108405292	0.109995193897608	0.102916599401817	0.1209488238303	0.0888120920426338	0.725019565932917
CCNYL1	0.0841366914094045	0.21280143153707	0.0701862483679532	0.298917201595292	0.064708646003197	0.363862698321645	0.724754315087364
GLUL	0.00691381758919873	0.918598207459406	0.0157712877625474	0.815651164426396	0.0770135165223268	0.279620638723633	0.723294368981077
SNX2	-0.125868695309559	0.0617624322826976	-0.029629894021963	0.661329496818376	-0.0117750233137691	0.868891677994117	0.722828354511342
POC1B	0.0792809140422831	0.240491036700196	0.133013008003305	0.0482736749689828	0.00875481257956589	0.902323944754623	0.721299858791576
C4orf33	-0.0908223464404889	0.178529481116567	-0.054995608170632	0.415903895529437	0.0364663772281753	0.609105288594885	0.719935182062997
SAR1B	0.137437585390576	0.0412243120257987	0.172910120302001	0.0100140409616906	0.00972048099000731	0.891612863535894	0.719820040758621
ALCAM	-0.0060280022345662	0.928998208422898	0.0372678450536197	0.581581563908358	0.117825036125345	0.0974317208866153	0.719364252254454
FUBP3	0.118270363145174	0.0793607287917693	0.12094153595207	0.0727618859951935	0.0423918414137741	0.55217065194235	0.71856101742753
DRAM2	-0.0146589993499619	0.828444074740724	0.0484905676397921	0.473251802378096	0.0200900297997822	0.778213561630275	0.718412251958199
TET3	-0.00111072994593623	0.986900477841808	-0.0197457906137749	0.770358418638024	0.120600689331227	0.0897414277364539	0.717488750427375
PQLC3	0.0773393808997224	0.252238878364144	0.107242618286028	0.111874601006423	0.0331881057457412	0.641677441949119	0.716020429638994
SPTLC2	-0.107222009216557	0.111943904081088	-0.044910345769321	0.506569095056418	-0.0145460253045684	0.838419875388887	0.715501930265804
ZMIZ1	-0.00886130420458476	0.895784572836026	-0.0295030354971788	0.662690239301643	0.059809847864379	0.401380570615521	0.715368166310409
FAM105A	-0.0809953575897416	0.230440211397957	-0.025102979892216	0.710544546121974	0.0206981156057185	0.77168269938364	0.715038155043845
NCEH1	-0.0427378530374902	0.527367429569905	0.0270985182033115	0.688687019224566	0.0542394099427698	0.446728002271136	0.713610649540218
VPS29	-0.0272210523097937	0.687353032499508	0.0248707026410642	0.713104570241449	0.0376061352210177	0.597954406098812	0.713349096235703
NIPSNAP3A	0.0195539562422691	0.772528094728304	0.0705611528794554	0.296337064651197	0.0916533819291809	0.19792121603515	0.712651074816559
PRKAG2	0.00144046226125211	0.983012258437344	0.0108441163551373	0.872644843524882	0.036433402282901	0.609429263294746	0.712498633980984
PDCD6IP	0.00856385323798597	0.899263972779391	0.0275172549557259	0.684132372712468	-0.0294571296773909	0.679595019123672	0.710881358979043
VPS54	0.0558372436904914	0.408794064163833	0.112891964500126	0.0941112614145196	0.0387351733866776	0.587000028659383	0.710324613981817
HAL	-0.05918572006705	0.381227239759696	-0.0806094327512472	0.232676390708163	0.136671522056747	0.0542436842673429	0.70993900549995
AGFG1	-0.0843966910419534	0.211386141004488	-0.0566755853983593	0.401783993006131	0.0449609291864496	0.52831819496676	0.709672011972992
PTEN	-0.129035323715777	0.0554434510085584	-0.0782953929308088	0.246405498001617	0.112951700242285	0.112189241150183	0.708962808126306
RPRD1A	0.0275056306329364	0.684258658834209	0.052374910792444	0.438501857596253	0.0537894503108156	0.450513076927036	0.708462502377795
NMI	-0.125022074366809	0.0635486934106809	-0.0737705314400148	0.274856309619309	-0.0246957363835686	0.729166559503577	0.706249314078989
SOX4	-0.0320196009623926	0.635908113798101	0.017141160268172	0.799962819391881	0.00795914620256302	0.91116274855659	0.704765973523062
COMMD10	-0.00354463435637679	0.958213068707771	0.0610976888193598	0.366007845986369	0.0806310339970386	0.257584159242617	0.703947271012119
KCTD20	-0.0662071268948942	0.327217633947834	-0.0276947782187183	0.682204859687777	0.0543795846574979	0.445552527119949	0.703177326683461
CLIC4	-0.0342291864342863	0.612775121993606	0.0281443369978459	0.677332862959741	0.0482936006127219	0.498172033636537	0.702800730653257
OAT	0.0144364893309523	0.831008807682935	0.0447398857374426	0.508185365014054	0.0173102206638057	0.808260596757538	0.70260988360594
SLC12A6	-0.0439229969213255	0.515968077064599	-0.0287517805431263	0.670771092649396	0.0655728783229088	0.357477242490416	0.701026795386537
FAM206A	-0.0655548033712363	0.332016791645588	-0.0426288627721114	0.528422126137722	0.0759217552780775	0.286513939184523	0.69929509885908
NRBF2	0.00492769395457481	0.941933077497584	0.0190483532823502	0.778254968101483	0.0406659402707514	0.568483878306114	0.698703269463698
PDGFC	-0.0100061371865265	0.882412161867002	0.0247073603994418	0.714906758810785	0.0537878749754287	0.450526360283281	0.698205171483889
NOTCH2	0.112310158190103	0.0958298852062573	0.122935327100446	0.0681329632780008	0.0279783525604389	0.694856006646628	0.697772823330394
SSR1	0.117081636709387	0.0824487877317391	0.117394906230087	0.0816257411988318	0.0884447290436557	0.214147093271426	0.697437448257601
PCGF3	0.0709100015817602	0.293949577882274	0.0711331433499285	0.292429153963088	-0.0130179816737385	0.855196561400739	0.697249443712899
QPCT	-0.0325412160133369	0.630414111501485	-0.00499207760314742	0.941175751776559	0.0484106046028946	0.497130411199449	0.695876822821268
F2RL1	-0.0149044514653268	0.825617009182902	0.0242749026654536	0.719685758706002	0.0646578191868719	0.364240427527037	0.694330177957118
KLHL5	-0.113609309542066	0.0920261489331413	-0.0680046024111575	0.314226267367659	0.0740328127368957	0.298707518990472	0.693416376073142
GCH1	0.0985604047117664	0.144165078917391	0.11105070534128	0.0996356873962482	-0.0472366973026493	0.507633035762106	0.692730056251977
ATP6V1B2	-0.0538483212451196	0.425711635710962	-0.0504234841105453	0.455774533461986	0.0242644655599829	0.733716318476922	0.692011623055254
SEC11A	0.045442350100175	0.501542043243056	0.0951747442527886	0.158523875792227	0.018350949167871	0.796975859908096	0.691362534770354
SRGN	-0.0640600828394259	0.343182866594157	-0.0415038810202994	0.539370524893266	0.125194761986424	0.0780857944121869	0.690474528589347
CHN2	0.0473671565549412	0.483575443941558	0.087757412954112	0.1936974866571	-0.0596972293989454	0.402269308059094	0.69037361718738
ENTPD1	-0.127955474181987	0.0575352984125769	-0.0916616942986231	0.174532964526352	0.0970072152543072	0.172866341391358	0.690277070520264
CLEC7A	-0.029032867094275	0.667743100462762	-0.0490176260942093	0.468450195878671	0.05784900391454	0.417021371796575	0.68946979513692
KCNE3	-0.189185983750401	0.00477203714778688	-0.122532279510835	0.0690487897407042	0.0348143309096718	0.625428903388521	0.688760937358031
PTTG1IP	-0.0553776709444149	0.412667422667366	-0.0278789835195036	0.680206969025426	0.0836852378288247	0.239934226419334	0.687827303229164
RHEB	0.0120794296028618	0.858281788167122	0.0623873462338913	0.355957877641669	0.0262413628153877	0.712939337976866	0.68585692797827
COQ2	-0.0908329680387785	0.178478487958125	-0.0508141102832486	0.452286856730129	-0.0378959240704952	0.595133979978156	0.685341996272023
SGK1	0.123046085795878	0.067883036316763	0.116608119968877	0.083705517924162	0.0780857524819765	0.272960374065309	0.684725783469325
ERP44	-0.000440822503493546	0.994800913356362	0.0320816374249279	0.635253652670411	-0.053247907238847	0.455092361417615	0.683969131032147
FRY	-0.0112230042761284	0.868234831905699	-0.00560278055477594	0.933994956392759	0.0643520517623084	0.366517926747718	0.680746588265682
MSL3	-0.0333544126110386	0.621889402181336	0.00651926963952327	0.923228834140851	-0.0188853308120182	0.791197663896165	0.680043176442056
DIRC2	-0.0130097249991482	0.847495597335853	-0.00969625144835084	0.886028711648654	0.0566423565416724	0.426820996504564	0.679010330083853
SMS	0.0853517437439117	0.206245406582801	0.102903286137096	0.127223251375769	0.0727433031100729	0.307226261470755	0.678735310778391
MAP3K2	-0.100548564487419	0.136207412964135	-0.0846824483325575	0.209838450614978	0.107646826262865	0.130183155472917	0.67546601333293
RBBP8	-0.0435598623513519	0.519447363375636	-0.0159950297645447	0.813083579842968	-0.0226595655457579	0.750727978580808	0.674222003485514
CPPED1	-0.0636193905735626	0.346519951714374	-0.0511476119127708	0.449321103129727	0.105531542252278	0.137948823157735	0.673969168229465
IL15	0.0586018226263581	0.385950921007865	0.0819015840425986	0.225248989900884	-0.0696854686179822	0.32805885932699	0.673232291748268
ARRDC4	-0.0941693763306077	0.162988197693539	-0.0467979082589922	0.488852544940258	0.0186515112581314	0.793724542253254	0.673196533095615
CNIH1	0.106072220395854	0.115863902726197	0.127620585659573	0.0581971201781553	0.0331204009239981	0.642357696771187	0.673145539344731
LRRC8B	0.0916402496147329	0.174634239685656	0.100596504219092	0.136019777692281	0.0985588815012657	0.166064769378328	0.672826851272364
HSDL2	-0.137653530560531	0.040903685953484	-0.081671126595646	0.226561207590445	0.0699764217078935	0.326038369390572	0.671609873006281
ULK2	0.0559042070664504	0.408231484802888	0.0656094504783606	0.331613026805532	0.0240293141514031	0.736201011882376	0.671554280802321
IFNGR2	-0.084279086483568	0.212025474133068	-0.0683892823546938	0.311490346745499	0.0609081832072451	0.392774458922369	0.671042515710396
CHML	0.0455296065592006	0.500720044995524	0.0562557436658793	0.405285642181351	0.0324644873615943	0.6489632451177	0.667559942993192
GOLIM4	0.00418118915187487	0.950717623898564	0.0388708110637907	0.565428942223756	0.0659161466207792	0.354960521785076	0.667371517470075
TMEM59	-0.0971102624826978	0.150189057302173	-0.0368681715548791	0.585642075890713	0.0450069042774054	0.527896136042197	0.664866363053133
ZNF592	0.0470351667299522	0.486649350549962	0.00142322652535535	0.983215493939001	0.10704643708144	0.132352278173422	0.66414376571659
BTF3L4	0.0611401533260314	0.365674157308618	0.0863437480000399	0.201001891133149	0.0548706694388129	0.441448221611186	0.66360157807663
PPFIA1	-0.0607069045087025	0.369087504619372	-0.00498949790926214	0.941206094937694	-0.0319352433796966	0.654313212272993	0.663514199678759
CLEC4A	-0.120057858913471	0.0748936842828227	-0.0778886565055131	0.248875737743795	0.0317812979442396	0.655872729731931	0.662239528019736
LAPTM4A	0.044121124488154	0.514074840403659	0.0658973256911478	0.32949124311874	0.0184419317827054	0.795991287496729	0.662207494018719
SCAMP1	-0.0433918271126536	0.521061412504263	0.000166892973325346	0.998031642564137	0.0784027184776528	0.271012311084311	0.662154718994322
SUMF1	0.0387210551080521	0.566928882863017	0.0600036144436934	0.374670108629927	-0.00697447548547173	0.922116145182692	0.661625528473749
CD93	-0.035016403450414	0.604623585792569	-0.0190641144037065	0.77807626221814	0.000386531248445817	0.995676807813182	0.661226299000956
SELT	-0.0593661147280298	0.379775018959304	0.0139578490899295	0.83653182061827	0.0617237026679511	0.386456767684285	0.658198231905937
NCOA4	-0.0224893691890253	0.739530894821086	0.0444651658057722	0.510795850330205	0.0332044580749866	0.641513188894724	0.654507270078583
DNM1L	0.114574374235392	0.0892793207533562	0.150162001772665	0.0255930279411014	-0.017690184389627	0.804135884552152	0.654483441598638
BCL6	-0.0684959236426843	0.310734662784437	-0.0684358766869733	0.311160020988015	0.0393898797659056	0.580690357342767	0.650529489995243
GLRX	-0.116888019490612	0.0829608064589899	-0.029047724308744	0.66758320061468	-0.0101578338091961	0.886768127702541	0.650423094949325
CDC42	0.106879205509655	0.113101604945655	0.0929629672940505	0.168468737349185	0.047550855339684	0.504811069196841	0.649498119525427
FRMD4B	-0.0202624959220779	0.764523317998234	0.0236025939454219	0.727136894740839	-0.00259202068209118	0.971015508694595	0.649174510360058
TMEM154	-0.061840711116443	0.3601963782819	-0.0657164285434384	0.330823523197107	0.162944858989599	0.0214748760812102	0.647104591082901
FAM13A	-0.0705921389302664	0.296124479146715	-0.0148847112724613	0.825844290043961	-0.0256580806528511	0.719048425362359	0.647022527655731
DAPK1	0.0354748083727024	0.59989923106976	0.0304501160165374	0.652558390055999	0.0532880507213583	0.454752018304135	0.646515299640911
KDM1B	0.0502854494521397	0.457010549629951	0.0795938126321983	0.238634169393895	-0.0120348908054523	0.866025045301654	0.645861359673598
RHOQ	-0.0567453764025886	0.40120366050503	-0.00671478133065076	0.920933871093977	0.107101398828618	0.132152561164129	0.642764985769022
USP3	-0.123737879888482	0.0663388989800634	-0.0635197309441068	0.347277446873119	-0.0163429743017382	0.818784221824058	0.641961005146467
CD58	-0.145662392464525	0.030410211693731	-0.0653944430972491	0.33320344769702	-0.0269021674441586	0.70604033899694	0.64185334986573
SPECC1	0.0363787518740004	0.590632097123865	0.0890068752395921	0.187404339623848	-0.011735309764371	0.869329915067839	0.639747591376266
ACOX1	-0.0639565554192308	0.34396497611556	-0.0652629612858111	0.334178430619594	0.0688400380791782	0.333975487244089	0.638564145926697
AHR	-0.0878904722213875	0.193020068823343	-0.0306297028163475	0.65064426151901	0.0429451018341809	0.546989935951928	0.638294745665
PLCB1	-0.00575675096540099	0.932185353040486	0.0534704972940268	0.4289706258413	0.11190223328757	0.115585245830854	0.637793124361549
TCAIM	-0.0105389904996877	0.876199178315215	-0.00765047076365328	0.909959904406518	0.039054566751305	0.583917968272414	0.637738445937145
STAU1	0.100666210775709	0.135747301146835	0.140251247323151	0.037208406003426	-0.080333801148809	0.259348363139929	0.635978260493503
ABCA1	-0.105902904845848	0.116450096330033	-0.0905532300599867	0.179825074310579	0.0695221617143432	0.329196449522766	0.635302977812223
VNN2	0.00959940559682285	0.887159447302424	0.00888763990544679	0.895476608792805	0.152927273846515	0.0310512927689848	0.634618375959394
VRK2	-0.071478482498625	0.290086470157621	-0.0343024343260045	0.612014616960979	0.0643041614961249	0.366875432475041	0.633170591398003
SKAP2	-0.066717862426777	0.323491524075905	-0.05583328096644	0.408827370552229	0.0726981651236258	0.307527314888013	0.63206562486982
SERPINB1	-0.0633867562801635	0.3482897918195	-0.0464917439684728	0.49170347174416	0.0144892114566179	0.839042391909672	0.632042021385454
NT5C2	-0.0855277347627037	0.205308028661803	-0.0696344236516219	0.302741937027404	0.0397730801204969	0.577011982866973	0.631023106128122
ABAT	-0.0128307128261917	0.849568992779022	-0.0267373567018505	0.692624444386711	0.116405181955705	0.101562899212952	0.625755544679128
ACVR1	0.105606628186816	0.117481410669391	0.119305441028633	0.0767485116010061	-0.0394613118218066	0.580003848943214	0.625035553224172
STEAP4	-0.0121311384531603	0.857681547092547	-0.00903293026431872	0.893777896898444	0.0328079350222568	0.645501006420471	0.624078079135716
CYBB	-0.07289231354056	0.280626532237652	0.000623060395076215	0.992651640425394	-0.0249462559352471	0.726527991809494	0.624054477694973
STX3	-0.175629219038636	0.0088841858612965	-0.130046924608366	0.0535413017625947	0.0721132864983468	0.311445754731082	0.624039884557925
DHX29	-0.0458367655927636	0.497832109774606	0.0282541182374117	0.676145156488047	-0.0580118398687498	0.415709079315475	0.622257047631709
GALC	0.00152037099750243	0.982070027594996	0.0514195186559996	0.446911227349758	-0.0539177738995966	0.449431781503848	0.621433495764855
HEATR3	-0.0829225954719323	0.219500241385814	-0.0379012162519288	0.575173695358744	-0.0303094274698338	0.670857643313131	0.61937726117254
TLR1	-0.0738756000214544	0.274171397222786	-0.0496120720621277	0.463066971278091	0.019441967176603	0.785190918706621	0.618515182113344
MAPK14	-0.12068519761534	0.0733751401977391	-0.0750303454082604	0.266720235248528	-0.0768364129639105	0.280731189046373	0.616358284315933
TBC1D8	-0.0107688131278079	0.873521797553458	-0.0117630360567705	0.861956273162982	-0.00706449313812015	0.921114155528332	0.615702844029716
BST1	-0.115737903790114	0.0860552404555823	-0.0758022234505677	0.261817429979753	0.0429593713026855	0.54685663354173	0.613499309066879
SCARB2	-0.036031618200674	0.594183135509698	0.0378410560111315	0.575780914490786	-0.132878601240167	0.0613478457004818	0.613016991363612
FCGR2A	0.010439557693813	0.87735798567761	0.000123529493942284	0.99854307641686	0.0269998073651819	0.705022962596507	0.611758512000518
C1orf43	-0.0586040795283541	0.38593259479315	0.0331970536525974	0.623535111079188	-0.0442398790726563	0.534959792116531	0.611092037304073
SLC18B1	0.0923954430264489	0.171093930510765	0.120440427568577	0.0739646310668643	0.00259267665697516	0.971008176656867	0.610391055363669
LACTB	-0.159568669510504	0.0175995280238628	-0.0425312505058267	0.529367622827529	-0.0859753673807437	0.227267194305928	0.607723775342382
TNFRSF10B	0.16040844922121	0.0170052135028136	0.201102896675115	0.00266981494812764	-0.0294463362753504	0.679705945628108	0.60740638226726
RTN3	0.02640441744131	0.696261511237414	-0.0222694295603527	0.741987660953508	0.0762577089554074	0.284380727767611	0.605575547830396
ZNF746	-0.0338501849322832	0.616716754634909	-0.0536916388523361	0.427061383372213	0.102879621909751	0.148179252713401	0.603432370366325
SLC31A2	-0.0940272077637108	0.163627019777357	-0.104791565006929	0.120355324859891	0.0923542688585648	0.194498912332359	0.602393825556676
NETO2	-0.0364146596269746	0.5902653293934	0.0102930877977616	0.879065446398148	0.0254013594994188	0.721742913515863	0.602142568541911
SCPEP1	-0.0338406061766717	0.616816517047935	-0.00586066800485927	0.930964219572742	0.00413508847048783	0.95377620956704	0.602140927707403
DRAM1	-0.181700905963739	0.00675997681992718	-0.100446832754557	0.136606246475434	-0.0203042523251011	0.775911004230975	0.601877724279769
TATDN3	-0.0948179295406481	0.160097660985027	-0.0712284473846556	0.291781381073215	0.0456930437424985	0.521617593596724	0.601204431016225
SLC25A13	0.084343071958332	0.211677458295777	0.13538228155594	0.044383117868122	-0.0749778931354035	0.292564465959857	0.599701424904597
SOD2	0.00869907772267104	0.897681956784955	-0.0253982261896689	0.707295192730687	0.0941861608042706	0.185758004805654	0.597472191968471
RFWD2	-0.116216753660538	0.0847558054718949	-0.0812132528078148	0.229184375469015	0.0350478020941756	0.623110672389682	0.597385176812043
MIS18BP1	-0.0484834844894867	0.47331651387053	-0.0122821088978861	0.855929537114437	0.000760764841257944	0.991491278550886	0.597361244760294
RNF13	-0.189143291435332	0.00478169693330122	-0.133333247863917	0.0477317369308475	0.0420572450272054	0.555315361452057	0.596739642150472
MANBA	-0.115404822844883	0.0869684987648084	-0.0841469525064341	0.212745447462582	0.0153790259059246	0.82930429843548	0.59362234951464
NPL	-0.0639182502259635	0.344254643200711	-0.0424545773507093	0.53011089679836	0.0248003254281514	0.728064598526557	0.59314722116
VAPA	0.0320082470467518	0.636027923888002	0.00556203124026116	0.934473937282619	0.0440426694532443	0.53678354030712	0.587533134360391
BCL2L11	-0.0216059667385407	0.749414403715934	-0.012251108190873	0.856289242663377	0.00380761850060078	0.957433212503054	0.58460843145024
TPK1	0.032576171307454	0.630046658858708	0.0559661385982485	0.407711587363776	0.0618521112245697	0.385467647404849	0.582684718436625
TANK	-0.0874694951471957	0.195169235655603	-0.0504795231169869	0.45527327195436	0.0333115141873871	0.640438280520785	0.582655909301902
C20orf194	0.0248183295466288	0.713682240741054	0.0151485055089638	0.822808271010574	0.0682904779716072	0.33785790013902	0.58094441210915
PON2	0.0474076085202343	0.483201614177092	0.0873260631626948	0.195905448509894	-0.0710148240961161	0.318892908366312	0.577100016869994
SLC25A43	0.0611925693376226	0.365262529247816	0.0960987919875572	0.154502317787449	0.0194195203016402	0.785432903390847	0.575622421896664
CEP63	-0.108551586211112	0.107541332116067	-0.0902363638434811	0.181359427147257	0.0298662200126892	0.675395788359993	0.574620285875625
AQP9	-0.0508816025163996	0.451685778582484	-0.0455794539563433	0.500250776810518	0.101833652669012	0.15236887331083	0.573914163786138
RMDN1	-0.0719297600271721	0.28704408837378	-0.0190975680918501	0.777696989589605	0.0460012930004735	0.518809411287998	0.571390460550444
EIF4E3	-0.0973446860352269	0.149202536797875	-0.0572255003010347	0.39722485551227	-0.0356395866970986	0.617251221483732	0.569389967223358
DNAJC10	-0.00256868126164359	0.969711836478486	0.0165216950537384	0.807047670794631	0.0253665360563279	0.722108677552858	0.569135115703705
NUDT19	0.149038729790677	0.0267296382692732	0.137084395949212	0.041753268380462	0.0586843337524474	0.410315156261524	0.568724309228442
TRIT1	0.110414152147592	0.10160425638954	0.12404259056589	0.0656679379000267	-0.0566238172376726	0.426972592575523	0.564823979364818
PDSS1	-0.0749531072136419	0.267214265621692	-0.0477288737571714	0.480238238451925	-0.0222699285181609	0.754876630539115	0.564194428686239
IRF8	0.214205777404735	0.00135717813961264	0.209787658956099	0.00171267232607387	0.0325565389040834	0.648034546211304	0.563826030148089
S1PR3	-0.0651844879131689	0.334761207361994	0.0259440959569299	0.701301547362523	-0.0582591270125926	0.413720831014618	0.563246411727679
DPYSL2	-0.0183121038211186	0.786615686604965	-0.00472489153402389	0.944318919710369	0.00147938726793906	0.983454761633167	0.563225779408953
TIMP2	-0.0931118872868685	0.167784878153911	-0.10902514208628	0.106006571725342	0.0927638097560795	0.192519251354693	0.561701890054162
CD36	-0.168006975675066	0.0123757817242616	-0.0384360875086482	0.56978830961287	-0.0512612615086653	0.472112240715211	0.561528592342095
PGK1	-0.0930908124354386	0.167881530536511	-0.0427226057483683	0.527514913089924	0.0149095967196502	0.834438568810007	0.559732217232724
C11orf57	0.0222397308617482	0.742319601698541	0.0798337029254289	0.23721738457525	0.0740695018976897	0.298467455575103	0.559686256029687
FBN2	-0.0559881540543304	0.407526868389345	-0.0474512921655415	0.482798094473067	0.088599685553312	0.213342248721383	0.558174801296474
CD1D	-0.0381719587241982	0.572444721125692	-0.0188498434715653	0.780506745748213	0.0611962346315213	0.390535911332597	0.5576715254475
LINC01003	0.00235748185512676	0.972201112159762	-0.00519805415200752	0.93875326898425	0.124845231923003	0.0789272835722541	0.553928856697586
ITPRIPL2	-0.0957304233037754	0.15609617281622	-0.0415964967829857	0.538464937296253	-0.0684692320794322	0.336591931904763	0.550678958174025
SPIDR	-0.0518469610104592	0.443137662741536	-0.00568354717655986	0.933045669162844	-0.0117230897628195	0.869464770207264	0.548811546514532
MEF2C	0.00932649284796431	0.890347093700541	0.0654564291467911	0.332744432851141	0.0785884617829872	0.2698751423515	0.547429167045396
TMTC2	-0.0876949120254444	0.194016282799433	-0.0375748961585985	0.578470963220222	0.00374221645441647	0.95816369524585	0.546397224115299
CHST15	-0.0630018682884902	0.35123045556535	-0.0836858353054787	0.21527172084433	0.0886475585258807	0.213094034987201	0.543440811239287
SIRPA	-0.0953750408755423	0.157645549819433	-0.107394362506683	0.111365358039964	0.090119737292109	0.205561766326355	0.540781754707093
SFT2D1	-0.00769886982391004	0.909392715486369	0.0700237101492838	0.300040422484147	-0.0469644503125375	0.510085160862437	0.537924594299767
CREG1	-0.127415654982918	0.0586052026191761	-0.00671968496616409	0.920876319371083	-0.067837268003432	0.341081196968859	0.5364412006423
ADRBK2	-0.0602124119252153	0.373007321933809	-0.0184816367770485	0.784688295553485	0.0209637012526255	0.768835300191206	0.532744586929519
PPT1	0.0751532804373442	0.265935206857144	0.0491620548323633	0.467139112736843	-0.0162693153093697	0.81958698513473	0.53111166682044
RALGAPA2	-0.0393669411618704	0.560473327981934	-0.0575054183509331	0.394916110208242	0.0718788410772508	0.313025573164883	0.530270307579615
CMTM6	-0.100175481734236	0.137674440250221	-0.0905961388382475	0.179618037053672	0.130150673971115	0.0669162419863202	0.525923029010268
MAP3K1	0.01940813900093	0.774178493257393	0.0532050580863446	0.431268810904863	0.122740764415523	0.0841496529116999	0.524544541134237
WSB2	0.0450038905725229	0.505683262849965	0.0755502219382839	0.263411242882376	-0.00965377309354205	0.892352171753996	0.510903069645143
ANTXR2	-0.0911816170291448	0.17681063081907	-0.0634938647342365	0.347474222244288	-0.00853594878996294	0.904754081946993	0.510356019834109
MCU	-0.164695276566001	0.0142361463268251	-0.0872243765967496	0.196428612028867	-0.0157043429353305	0.825750446084678	0.50986859683711
VCAN	-0.252297044971437	0.000150099228256928	-0.137754131998555	0.0407550353656808	-0.0851916691184644	0.231547573807729	0.50909299095912
CASP1	-0.241673999087549	0.000287545436598906	-0.183614329380465	0.00619162905958981	-0.0538001952806478	0.450422480337787	0.505036314402414
PBLD	-0.0896895933247242	0.184029695642582	-0.0409703209251339	0.544602331337284	0.0402542650773034	0.572408538242858	0.503947478603441
NDUFB5	0.107577429607374	0.110753417777054	0.144692795176464	0.0315439417068681	0.0146153392281564	0.837660529868174	0.502183368592303
PLAGL1	-0.107725545179363	0.110260242784779	-0.107863623437364	0.10980204199872	0.154330133850116	0.0295226959364198	0.497773192099128
CHCHD3	0.109521144515988	0.104417614692334	0.104974622463224	0.119705150975816	-0.0503338815250045	0.480174812465661	0.497686495243901
C1RL	-0.133899487749706	0.0467859263494781	-0.115309855080894	0.0872303048116667	0.0822159076174944	0.248316822054787	0.494067724982027
NCF2	-0.123151648572573	0.0676455314233019	-0.106128838811489	0.115668396772466	0.0429256493147377	0.547171683054337	0.492533198592534
HSD17B4	-0.0870959707319769	0.197090693790888	-0.0236678433013288	0.726412604995511	-0.0648100230809976	0.363110021494067	0.492409940791244
NADK	-0.104647853779826	0.120867672027617	-0.107793231827479	0.110035443388957	0.0294297870250503	0.679876039793987	0.488865267543236
CYP1B1	-0.146378228672001	0.0295956724701264	-0.0687036034340545	0.309266448645887	0.0355813809264953	0.617826472854399	0.48861883856297
PAK2	-0.0625254873919199	0.354891722518445	-0.0713685075406725	0.290831143996636	0.12605804891743	0.0760384771046839	0.486193485481781
MTF1	-0.108157886571671	0.108830542288663	-0.0479942938360599	0.477797424207211	-0.0614370490176098	0.388670376179454	0.485925493420431
LAMP2	-0.0977638840810267	0.147450689109629	-0.099941101050151	0.138602235136985	0.0487259903709181	0.494328449240786	0.48523600634954
CNIH4	-0.091204163723525	0.176703170986933	-0.0149493938497638	0.825099614308339	-0.036440950463793	0.609355096654733	0.479114887136927
SNX27	-0.106122162869146	0.115691435700638	-0.105482947927956	0.11791403194027	0.029319467750035	0.68101032055925	0.478731053990101
MMGT1	0.100663865346666	0.135756462403093	0.113311496806363	0.0928872845482255	0.032117164557802	0.652472220207731	0.473601792197852
METTL7A	-0.014969941843422	0.824863082628605	0.0533715944256168	0.429826103793607	-0.025254889900586	0.723281764869376	0.473098388594839
SULT1B1	-0.0923655488965326	0.171233050310072	-0.0841942468425031	0.212487548270875	0.0305607997124285	0.668289033223773	0.468389978951497
OPN3	0.170458795693206	0.0111396941845719	0.194878890970538	0.00363059961940194	0.00779133951916284	0.913028290347626	0.464367243293454
CCR1	-0.113130947031501	0.0934124702361231	-0.0900807142657995	0.182116649764507	-0.062053550297258	0.383919075515969	0.456286128128174
BID	-0.1838311280337	0.00613000665990622	-0.122312351341654	0.069552742549852	-0.0298594651722354	0.675465044553417	0.45506886747614
ARHGAP26	-0.0782582048154682	0.246630641890984	-0.0548342246532158	0.417275442209412	0.0165055864389145	0.817012682251659	0.454957833031528
P2RY13	-0.115381765759822	0.0870320042991343	-0.0898473050974405	0.183256527339755	0.0257050378558685	0.718555946534272	0.446088349714652
PYGL	-0.0679181050636483	0.31484360860732	-0.0367438957675244	0.586907323572572	0.0310545952105629	0.663254486666854	0.437064499162098
KCTD12	-0.119011449587156	0.0774832767042945	-0.070434746694421	0.297205348058704	0.0380312674338363	0.593818792342549	0.431840181451261
CDK19	-0.139001506623688	0.0389493555427304	-0.128416159320007	0.0566350380500267	0.078228682621584	0.272080756452714	0.430992680187732
KIF1B	-0.110997998656807	0.0997975291507137	-0.0934756036309332	0.166123353901703	-0.0052850984826064	0.940941690144532	0.430139929032075
PHF21A	-0.0504660862926781	0.455393434470599	-0.0384315854051043	0.569833539467905	-0.0488610549902557	0.493131071540478	0.423283395608037
MTMR3	-0.143592084791323	0.0328744232715198	-0.127951894963981	0.0575423388287303	0.0181784099118809	0.798843880710153	0.408146657143101
VDR	-0.027776910339827	0.681313780396606	-0.0128123972367427	0.8497811902934	0.0473899260998996	0.506255611778431	0.397527374502086
MEF2A	-0.0283600668966133	0.674999672490622	0.0108328455360011	0.87277608952656	-0.0157634977596005	0.825104600863627	0.39693565693743
F5	-0.157826689755521	0.0188902313455824	-0.129647016999899	0.0542866919281269	0.0698192562354078	0.32712878772334	0.391996717878128
GRB2	-0.136828964371493	0.0421393627032381	-0.117331597280907	0.0817915355447484	0.0205395127324071	0.773384573246216	0.376003843202274
DENND3	-0.187726950225092	0.00511229633995629	-0.155714724988749	0.02056467022494	-0.00834273270562874	0.906900178500892	0.328650478048798
PAK1	-0.0864766724459378	0.200306687591627	-0.078557247594652	0.244824229898452	0.0249386622063741	0.726607924751062	0.277630737101937
