# Supplementary material for: Meta-analysis of peripheral blood gene expression modules for COPD phenotypes
Source: PLoS One. 2017 Oct 9;12(10):e0185682. doi: 10.1371/journal.pone.0185682 (PMC5633174; doi:10.1371/journal.pone.0185682)
Supplement: S2 File — These files provide the results from correlating genes with phenotypes as well as the genes’ module memberships kME, i.e. eigengene (EG) correlation. (ZIP) [file pone.0185682.s009.zip › kME and gene-phenotype correlation.ECLIPSE.yellow.csv]

	FEV1%.cor	FEV1%.p	FEV1/FVC.cor	FEV1/FVC.p	Emphysema.cor	Emphysema.p	EG.cor
MPP1	-0.057770885987678	0.392734013122988	-0.00704856183386433	0.917017396587375	-0.10651729573429	0.13428692938526	0.933965152910907
SIAH2	-0.0449616594740642	0.50608307430984	0.0396924086179219	0.557233775024966	-0.07872893198666	0.26901730726383	0.92729859003083
RANBP10	-0.00661017803256028	0.922161649539549	0.0394397386591251	0.559747949198331	-0.0658105117915502	0.355733813761926	0.918524564600585
GLRX5	0.00782546658334493	0.907909344789549	0.0726091714512906	0.282504174429683	-0.0730861690365385	0.304945798725485	0.91692321289506
DMTN	0.015552244313474	0.818166736022401	0.0496109734740656	0.463076888255274	-0.1050119472791	0.139909516073566	0.909593248744394
GSPT1	-0.0118493642250029	0.860953389925594	0.0603205033147104	0.372148307575486	-0.094555203768079	0.184032546958055	0.902946974951245
MARCH8	0.0187628924965403	0.781493643406114	0.0572628240613796	0.396916545359437	-0.0508125415336965	0.476004105670002	0.902409799452458
SRRD	-0.0181938039969278	0.787961387311025	0.0554090887608015	0.412401942008315	-0.0653215765924938	0.359326747161499	0.898254140915685
ADIPOR1	0.0104429792477723	0.877318105936185	0.0298726493179024	0.658728691442395	-0.045436609553493	0.523959634096256	0.893534068173801
HMBS	-0.0333009607644734	0.62244820822008	0.012578342064328	0.852493811650194	-0.0818390857699149	0.250498975776872	0.889204152203494
IGF2BP2	-0.0324201072702382	0.631687917441629	0.0140629611411038	0.835318240445726	-0.0387344303636373	0.587007207341935	0.887326697028997
FAM210B	-0.0854055927214088	0.205958264536042	-0.0107893692586488	0.87328239296098	-0.083993638306993	0.238200222384423	0.885836640837725
RAD23A	0.0296697306464914	0.660902419905551	0.0347895072544592	0.606968111030729	-0.0682885213628154	0.337871773961602	0.883908416766322
RIOK3	-0.0819298882574064	0.225088199021078	-0.00918415757923339	0.892010284965443	-0.0841606306568017	0.237264968586289	0.883440147432652
MXI1	-0.00282266193025377	0.966718714972393	0.0635153013579376	0.347311139640514	-0.00143546464476335	0.983945918660815	0.877695689300786
JAZF1	0.0327450437500228	0.628272740688092	0.0431189416793547	0.523688045010454	-0.0534271061649478	0.453574183994315	0.877195372601014
DCAF12	0.0227401136472577	0.736733251108658	0.0572111146017956	0.397343725801619	-0.0264850243874595	0.710392689338788	0.869934908387616
SNCA	-0.0101032002872847	0.881279874979623	0.0436221389674914	0.518849821835833	-0.0975064040259322	0.170656012387175	0.866939909960376
WDR45	-0.0570546924434829	0.398637630481885	-0.0394213147264169	0.559931488723263	-0.0612229390307222	0.390328772562738	0.863022625498911
RNF10	0.00877646911939555	0.896776721961984	0.0616393337775487	0.361765716818094	-0.0675132463884394	0.343397625179	0.862261050046176
UBE2O	0.00587640482777694	0.93077930950945	0.0580604849043382	0.390361857518299	-0.0973975554395063	0.171136176481199	0.860861335815085
BLVRB	-0.0618755342496509	0.359925431839303	-0.0128420225466057	0.849437968025865	-0.0931397878255001	0.190714804824653	0.859797884034703
BNIP3L	-0.0117643557174207	0.861940940861325	0.0438918378558567	0.516266148552132	-0.00217945313869061	0.975627362065079	0.857579353776501
YBX3	0.0207645753991521	0.75886607273264	0.0625565182369262	0.354652506226476	-0.0853635263469657	0.230604099913064	0.856895632160123
FBXO7	-0.0121959836536711	0.85692893358744	0.0177749663423263	0.792730836779149	-0.043820081305145	0.538845703793763	0.856611812957028
DCAF6	-0.0216770998572397	0.748617026844532	0.053851868980877	0.425681102235971	-0.0868506177967512	0.222553298553206	0.855859583253699
STRADB	0.0428150660820219	0.526620886423648	0.0795032876829618	0.239170345138563	-0.0481018074038387	0.499881952614981	0.853874123363389
RAB2B	0.0400441333811878	0.553743082264996	0.107817646265316	0.109954447015467	-0.0853965632421473	0.230423042826748	0.850989774512756
MICAL2	-0.0590575316194712	0.382261242516893	-0.00720465833259573	0.915186490151241	-0.082197174155405	0.248424993736448	0.842411147608974
BAG1	-0.0111689379640034	0.868863883280962	0.00432812988114336	0.948987984935495	-0.0487377262127774	0.494224347233065	0.840153541997092
FBXO9	0.0651995085888695	0.334649607112418	0.103188132755735	0.126168251391679	-0.0197462154448016	0.781913063402547	0.835853861426097
TESC	-0.0492169216301815	0.4666415776915	-0.00753316808939034	0.911334763790469	-0.0577876298985031	0.417516612357363	0.835759725208269
MKRN1	0.023173666427607	0.7319041366601	0.0803486003534259	0.234196374546159	-0.0568263336356386	0.42531830239835	0.835588848785982
PCGF5	0.00979096366204043	0.884923110381976	0.0379263718887395	0.574919879559665	-0.088264885883791	0.215083921066981	0.829368131937636
GYPC	-0.00283238660891738	0.966604120180177	0.00521578514504606	0.938544761404322	-0.0788665659941326	0.268178596018368	0.828493455507312
FUNDC2	-0.0676662414493617	0.316645693136342	0.000153564152944055	0.998188844125663	0.0113093718123392	0.874032597457366	0.828325196073516
FAM46C	-0.00192866007645295	0.977256169052422	0.0703284969584205	0.297936482286088	-0.058902640054397	0.408573083509918	0.825972609446668
RPIA	-0.0311690066144308	0.644909864554544	0.0646782007339621	0.338536733995452	-0.0915572539298104	0.198393979586317	0.825468274030466
R3HDM4	0.0295021969491201	0.66269923763684	0.017047891614161	0.801028507693855	-0.0370322289085539	0.603557760563072	0.825316402587755
OAZ1	-0.0208451655315397	0.757959196908164	-0.038575527326105	0.568388286662623	-0.0135961071099489	0.848841142215639	0.821275032898489
ZDHHC2	-0.0266397701354391	0.693689766921984	0.0276786822807015	0.682379541619974	-0.0299647615900889	0.674385769184027	0.821012489945117
CHPT1	0.00497506700267823	0.941375837307364	0.0598628906854948	0.375793344154972	-0.056348606524601	0.429226652855841	0.820562962401427
ODC1	-0.0261479664523351	0.699067753523276	-0.00106146857174827	0.987481399113467	0.0287039061549545	0.687352487369287	0.820189427917855
FGFR1OP2	-0.0302564136747342	0.654625519082248	0.0346662352570209	0.608243572654706	-0.0902067767899872	0.20512252611325	0.813175573000584
PITHD1	0.0305805386783813	0.651168051449982	0.0835847410825412	0.215828432112934	-0.0671220269421284	0.346207706079975	0.812569615835197
CCNI	0.00713134506850996	0.916046350133063	0.00905345514458475	0.893537962064528	-0.0113450297043366	0.873638735147164	0.798215813387918
BPGM	-0.0295000854216449	0.662721896340034	0.0765483562184665	0.25713728743449	-0.102454650756861	0.149870813573608	0.797092843461746
MARCH2	-0.0732736414585758	0.278111104852831	-0.0389645673821339	0.564490853291022	-0.0970203626802998	0.172807855614209	0.792419261888515
CA2	-0.0344146733251949	0.610850087514095	-0.0141751567960729	0.834023305515376	-0.0211207623022009	0.767152868088768	0.788180080009876
RGS10	-0.00483133367018174	0.943066632089416	0.0533659249091106	0.429875173090044	-0.0705696495154504	0.321943693452665	0.786282718183214
PQLC1	-0.0629857214534121	0.351354162930917	-0.0216856146281828	0.748521597171427	-0.0656149786299729	0.357167979654382	0.780675366158943
FAHD1	-0.0183968406486308	0.785652165058716	0.0262330272095599	0.698136512209409	-0.0555148455139513	0.436097158971074	0.780073908422875
MCOLN1	-0.0893180953538939	0.185860407742621	-0.0920143007669721	0.172873976752506	-0.0445751587169235	0.531866338809905	0.778760514143357
FAM214B	-0.0852592069754484	0.206739520022946	-0.0771621160787798	0.253330931713911	-0.0334801966810657	0.638746124543491	0.77845625428099
UBB	0.0221787598361233	0.743001220666876	0.0526741456471492	0.435886685789758	-0.124350267287561	0.0801314117473487	0.768840856188933
GPX1	-0.0512906123462884	0.448052796525006	0.00808989978773848	0.904811939383513	-0.11093168816941	0.118796753168183	0.760149036993604
YBX1	0.0423896793476024	0.530740432944979	0.0563649881507063	0.404372760153439	-0.078420630952408	0.270902504521408	0.759627207134426
FOXO3	-0.0859846824540941	0.202888563653999	-0.013492448346444	0.841909750555212	-0.0152292520098499	0.830941640158261	0.753140116340395
WASF2	-0.0433540787575651	0.521424353767392	0.0125316233822102	0.853035474160603	-0.0616956783203041	0.386672841058809	0.750545900900434
WBP2	-0.0547154603955067	0.418286470652191	-0.0663879758062272	0.325895084436424	-0.0579216621091405	0.416435521264485	0.748634447036474
GID4	-0.0169970697413692	0.801609353732806	0.0535847138121501	0.427983914100696	0.0290229544167983	0.684062554961191	0.74343803384593
GRINA	-0.0473592772558969	0.483648277239227	-0.0513927734976517	0.447147942067393	-0.0611134307182703	0.391178620069991	0.737272266572567
GNA12	0.0841430933329494	0.212766501696635	0.104950377226349	0.11979110662601	-0.0723453350883696	0.309887234433965	0.72966378591828
MARK3	-0.141745484011376	0.0352136551357231	-0.0472255709862827	0.484885108887522	-0.0920872798706616	0.195797454693462	0.729392137732478
UBE2H	0.0185217821392393	0.784232081312654	0.0849527986095505	0.208381722175497	-0.0882626549671618	0.215095560593469	0.726862968796824
STOM	-0.0909789259593488	0.177778849359902	0.00852744317401708	0.899690008985052	-0.0726539487909197	0.30782240905256	0.725841822440685
C9orf78	-0.00571016943611427	0.932732786165172	0.0799764605520431	0.236377069341596	-0.0370096419635686	0.603778767328636	0.72470806772743
PRDX6	0.098726906622257	0.143485364372563	0.102900306663412	0.127234322509102	-0.0772422940166476	0.278190452633203	0.721940753573117
TFDP1	-0.0026202794884897	0.969103723979219	0.0772873410119075	0.2525591355316	-0.0286864745636653	0.687532406900056	0.721037831915744
YIPF6	-0.0430620801867194	0.52423620768178	0.00206016784300091	0.975705817272958	-0.0196766705020503	0.782661977689101	0.714079434374481
CDIPT	-0.064965987258917	0.336387310879189	-0.0788739842943221	0.242921013451923	0.0144991184026173	0.838933833042919	0.706407853017505
SLC25A37	-0.0726580850562413	0.282179203433726	0.0036142003936567	0.957393736799234	-0.0424986615253416	0.551168531696221	0.70499579897387
MBNL3	-0.0311131892150905	0.645502404150948	0.0888273575915378	0.188299174400366	-0.041675443387537	0.55891430223299	0.704000094526414
GDE1	-0.167277917200643	0.0127658926699978	-0.0774993410500673	0.25125623297476	-0.0559165275922923	0.432779323241743	0.698684580855124
EIF1B	0.015814522114192	0.815154868036142	0.0582468961390409	0.388839515417437	-0.0487078139144356	0.494489705261426	0.693528508037704
PPM1A	-0.00496244392915593	0.94152431735574	0.0671239618238733	0.320548472598828	-0.00809900620780824	0.90960826657152	0.692853903967442
UBAC1	-0.219257636947106	0.00103428498269472	-0.149912558282216	0.0258417815728149	-0.0498113672701675	0.484750110067342	0.687972538806916
RMND5A	0.0365246775551882	0.589142237046609	0.0826149047852924	0.221221555683801	-0.000897464935850116	0.98996243979836	0.68548430328091
HEBP1	-0.0840139941489081	0.213471680747817	-0.0208519815148906	0.757882512215047	-0.0652579699062322	0.359795817692147	0.68150894343673
OST4	-0.0253968498646199	0.707310327747154	0.0256833380823691	0.704162391103143	-0.106503649322145	0.134337109027028	0.679187796131593
NINJ2	-0.0483895494783618	0.47417515889356	-0.0774651662390186	0.251465947870867	0.0350500107276604	0.623088759603108	0.676546736627084
POLR1D	-0.0032266944735166	0.961958232595155	0.0928340300948086	0.169062509369451	-0.1478377285459	0.0371752513957054	0.67158445863365
ST13	0.0998266398481364	0.139057064144115	0.115620407083216	0.0863765164681765	-0.133229328554736	0.0606603784134092	0.666586835717878
GNAS	0.0554533425035859	0.412028168340062	0.0402459311987277	0.551745152518762	-0.0454281916063722	0.52403660669043	0.664853939931954
YOD1	-0.0260234707349092	0.700431537715056	0.0819264746644018	0.225107586677085	0.0183115542696567	0.797402273135195	0.664596809424793
NTAN1	-0.0551661604549216	0.414457303346708	-0.00709420925686764	0.916481937505374	-0.0573259812303218	0.421252766981968	0.661551350503506
SELK	-0.126080185683055	0.0613227169833869	-0.033921251331845	0.615976820076462	-0.00573962348180708	0.935873038888967	0.660894593927107
CCNDBP1	-0.0785972674204516	0.24458318567851	-0.0276865547189798	0.682294103497284	-0.0115115094462954	0.871800281585924	0.65762130943465
METTL22	-0.149141657921679	0.0266237164789523	-0.105891961000825	0.116488064886861	-0.0349204896930028	0.624374351780242	0.657552188168112
ARHGEF12	0.0138087189674907	0.838254277706528	0.0841795201326059	0.212567829954413	-0.0590240019045191	0.407606515406517	0.653094971225466
EPB41	0.0756234896144664	0.262947168927399	0.12902082241001	0.0554711197162661	-0.0438055226801374	0.538980719074757	0.640489071283206
FURIN	0.0117250225954513	0.86239794965687	0.0189175097299505	0.779738973363333	0.0092366470912849	0.896977163543043	0.638586818600899
USP32	-0.101195246087335	0.133692977152824	-0.0447785416370406	0.50781860166234	-0.0954945282048708	0.17969393074486	0.618122794914736
CISD2	-0.0163059546651898	0.809518830975234	0.102741428791901	0.127825760161764	-0.101903879500268	0.152084807999759	0.615268675722679
GABARAPL2	0.020912247478231	0.757204580003024	0.097035683593222	0.150503939865388	-0.0715135712767329	0.31549737201831	0.613413075062525
SNX3	0.0658803456678798	0.329616151415068	0.132210434938715	0.0496544485154811	-0.0787598681640689	0.268828633525071	0.611882794496815
H2AFJ	-0.156805968257861	0.0196841021646429	-0.146622697879097	0.0293217972186677	-0.0238349817300035	0.738256466883841	0.611822998244949
ARL4A	-0.0687168750578625	0.309172778533679	0.015182781693128	0.822413977252531	-0.0440058285980839	0.53712457950653	0.611733977764987
DESI1	-0.0561803706638894	0.405916195728774	-0.0100128907409551	0.882333370714562	-0.177076770686257	0.0123478804938325	0.605780903472022
CYB5R3	0.00289491232968427	0.965867338827449	0.0167329658357864	0.804629558953018	-0.061675655083703	0.386827269051592	0.605772472902863
FTL	-0.134681024801492	0.0455062676902659	-0.133416058350254	0.0475924271671804	0.0138308856043279	0.846262944252786	0.601910755438053
TPM1	0.000371873273071123	0.99561409576411	0.0423375802891687	0.53124608683067	0.0276158047763475	0.698616598649709	0.601898337944425
UBAP1	-0.0232851101243725	0.730664517505348	0.0139150109416087	0.837026523137043	-0.042068872079327	0.555205938975967	0.601231015750056
TRAK2	0.0501755788561899	0.457995708977389	0.134199059589908	0.0462919088335648	-0.055265913400935	0.438160583934341	0.598960886861495
SRXN1	-0.117155070805551	0.0822552587711026	-0.0865874047490168	0.199728882780891	0.0534593791434947	0.453301068226715	0.595100742639641
ENDOD1	-0.0355479349318657	0.599147120407353	0.00132612646059559	0.984360471002889	-0.0659960695763073	0.354376151959919	0.593662835412973
PF4	-0.0937748402142554	0.164765624868402	-0.109191661068945	0.105471013842199	-0.0745987476050583	0.295018736327083	0.588328287116105
ACRBP	-0.0565251402382275	0.403036688438182	-0.0826889689001721	0.220806343300323	-0.0487616726861887	0.494011967729625	0.586246840590885
FAH	-0.0380628613344476	0.573543643769291	-0.0383245262327334	0.570909597667342	-0.0787887253879827	0.268652720214549	0.583874577115529
UROD	-0.0724297659368334	0.283698260663411	-0.0367269517650721	0.587079927269571	-0.114074521060403	0.108642860077646	0.581017611789689
NRGN	-0.0739415701391246	0.273741948985972	-0.105866211477034	0.116577438336296	-0.0538154227675661	0.450294106790701	0.575732503475594
C18orf8	-0.0147729243778722	0.827131633558434	0.0250554112343486	0.711068557163426	-0.13804387755821	0.0518472268808845	0.56383376780954
IFT52	-0.0437584242089251	0.517543401928583	0.0366209925844828	0.588159832149777	-0.0151249006271087	0.832082849938093	0.563681133493454
ZRANB1	-0.0213843756889367	0.751900062341826	0.0597313029239138	0.376845523651089	-0.00502731055541899	0.943817489613859	0.55450676342583
GPX4	0.0292600358686788	0.665299850941077	0.0291870225273159	0.666084741998201	-0.10126129555804	0.154699000986973	0.5526246710202
RNF11	0.0064245340208538	0.924341093028687	0.09582383054312	0.155690851461798	0.00192322423736186	0.978492013216262	0.550099642569719
RAB13	-0.266923346827237	5.85064197961274e-05	-0.178196160576491	0.00792285565657707	-0.186951103381262	0.00819306290139151	0.548146445320006
MGLL	-0.124843706557872	0.0639303813743435	-0.139872117873062	0.0377294612947287	-0.0223006779213763	0.754548969994988	0.545704156059023
PPBP	-0.14993433981041	0.0258199778535023	-0.133698095978393	0.0471205076267362	-0.0456915998432396	0.521630765902883	0.539469045618246
HIST1H1C	-0.105977058785655	0.116193081090379	-0.0955921385463358	0.1566976899236	-0.00998385036955735	0.888694920675594	0.536979639556026
GNG11	-0.0843376053517416	0.211707175040447	-0.0655840784271351	0.33180045116359	-0.0715912673283956	0.314970536590595	0.53538064026008
CLU	-0.122053273898596	0.0701502470963254	-0.127271673646694	0.0588933247376013	-0.119415357890358	0.0929640248420327	0.533924790293229
BMP2K	-0.0197489671589447	0.770322506392264	0.0464516507403276	0.492077465235123	-0.0665021130366534	0.350690141219947	0.526843492017219
C9orf89	-0.154357579204381	0.0217072373726962	-0.133532452151855	0.0473971951521669	0.0687404573669058	0.334676857053437	0.523000450703699
USP12	-0.0329530811410354	0.626090343519489	0.0773991275368585	0.251871540135467	-0.0604268963170392	0.396531882566792	0.520189862210879
BRAF	-0.0362965376030763	0.591472239270461	0.0071019292468137	0.916391383232024	0.0402250055399399	0.572687966157471	0.51683321563482
GADD45A	-0.0903803675617409	0.18066092977609	-0.00507019190523133	0.940256987441622	-0.107129521015039	0.132050461936281	0.512838465665703
RTN2	-0.233928039150022	0.000453785940028625	-0.242273640012501	0.000277394354983521	-0.014284749468698	0.841283532234731	0.512360038410298
F13A1	-0.101104831141119	0.134042369457431	-0.0756050478805028	0.263063925165377	-0.0664727537162466	0.350903332467502	0.506247582605027
TSPAN33	0.0162069170711645	0.810653873193629	-0.01569173527562	0.816564556272519	-0.0619166369088862	0.384971191523912	0.504976569422548
LINC01128	0.0750972051716351	0.266293091508934	0.0442622261353167	0.512728714399859	-0.00892232918693367	0.900464549240163	0.502351260338367
PIP5K1B	0.0423686399788319	0.530944603947381	0.134839916810266	0.0452497197658445	-0.0369511841041696	0.60435092816311	0.496423537928111
SEC62	-0.118156483874082	0.0796524575004067	-0.0192312221790747	0.776182246257931	-0.0180690638762503	0.800028323605988	0.494715604671321
PAIP2	-0.0481029447900791	0.47680021246565	0.019113370826559	0.77751784841462	-0.0248617706206079	0.727417465506011	0.487096459259499
CTSB	-0.066747279860372	0.323277746678091	0.00550599393299557	0.935132656724131	-0.046831741902168	0.511282689184108	0.480592504858148
GAS2L1	-0.103344529171864	0.125591883178628	-0.118822762816978	0.0779578477086019	-0.0548398760132172	0.441704948555125	0.478469496629127
RSU1	-0.0105749222019798	0.875780488643826	-0.0304032936687492	0.653057821043115	-0.105033974403512	0.139825967040546	0.470886583235449
RNF14	0.0821562423420406	0.223805253132221	0.151264514339627	0.0245180539026008	-0.0496548352116382	0.486125302298042	0.464451835091188
ATP5S	-0.127714993873251	0.0580099136979789	-0.0487857875458059	0.470558984216433	0.0782365986195723	0.272032096327005	0.460177100835092
MCUR1	0.0302236797684775	0.654975105235449	0.0655331025531118	0.332177217483436	-0.152360544067543	0.0316876646709884	0.453850161368931
MARCH6	-0.169471179330319	0.0116238581908271	-0.0891160501932654	0.186861666345263	-0.0443371568145559	0.534061333870769	0.44948425221195
METTL9	-0.157489965003851	0.0191489906458578	-0.0398533715170621	0.555634978378619	0.00917466977075988	0.897664653393603	0.4447950729302
ARHGAP18	-0.121596289818206	0.0712143723132568	-0.109506911293957	0.104462947909819	-0.0902199906735456	0.205055902193772	0.438919667537248
TUBA4A	-0.0720177389761709	0.286453460728946	-0.134737187645157	0.0454154480986335	0.0490128156269878	0.491787521652287	0.433998263875868
PTGS1	-0.0419279432999807	0.535230304846958	-0.0617043566918014	0.361258527051285	-0.000460847937449152	0.994845616925207	0.433760515205666
MGAT4B	-0.0589607369526382	0.383043145038702	-0.0456916048385044	0.499195825241835	-0.0736391020271461	0.30129168537402	0.424189668780469
AGPAT1	-0.0411990932598955	0.542356047864305	-0.0531744814888711	0.431533999140117	-0.0405924497118203	0.569183555511809	0.421873730378699
PARVB	-0.136610355607473	0.0424721763227294	-0.141707348471076	0.0352634141845509	-0.0403333781511852	0.571653332123225	0.419449984460302
PSME4	-0.0415483293242921	0.538935819317372	0.0801803115625078	0.23518076703993	-0.150921620780097	0.0333534616217534	0.418756164157287
ISCA1	0.0627595635188504	0.353089729812231	0.141269365972257	0.0358391768523765	-0.0354404633984569	0.619220132756805	0.413221388937671
PGM2L1	0.0536142699128174	0.42772879403777	0.119737998457658	0.0756776983244942	-0.0484990261658415	0.496344006994636	0.410827763382943
COPS3	-0.0124021933934477	0.854536461101726	0.0537635366901891	0.42644170890392	-0.0287466062535021	0.686911834111022	0.402364265274526
CYB5A	0.0869219086937298	0.197990774653746	0.169114425082814	0.0118032567111081	-0.170418026323269	0.0161049661522918	0.377267126805312
PDLIM1	0.0109781847284288	0.871083917262845	-0.0149048087300649	0.825612895910076	0.00289988961018188	0.967574638548495	0.373071118937258
CPNE5	0.041080858959415	0.543516400884657	-0.0278846231706659	0.680145836440986	0.039758341954414	0.57715325414695	0.362577682819332
NGFRAP1	-0.0530299355611398	0.432788903785603	-0.0415530344323721	0.538889813447186	-0.11900468178647	0.0941018045057739	0.360559166297762
TERF2IP	0.0270440270046112	0.689280555509915	0.0814027946049007	0.228095894680417	-0.154766046541633	0.0290609900154991	0.355042265632692
GNB5	0.0681200587348344	0.313403475483201	0.0560968725676758	0.40661540088719	0.0846054856834213	0.234786098177908	0.354663623269286
JAM3	0.0794630891261989	0.239408710005801	0.029649899032942	0.661115015195394	0.0219044052238416	0.758774924206749	0.353946451749458
C9orf40	-0.0582081942589572	0.389155281790452	-0.00514337616215904	0.939396280902284	0.0390309957629988	0.584145166231549	0.349680846594197
CDC14B	-0.068329222839275	0.311916471209711	-0.0677326822799348	0.316169657543245	-0.0037724403323316	0.957826117015168	0.345860484488408
VCL	-0.0920319567495997	0.172791215548106	-0.0918409037559986	0.173688327868592	0.00462008630215094	0.948361819254528	0.339463662362932
SCFD2	-0.0219126531183144	0.745978468376444	-0.0632302049824771	0.349484012154255	-0.01338046445113	0.851210617078933	0.331134929148108
FHL1	0.144657034517692	0.0315864352599736	0.117665114453752	0.0809211581989425	0.0143550873423856	0.840512402649095	0.314000422203572
RUFY1	-0.1408124583795	0.0364482836940011	-0.118367831588006	0.0791117261351662	-0.113587571938046	0.110169906639417	0.308202107015606
NCK2	0.111246943926926	0.0990349424329448	0.061581872273671	0.36221429501967	0.0483971813112835	0.497249852911953	0.26744525883549
TMEM185A	0.0629536535392388	0.351599929338137	0.0486155852544779	0.472110440401279	-0.0202420356275809	0.77657953611638	0.202729341221906
GCLC	0.0821397000414711	0.223898836500386	0.150310695037787	0.0254457267329073	-0.077827509335517	0.274554538173088	0.178556692136084
PTPRO	0.0442058940068394	0.513265910534231	-0.0566602965844171	0.401911190703482	0.0681634088671543	0.338759669354991	0.175123404734258
