# Supplementary material for: Meta-analysis of peripheral blood gene expression modules for COPD phenotypes
Source: PLoS One. 2017 Oct 9;12(10):e0185682. doi: 10.1371/journal.pone.0185682 (PMC5633174; doi:10.1371/journal.pone.0185682)
Supplement: S3 File — This Microsoft Excel file lists the results from the enrichment analysis using PANTHER. The file contains one sheet for each module, listing the GO terms along with enrichment statistics and p-values. (XLSX) [file pone.0185682.s010.xlsx]

## Sheet: turquoise
	Go term	Reference list 6322 genes	Module	Module Expected	Fold Enrichment	p.value	Annotation Data Set	BH adjusted p.value
22	oxidoreductase activity, acting on NAD(P)H, oxygen as acceptor (GO:0050664)	5	3	0.33	9.12	0.00462	molecular function	0.0174783
23	MAP kinase kinase activity (GO:0004708)	6	3	0.39	7.6	0.00761	molecular function	0.0209889
24	platelet-derived growth factor receptor binding (GO:0005161)	6	3	0.39	7.6	0.00761	molecular function	0.0209889
38	GTP-dependent protein binding (GO:0030742)	7	3	0.46	6.51	0.0115	molecular function	0.0253415
39	decanoate--CoA ligase activity (GO:0102391)	5	2	0.33	6.08	0.0435	molecular function	0.0464651
40	extracellular matrix structural constituent (GO:0005201)	5	2	0.33	6.08	0.0435	molecular function	0.0464651
41	oxidoreductase activity, acting on a sulfur group of donors, NAD(P) as acceptor (GO:0016668)	5	2	0.33	6.08	0.0435	molecular function	0.0464651
42	transforming growth factor beta binding (GO:0050431)	5	2	0.33	6.08	0.0435	molecular function	0.0464651
43	opsonin binding (GO:0001846)	5	2	0.33	6.08	0.0435	molecular function	0.0464651
44	phosphatidylinositol-3,5-bisphosphate 3-phosphatase activity (GO:0052629)	8	3	0.53	5.7	0.0164	molecular function	0.0300257
45	phosphatidylinositol monophosphate phosphatase activity (GO:0052744)	11	4	0.72	5.53	0.0064	molecular function	0.0201919
46	phosphatidylinositol-3-phosphatase activity (GO:0004438)	11	4	0.72	5.53	0.0064	molecular function	0.0201919
47	C-acyltransferase activity (GO:0016408)	9	3	0.59	5.07	0.0223	molecular function	0.0350487
48	collagen binding (GO:0005518)	16	5	1.05	4.75	0.00447	molecular function	0.0174783
49	phosphatidylinositol bisphosphate phosphatase activity (GO:0034593)	18	5	1.18	4.22	0.00725	molecular function	0.0209889
50	carboxypeptidase activity (GO:0004180)	11	3	0.72	4.14	0.037	molecular function	0.0443067
51	MAP kinase kinase kinase activity (GO:0004709)	11	3	0.72	4.14	0.037	molecular function	0.0443067
52	pyridoxal phosphate binding (GO:0030170)	19	5	1.25	4	0.00901	molecular function	0.0226575
53	palmitoyltransferase activity (GO:0016409)	12	3	0.79	3.8	0.0458	molecular function	0.0471795
54	phosphatidylinositol phosphate phosphatase activity (GO:0052866)	20	5	1.32	3.8	0.011	molecular function	0.0253415
55	cytokine receptor activity (GO:0004896)	25	6	1.65	3.65	0.00675	molecular function	0.0204184
56	heme binding (GO:0020037)	21	5	1.38	3.62	0.0134	molecular function	0.0276739
57	flavin adenine dinucleotide binding (GO:0050660)	31	7	2.04	3.43	0.00491	molecular function	0.0179368
58	SNAP receptor activity (GO:0005484)	23	5	1.51	3.3	0.019	molecular function	0.0322321
59	growth factor receptor binding (GO:0070851)	38	8	2.5	3.2	0.00412	molecular function	0.0169356
60	tetrapyrrole binding (GO:0046906)	24	5	1.58	3.17	0.0223	molecular function	0.0350487
61	G-protein coupled receptor activity (GO:0004930)	40	8	2.63	3.04	0.00555	molecular function	0.0192041
62	voltage-gated channel activity (GO:0022832)	20	4	1.32	3.04	0.0444	molecular function	0.0464651
63	voltage-gated ion channel activity (GO:0005244)	20	4	1.32	3.04	0.0444	molecular function	0.0464651
64	oxidoreductase activity, acting on paired donors, with incorporation or reduction of molecular oxygen, 2-oxoglutarate as one donor, and incorporation of one atom each of oxygen into both donors (GO:0016706)	20	4	1.32	3.04	0.0444	molecular function	0.0464651
65	protein serine/threonine/tyrosine kinase activity (GO:0004712)	20	4	1.32	3.04	0.0444	molecular function	0.0464651
66	syntaxin binding (GO:0019905)	37	7	2.43	2.88	0.0122	molecular function	0.0260125
67	integrin binding (GO:0005178)	27	5	1.78	2.81	0.0344	molecular function	0.0431261
68	PDZ domain binding (GO:0030165)	27	5	1.78	2.81	0.0344	molecular function	0.0431261
69	SNARE binding (GO:0000149)	54	10	3.55	2.81	0.00352	molecular function	0.0154338
70	transferase activity, transferring alkyl or aryl (other than methyl) groups (GO:0016765)	33	6	2.17	2.76	0.0232	molecular function	0.0356763
71	receptor signaling protein serine/threonine kinase activity (GO:0004702)	45	8	2.96	2.7	0.0108	molecular function	0.0253415
72	oxidoreductase activity, acting on paired donors, with incorporation or reduction of molecular oxygen (GO:0016705)	37	6	2.43	2.46	0.0373	molecular function	0.0445362
73	hydrolase activity, acting on carbon-nitrogen (but not peptide) bonds, in linear amides (GO:0016811)	38	6	2.5	2.4	0.0415	molecular function	0.0464651
74	substrate-specific channel activity (GO:0022838)	59	9	3.88	2.32	0.0176	molecular function	0.030963
75	metal ion transmembrane transporter activity (GO:0046873)	77	11	5.07	2.17	0.0144	molecular function	0.0287664
76	hydrolase activity, acting on carbon-nitrogen (but not peptide) bonds (GO:0016810)	59	8	3.88	2.06	0.0436	molecular function	0.0464651
77	Ras guanyl-nucleotide exchange factor activity (GO:0005088)	67	9	4.41	2.04	0.0354	molecular function	0.0439891
78	receptor signaling protein activity (GO:0005057)	67	9	4.41	2.04	0.0354	molecular function	0.0439891
79	Rab GTPase binding (GO:0017137)	60	8	3.95	2.03	0.0473	molecular function	0.048202
80	passive transmembrane transporter activity (GO:0022803)	68	9	4.47	2.01	0.0382	molecular function	0.0451119
81	channel activity (GO:0015267)	68	9	4.47	2.01	0.0382	molecular function	0.0451119
82	signaling receptor activity (GO:0038023)	190	25	12.5	2	0.000987	molecular function	0.00680552
83	transmembrane signaling receptor activity (GO:0004888)	154	20	10.13	1.97	0.00354	molecular function	0.0154423
84	cofactor binding (GO:0048037)	131	17	8.62	1.97	0.00692	molecular function	0.0205437
85	transmembrane receptor activity (GO:0099600)	156	20	10.27	1.95	0.00407	molecular function	0.0168925
86	receptor activity (GO:0004872)	252	32	16.58	1.93	0.000371	molecular function	0.00382175
87	molecular transducer activity (GO:0060089)	252	32	16.58	1.93	0.000371	molecular function	0.00382175
88	phosphatidylinositol binding (GO:0035091)	92	11	6.05	1.82	0.0436	molecular function	0.0464651
89	signal transducer activity (GO:0004871)	343	40	22.57	1.77	0.00039	molecular function	0.00396964
90	oxidoreductase activity (GO:0016491)	280	30	18.42	1.63	0.00678	molecular function	0.0204184
91	lipid binding (GO:0008289)	238	25	15.66	1.6	0.016	molecular function	0.0300257
92	ion transmembrane transporter activity (GO:0015075)	194	20	12.77	1.57	0.0343	molecular function	0.0431261
93	protein kinase binding (GO:0019901)	276	28	18.16	1.54	0.0169	molecular function	0.030523
94	protein dimerization activity (GO:0046983)	425	41	27.97	1.47	0.00974	molecular function	0.0237934
95	protein homodimerization activity (GO:0042803)	280	27	18.42	1.47	0.0326	molecular function	0.0421042
96	substrate-specific transmembrane transporter activity (GO:0022891)	239	23	15.73	1.46	0.0469	molecular function	0.0478514
97	receptor binding (GO:0005102)	448	43	29.48	1.46	0.0089	molecular function	0.0226398
98	protein kinase activity (GO:0004672)	271	26	17.83	1.46	0.0374	molecular function	0.0445362
99	transmembrane transporter activity (GO:0022857)	261	25	17.17	1.46	0.0413	molecular function	0.0464651
100	phosphotransferase activity, alcohol group as acceptor (GO:0016773)	332	31	21.85	1.42	0.0336	molecular function	0.0429417
101	kinase binding (GO:0019900)	312	29	20.53	1.41	0.0409	molecular function	0.0464651
102	kinase activity (GO:0016301)	394	35	25.93	1.35	0.0457	molecular function	0.0471795
103	identical protein binding (GO:0042802)	509	44	33.49	1.31	0.0397	molecular function	0.0461816
104	catalytic activity (GO:0003824)	2468	186	162.4	1.15	0.0105	molecular function	0.0250768
25	sphingomyelin metabolic process (GO:0006684)	5	4	0.33	12.16	0.000371	bio process	0.00382175
29	heart valve morphogenesis (GO:0003179)	7	5	0.46	10.86	0.000116	bio process	0.00206625
31	regulation of germinal center formation (GO:0002634)	6	4	0.39	10.13	0.000731	bio process	0.00563068
4510	interleukin-1 production (GO:0032612)	6	4	0.39	10.13	0.000731	bio process	0.00563068
4610	interleukin-1 beta production (GO:0032611)	6	4	0.39	10.13	0.000731	bio process	0.00563068
5810	negative regulation of establishment of protein localization to plasma membrane (GO:0090005)	6	4	0.39	10.13	0.000731	bio process	0.00563068
7410	chondroitin sulfate proteoglycan biosynthetic process (GO:0050650)	8	5	0.53	9.5	0.000214	bio process	0.00326215
7510	chondroitin sulfate biosynthetic process (GO:0030206)	8	5	0.53	9.5	0.000214	bio process	0.00326215
7610	positive regulation of phagocytosis, engulfment (GO:0060100)	5	3	0.33	9.12	0.00462	bio process	0.0174783
7710	interleukin-1 secretion (GO:0050701)	5	3	0.33	9.12	0.00462	bio process	0.0174783
7810	regulation of glutamate receptor signaling pathway (GO:1900449)	5	3	0.33	9.12	0.00462	bio process	0.0174783
7910	positive regulation of membrane invagination (GO:1905155)	5	3	0.33	9.12	0.00462	bio process	0.0174783
8010	superoxide anion generation (GO:0042554)	5	3	0.33	9.12	0.00462	bio process	0.0174783
8110	atrioventricular valve morphogenesis (GO:0003181)	5	3	0.33	9.12	0.00462	bio process	0.0174783
8210	atrioventricular valve development (GO:0003171)	5	3	0.33	9.12	0.00462	bio process	0.0174783
8310	atrial septum development (GO:0003283)	7	4	0.46	8.68	0.00129	bio process	0.00810993
8410	cellular response to vitamin (GO:0071295)	9	5	0.59	8.44	0.000365	bio process	0.00382175
8510	positive regulation of biomineral tissue development (GO:0070169)	9	5	0.59	8.44	0.000365	bio process	0.00382175
8610	positive regulation of bone mineralization (GO:0030501)	9	5	0.59	8.44	0.000365	bio process	0.00382175
8710	heart valve development (GO:0003170)	9	5	0.59	8.44	0.000365	bio process	0.00382175
881	response to sterol depletion (GO:0006991)	6	3	0.39	7.6	0.00761	bio process	0.0209889
891	regulation of phagocytosis, engulfment (GO:0060099)	6	3	0.39	7.6	0.00761	bio process	0.0209889
901	plasma membrane fusion (GO:0045026)	6	3	0.39	7.6	0.00761	bio process	0.0209889
911	regulation of neurotransmitter receptor activity (GO:0099601)	6	3	0.39	7.6	0.00761	bio process	0.0209889
921	vesicle fusion to plasma membrane (GO:0099500)	6	3	0.39	7.6	0.00761	bio process	0.0209889
931	synaptic vesicle fusion to presynaptic active zone membrane (GO:0031629)	6	3	0.39	7.6	0.00761	bio process	0.0209889
941	dermatan sulfate proteoglycan biosynthetic process (GO:0050651)	6	3	0.39	7.6	0.00761	bio process	0.0209889
951	mitochondrion distribution (GO:0048311)	6	3	0.39	7.6	0.00761	bio process	0.0209889
961	alpha-linolenic acid metabolic process (GO:0036109)	6	3	0.39	7.6	0.00761	bio process	0.0209889
971	regulation of membrane invagination (GO:1905153)	6	3	0.39	7.6	0.00761	bio process	0.0209889
981	cardiac atrium morphogenesis (GO:0003209)	6	3	0.39	7.6	0.00761	bio process	0.0209889
125	detection of chemical stimulus (GO:0009593)	8	4	0.53	7.6	0.00209	bio process	0.0107648
137	membrane lipid catabolic process (GO:0046466)	8	4	0.53	7.6	0.00209	bio process	0.0107648
140	positive regulation of myoblast differentiation (GO:0045663)	9	4	0.59	6.75	0.00317	bio process	0.0144939
141	cardiac atrium development (GO:0003230)	9	4	0.59	6.75	0.00317	bio process	0.0144939
142	fatty acid beta-oxidation using acyl-CoA oxidase (GO:0033540)	7	3	0.46	6.51	0.0115	bio process	0.0253415
143	p38MAPK cascade (GO:0038066)	7	3	0.46	6.51	0.0115	bio process	0.0253415
144	cytokinetic process (GO:0032506)	7	3	0.46	6.51	0.0115	bio process	0.0253415
145	acetyl-CoA biosynthetic process from pyruvate (GO:0006086)	7	3	0.46	6.51	0.0115	bio process	0.0253415
146	dermatan sulfate proteoglycan metabolic process (GO:0050655)	7	3	0.46	6.51	0.0115	bio process	0.0253415
147	regulation of developmental pigmentation (GO:0048070)	7	3	0.46	6.51	0.0115	bio process	0.0253415
148	melanocyte differentiation (GO:0030318)	7	3	0.46	6.51	0.0115	bio process	0.0253415
149	dendritic spine development (GO:0060996)	7	3	0.46	6.51	0.0115	bio process	0.0253415
150	sphingolipid catabolic process (GO:0030149)	7	3	0.46	6.51	0.0115	bio process	0.0253415
151	3'-UTR-mediated mRNA destabilization (GO:0061158)	7	3	0.46	6.51	0.0115	bio process	0.0253415
152	developmental pigmentation (GO:0048066)	17	7	1.12	6.26	0.000159	bio process	0.00269912
153	phenol-containing compound biosynthetic process (GO:0046189)	5	2	0.33	6.08	0.0435	bio process	0.0464651
154	complement activation, classical pathway (GO:0006958)	5	2	0.33	6.08	0.0435	bio process	0.0464651
155	regulation of toll-like receptor 2 signaling pathway (GO:0034135)	5	2	0.33	6.08	0.0435	bio process	0.0464651
156	phagocytosis, recognition (GO:0006910)	5	2	0.33	6.08	0.0435	bio process	0.0464651
157	negative regulation of T-helper cell differentiation (GO:0045623)	5	2	0.33	6.08	0.0435	bio process	0.0464651
158	SREBP signaling pathway (GO:0032933)	5	2	0.33	6.08	0.0435	bio process	0.0464651
159	regulation of interferon-beta biosynthetic process (GO:0045357)	5	2	0.33	6.08	0.0435	bio process	0.0464651
160	nuclear migration (GO:0007097)	5	2	0.33	6.08	0.0435	bio process	0.0464651
161	nerve growth factor signaling pathway (GO:0038180)	5	2	0.33	6.08	0.0435	bio process	0.0464651
162	cellular response to sterol depletion (GO:0071501)	5	2	0.33	6.08	0.0435	bio process	0.0464651
163	azole transport (GO:0045117)	5	2	0.33	6.08	0.0435	bio process	0.0464651
164	positive regulation of lipid catabolic process (GO:0050996)	5	2	0.33	6.08	0.0435	bio process	0.0464651
165	lymph node development (GO:0048535)	5	2	0.33	6.08	0.0435	bio process	0.0464651
166	detection of external biotic stimulus (GO:0098581)	5	2	0.33	6.08	0.0435	bio process	0.0464651
167	exploration behavior (GO:0035640)	5	2	0.33	6.08	0.0435	bio process	0.0464651
168	positive regulation of pseudopodium assembly (GO:0031274)	5	2	0.33	6.08	0.0435	bio process	0.0464651
169	regulation of pseudopodium assembly (GO:0031272)	5	2	0.33	6.08	0.0435	bio process	0.0464651
170	positive regulation of developmental pigmentation (GO:0048087)	5	2	0.33	6.08	0.0435	bio process	0.0464651
171	positive regulation of long-term synaptic potentiation (GO:1900273)	5	2	0.33	6.08	0.0435	bio process	0.0464651
172	positive regulation of cardiac muscle tissue growth (GO:0055023)	5	2	0.33	6.08	0.0435	bio process	0.0464651
173	negative regulation of neurotransmitter secretion (GO:0046929)	5	2	0.33	6.08	0.0435	bio process	0.0464651
174	glutamine family amino acid biosynthetic process (GO:0009084)	5	2	0.33	6.08	0.0435	bio process	0.0464651
175	regulation of cardiac muscle contraction by regulation of the release of sequestered calcium ion (GO:0010881)	5	2	0.33	6.08	0.0435	bio process	0.0464651
176	negative regulation of striated muscle cell apoptotic process (GO:0010664)	5	2	0.33	6.08	0.0435	bio process	0.0464651
177	dermatan sulfate biosynthetic process (GO:0030208)	5	2	0.33	6.08	0.0435	bio process	0.0464651
178	lipoprotein catabolic process (GO:0042159)	5	2	0.33	6.08	0.0435	bio process	0.0464651
179	spermine metabolic process (GO:0008215)	5	2	0.33	6.08	0.0435	bio process	0.0464651
180	negative regulation of immunoglobulin mediated immune response (GO:0002890)	5	2	0.33	6.08	0.0435	bio process	0.0464651
181	fluid transport (GO:0042044)	5	2	0.33	6.08	0.0435	bio process	0.0464651
182	reactive oxygen species biosynthetic process (GO:1903409)	10	4	0.66	6.08	0.0046	bio process	0.0174783
183	endocardial cushion morphogenesis (GO:0003203)	5	2	0.33	6.08	0.0435	bio process	0.0464651
184	regulation of fatty acid oxidation (GO:0046320)	5	2	0.33	6.08	0.0435	bio process	0.0464651
185	negative regulation of B cell mediated immunity (GO:0002713)	5	2	0.33	6.08	0.0435	bio process	0.0464651
186	DNA demethylation (GO:0080111)	5	2	0.33	6.08	0.0435	bio process	0.0464651
187	cell volume homeostasis (GO:0006884)	8	3	0.53	5.7	0.0164	bio process	0.0300257
188	positive regulation of cation channel activity (GO:2001259)	8	3	0.53	5.7	0.0164	bio process	0.0300257
189	cell fate determination (GO:0001709)	8	3	0.53	5.7	0.0164	bio process	0.0300257
190	glutamate metabolic process (GO:0006536)	8	3	0.53	5.7	0.0164	bio process	0.0300257
191	negative regulation of cell aging (GO:0090344)	8	3	0.53	5.7	0.0164	bio process	0.0300257
192	regulation of monocyte chemotaxis (GO:0090025)	8	3	0.53	5.7	0.0164	bio process	0.0300257
193	regulation of membrane protein ectodomain proteolysis (GO:0051043)	8	3	0.53	5.7	0.0164	bio process	0.0300257
194	negative regulation of B cell proliferation (GO:0030889)	8	3	0.53	5.7	0.0164	bio process	0.0300257
195	regulation of acetyl-CoA biosynthetic process from pyruvate (GO:0010510)	8	3	0.53	5.7	0.0164	bio process	0.0300257
196	negative regulation of autophagosome assembly (GO:1902902)	8	3	0.53	5.7	0.0164	bio process	0.0300257
197	cell proliferation in forebrain (GO:0021846)	8	3	0.53	5.7	0.0164	bio process	0.0300257
198	negative regulation of blood pressure (GO:0045776)	11	4	0.72	5.53	0.0064	bio process	0.0201919
199	polyol biosynthetic process (GO:0046173)	11	4	0.72	5.53	0.0064	bio process	0.0201919
200	superoxide metabolic process (GO:0006801)	11	4	0.72	5.53	0.0064	bio process	0.0201919
201	negative regulation of protein localization to plasma membrane (GO:1903077)	11	4	0.72	5.53	0.0064	bio process	0.0201919
202	nucleus localization (GO:0051647)	11	4	0.72	5.53	0.0064	bio process	0.0201919
203	cellular response to nutrient (GO:0031670)	14	5	0.92	5.43	0.00255	bio process	0.0124586
204	chondroitin sulfate proteoglycan metabolic process (GO:0050654)	14	5	0.92	5.43	0.00255	bio process	0.0124586
205	chondroitin sulfate metabolic process (GO:0030204)	14	5	0.92	5.43	0.00255	bio process	0.0124586
206	regulation of biomineral tissue development (GO:0070167)	20	7	1.32	5.32	0.00042	bio process	0.00403483
207	regulation of bone mineralization (GO:0030500)	20	7	1.32	5.32	0.00042	bio process	0.00403483
208	negative regulation of toll-like receptor signaling pathway (GO:0034122)	12	4	0.79	5.07	0.00861	bio process	0.0221068
209	regulation of myoblast differentiation (GO:0045661)	15	5	0.99	5.07	0.00341	bio process	0.0152647
210	long-term synaptic potentiation (GO:0060291)	9	3	0.59	5.07	0.0223	bio process	0.0350487
211	response to vitamin D (GO:0033280)	9	3	0.59	5.07	0.0223	bio process	0.0350487
212	response to ATP (GO:0033198)	12	4	0.79	5.07	0.00861	bio process	0.0221068
213	positive regulation of skeletal muscle tissue development (GO:0048643)	9	3	0.59	5.07	0.0223	bio process	0.0350487
214	pigment cell differentiation (GO:0050931)	12	4	0.79	5.07	0.00861	bio process	0.0221068
215	regulation of acyl-CoA biosynthetic process (GO:0050812)	9	3	0.59	5.07	0.0223	bio process	0.0350487
216	negative regulation of DNA damage response, signal transduction by p53 class mediator (GO:0043518)	9	3	0.59	5.07	0.0223	bio process	0.0350487
217	negative regulation of protein localization to cell periphery (GO:1904376)	12	4	0.79	5.07	0.00861	bio process	0.0221068
218	regulation of vasodilation (GO:0042312)	9	3	0.59	5.07	0.0223	bio process	0.0350487
219	regulation of B cell apoptotic process (GO:0002902)	9	3	0.59	5.07	0.0223	bio process	0.0350487
220	digestion (GO:0007586)	15	5	0.99	5.07	0.00341	bio process	0.0152647
221	positive regulation of insulin secretion (GO:0032024)	21	7	1.38	5.07	0.000558	bio process	0.00485364
222	phosphatidylinositol dephosphorylation (GO:0046856)	16	5	1.05	4.75	0.00447	bio process	0.0174783
223	programmed necrotic cell death (GO:0097300)	16	5	1.05	4.75	0.00447	bio process	0.0174783
224	proteoglycan biosynthetic process (GO:0030166)	16	5	1.05	4.75	0.00447	bio process	0.0174783
225	cell death in response to oxidative stress (GO:0036473)	13	4	0.86	4.68	0.0113	bio process	0.0253415
226	plasma membrane invagination (GO:0099024)	13	4	0.86	4.68	0.0113	bio process	0.0253415
227	negative regulation of protein processing (GO:0010955)	13	4	0.86	4.68	0.0113	bio process	0.0253415
228	intrinsic apoptotic signaling pathway in response to oxidative stress (GO:0008631)	13	4	0.86	4.68	0.0113	bio process	0.0253415
229	negative regulation of protein maturation (GO:1903318)	13	4	0.86	4.68	0.0113	bio process	0.0253415
230	response to manganese ion (GO:0010042)	10	3	0.66	4.56	0.0291	bio process	0.0397452
231	ubiquinone metabolic process (GO:0006743)	10	3	0.66	4.56	0.0291	bio process	0.0397452
232	establishment of mitochondrion localization (GO:0051654)	10	3	0.66	4.56	0.0291	bio process	0.0397452
233	mitochondrion localization (GO:0051646)	20	6	1.32	4.56	0.00232	bio process	0.0116
234	positive regulation of cytokinesis (GO:0032467)	10	3	0.66	4.56	0.0291	bio process	0.0397452
235	acetyl-CoA biosynthetic process (GO:0006085)	10	3	0.66	4.56	0.0291	bio process	0.0397452
236	organ formation (GO:0048645)	10	3	0.66	4.56	0.0291	bio process	0.0397452
237	mitochondrion transport along microtubule (GO:0047497)	10	3	0.66	4.56	0.0291	bio process	0.0397452
238	positive regulation of tyrosine phosphorylation of Stat3 protein (GO:0042517)	10	3	0.66	4.56	0.0291	bio process	0.0397452
239	establishment of mitochondrion localization, microtubule-mediated (GO:0034643)	10	3	0.66	4.56	0.0291	bio process	0.0397452
240	mitochondrial outer membrane permeabilization (GO:0097345)	10	3	0.66	4.56	0.0291	bio process	0.0397452
241	mRNA destabilization (GO:0061157)	10	3	0.66	4.56	0.0291	bio process	0.0397452
242	B cell homeostasis (GO:0001782)	17	5	1.12	4.47	0.00574	bio process	0.0192041
243	necrotic cell death (GO:0070265)	17	5	1.12	4.47	0.00574	bio process	0.0192041
244	phospholipid dephosphorylation (GO:0046839)	17	5	1.12	4.47	0.00574	bio process	0.0192041
245	extracellular matrix disassembly (GO:0022617)	17	5	1.12	4.47	0.00574	bio process	0.0192041
246	membrane invagination (GO:0010324)	17	5	1.12	4.47	0.00574	bio process	0.0192041
247	long-chain fatty acid metabolic process (GO:0001676)	24	7	1.58	4.43	0.0012	bio process	0.00783206
248	cardiac septum morphogenesis (GO:0060411)	14	4	0.92	4.34	0.0144	bio process	0.0287664
249	myoblast differentiation (GO:0045445)	14	4	0.92	4.34	0.0144	bio process	0.0287664
250	regulation of sulfur metabolic process (GO:0042762)	14	4	0.92	4.34	0.0144	bio process	0.0287664
251	regulation of fatty acid biosynthetic process (GO:0042304)	14	4	0.92	4.34	0.0144	bio process	0.0287664
252	anterograde axonal transport (GO:0008089)	14	4	0.92	4.34	0.0144	bio process	0.0287664
253	positive regulation of peptide hormone secretion (GO:0090277)	25	7	1.65	4.26	0.00152	bio process	0.00915211
254	sphingolipid biosynthetic process (GO:0030148)	25	7	1.65	4.26	0.00152	bio process	0.00915211
255	olfactory bulb development (GO:0021772)	11	3	0.72	4.14	0.037	bio process	0.0443067
256	mitochondrial outer membrane permeabilization involved in programmed cell death (GO:1902686)	11	3	0.72	4.14	0.037	bio process	0.0443067
257	neural crest cell migration (GO:0001755)	11	3	0.72	4.14	0.037	bio process	0.0443067
258	regulation of synaptic transmission, glutamatergic (GO:0051966)	11	3	0.72	4.14	0.037	bio process	0.0443067
259	response to hydroperoxide (GO:0033194)	11	3	0.72	4.14	0.037	bio process	0.0443067
260	positive regulation of mitochondrial membrane permeability involved in apoptotic process (GO:1902110)	11	3	0.72	4.14	0.037	bio process	0.0443067
261	cellular response to alkaloid (GO:0071312)	11	3	0.72	4.14	0.037	bio process	0.0443067
262	positive regulation of leukocyte apoptotic process (GO:2000108)	11	3	0.72	4.14	0.037	bio process	0.0443067
263	regulation of mitochondrial fission (GO:0090140)	11	3	0.72	4.14	0.037	bio process	0.0443067
264	dendritic cell migration (GO:0036336)	11	3	0.72	4.14	0.037	bio process	0.0443067
265	fatty acid transport (GO:0015908)	11	3	0.72	4.14	0.037	bio process	0.0443067
266	positive regulation of glycoprotein biosynthetic process (GO:0010560)	11	3	0.72	4.14	0.037	bio process	0.0443067
267	estrogen metabolic process (GO:0008210)	11	3	0.72	4.14	0.037	bio process	0.0443067
268	olfactory lobe development (GO:0021988)	11	3	0.72	4.14	0.037	bio process	0.0443067
269	activation of MAPKK activity (GO:0000186)	26	7	1.71	4.09	0.00189	bio process	0.0101632
270	positive regulation of peptide secretion (GO:0002793)	26	7	1.71	4.09	0.00189	bio process	0.0101632
271	positive regulation of muscle tissue development (GO:1901863)	15	4	0.99	4.05	0.0181	bio process	0.0312006
272	positive regulation of muscle organ development (GO:0048636)	15	4	0.99	4.05	0.0181	bio process	0.0312006
273	regulation of neurotransmitter secretion (GO:0046928)	15	4	0.99	4.05	0.0181	bio process	0.0312006
274	positive regulation of hormone secretion (GO:0046887)	30	8	1.97	4.05	0.000972	bio process	0.00680552
275	ceramide biosynthetic process (GO:0046513)	15	4	0.99	4.05	0.0181	bio process	0.0312006
276	positive regulation of striated muscle tissue development (GO:0045844)	15	4	0.99	4.05	0.0181	bio process	0.0312006
277	fatty-acyl-CoA metabolic process (GO:0035337)	19	5	1.25	4	0.00901	bio process	0.0226575
278	regulation of keratinocyte differentiation (GO:0045616)	12	3	0.79	3.8	0.0458	bio process	0.0471795
279	positive regulation of glycoprotein metabolic process (GO:1903020)	12	3	0.79	3.8	0.0458	bio process	0.0471795
280	cellular response to xenobiotic stimulus (GO:0071466)	24	6	1.58	3.8	0.00557	bio process	0.0192041
281	RNA destabilization (GO:0050779)	12	3	0.79	3.8	0.0458	bio process	0.0471795
282	positive regulation of mitochondrial membrane permeability (GO:0035794)	12	3	0.79	3.8	0.0458	bio process	0.0471795
283	positive regulation of epithelial cell differentiation (GO:0030858)	12	3	0.79	3.8	0.0458	bio process	0.0471795
284	digestive system process (GO:0022600)	12	3	0.79	3.8	0.0458	bio process	0.0471795
285	negative regulation of blood circulation (GO:1903523)	12	3	0.79	3.8	0.0458	bio process	0.0471795
286	organelle transport along microtubule (GO:0072384)	36	9	2.37	3.8	0.000751	bio process	0.00573308
287	activation of JUN kinase activity (GO:0007257)	16	4	1.05	3.8	0.0222	bio process	0.0350487
288	positive regulation of interleukin-12 production (GO:0032735)	16	4	1.05	3.8	0.0222	bio process	0.0350487
289	receptor internalization (GO:0031623)	20	5	1.32	3.8	0.011	bio process	0.0253415
290	hormone secretion (GO:0046879)	16	4	1.05	3.8	0.0222	bio process	0.0350487
291	synaptic vesicle exocytosis (GO:0016079)	16	4	1.05	3.8	0.0222	bio process	0.0350487
292	neurotransmitter transport (GO:0006836)	33	8	2.17	3.68	0.00176	bio process	0.0099
293	endosome to lysosome transport (GO:0008333)	29	7	1.91	3.67	0.00343	bio process	0.0152742
294	regulation of neurotransmitter levels (GO:0001505)	54	13	3.55	3.66	7.96e-05	bio process	0.00162043
295	neurotransmitter secretion (GO:0007269)	25	6	1.65	3.65	0.00675	bio process	0.0204184
296	regulation of fatty acid metabolic process (GO:0019217)	25	6	1.65	3.65	0.00675	bio process	0.0204184
297	acyl-CoA biosynthetic process (GO:0071616)	25	6	1.65	3.65	0.00675	bio process	0.0204184
298	signal release from synapse (GO:0099643)	25	6	1.65	3.65	0.00675	bio process	0.0204184
299	thioester biosynthetic process (GO:0035384)	25	6	1.65	3.65	0.00675	bio process	0.0204184
300	positive regulation of transporter activity (GO:0032411)	21	5	1.38	3.62	0.0134	bio process	0.0276739
301	positive regulation of synaptic transmission (GO:0050806)	21	5	1.38	3.62	0.0134	bio process	0.0276739
302	regulation of coenzyme metabolic process (GO:0051196)	21	5	1.38	3.62	0.0134	bio process	0.0276739
303	regulation of cofactor metabolic process (GO:0051193)	21	5	1.38	3.62	0.0134	bio process	0.0276739
304	calcium ion regulated exocytosis (GO:0017156)	21	5	1.38	3.62	0.0134	bio process	0.0276739
305	sphingolipid metabolic process (GO:0006665)	55	13	3.62	3.59	9.54e-05	bio process	0.0017732
306	myeloid leukocyte mediated immunity (GO:0002444)	17	4	1.12	3.58	0.0269	bio process	0.0385898
307	neural crest cell differentiation (GO:0014033)	17	4	1.12	3.58	0.0269	bio process	0.0385898
308	positive regulation of ion transmembrane transporter activity (GO:0032414)	17	4	1.12	3.58	0.0269	bio process	0.0385898
309	hormone transport (GO:0009914)	17	4	1.12	3.58	0.0269	bio process	0.0385898
310	negative regulation of synaptic transmission (GO:0050805)	17	4	1.12	3.58	0.0269	bio process	0.0385898
311	positive regulation of phagocytosis (GO:0050766)	17	4	1.12	3.58	0.0269	bio process	0.0385898
312	positive regulation of JUN kinase activity (GO:0043507)	26	6	1.71	3.51	0.00809	bio process	0.0216832
313	positive regulation of ERK1 and ERK2 cascade (GO:0070374)	48	11	3.16	3.48	0.000418	bio process	0.00403483
314	xenobiotic metabolic process (GO:0006805)	22	5	1.45	3.45	0.016	bio process	0.0300257
315	cellular response to cAMP (GO:0071320)	22	5	1.45	3.45	0.016	bio process	0.0300257
316	vesicle cytoskeletal trafficking (GO:0099518)	22	5	1.45	3.45	0.016	bio process	0.0300257
317	MyD88-dependent toll-like receptor signaling pathway (GO:0002755)	22	5	1.45	3.45	0.016	bio process	0.0300257
318	regulation of blood vessel size (GO:0050880)	31	7	2.04	3.43	0.00491	bio process	0.0179368
319	regulation of B cell proliferation (GO:0030888)	31	7	2.04	3.43	0.00491	bio process	0.0179368
320	regulation of tube size (GO:0035150)	31	7	2.04	3.43	0.00491	bio process	0.0179368
321	signal release (GO:0023061)	40	9	2.63	3.42	0.00155	bio process	0.00920312
322	chemical synaptic transmission (GO:0007268)	67	15	4.41	3.4	5.18e-05	bio process	0.0011655
323	trans-synaptic signaling (GO:0099537)	67	15	4.41	3.4	5.18e-05	bio process	0.0011655
324	synaptic signaling (GO:0099536)	67	15	4.41	3.4	5.18e-05	bio process	0.0011655
325	anterograde trans-synaptic signaling (GO:0098916)	67	15	4.41	3.4	5.18e-05	bio process	0.0011655
326	acyl-CoA metabolic process (GO:0006637)	36	8	2.37	3.38	0.00299	bio process	0.0139697
327	positive regulation of cell division (GO:0051781)	18	4	1.18	3.38	0.0322	bio process	0.0417136
328	regulation of cell aging (GO:0090342)	18	4	1.18	3.38	0.0322	bio process	0.0417136
329	regulation of neurotransmitter transport (GO:0051588)	18	4	1.18	3.38	0.0322	bio process	0.0417136
330	axonal transport (GO:0098930)	18	4	1.18	3.38	0.0322	bio process	0.0417136
331	negative regulation of B cell activation (GO:0050869)	18	4	1.18	3.38	0.0322	bio process	0.0417136
332	cell-cell adhesion via plasma-membrane adhesion molecules (GO:0098742)	18	4	1.18	3.38	0.0322	bio process	0.0417136
333	response to xenobiotic stimulus (GO:0009410)	27	6	1.78	3.38	0.00961	bio process	0.0236108
334	positive regulation of tyrosine phosphorylation of STAT protein (GO:0042531)	18	4	1.18	3.38	0.0322	bio process	0.0417136
335	thioester metabolic process (GO:0035383)	36	8	2.37	3.38	0.00299	bio process	0.0139697
336	long-chain fatty-acyl-CoA metabolic process (GO:0035336)	18	4	1.18	3.38	0.0322	bio process	0.0417136
337	organic hydroxy compound biosynthetic process (GO:1901617)	41	9	2.7	3.34	0.00182	bio process	0.0101601
338	positive regulation of muscle cell differentiation (GO:0051149)	32	7	2.11	3.32	0.0058	bio process	0.0192209
339	polyol metabolic process (GO:0019751)	32	7	2.11	3.32	0.0058	bio process	0.0192209
340	cellular response to glucocorticoid stimulus (GO:0071385)	23	5	1.51	3.3	0.019	bio process	0.0322321
341	reactive oxygen species metabolic process (GO:0072593)	37	8	2.43	3.29	0.00352	bio process	0.0154338
342	positive regulation of ossification (GO:0045778)	28	6	1.84	3.26	0.0113	bio process	0.0253415
343	presynaptic process involved in chemical synaptic transmission (GO:0099531)	28	6	1.84	3.26	0.0113	bio process	0.0253415
344	ceramide metabolic process (GO:0006672)	33	7	2.17	3.22	0.00681	bio process	0.0204184
345	apoptotic mitochondrial changes (GO:0008637)	33	7	2.17	3.22	0.00681	bio process	0.0204184
346	mucopolysaccharide metabolic process (GO:1903510)	33	7	2.17	3.22	0.00681	bio process	0.0204184
347	vasculogenesis (GO:0001570)	19	4	1.25	3.2	0.038	bio process	0.0450624
348	anion transmembrane transport (GO:0098656)	38	8	2.5	3.2	0.00412	bio process	0.0169356
349	cytokine secretion (GO:0050663)	19	4	1.25	3.2	0.038	bio process	0.0450624
350	pancreas development (GO:0031016)	19	4	1.25	3.2	0.038	bio process	0.0450624
351	ammonium ion metabolic process (GO:0097164)	24	5	1.58	3.17	0.0223	bio process	0.0350487
352	response to carbohydrate (GO:0009743)	64	13	4.21	3.09	0.000404	bio process	0.00401651
353	canonical Wnt signaling pathway (GO:0060070)	30	6	1.97	3.04	0.0154	bio process	0.0300257
354	cellular response to corticosteroid stimulus (GO:0071384)	25	5	1.65	3.04	0.026	bio process	0.0381304
355	cellular response to calcium ion (GO:0071277)	20	4	1.32	3.04	0.0444	bio process	0.0464651
356	proteoglycan metabolic process (GO:0006029)	25	5	1.65	3.04	0.026	bio process	0.0381304
357	regulation of lipid kinase activity (GO:0043550)	20	4	1.32	3.04	0.0444	bio process	0.0464651
358	positive regulation of STAT cascade (GO:1904894)	25	5	1.65	3.04	0.026	bio process	0.0381304
359	vesicle transport along microtubule (GO:0047496)	20	4	1.32	3.04	0.0444	bio process	0.0464651
360	cardiac muscle cell differentiation (GO:0055007)	20	4	1.32	3.04	0.0444	bio process	0.0464651
361	positive regulation of cation transmembrane transport (GO:1904064)	25	5	1.65	3.04	0.026	bio process	0.0381304
362	positive regulation of JAK-STAT cascade (GO:0046427)	25	5	1.65	3.04	0.026	bio process	0.0381304
363	axo-dendritic transport (GO:0008088)	20	4	1.32	3.04	0.0444	bio process	0.0464651
364	lysosomal transport (GO:0007041)	45	9	2.96	3.04	0.00336	bio process	0.0152
365	regulation of interleukin-12 production (GO:0032655)	26	5	1.71	2.92	0.03	bio process	0.0402038
366	regulation of phagocytosis (GO:0050764)	26	5	1.71	2.92	0.03	bio process	0.0402038
367	monocarboxylic acid transport (GO:0015718)	26	5	1.71	2.92	0.03	bio process	0.0402038
368	cardiac chamber morphogenesis (GO:0003206)	26	5	1.71	2.92	0.03	bio process	0.0402038
369	membrane lipid metabolic process (GO:0006643)	78	15	5.13	2.92	0.000265	bio process	0.00333199
370	pigmentation (GO:0043473)	42	8	2.76	2.89	0.00734	bio process	0.0209889
371	positive regulation of stress-activated protein kinase signaling cascade (GO:0070304)	58	11	3.82	2.88	0.00188	bio process	0.0101632
372	vascular process in circulatory system (GO:0003018)	37	7	2.43	2.88	0.0122	bio process	0.0260125
373	cardiac muscle tissue development (GO:0048738)	37	7	2.43	2.88	0.0122	bio process	0.0260125
374	response to nutrient (GO:0007584)	75	14	4.94	2.84	0.000561	bio process	0.00485364
375	cell redox homeostasis (GO:0045454)	43	8	2.83	2.83	0.00838	bio process	0.0218038
376	monovalent inorganic cation homeostasis (GO:0055067)	43	8	2.83	2.83	0.00838	bio process	0.0218038
377	regulation of calcium ion import (GO:0090279)	27	5	1.78	2.81	0.0344	bio process	0.0431261
378	glycosaminoglycan biosynthetic process (GO:0006024)	27	5	1.78	2.81	0.0344	bio process	0.0431261
379	aminoglycan biosynthetic process (GO:0006023)	27	5	1.78	2.81	0.0344	bio process	0.0431261
380	regulation of hemostasis (GO:1900046)	27	5	1.78	2.81	0.0344	bio process	0.0431261
381	positive regulation of ion transmembrane transport (GO:0034767)	27	5	1.78	2.81	0.0344	bio process	0.0431261
382	regulation of blood coagulation (GO:0030193)	27	5	1.78	2.81	0.0344	bio process	0.0431261
383	regulation of glucose import (GO:0046324)	27	5	1.78	2.81	0.0344	bio process	0.0431261
384	muscle tissue development (GO:0060537)	76	14	5	2.8	0.000637	bio process	0.00523688
385	alcohol biosynthetic process (GO:0046165)	33	6	2.17	2.76	0.0232	bio process	0.0356763
386	pyruvate metabolic process (GO:0006090)	33	6	2.17	2.76	0.0232	bio process	0.0356763
387	dicarboxylic acid metabolic process (GO:0043648)	33	6	2.17	2.76	0.0232	bio process	0.0356763
388	synaptic vesicle transport (GO:0048489)	33	6	2.17	2.76	0.0232	bio process	0.0356763
389	establishment of synaptic vesicle localization (GO:0097480)	33	6	2.17	2.76	0.0232	bio process	0.0356763
390	synaptic vesicle localization (GO:0097479)	33	6	2.17	2.76	0.0232	bio process	0.0356763
391	positive regulation of protein secretion (GO:0050714)	72	13	4.74	2.74	0.00117	bio process	0.007695
392	myeloid leukocyte activation (GO:0002274)	50	9	3.29	2.74	0.00655	bio process	0.0204184
393	positive regulation of JNK cascade (GO:0046330)	50	9	3.29	2.74	0.00655	bio process	0.0204184
394	sensory perception of light stimulus (GO:0050953)	39	7	2.57	2.73	0.0158	bio process	0.0300257
395	regulation of blood pressure (GO:0008217)	39	7	2.57	2.73	0.0158	bio process	0.0300257
396	visual perception (GO:0007601)	39	7	2.57	2.73	0.0158	bio process	0.0300257
397	toll-like receptor signaling pathway (GO:0002224)	56	10	3.68	2.71	0.00451	bio process	0.0174783
398	energy reserve metabolic process (GO:0006112)	28	5	1.84	2.71	0.0392	bio process	0.0457244
399	amide transport (GO:0042886)	28	5	1.84	2.71	0.0392	bio process	0.0457244
400	calcium-mediated signaling (GO:0019722)	28	5	1.84	2.71	0.0392	bio process	0.0457244
401	striated muscle tissue development (GO:0014706)	73	13	4.8	2.71	0.00133	bio process	0.00824022
402	membrane lipid biosynthetic process (GO:0046467)	45	8	2.96	2.7	0.0108	bio process	0.0253415
403	regulation of JUN kinase activity (GO:0043506)	34	6	2.24	2.68	0.0264	bio process	0.0384025
404	regulation of epithelial cell differentiation (GO:0030856)	34	6	2.24	2.68	0.0264	bio process	0.0384025
405	myelination (GO:0042552)	34	6	2.24	2.68	0.0264	bio process	0.0384025
406	transport along microtubule (GO:0010970)	51	9	3.36	2.68	0.0074	bio process	0.0209889
407	response to monosaccharide (GO:0034284)	51	9	3.36	2.68	0.0074	bio process	0.0209889
408	positive regulation of stress-activated MAPK cascade (GO:0032874)	57	10	3.75	2.67	0.00509	bio process	0.018209
409	skeletal muscle tissue development (GO:0007519)	40	7	2.63	2.66	0.0179	bio process	0.0312006
410	blood circulation (GO:0008015)	86	15	5.66	2.65	0.000718	bio process	0.00563068
411	regulation of muscle cell differentiation (GO:0051147)	52	9	3.42	2.63	0.00833	bio process	0.0218038
412	circulatory system process (GO:0003013)	87	15	5.72	2.62	0.000805	bio process	0.00597026
413	endothelial cell differentiation (GO:0045446)	29	5	1.91	2.62	0.0444	bio process	0.0464651
414	regulation of coagulation (GO:0050818)	29	5	1.91	2.62	0.0444	bio process	0.0464651
415	cytoskeleton-dependent intracellular transport (GO:0030705)	58	10	3.82	2.62	0.00572	bio process	0.0192041
416	receptor metabolic process (GO:0043112)	29	5	1.91	2.62	0.0444	bio process	0.0464651
417	regulation of blood circulation (GO:1903522)	58	10	3.82	2.62	0.00572	bio process	0.0192041
418	oxidoreduction coenzyme metabolic process (GO:0006733)	64	11	4.21	2.61	0.00394	bio process	0.0165946
419	ensheathment of neurons (GO:0007272)	35	6	2.3	2.61	0.0297	bio process	0.0402038
420	response to vitamin (GO:0033273)	35	6	2.3	2.61	0.0297	bio process	0.0402038
421	axon ensheathment (GO:0008366)	35	6	2.3	2.61	0.0297	bio process	0.0402038
422	regulation of leukocyte chemotaxis (GO:0002688)	35	6	2.3	2.61	0.0297	bio process	0.0402038
423	cellular monovalent inorganic cation homeostasis (GO:0030004)	41	7	2.7	2.59	0.0201	bio process	0.0334348
424	positive regulation of cytosolic calcium ion concentration (GO:0007204)	48	8	3.16	2.53	0.0153	bio process	0.0300257
425	lymphocyte homeostasis (GO:0002260)	30	5	1.97	2.53	0.0499	bio process	0.0499
426	regulation of dendrite morphogenesis (GO:0048814)	30	5	1.97	2.53	0.0499	bio process	0.0499
427	cellular polysaccharide metabolic process (GO:0044264)	30	5	1.97	2.53	0.0499	bio process	0.0499
428	regulation of synapse structure or activity (GO:0050803)	48	8	3.16	2.53	0.0153	bio process	0.0300257
429	regulation of synaptic plasticity (GO:0048167)	36	6	2.37	2.53	0.0334	bio process	0.0428141
430	positive regulation of transmembrane transport (GO:0034764)	30	5	1.97	2.53	0.0499	bio process	0.0499
431	morphogenesis of a branching epithelium (GO:0061138)	36	6	2.37	2.53	0.0334	bio process	0.0428141
432	positive regulation of lipid metabolic process (GO:0045834)	30	5	1.97	2.53	0.0499	bio process	0.0499
433	cellular response to molecule of bacterial origin (GO:0071219)	66	11	4.34	2.53	0.00493	bio process	0.0179368
434	coenzyme biosynthetic process (GO:0009108)	66	11	4.34	2.53	0.00493	bio process	0.0179368
435	skeletal muscle organ development (GO:0060538)	42	7	2.76	2.53	0.0225	bio process	0.0352982
436	calcium ion transport (GO:0006816)	61	10	4.01	2.49	0.008	bio process	0.0215094
437	regulation of insulin secretion (GO:0050796)	55	9	3.62	2.49	0.0117	bio process	0.02565
438	positive regulation of MAPK cascade (GO:0043410)	165	27	10.86	2.49	1.92e-05	bio process	0.00065664
439	detection of stimulus (GO:0051606)	49	8	3.22	2.48	0.0171	bio process	0.030523
440	response to glucose (GO:0009749)	49	8	3.22	2.48	0.0171	bio process	0.030523
441	response to hexose (GO:0009746)	49	8	3.22	2.48	0.0171	bio process	0.030523
442	striated muscle cell differentiation (GO:0051146)	49	8	3.22	2.48	0.0171	bio process	0.030523
443	response to organophosphorus (GO:0046683)	49	8	3.22	2.48	0.0171	bio process	0.030523
444	pattern recognition receptor signaling pathway (GO:0002221)	68	11	4.47	2.46	0.00611	bio process	0.0200155
445	regulation of lipid metabolic process (GO:0019216)	93	15	6.12	2.45	0.00154	bio process	0.00920312
446	regulation of ion transmembrane transporter activity (GO:0032412)	50	8	3.29	2.43	0.019	bio process	0.0322321
447	regulation of ion transmembrane transport (GO:0034765)	94	15	6.19	2.43	0.00171	bio process	0.00981242
448	ameboidal-type cell migration (GO:0001667)	44	7	2.9	2.42	0.028	bio process	0.039505
449	calcium ion transmembrane transport (GO:0070588)	44	7	2.9	2.42	0.028	bio process	0.039505
450	insulin receptor signaling pathway (GO:0008286)	44	7	2.9	2.42	0.028	bio process	0.039505
451	post-Golgi vesicle-mediated transport (GO:0006892)	38	6	2.5	2.4	0.0415	bio process	0.0464651
452	regulation of pH (GO:0006885)	38	6	2.5	2.4	0.0415	bio process	0.0464651
453	regulation of ossification (GO:0030278)	57	9	3.75	2.4	0.0144	bio process	0.0287664
454	regulation of heart contraction (GO:0008016)	38	6	2.5	2.4	0.0415	bio process	0.0464651
455	regulation of hormone levels (GO:0010817)	127	20	8.36	2.39	0.00037	bio process	0.00382175
456	developmental maturation (GO:0021700)	51	8	3.36	2.38	0.0211	bio process	0.0345257
457	regulation of cytokine secretion (GO:0050707)	51	8	3.36	2.38	0.0211	bio process	0.0345257
458	cellular response to lipopolysaccharide (GO:0071222)	64	10	4.21	2.37	0.0109	bio process	0.0253415
459	aminoglycan metabolic process (GO:0006022)	45	7	2.96	2.36	0.0311	bio process	0.0411618
460	glycosaminoglycan metabolic process (GO:0030203)	45	7	2.96	2.36	0.0311	bio process	0.0411618
461	regulation of transporter activity (GO:0032409)	58	9	3.82	2.36	0.0159	bio process	0.0300257
462	regulated exocytosis (GO:0045055)	71	11	4.67	2.35	0.00828	bio process	0.0218038
463	anion transport (GO:0006820)	97	15	6.38	2.35	0.0023	bio process	0.0115676
464	regulation of cytosolic calcium ion concentration (GO:0051480)	52	8	3.42	2.34	0.0233	bio process	0.0357016
465	regulation of transmembrane transporter activity (GO:0022898)	52	8	3.42	2.34	0.0233	bio process	0.0357016
466	regulation of cation transmembrane transport (GO:1904062)	65	10	4.28	2.34	0.012	bio process	0.0258438
467	positive regulation of secretion by cell (GO:1903532)	104	16	6.84	2.34	0.00175	bio process	0.0099
468	morphogenesis of a branching structure (GO:0001763)	39	6	2.57	2.34	0.0461	bio process	0.0472608
469	positive regulation of reactive oxygen species metabolic process (GO:2000379)	39	6	2.57	2.34	0.0461	bio process	0.0472608
470	positive regulation of chemotaxis (GO:0050921)	39	6	2.57	2.34	0.0461	bio process	0.0472608
471	regulation of ERK1 and ERK2 cascade (GO:0070372)	78	12	5.13	2.34	0.00629	bio process	0.0201919
472	muscle cell differentiation (GO:0042692)	72	11	4.74	2.32	0.00912	bio process	0.0228
473	response to transition metal nanoparticle (GO:1990267)	59	9	3.88	2.32	0.0176	bio process	0.030963
474	response to mechanical stimulus (GO:0009612)	59	9	3.88	2.32	0.0176	bio process	0.030963
475	regulation of transmembrane transport (GO:0034762)	99	15	6.51	2.3	0.00277	bio process	0.013231
476	regulation of stress-activated protein kinase signaling cascade (GO:0070302)	86	13	5.66	2.3	0.00526	bio process	0.018661
477	vesicle organization (GO:0016050)	139	21	9.15	2.3	0.000455	bio process	0.00421133
478	cellular response to biotic stimulus (GO:0071216)	80	12	5.26	2.28	0.0076	bio process	0.0209889
479	positive regulation of ion transport (GO:0043270)	60	9	3.95	2.28	0.0193	bio process	0.0322926
480	extracellular structure organization (GO:0043062)	60	9	3.95	2.28	0.0193	bio process	0.0322926
481	extracellular matrix organization (GO:0030198)	60	9	3.95	2.28	0.0193	bio process	0.0322926
482	coenzyme metabolic process (GO:0006732)	134	20	8.82	2.27	0.000715	bio process	0.00563068
483	sulfur compound biosynthetic process (GO:0044272)	74	11	4.87	2.26	0.011	bio process	0.0253415
484	modulation of synaptic transmission (GO:0050804)	74	11	4.87	2.26	0.011	bio process	0.0253415
485	cellular homeostasis (GO:0019725)	249	37	16.38	2.26	4.87e-06	bio process	0.000231325
486	divalent metal ion transport (GO:0070838)	81	12	5.33	2.25	0.00833	bio process	0.0218038
487	regulation of protein secretion (GO:0050708)	135	20	8.88	2.25	0.000782	bio process	0.0059169
488	divalent inorganic cation transport (GO:0072511)	81	12	5.33	2.25	0.00833	bio process	0.0218038
489	pyridine nucleotide metabolic process (GO:0019362)	54	8	3.55	2.25	0.0283	bio process	0.0397315
490	nicotinamide nucleotide metabolic process (GO:0046496)	54	8	3.55	2.25	0.0283	bio process	0.0397315
491	regulation of peptide hormone secretion (GO:0090276)	61	9	4.01	2.24	0.0212	bio process	0.0345257
492	protein processing (GO:0016485)	61	9	4.01	2.24	0.0212	bio process	0.0345257
493	carboxylic acid transport (GO:0046942)	61	9	4.01	2.24	0.0212	bio process	0.0345257
494	organic anion transport (GO:0015711)	68	10	4.47	2.23	0.016	bio process	0.0300257
495	cellular response to insulin stimulus (GO:0032869)	75	11	4.94	2.23	0.012	bio process	0.0258438
496	protein secretion (GO:0009306)	48	7	3.16	2.22	0.0415	bio process	0.0464651
497	regulation of response to wounding (GO:1903034)	55	8	3.62	2.21	0.031	bio process	0.0411618
498	pyridine-containing compound metabolic process (GO:0072524)	55	8	3.62	2.21	0.031	bio process	0.0411618
499	regulation of JNK cascade (GO:0046328)	69	10	4.54	2.2	0.0175	bio process	0.030963
500	response to purine-containing compound (GO:0014074)	56	8	3.68	2.17	0.0339	bio process	0.0431261
501	cellular carbohydrate metabolic process (GO:0044262)	63	9	4.15	2.17	0.0254	bio process	0.0380333
502	positive regulation of secretion (GO:0051047)	112	16	7.37	2.17	0.00359	bio process	0.015581
503	regulation of peptide secretion (GO:0002791)	63	9	4.15	2.17	0.0254	bio process	0.0380333
504	regulation of hormone secretion (GO:0046883)	70	10	4.61	2.17	0.0191	bio process	0.0322737
505	negative regulation of cellular protein localization (GO:1903828)	70	10	4.61	2.17	0.0191	bio process	0.0322737
506	regulation of stress-activated MAPK cascade (GO:0032872)	85	12	5.59	2.15	0.0118	bio process	0.0258031
507	regulation of ion transport (GO:0043269)	142	20	9.34	2.14	0.00142	bio process	0.00873321
508	vasculature development (GO:0001944)	135	19	8.88	2.14	0.00187	bio process	0.0101632
509	regulation of peptide transport (GO:0090087)	64	9	4.21	2.14	0.0276	bio process	0.0393957
510	cation homeostasis (GO:0055080)	178	25	11.71	2.13	0.000395	bio process	0.00397324
511	response to nutrient levels (GO:0031667)	150	21	9.87	2.13	0.00117	bio process	0.007695
512	positive regulation of peptidyl-tyrosine phosphorylation (GO:0050731)	50	7	3.29	2.13	0.0496	bio process	0.0499
513	second-messenger-mediated signaling (GO:0019932)	50	7	3.29	2.13	0.0496	bio process	0.0499
514	lipid biosynthetic process (GO:0008610)	193	27	12.7	2.13	0.000248	bio process	0.00326215
515	phagocytosis (GO:0006909)	86	12	5.66	2.12	0.0128	bio process	0.0268235
516	blood vessel development (GO:0001568)	129	18	8.49	2.12	0.00266	bio process	0.0128975
517	neuron projection development (GO:0031175)	172	24	11.32	2.12	0.000562	bio process	0.00485364
518	ion homeostasis (GO:0050801)	180	25	11.84	2.11	0.000463	bio process	0.00421133
519	inorganic ion homeostasis (GO:0098771)	180	25	11.84	2.11	0.000463	bio process	0.00421133
520	calcium ion homeostasis (GO:0055074)	94	13	6.19	2.1	0.0105	bio process	0.0250768
521	cellular response to interferon-gamma (GO:0071346)	58	8	3.82	2.1	0.0402	bio process	0.0464651
522	regulation of membrane potential (GO:0042391)	80	11	5.26	2.09	0.0185	bio process	0.0316984
523	response to molecule of bacterial origin (GO:0002237)	131	18	8.62	2.09	0.00312	bio process	0.0144195
524	regulation of MAPK cascade (GO:0043408)	241	33	15.86	2.08	7.72e-05	bio process	0.0016099
525	response to insulin (GO:0032868)	95	13	6.25	2.08	0.0114	bio process	0.0253415
526	organic hydroxy compound metabolic process (GO:1901615)	117	16	7.7	2.08	0.00539	bio process	0.0189221
527	response to extracellular stimulus (GO:0009991)	161	22	10.59	2.08	0.00123	bio process	0.00790714
528	metal ion transport (GO:0030001)	147	20	9.67	2.07	0.00211	bio process	0.0108027
529	regulation of system process (GO:0044057)	103	14	6.78	2.07	0.00936	bio process	0.0233092
530	carbohydrate homeostasis (GO:0033500)	59	8	3.88	2.06	0.0436	bio process	0.0464651
531	glucose homeostasis (GO:0042593)	59	8	3.88	2.06	0.0436	bio process	0.0464651
532	neuron development (GO:0048666)	214	29	14.08	2.06	0.000248	bio process	0.00326215
533	positive regulation of peptidase activity (GO:0010952)	74	10	4.87	2.05	0.0265	bio process	0.0384025
534	membrane fusion (GO:0061025)	74	10	4.87	2.05	0.0265	bio process	0.0384025
535	cellular calcium ion homeostasis (GO:0006874)	89	12	5.86	2.05	0.0163	bio process	0.0300257
536	neuron projection morphogenesis (GO:0048812)	104	14	6.84	2.05	0.0101	bio process	0.0243941
537	cellular response to lipid (GO:0071396)	171	23	11.25	2.04	0.00117	bio process	0.007695
538	hormone-mediated signaling pathway (GO:0009755)	67	9	4.41	2.04	0.0354	bio process	0.0439891
539	lipid localization (GO:0010876)	82	11	5.4	2.04	0.0216	bio process	0.0350436
540	exocytosis (GO:0006887)	112	15	7.37	2.04	0.00828	bio process	0.0218038
541	response to lipopolysaccharide (GO:0032496)	127	17	8.36	2.03	0.00516	bio process	0.0183825
542	small molecule biosynthetic process (GO:0044283)	143	19	9.41	2.02	0.00348	bio process	0.0154166
543	cellular response to external stimulus (GO:0071496)	113	15	7.44	2.02	0.00893	bio process	0.0226398
544	positive regulation of endopeptidase activity (GO:0010950)	68	9	4.47	2.01	0.0382	bio process	0.0451119
545	metal ion homeostasis (GO:0055065)	144	19	9.48	2.01	0.00374	bio process	0.0160688
546	cofactor biosynthetic process (GO:0051188)	91	12	5.99	2	0.019	bio process	0.0322321
547	cellular response to oxygen-containing compound (GO:1901701)	334	44	21.98	2	1.23e-05	bio process	0.000525825
548	regulation of secretion by cell (GO:1903530)	198	26	13.03	2	0.00081	bio process	0.00597026
549	establishment of vesicle localization (GO:0051650)	107	14	7.04	1.99	0.0127	bio process	0.0268111
550	cellular response to organic cyclic compound (GO:0071407)	199	26	13.09	1.99	0.00087	bio process	0.00634125
551	carboxylic acid catabolic process (GO:0046395)	69	9	4.54	1.98	0.0413	bio process	0.0464651
552	lipid transport (GO:0006869)	77	10	5.07	1.97	0.0334	bio process	0.0428141
553	microtubule-based movement (GO:0007018)	77	10	5.07	1.97	0.0334	bio process	0.0428141
554	cellular chemical homeostasis (GO:0055082)	193	25	12.7	1.97	0.00122	bio process	0.00790227
555	cell morphogenesis involved in neuron differentiation (GO:0048667)	93	12	6.12	1.96	0.022	bio process	0.0350487
556	regulation of secretion (GO:0051046)	217	28	14.28	1.96	0.000673	bio process	0.00548014
557	fatty acid metabolic process (GO:0006631)	101	13	6.65	1.96	0.0179	bio process	0.0312006
558	regulation of extrinsic apoptotic signaling pathway (GO:2001236)	70	9	4.61	1.95	0.0444	bio process	0.0464651
559	organelle localization (GO:0051640)	210	27	13.82	1.95	0.00088	bio process	0.00634125
560	cellular response to nutrient levels (GO:0031669)	70	9	4.61	1.95	0.0444	bio process	0.0464651
561	regulation of macroautophagy (GO:0016241)	70	9	4.61	1.95	0.0444	bio process	0.0464651
562	response to interferon-gamma (GO:0034341)	70	9	4.61	1.95	0.0444	bio process	0.0464651
563	neuron differentiation (GO:0030182)	257	33	16.91	1.95	0.000248	bio process	0.00326215
564	cellular response to peptide hormone stimulus (GO:0071375)	117	15	7.7	1.95	0.0119	bio process	0.0258236
565	positive regulation of locomotion (GO:0040017)	133	17	8.75	1.94	0.00797	bio process	0.0215094
566	positive regulation of cellular component movement (GO:0051272)	133	17	8.75	1.94	0.00797	bio process	0.0215094
567	positive regulation of intracellular signal transduction (GO:1902533)	361	46	23.75	1.94	1.77e-05	bio process	0.000630563
568	cellular cation homeostasis (GO:0030003)	157	20	10.33	1.94	0.00437	bio process	0.0174783
569	vesicle localization (GO:0051648)	110	14	7.24	1.93	0.0157	bio process	0.0300257
570	sulfur compound metabolic process (GO:0006790)	142	18	9.34	1.93	0.00698	bio process	0.0206502
571	positive regulation of response to external stimulus (GO:0032103)	79	10	5.2	1.92	0.0386	bio process	0.0453961
572	positive regulation of MAP kinase activity (GO:0043406)	79	10	5.2	1.92	0.0386	bio process	0.0453961
573	cellular ion homeostasis (GO:0006873)	159	20	10.46	1.91	0.005	bio process	0.018038
574	positive regulation of defense response (GO:0031349)	183	23	12.04	1.91	0.00274	bio process	0.0131612
575	homeostatic process (GO:0042592)	487	61	32.05	1.9	1.13e-06	bio process	6.90107e-05
576	alcohol metabolic process (GO:0006066)	96	12	6.32	1.9	0.0272	bio process	0.0389548
577	divalent inorganic cation homeostasis (GO:0072507)	104	13	6.84	1.9	0.0221	bio process	0.0350487
578	cellular response to steroid hormone stimulus (GO:0071383)	80	10	5.26	1.9	0.0414	bio process	0.0464651
579	activation of protein kinase activity (GO:0032147)	120	15	7.9	1.9	0.0147	bio process	0.0292291
580	response to organic cyclic compound (GO:0014070)	330	41	21.71	1.89	8.93e-05	bio process	0.0016967
581	monocarboxylic acid metabolic process (GO:0032787)	161	20	10.59	1.89	0.0057	bio process	0.0192041
582	chemical homeostasis (GO:0048878)	291	36	19.15	1.88	0.000262	bio process	0.00333199
583	cellular divalent inorganic cation homeostasis (GO:0072503)	97	12	6.38	1.88	0.0291	bio process	0.0397452
584	cofactor metabolic process (GO:0051186)	170	21	11.19	1.88	0.00498	bio process	0.018038
585	secretion by cell (GO:0032940)	162	20	10.66	1.88	0.00609	bio process	0.0200155
586	cellular response to extracellular stimulus (GO:0031668)	81	10	5.33	1.88	0.0443	bio process	0.0464651
587	cellular response to hormone stimulus (GO:0032870)	227	28	14.94	1.87	0.00131	bio process	0.00817555
588	lipid metabolic process (GO:0006629)	414	51	27.24	1.87	1.47e-05	bio process	0.0005985
589	cellular lipid metabolic process (GO:0044255)	341	42	22.44	1.87	8.82e-05	bio process	0.0016967
590	positive regulation of cell migration (GO:0030335)	130	16	8.55	1.87	0.0137	bio process	0.0280899
591	establishment of organelle localization (GO:0051656)	179	22	11.78	1.87	0.00434	bio process	0.0174783
592	positive regulation of cell differentiation (GO:0045597)	277	34	18.23	1.87	0.000446	bio process	0.00421133
593	ion transmembrane transport (GO:0034220)	196	24	12.9	1.86	0.0031	bio process	0.0144049
594	secretion (GO:0046903)	188	23	12.37	1.86	0.00379	bio process	0.0161642
595	regulation of MAP kinase activity (GO:0043405)	139	17	9.15	1.86	0.0119	bio process	0.0258236
596	positive regulation of cell motility (GO:2000147)	131	16	8.62	1.86	0.0146	bio process	0.0290979
597	cellular response to nitrogen compound (GO:1901699)	230	28	15.13	1.85	0.00158	bio process	0.0093113
598	positive regulation of neuron differentiation (GO:0045666)	99	12	6.51	1.84	0.0332	bio process	0.0428141
599	muscle structure development (GO:0061061)	124	15	8.16	1.84	0.019	bio process	0.0322321
600	purine ribonucleoside triphosphate metabolic process (GO:0009205)	116	14	7.63	1.83	0.0234	bio process	0.0357907
601	system process (GO:0003008)	315	38	20.73	1.83	0.000289	bio process	0.00347937
602	cellular metal ion homeostasis (GO:0006875)	125	15	8.23	1.82	0.0203	bio process	0.0335716
603	ribonucleoside triphosphate metabolic process (GO:0009199)	117	14	7.7	1.82	0.0249	bio process	0.0374156
604	negative regulation of establishment of protein localization (GO:1904950)	92	11	6.05	1.82	0.0436	bio process	0.0464651
605	endosomal transport (GO:0016197)	134	16	8.82	1.81	0.0176	bio process	0.030963
606	organonitrogen compound catabolic process (GO:1901565)	109	13	7.17	1.81	0.0306	bio process	0.0408159
607	response to oxygen-containing compound (GO:1901700)	538	64	35.4	1.81	3.26e-06	bio process	0.000163959
608	regulation of autophagy (GO:0010506)	143	17	9.41	1.81	0.0153	bio process	0.0300257
609	G-protein coupled receptor signaling pathway (GO:0007186)	118	14	7.76	1.8	0.0265	bio process	0.0384025
610	cellular response to abiotic stimulus (GO:0071214)	110	13	7.24	1.8	0.0325	bio process	0.0420386
611	blood vessel morphogenesis (GO:0048514)	102	12	6.71	1.79	0.0401	bio process	0.0464651
612	cellular response to organonitrogen compound (GO:0071417)	196	23	12.9	1.78	0.00615	bio process	0.0200697
613	nucleoside triphosphate metabolic process (GO:0009141)	128	15	8.42	1.78	0.0243	bio process	0.0367076
614	positive regulation of cell development (GO:0010720)	154	18	10.13	1.78	0.0149	bio process	0.029558
615	purine nucleoside triphosphate metabolic process (GO:0009144)	120	14	7.9	1.77	0.0299	bio process	0.0402038
616	regulation of protein serine/threonine kinase activity (GO:0071900)	223	26	14.67	1.77	0.00403	bio process	0.016808
617	positive regulation of kinase activity (GO:0033674)	206	24	13.56	1.77	0.00566	bio process	0.0192041
618	endocytosis (GO:0006897)	215	25	14.15	1.77	0.00491	bio process	0.0179368
619	response to lipid (GO:0033993)	301	35	19.81	1.77	0.000947	bio process	0.00669161
620	cellular response to peptide (GO:1901653)	129	15	8.49	1.77	0.0258	bio process	0.0381304
621	innate immune response-activating signal transduction (GO:0002758)	129	15	8.49	1.77	0.0258	bio process	0.0381304
622	inflammatory response (GO:0006954)	164	19	10.79	1.76	0.0137	bio process	0.0280899
623	positive regulation of developmental process (GO:0051094)	380	44	25	1.76	0.000232	bio process	0.00326215
624	response to bacterium (GO:0009617)	173	20	11.38	1.76	0.0119	bio process	0.0258236
625	regulation of cell morphogenesis involved in differentiation (GO:0010769)	130	15	8.55	1.75	0.0274	bio process	0.0391756
626	cation transmembrane transport (GO:0098655)	139	16	9.15	1.75	0.0237	bio process	0.035992
627	negative regulation of protein kinase activity (GO:0006469)	113	13	7.44	1.75	0.0389	bio process	0.0456235
628	positive regulation of neurogenesis (GO:0050769)	122	14	8.03	1.74	0.0336	bio process	0.0429417
629	vacuolar transport (GO:0007034)	149	17	9.8	1.73	0.0216	bio process	0.0350436
630	regulation of innate immune response (GO:0045088)	202	23	13.29	1.73	0.00864	bio process	0.0221174
631	response to steroid hormone (GO:0048545)	123	14	8.09	1.73	0.0355	bio process	0.0439891
632	aging (GO:0007568)	115	13	7.57	1.72	0.0436	bio process	0.0464651
633	response to metal ion (GO:0010038)	134	15	8.82	1.7	0.0342	bio process	0.0431261
634	activation of innate immune response (GO:0002218)	134	15	8.82	1.7	0.0342	bio process	0.0431261
635	positive regulation of innate immune response (GO:0045089)	152	17	10	1.7	0.0255	bio process	0.0381163
636	signal transduction by protein phosphorylation (GO:0023014)	179	20	11.78	1.7	0.0165	bio process	0.03008
637	positive regulation of protein serine/threonine kinase activity (GO:0071902)	126	14	8.29	1.69	0.0419	bio process	0.0464651
638	ion transport (GO:0006811)	315	35	20.73	1.69	0.00201	bio process	0.010479
639	positive regulation of protein phosphorylation (GO:0001934)	324	36	21.32	1.69	0.00174	bio process	0.0099
640	positive regulation of nervous system development (GO:0051962)	126	14	8.29	1.69	0.0419	bio process	0.0464651
641	regulation of small GTPase mediated signal transduction (GO:0051056)	117	13	7.7	1.69	0.0487	bio process	0.0493347
642	positive regulation of phosphorus metabolic process (GO:0010562)	361	40	23.75	1.68	0.00103	bio process	0.00698929
643	positive regulation of phosphate metabolic process (GO:0045937)	361	40	23.75	1.68	0.00103	bio process	0.00698929
644	positive regulation of phosphorylation (GO:0042327)	334	37	21.98	1.68	0.00159	bio process	0.0093113
645	generation of precursor metabolites and energy (GO:0006091)	154	17	10.13	1.68	0.0284	bio process	0.0397414
646	inorganic cation transmembrane transport (GO:0098662)	128	14	8.42	1.66	0.0467	bio process	0.0477043
647	positive regulation of protein kinase activity (GO:0045860)	193	21	12.7	1.65	0.0185	bio process	0.0316984
648	innate immune response (GO:0045087)	239	26	15.73	1.65	0.00944	bio process	0.0233092
649	heart development (GO:0007507)	138	15	9.08	1.65	0.0423	bio process	0.0464651
650	response to nitrogen compound (GO:1901698)	350	38	23.03	1.65	0.00195	bio process	0.010281
651	cell development (GO:0048468)	433	47	28.49	1.65	0.000581	bio process	0.00491837
652	cell-cell signaling (GO:0007267)	268	29	17.63	1.64	0.00677	bio process	0.0204184
653	Golgi vesicle transport (GO:0048193)	176	19	11.58	1.64	0.026	bio process	0.0381304
654	response to organonitrogen compound (GO:0010243)	306	33	20.14	1.64	0.0042	bio process	0.0171818
655	MAPK cascade (GO:0000165)	158	17	10.4	1.64	0.0348	bio process	0.0435
656	regulation of protein kinase activity (GO:0045859)	317	34	20.86	1.63	0.00401	bio process	0.0168066
657	regulation of locomotion (GO:0040012)	271	29	17.83	1.63	0.00782	bio process	0.0214298
658	response to external stimulus (GO:0009605)	590	63	38.82	1.62	9.97e-05	bio process	0.00181369
659	cell part morphogenesis (GO:0032990)	178	19	11.71	1.62	0.0286	bio process	0.0397452
660	cellular component morphogenesis (GO:0032989)	264	28	17.37	1.61	0.00992	bio process	0.0241641
661	regulation of kinase activity (GO:0043549)	340	36	22.37	1.61	0.0038	bio process	0.0161642
662	ribose phosphate metabolic process (GO:0019693)	180	19	11.84	1.6	0.0315	bio process	0.0416267
663	vesicle-mediated transport (GO:0016192)	560	59	36.85	1.6	0.000241	bio process	0.00326215
664	response to hormone (GO:0009725)	304	32	20	1.6	0.00674	bio process	0.0204184
665	purine ribonucleoside metabolic process (GO:0046128)	162	17	10.66	1.59	0.0423	bio process	0.0464651
666	organ morphogenesis (GO:0009887)	210	22	13.82	1.59	0.0235	bio process	0.0358795
667	cell morphogenesis (GO:0000902)	239	25	15.73	1.59	0.0167	bio process	0.0302511
668	regulation of cell migration (GO:0030334)	239	25	15.73	1.59	0.0167	bio process	0.0302511
669	response to peptide hormone (GO:0043434)	153	16	10.07	1.59	0.049	bio process	0.0495799
670	cell projection organization (GO:0030030)	287	30	18.89	1.59	0.00938	bio process	0.0233092
671	circulatory system development (GO:0072359)	230	24	15.13	1.59	0.0193	bio process	0.0322926
672	cardiovascular system development (GO:0072358)	230	24	15.13	1.59	0.0193	bio process	0.0322926
673	movement of cell or subcellular component (GO:0006928)	393	41	25.86	1.59	0.00267	bio process	0.0128975
674	purine ribonucleotide metabolic process (GO:0009150)	163	17	10.73	1.58	0.0443	bio process	0.0464651
675	purine nucleoside metabolic process (GO:0042278)	163	17	10.73	1.58	0.0443	bio process	0.0464651
676	small GTPase mediated signal transduction (GO:0007264)	164	17	10.79	1.58	0.0464	bio process	0.0475114
677	oxidation-reduction process (GO:0055114)	377	39	24.81	1.57	0.00388	bio process	0.0164228
678	single-organism catabolic process (GO:0044712)	262	27	17.24	1.57	0.0157	bio process	0.0300257
679	regulation of cell motility (GO:2000145)	262	27	17.24	1.57	0.0157	bio process	0.0300257
680	response to inorganic substance (GO:0010035)	204	21	13.42	1.56	0.0311	bio process	0.0411618
681	single-organism biosynthetic process (GO:0044711)	428	44	28.16	1.56	0.00246	bio process	0.0122285
682	positive regulation of cell communication (GO:0010647)	615	63	40.47	1.56	0.000309	bio process	0.00361911
683	positive regulation of signaling (GO:0023056)	617	63	40.6	1.55	0.000336	bio process	0.00382175
684	nervous system development (GO:0007399)	647	66	42.57	1.55	0.000245	bio process	0.00326215
685	positive regulation of multicellular organismal process (GO:0051240)	472	48	31.06	1.55	0.00195	bio process	0.010281
686	negative regulation of cell proliferation (GO:0008285)	256	26	16.85	1.54	0.0206	bio process	0.0340019
687	autophagy (GO:0006914)	197	20	12.96	1.54	0.0392	bio process	0.0457244
688	regulation of defense response (GO:0031347)	335	34	22.04	1.54	0.00895	bio process	0.0226398
689	regulation of cellular component movement (GO:0051270)	277	28	18.23	1.54	0.0176	bio process	0.030963
690	positive regulation of cell proliferation (GO:0008284)	268	27	17.63	1.53	0.0203	bio process	0.0335716
691	regulation of protein phosphorylation (GO:0001932)	497	50	32.7	1.53	0.00196	bio process	0.010281
692	cell migration (GO:0016477)	239	24	15.73	1.53	0.0285	bio process	0.0397452
693	positive regulation of signal transduction (GO:0009967)	588	59	38.69	1.52	0.000808	bio process	0.00597026
694	generation of neurons (GO:0048699)	419	42	27.57	1.52	0.00476	bio process	0.0179286
695	transmembrane receptor protein tyrosine kinase signaling pathway (GO:0007169)	220	22	14.48	1.52	0.0363	bio process	0.0443067
696	positive regulation of transferase activity (GO:0051347)	290	29	19.08	1.52	0.0181	bio process	0.0312006
697	positive regulation of response to stimulus (GO:0048584)	795	79	52.31	1.51	0.000126	bio process	0.00219857
698	locomotion (GO:0040011)	312	31	20.53	1.51	0.016	bio process	0.0300257
699	positive regulation of GTPase activity (GO:0043547)	232	23	15.27	1.51	0.0357	bio process	0.0441091
700	immune response-activating signal transduction (GO:0002757)	222	22	14.61	1.51	0.0394	bio process	0.0458951
701	cation transport (GO:0006812)	202	20	13.29	1.5	0.0483	bio process	0.0490457
702	central nervous system development (GO:0007417)	274	27	18.03	1.5	0.0259	bio process	0.0381304
703	activation of immune response (GO:0002253)	234	23	15.4	1.49	0.0386	bio process	0.0453961
704	regulation of cell development (GO:0060284)	285	28	18.75	1.49	0.0243	bio process	0.0367076
705	regulation of intracellular signal transduction (GO:1902531)	705	69	46.39	1.49	0.000552	bio process	0.00485364
706	oxoacid metabolic process (GO:0043436)	276	27	18.16	1.49	0.028	bio process	0.039505
707	carboxylic acid metabolic process (GO:0019752)	276	27	18.16	1.49	0.028	bio process	0.039505
708	regulation of phosphorylation (GO:0042325)	532	52	35.01	1.49	0.00288	bio process	0.01368
709	cell death (GO:0008219)	462	45	30.4	1.48	0.00584	bio process	0.0192788
710	tissue development (GO:0009888)	421	41	27.7	1.48	0.00839	bio process	0.0218038
711	neurogenesis (GO:0022008)	442	43	29.08	1.48	0.00713	bio process	0.0208772
712	localization of cell (GO:0051674)	257	25	16.91	1.48	0.0355	bio process	0.0439891
713	cell motility (GO:0048870)	257	25	16.91	1.48	0.0355	bio process	0.0439891
714	regulation of cell proliferation (GO:0042127)	545	53	35.86	1.48	0.00291	bio process	0.0137461
715	positive regulation of transport (GO:0051050)	340	33	22.37	1.48	0.0179	bio process	0.0312006
716	positive regulation of immune response (GO:0050778)	289	28	19.02	1.47	0.0284	bio process	0.0397414
717	programmed cell death (GO:0012501)	444	43	29.22	1.47	0.00769	bio process	0.0211413
718	head development (GO:0060322)	238	23	15.66	1.47	0.0451	bio process	0.0469677
719	response to other organism (GO:0051707)	321	31	21.12	1.47	0.0227	bio process	0.0354817
720	response to external biotic stimulus (GO:0043207)	321	31	21.12	1.47	0.0227	bio process	0.0354817
721	cellular response to endogenous stimulus (GO:0071495)	404	39	26.58	1.47	0.0115	bio process	0.0253415
722	regulation of phosphate metabolic process (GO:0019220)	601	58	39.55	1.47	0.00218	bio process	0.011029
723	regulation of phosphorus metabolic process (GO:0051174)	601	58	39.55	1.47	0.00218	bio process	0.011029
724	regulation of cellular localization (GO:0060341)	363	35	23.89	1.47	0.0164	bio process	0.0300257
725	transmembrane transport (GO:0055085)	322	31	21.19	1.46	0.0236	bio process	0.0359679
726	regulation of cellular response to stress (GO:0080135)	292	28	19.21	1.46	0.0317	bio process	0.0416977
727	regulation of establishment of protein localization (GO:0070201)	355	34	23.36	1.46	0.0195	bio process	0.0325635
728	organophosphate metabolic process (GO:0019637)	397	38	26.12	1.45	0.0141	bio process	0.0287664
729	positive regulation of hydrolase activity (GO:0051345)	366	35	24.08	1.45	0.0183	bio process	0.0314819
730	response to endogenous stimulus (GO:0009719)	536	51	35.27	1.45	0.00532	bio process	0.0187959
731	regulation of localization (GO:0032879)	886	84	58.3	1.44	0.000345	bio process	0.00382175
732	positive regulation of protein modification process (GO:0031401)	466	44	30.66	1.43	0.0107	bio process	0.0253415
733	regulation of cell differentiation (GO:0045595)	509	48	33.49	1.43	0.00797	bio process	0.0215094
734	regulation of transferase activity (GO:0051338)	435	41	28.62	1.43	0.0139	bio process	0.0284318
735	enzyme linked receptor protein signaling pathway (GO:0007167)	276	26	18.16	1.43	0.0448	bio process	0.0467692
736	organic acid metabolic process (GO:0006082)	308	29	20.27	1.43	0.0356	bio process	0.0440492
737	apoptotic process (GO:0006915)	436	41	28.69	1.43	0.0144	bio process	0.0287664
738	cellular response to organic substance (GO:0071310)	770	72	50.67	1.42	0.00143	bio process	0.00873321
739	positive regulation of catalytic activity (GO:0043085)	642	60	42.24	1.42	0.00372	bio process	0.0160636
740	anatomical structure morphogenesis (GO:0009653)	590	55	38.82	1.42	0.00575	bio process	0.0192041
741	regulation of response to external stimulus (GO:0032101)	279	26	18.36	1.42	0.0497	bio process	0.0499
742	immune response (GO:0006955)	441	41	29.02	1.41	0.017	bio process	0.030523
743	regulation of response to stress (GO:0080134)	624	58	41.06	1.41	0.00487	bio process	0.0179368
744	single-organism metabolic process (GO:0044710)	1337	124	87.98	1.41	2.07e-05	bio process	0.000680712
745	response to abiotic stimulus (GO:0009628)	389	36	25.6	1.41	0.026	bio process	0.0381304
746	response to biotic stimulus (GO:0009607)	335	31	22.04	1.41	0.0371	bio process	0.0443643
747	regulation of protein localization (GO:0032880)	423	39	27.83	1.4	0.0221	bio process	0.0350487
748	positive regulation of immune system process (GO:0002684)	413	38	27.18	1.4	0.0244	bio process	0.0367937
749	regulation of transport (GO:0051049)	645	59	42.44	1.39	0.00629	bio process	0.0201919
750	cellular response to chemical stimulus (GO:0070887)	930	85	61.2	1.39	0.000983	bio process	0.00680552
751	small molecule metabolic process (GO:0044281)	649	59	42.71	1.38	0.00713	bio process	0.0208772
752	defense response (GO:0006952)	454	41	29.87	1.37	0.0258	bio process	0.0381304
753	regulation of biological quality (GO:0065008)	1241	112	81.66	1.37	0.000193	bio process	0.00305583
754	positive regulation of molecular function (GO:0044093)	765	69	50.34	1.37	0.00433	bio process	0.0174783
755	response to organic substance (GO:0010033)	1020	92	67.12	1.37	0.000884	bio process	0.00634125
756	positive regulation of cellular protein metabolic process (GO:0032270)	611	55	40.2	1.37	0.0112	bio process	0.0253415
757	response to chemical (GO:0042221)	1279	115	84.16	1.37	0.000177	bio process	0.00287151
758	regulation of protein modification process (GO:0031399)	700	62	46.06	1.35	0.00996	bio process	0.0241926
759	cell communication (GO:0007154)	1649	146	108.51	1.35	3.03e-05	bio process	0.00088635
760	single organism signaling (GO:0044700)	1613	142	106.14	1.34	5.62e-05	bio process	0.00123208
761	immune system process (GO:0002376)	864	76	56.85	1.34	0.00508	bio process	0.018209
762	signaling (GO:0023052)	1615	142	106.27	1.34	5.98e-05	bio process	0.00127823
763	positive regulation of protein metabolic process (GO:0051247)	650	57	42.77	1.33	0.016	bio process	0.0300257
764	system development (GO:0048731)	1195	104	78.63	1.32	0.00128	bio process	0.00810667
765	animal organ development (GO:0048513)	856	73	56.33	1.3	0.0122	bio process	0.0260125
766	signal transduction (GO:0007165)	1555	132	102.32	1.29	0.000602	bio process	0.00504618
767	regulation of catalytic activity (GO:0050790)	969	82	63.76	1.29	0.00946	bio process	0.0233092
768	multicellular organism development (GO:0007275)	1390	117	91.46	1.28	0.00194	bio process	0.010281
769	regulation of developmental process (GO:0050793)	810	68	53.3	1.28	0.0212	bio process	0.0345257
770	intracellular signal transduction (GO:0035556)	682	57	44.88	1.27	0.0364	bio process	0.0443067
771	localization (GO:0051179)	1827	152	120.22	1.26	0.000458	bio process	0.00421133
772	single-multicellular organism process (GO:0044707)	1647	137	108.38	1.26	0.00106	bio process	0.00713622
773	transport (GO:0006810)	1515	126	99.69	1.26	0.00189	bio process	0.0101632
774	multicellular organismal process (GO:0032501)	1782	148	117.26	1.26	0.000623	bio process	0.0051715
775	anatomical structure development (GO:0048856)	1542	128	101.47	1.26	0.00183	bio process	0.0101601
776	regulation of signaling (GO:0023051)	1185	98	77.98	1.26	0.00832	bio process	0.0218038
777	cell surface receptor signaling pathway (GO:0007166)	786	65	51.72	1.26	0.0317	bio process	0.0416977
778	regulation of cell communication (GO:0010646)	1175	97	77.32	1.25	0.00911	bio process	0.0228
779	positive regulation of cellular metabolic process (GO:0031325)	1162	95	76.46	1.24	0.0128	bio process	0.0268235
780	establishment of localization (GO:0051234)	1566	128	103.05	1.24	0.00326	bio process	0.0148261
781	regulation of signal transduction (GO:0009966)	1103	90	72.58	1.24	0.0162	bio process	0.0300257
782	organonitrogen compound metabolic process (GO:1901564)	788	64	51.85	1.23	0.0449	bio process	0.0468165
783	positive regulation of metabolic process (GO:0009893)	1234	99	81.2	1.22	0.0179	bio process	0.0312006
784	regulation of response to stimulus (GO:0048583)	1468	117	96.6	1.21	0.0116	bio process	0.0254961
785	regulation of cellular protein metabolic process (GO:0032268)	1017	81	66.92	1.21	0.0374	bio process	0.0445362
786	response to stress (GO:0006950)	1364	107	89.75	1.19	0.0247	bio process	0.0371805
787	positive regulation of biological process (GO:0048518)	2013	156	132.46	1.18	0.00826	bio process	0.0218038
788	cellular response to stimulus (GO:0051716)	2106	163	138.58	1.18	0.00691	bio process	0.0205437
789	positive regulation of cellular process (GO:0048522)	1836	142	120.81	1.18	0.0136	bio process	0.0280193
790	single-organism developmental process (GO:0044767)	1662	128	109.36	1.17	0.023	bio process	0.0356763
791	single-organism cellular process (GO:0044763)	3731	285	245.51	1.16	4.02e-05	bio process	0.00104155
792	developmental process (GO:0032502)	1693	129	111.4	1.16	0.0305	bio process	0.0407461
793	response to stimulus (GO:0050896)	2552	191	167.93	1.14	0.0124	bio process	0.0263077
794	single-organism process (GO:0044699)	4118	303	270.97	1.12	0.000479	bio process	0.004311
795	biological regulation (GO:0065007)	3967	280	261.04	1.07	0.0298	bio process	0.0402038

## Sheet: blue
	Go term	Reference list 6322 genes	Module	Module Expected	Fold Enrichment	p.value	Annotation Data Set	BH adjusted p.value
10	SUMO-specific protease activity (GO:0016929)	5	2	0.28	7.25	0.0317	molecular function	0.0460237
11	iron ion transmembrane transporter activity (GO:0005381)	5	2	0.28	7.25	0.0317	molecular function	0.0460237
12	3',5'-cyclic-AMP phosphodiesterase activity (GO:0004115)	5	2	0.28	7.25	0.0317	molecular function	0.0460237
13	transforming growth factor beta receptor, cytoplasmic mediator activity (GO:0005072)	5	2	0.28	7.25	0.0317	molecular function	0.0460237
14	P-P-bond-hydrolysis-driven protein transmembrane transporter activity (GO:0015450)	5	2	0.28	7.25	0.0317	molecular function	0.0460237
15	transforming growth factor beta receptor binding (GO:0005160)	8	3	0.44	6.79	0.0103	molecular function	0.035731
16	3',5'-cyclic-nucleotide phosphodiesterase activity (GO:0004114)	6	2	0.33	6.04	0.044	molecular function	0.0475152
17	polynucleotide adenylyltransferase activity (GO:0004652)	6	2	0.33	6.04	0.044	molecular function	0.0475152
18	transmembrane receptor protein tyrosine kinase adaptor activity (GO:0005068)	6	2	0.33	6.04	0.044	molecular function	0.0475152
19	GABA receptor binding (GO:0050811)	6	2	0.33	6.04	0.044	molecular function	0.0475152
20	K63-linked polyubiquitin binding (GO:0070530)	10	3	0.55	5.43	0.0185	molecular function	0.0428678
21	cyclin-dependent protein serine/threonine kinase regulator activity (GO:0016538)	17	5	0.94	5.33	0.00275	molecular function	0.0265878
22	histone demethylase activity (GO:0032452)	15	4	0.83	4.83	0.0101	molecular function	0.035731
23	calcium channel regulator activity (GO:0005246)	12	3	0.66	4.53	0.0296	molecular function	0.0460237
24	demethylase activity (GO:0032451)	16	4	0.88	4.53	0.0125	molecular function	0.0368421
25	insulin receptor binding (GO:0005158)	13	3	0.72	4.18	0.0362	molecular function	0.0460727
26	acetylglucosaminyltransferase activity (GO:0008375)	23	5	1.27	3.94	0.00956	molecular function	0.035731
27	RNA polymerase II core binding (GO:0000993)	14	3	0.77	3.88	0.0434	molecular function	0.0475152
28	pre-mRNA binding (GO:0036002)	19	4	1.05	3.81	0.0219	molecular function	0.0460237
29	transcription factor activity, RNA polymerase II distal enhancer sequence-specific binding (GO:0003705)	34	7	1.88	3.73	0.00312	molecular function	0.0265878
30	RNA polymerase II distal enhancer sequence-specific DNA binding (GO:0000980)	34	7	1.88	3.73	0.00312	molecular function	0.0265878
31	enhancer binding (GO:0035326)	47	9	2.59	3.47	0.00139	molecular function	0.018789
32	enhancer sequence-specific DNA binding (GO:0001158)	38	7	2.1	3.34	0.00566	molecular function	0.035731
33	UDP-glycosyltransferase activity (GO:0008194)	43	7	2.37	2.95	0.0107	molecular function	0.036473
34	transferase activity, transferring pentosyl groups (GO:0016763)	31	5	1.71	2.92	0.03	molecular function	0.0460237
35	signaling adaptor activity (GO:0035591)	39	6	2.15	2.79	0.0223	molecular function	0.0460237
36	RNA helicase activity (GO:0003724)	35	5	1.93	2.59	0.0463	molecular function	0.0483467
37	chaperone binding (GO:0051087)	44	6	2.43	2.47	0.0369	molecular function	0.0465106
38	ubiquitin-like protein-specific protease activity (GO:0019783)	56	7	3.09	2.26	0.0376	molecular function	0.046643
39	transferase activity, transferring glycosyl groups (GO:0016757)	105	11	5.8	1.9	0.0335	molecular function	0.0460727
40	transcription regulatory region sequence-specific DNA binding (GO:0000976)	234	20	12.92	1.55	0.0375	molecular function	0.046643
41	sequence-specific double-stranded DNA binding (GO:1990837)	247	21	13.64	1.54	0.0352	molecular function	0.0460727
42	double-stranded DNA binding (GO:0003690)	284	24	15.68	1.53	0.0272	molecular function	0.0460237
43	sequence-specific DNA binding (GO:0043565)	345	28	19.05	1.47	0.0282	molecular function	0.0460237
44	nucleic acid binding transcription factor activity (GO:0001071)	407	32	22.47	1.42	0.0291	molecular function	0.0460237
45	transcription factor activity, sequence-specific DNA binding (GO:0003700)	407	32	22.47	1.42	0.0291	molecular function	0.0460237
46	phosphotransferase activity, alcohol group as acceptor (GO:0016773)	332	26	18.33	1.42	0.0481	molecular function	0.0483467
47	DNA binding (GO:0003677)	903	66	49.85	1.32	0.0102	molecular function	0.035731
48	nucleic acid binding (GO:0003676)	1758	122	97.05	1.26	0.0021	molecular function	0.023968
49	RNA binding (GO:0003723)	966	67	53.33	1.26	0.0277	molecular function	0.0460237
50	metal ion binding (GO:0046872)	1453	94	80.21	1.17	0.0473	molecular function	0.0483467
51	cation binding (GO:0043169)	1456	94	80.38	1.17	0.0495	molecular function	0.0495
52	organic cyclic compound binding (GO:0097159)	2519	159	139.06	1.14	0.0172	molecular function	0.0428678
53	heterocyclic compound binding (GO:1901363)	2499	157	137.95	1.14	0.0217	molecular function	0.0460237
1510	positive regulation of phosphorylation of RNA polymerase II C-terminal domain (GO:1901409)	7	4	0.39	10.35	0.000674	bio process	0.0129173
2610	regulation of phosphorylation of RNA polymerase II C-terminal domain (GO:1901407)	8	4	0.44	9.06	0.0011	bio process	0.0168
2910	PERK-mediated unfolded protein response (GO:0036499)	6	3	0.33	9.06	0.0047	bio process	0.0347623
451	positive regulation of stem cell proliferation (GO:2000648)	12	5	0.66	7.55	0.000602	bio process	0.0129173
461	lateral ventricle development (GO:0021670)	5	2	0.28	7.25	0.0317	bio process	0.0460237
471	stress granule assembly (GO:0034063)	5	2	0.28	7.25	0.0317	bio process	0.0460237
481	cell-substrate junction assembly (GO:0007044)	10	4	0.55	7.25	0.00247	bio process	0.0265878
491	receptor catabolic process (GO:0032801)	5	2	0.28	7.25	0.0317	bio process	0.0460237
501	positive regulation of CREB transcription factor activity (GO:0032793)	5	2	0.28	7.25	0.0317	bio process	0.0460237
511	negative regulation of interleukin-1 production (GO:0032692)	5	2	0.28	7.25	0.0317	bio process	0.0460237
521	cellular response to manganese ion (GO:0071287)	5	2	0.28	7.25	0.0317	bio process	0.0460237
531	cAMP catabolic process (GO:0006198)	5	2	0.28	7.25	0.0317	bio process	0.0460237
541	smooth muscle tissue development (GO:0048745)	5	2	0.28	7.25	0.0317	bio process	0.0460237
551	regulation of stem cell population maintenance (GO:2000036)	5	2	0.28	7.25	0.0317	bio process	0.0460237
561	protein desumoylation (GO:0016926)	5	2	0.28	7.25	0.0317	bio process	0.0460237
571	protein insertion into mitochondrial membrane (GO:0051204)	5	2	0.28	7.25	0.0317	bio process	0.0460237
58	regulation of relaxation of muscle (GO:1901077)	5	2	0.28	7.25	0.0317	bio process	0.0460237
59	iron ion import (GO:0097286)	5	2	0.28	7.25	0.0317	bio process	0.0460237
60	motor neuron axon guidance (GO:0008045)	5	2	0.28	7.25	0.0317	bio process	0.0460237
61	cell-substrate adherens junction assembly (GO:0007045)	8	3	0.44	6.79	0.0103	bio process	0.035731
62	regulation of hematopoietic progenitor cell differentiation (GO:1901532)	8	3	0.44	6.79	0.0103	bio process	0.035731
63	lactate metabolic process (GO:0006089)	8	3	0.44	6.79	0.0103	bio process	0.035731
64	post-embryonic organ development (GO:0048569)	8	3	0.44	6.79	0.0103	bio process	0.035731
65	embryonic axis specification (GO:0000578)	8	3	0.44	6.79	0.0103	bio process	0.035731
66	focal adhesion assembly (GO:0048041)	8	3	0.44	6.79	0.0103	bio process	0.035731
67	embryonic hemopoiesis (GO:0035162)	8	3	0.44	6.79	0.0103	bio process	0.035731
68	cellular response to glucose starvation (GO:0042149)	17	6	0.94	6.39	0.000415	bio process	0.0115248
69	activation of signaling protein activity involved in unfolded protein response (GO:0006987)	6	2	0.33	6.04	0.044	bio process	0.0475152
70	pyridine nucleotide biosynthetic process (GO:0019363)	6	2	0.33	6.04	0.044	bio process	0.0475152
71	nicotinamide nucleotide biosynthetic process (GO:0019359)	6	2	0.33	6.04	0.044	bio process	0.0475152
72	copper ion transport (GO:0006825)	6	2	0.33	6.04	0.044	bio process	0.0475152
73	behavioral defense response (GO:0002209)	6	2	0.33	6.04	0.044	bio process	0.0475152
74	dopaminergic neuron differentiation (GO:0071542)	6	2	0.33	6.04	0.044	bio process	0.0475152
75	behavioral fear response (GO:0001662)	6	2	0.33	6.04	0.044	bio process	0.0475152
76	positive regulation of mesenchymal cell proliferation (GO:0002053)	6	2	0.33	6.04	0.044	bio process	0.0475152
77	positive regulation of neuroblast proliferation (GO:0002052)	6	2	0.33	6.04	0.044	bio process	0.0475152
78	embryonic pattern specification (GO:0009880)	12	4	0.66	6.04	0.0047	bio process	0.0347623
79	regulation of nucleotide-binding oligomerization domain containing signaling pathway (GO:0070424)	6	2	0.33	6.04	0.044	bio process	0.0475152
80	ATF6-mediated unfolded protein response (GO:0036500)	6	2	0.33	6.04	0.044	bio process	0.0475152
81	regulation of transcription from RNA polymerase II promoter in response to oxidative stress (GO:0043619)	6	2	0.33	6.04	0.044	bio process	0.0475152
82	mitochondrial fission (GO:0000266)	6	2	0.33	6.04	0.044	bio process	0.0475152
83	cyclic nucleotide catabolic process (GO:0009214)	6	2	0.33	6.04	0.044	bio process	0.0475152
84	fear response (GO:0042596)	6	2	0.33	6.04	0.044	bio process	0.0475152
85	regulation of keratinocyte proliferation (GO:0010837)	9	3	0.5	6.04	0.0141	bio process	0.0394703
86	osteoclast differentiation (GO:0030316)	12	4	0.66	6.04	0.0047	bio process	0.0347623
87	neuron recognition (GO:0008038)	6	2	0.33	6.04	0.044	bio process	0.0475152
88	pyridine-containing compound biosynthetic process (GO:0072525)	6	2	0.33	6.04	0.044	bio process	0.0475152
89	response to manganese ion (GO:0010042)	10	3	0.55	5.43	0.0185	bio process	0.0428678
90	digestive tract morphogenesis (GO:0048546)	10	3	0.55	5.43	0.0185	bio process	0.0428678
91	regulation of lipopolysaccharide-mediated signaling pathway (GO:0031664)	10	3	0.55	5.43	0.0185	bio process	0.0428678
92	alternative mRNA splicing, via spliceosome (GO:0000380)	10	3	0.55	5.43	0.0185	bio process	0.0428678
93	purine ribonucleotide catabolic process (GO:0009154)	10	3	0.55	5.43	0.0185	bio process	0.0428678
94	endocrine pancreas development (GO:0031018)	10	3	0.55	5.43	0.0185	bio process	0.0428678
95	purine nucleotide catabolic process (GO:0006195)	14	4	0.77	5.18	0.00799	bio process	0.035731
96	positive regulation of transcription from RNA polymerase II promoter in response to stress (GO:0036003)	14	4	0.77	5.18	0.00799	bio process	0.035731
97	positive regulation of interleukin-2 production (GO:0032743)	18	5	0.99	5.03	0.0035	bio process	0.028665
98	regulation of protein autophosphorylation (GO:0031952)	11	3	0.61	4.94	0.0237	bio process	0.0460237
99	ribonucleotide catabolic process (GO:0009261)	11	3	0.61	4.94	0.0237	bio process	0.0460237
100	regulation of interleukin-2 production (GO:0032663)	26	7	1.44	4.88	0.000692	bio process	0.0129173
101	regulation of bone resorption (GO:0045124)	15	4	0.83	4.83	0.0101	bio process	0.035731
102	histone demethylation (GO:0016577)	15	4	0.83	4.83	0.0101	bio process	0.035731
103	positive regulation of cyclin-dependent protein serine/threonine kinase activity (GO:0045737)	19	5	1.05	4.77	0.00439	bio process	0.0344176
104	ER-nucleus signaling pathway (GO:0006984)	23	6	1.27	4.73	0.00193	bio process	0.0236388
105	negative regulation of response to wounding (GO:1903035)	16	4	0.88	4.53	0.0125	bio process	0.0368421
106	regulation of stem cell proliferation (GO:0072091)	20	5	1.1	4.53	0.00542	bio process	0.035731
107	protein demethylation (GO:0006482)	16	4	0.88	4.53	0.0125	bio process	0.0368421
108	histone lysine demethylation (GO:0070076)	12	3	0.66	4.53	0.0296	bio process	0.0460237
109	positive regulation of cyclin-dependent protein kinase activity (GO:1904031)	20	5	1.1	4.53	0.00542	bio process	0.035731
110	protein dealkylation (GO:0008214)	16	4	0.88	4.53	0.0125	bio process	0.0368421
111	adherens junction assembly (GO:0034333)	12	3	0.66	4.53	0.0296	bio process	0.0460237
112	positive regulation of carbohydrate metabolic process (GO:0045913)	25	6	1.38	4.35	0.00291	bio process	0.0265878
113	regulation of bone remodeling (GO:0046850)	17	4	0.94	4.26	0.0153	bio process	0.039984
114	positive regulation of cellular carbohydrate metabolic process (GO:0010676)	17	4	0.94	4.26	0.0153	bio process	0.039984
115	purine-containing compound catabolic process (GO:0072523)	17	4	0.94	4.26	0.0153	bio process	0.039984
116	adenylate cyclase-activating G-protein coupled receptor signaling pathway (GO:0007189)	13	3	0.72	4.18	0.0362	bio process	0.0460727
117	mesonephric tubule development (GO:0072164)	13	3	0.72	4.18	0.0362	bio process	0.0460727
118	mesonephric epithelium development (GO:0072163)	13	3	0.72	4.18	0.0362	bio process	0.0460727
119	release of cytochrome c from mitochondria (GO:0001836)	13	3	0.72	4.18	0.0362	bio process	0.0460727
120	mesonephros development (GO:0001823)	13	3	0.72	4.18	0.0362	bio process	0.0460727
121	ureteric bud development (GO:0001657)	13	3	0.72	4.18	0.0362	bio process	0.0460727
122	positive regulation of reproductive process (GO:2000243)	13	3	0.72	4.18	0.0362	bio process	0.0460727
123	negative regulation of smooth muscle cell proliferation (GO:0048662)	13	3	0.72	4.18	0.0362	bio process	0.0460727
124	positive regulation of glucose metabolic process (GO:0010907)	13	3	0.72	4.18	0.0362	bio process	0.0460727
125	regulation of platelet activation (GO:0010543)	13	3	0.72	4.18	0.0362	bio process	0.0460727
126	adipose tissue development (GO:0060612)	13	3	0.72	4.18	0.0362	bio process	0.0460727
127	negative regulation of wound healing (GO:0061045)	13	3	0.72	4.18	0.0362	bio process	0.0460727
128	cellular response to drug (GO:0035690)	31	7	1.71	4.09	0.00188	bio process	0.0236388
129	camera-type eye morphogenesis (GO:0048593)	18	4	0.99	4.03	0.0184	bio process	0.0428678
130	B cell differentiation (GO:0030183)	42	9	2.32	3.88	0.000641	bio process	0.0129173
131	modulation by virus of host process (GO:0019054)	14	3	0.77	3.88	0.0434	bio process	0.0475152
132	regulation of mitochondrial membrane permeability involved in apoptotic process (GO:1902108)	14	3	0.77	3.88	0.0434	bio process	0.0475152
133	negative regulation of translational initiation (GO:0045947)	14	3	0.77	3.88	0.0434	bio process	0.0475152
134	negative regulation of myeloid leukocyte differentiation (GO:0002762)	14	3	0.77	3.88	0.0434	bio process	0.0475152
135	positive regulation of wound healing (GO:0090303)	19	4	1.05	3.81	0.0219	bio process	0.0460237
136	pancreas development (GO:0031016)	19	4	1.05	3.81	0.0219	bio process	0.0460237
137	axon guidance (GO:0007411)	45	9	2.48	3.62	0.00103	bio process	0.0168
138	nucleotide-binding oligomerization domain containing signaling pathway (GO:0070423)	20	4	1.1	3.62	0.0258	bio process	0.0460237
139	neuron projection guidance (GO:0097485)	45	9	2.48	3.62	0.00103	bio process	0.0168
140	cellular response to UV (GO:0034644)	30	6	1.66	3.62	0.00693	bio process	0.035731
141	regulation of wound healing (GO:0061041)	46	9	2.54	3.54	0.0012	bio process	0.0168
142	cellular response to light stimulus (GO:0071482)	36	7	1.99	3.52	0.00425	bio process	0.034
143	cellular response to starvation (GO:0009267)	52	10	2.87	3.48	0.000744	bio process	0.0132567
144	positive regulation of response to wounding (GO:1903036)	21	4	1.16	3.45	0.0301	bio process	0.0460237
145	nucleotide-binding domain, leucine rich repeat containing receptor signaling pathway (GO:0035872)	21	4	1.16	3.45	0.0301	bio process	0.0460237
146	regulation of response to wounding (GO:1903034)	55	10	3.04	3.29	0.00113	bio process	0.0168
147	demethylation (GO:0070988)	22	4	1.21	3.29	0.0348	bio process	0.0460727
148	nucleotide catabolic process (GO:0009166)	22	4	1.21	3.29	0.0348	bio process	0.0460727
149	odontogenesis of dentin-containing tooth (GO:0042475)	22	4	1.21	3.29	0.0348	bio process	0.0460727
150	regulation of smooth muscle cell proliferation (GO:0048660)	39	7	2.15	3.25	0.00648	bio process	0.035731
151	female gonad development (GO:0008585)	28	5	1.55	3.23	0.0205	bio process	0.0456591
152	NAD metabolic process (GO:0019674)	28	5	1.55	3.23	0.0205	bio process	0.0456591
153	regulation of calcium ion transmembrane transport (GO:1903169)	34	6	1.88	3.2	0.0123	bio process	0.0368421
154	cell maturation (GO:0048469)	34	6	1.88	3.2	0.0123	bio process	0.0368421
155	regulation of endothelial cell proliferation (GO:0001936)	23	4	1.27	3.15	0.0398	bio process	0.0475152
156	kidney epithelium development (GO:0072073)	23	4	1.27	3.15	0.0398	bio process	0.0475152
157	regulation of neural precursor cell proliferation (GO:2000177)	23	4	1.27	3.15	0.0398	bio process	0.0475152
158	positive regulation of purine nucleotide metabolic process (GO:1900544)	23	4	1.27	3.15	0.0398	bio process	0.0475152
159	positive regulation of nucleotide metabolic process (GO:0045981)	23	4	1.27	3.15	0.0398	bio process	0.0475152
160	alpha-beta T cell differentiation (GO:0046632)	29	5	1.6	3.12	0.0234	bio process	0.0460237
161	leukocyte homeostasis (GO:0001776)	35	6	1.93	3.11	0.014	bio process	0.0394703
162	positive regulation of epithelial cell proliferation (GO:0050679)	35	6	1.93	3.11	0.014	bio process	0.0394703
163	regulation of tissue remodeling (GO:0034103)	24	4	1.32	3.02	0.0453	bio process	0.0478642
164	positive regulation of smooth muscle cell proliferation (GO:0048661)	24	4	1.32	3.02	0.0453	bio process	0.0478642
165	regulation of cyclic nucleotide metabolic process (GO:0030799)	30	5	1.66	3.02	0.0266	bio process	0.0460237
166	extrinsic apoptotic signaling pathway via death domain receptors (GO:0008625)	24	4	1.32	3.02	0.0453	bio process	0.0478642
167	male gonad development (GO:0008584)	48	8	2.65	3.02	0.00574	bio process	0.035731
168	segmentation (GO:0035282)	24	4	1.32	3.02	0.0453	bio process	0.0478642
169	negative regulation of ossification (GO:0030279)	24	4	1.32	3.02	0.0453	bio process	0.0478642
170	positive regulation of epithelial cell migration (GO:0010634)	30	5	1.66	3.02	0.0266	bio process	0.0460237
171	development of primary male sexual characteristics (GO:0046546)	48	8	2.65	3.02	0.00574	bio process	0.035731
172	development of primary female sexual characteristics (GO:0046545)	30	5	1.66	3.02	0.0266	bio process	0.0460237
173	myeloid leukocyte differentiation (GO:0002573)	43	7	2.37	2.95	0.0107	bio process	0.036473
174	endocrine system development (GO:0035270)	31	5	1.71	2.92	0.03	bio process	0.0460237
175	female sex differentiation (GO:0046660)	31	5	1.71	2.92	0.03	bio process	0.0460237
176	response to starvation (GO:0042594)	63	10	3.48	2.88	0.003	bio process	0.0265878
177	primary neural tube formation (GO:0014020)	38	6	2.1	2.86	0.02	bio process	0.0453179
178	male sex differentiation (GO:0046661)	51	8	2.82	2.84	0.0081	bio process	0.035731
179	positive regulation of muscle cell differentiation (GO:0051149)	32	5	1.77	2.83	0.0336	bio process	0.0460727
180	positive regulation of adaptive immune response based on somatic recombination of immune receptors built from immunoglobulin superfamily domains (GO:0002824)	32	5	1.77	2.83	0.0336	bio process	0.0460727
181	regulation of calcium ion transport (GO:0051924)	58	9	3.2	2.81	0.00549	bio process	0.035731
182	mesoderm development (GO:0007498)	39	6	2.15	2.79	0.0223	bio process	0.0460237
183	post-embryonic development (GO:0009791)	39	6	2.15	2.79	0.0223	bio process	0.0460237
184	regulation of glucose metabolic process (GO:0010906)	39	6	2.15	2.79	0.0223	bio process	0.0460237
185	cell junction assembly (GO:0034329)	39	6	2.15	2.79	0.0223	bio process	0.0460237
186	apoptotic mitochondrial changes (GO:0008637)	33	5	1.82	2.74	0.0376	bio process	0.046643
187	response to UV (GO:0009411)	60	9	3.31	2.72	0.00678	bio process	0.035731
188	regulation of circadian rhythm (GO:0042752)	40	6	2.21	2.72	0.0249	bio process	0.0460237
189	urogenital system development (GO:0001655)	74	11	4.09	2.69	0.00312	bio process	0.0265878
190	female pregnancy (GO:0007565)	54	8	2.98	2.68	0.0111	bio process	0.0368421
191	negative regulation of transforming growth factor beta receptor signaling pathway (GO:0030512)	34	5	1.88	2.66	0.0418	bio process	0.0475152
192	negative regulation of cellular response to transforming growth factor beta stimulus (GO:1903845)	34	5	1.88	2.66	0.0418	bio process	0.0475152
193	negative regulation of cellular response to growth factor stimulus (GO:0090288)	48	7	2.65	2.64	0.0184	bio process	0.0428678
194	tube formation (GO:0035148)	48	7	2.65	2.64	0.0184	bio process	0.0428678
195	regulation of myeloid leukocyte differentiation (GO:0002761)	48	7	2.65	2.64	0.0184	bio process	0.0428678
196	multi-multicellular organism process (GO:0044706)	62	9	3.42	2.63	0.00829	bio process	0.035731
197	regulation of epithelial cell proliferation (GO:0050678)	83	12	4.58	2.62	0.00258	bio process	0.0265878
198	regulation of peptidyl-serine phosphorylation (GO:0033135)	42	6	2.32	2.59	0.0305	bio process	0.0460237
199	positive regulation of autophagy (GO:0010508)	42	6	2.32	2.59	0.0305	bio process	0.0460237
200	regulation of reproductive process (GO:2000241)	35	5	1.93	2.59	0.0463	bio process	0.0483467
201	cellular response to nutrient levels (GO:0031669)	70	10	3.86	2.59	0.00617	bio process	0.035731
202	gonad development (GO:0008406)	70	10	3.86	2.59	0.00617	bio process	0.035731
203	alpha-beta T cell activation (GO:0046631)	35	5	1.93	2.59	0.0463	bio process	0.0483467
204	development of primary sexual characteristics (GO:0045137)	71	10	3.92	2.55	0.00678	bio process	0.035731
205	regulation of RNA splicing (GO:0043484)	64	9	3.53	2.55	0.01	bio process	0.035731
206	response to hydrogen peroxide (GO:0042542)	64	9	3.53	2.55	0.01	bio process	0.035731
207	neural tube formation (GO:0001841)	43	6	2.37	2.53	0.0336	bio process	0.0460727
208	peptidyl-lysine methylation (GO:0018022)	43	6	2.37	2.53	0.0336	bio process	0.0460727
209	negative regulation of transmembrane receptor protein serine/threonine kinase signaling pathway (GO:0090101)	43	6	2.37	2.53	0.0336	bio process	0.0460727
210	B cell activation (GO:0042113)	72	10	3.97	2.52	0.00744	bio process	0.035731
211	epithelial tube formation (GO:0072175)	44	6	2.43	2.47	0.0369	bio process	0.0465106
212	embryonic epithelial tube formation (GO:0001838)	44	6	2.43	2.47	0.0369	bio process	0.0465106
213	renal system development (GO:0072001)	66	9	3.64	2.47	0.0121	bio process	0.0368421
214	cellular response to extracellular stimulus (GO:0031668)	81	11	4.47	2.46	0.00602	bio process	0.035731
215	regulation of epithelial cell migration (GO:0010632)	52	7	2.87	2.44	0.0268	bio process	0.0460237
216	axonogenesis (GO:0007409)	77	10	4.25	2.35	0.0115	bio process	0.0368421
217	cell morphogenesis involved in neuron differentiation (GO:0048667)	93	12	5.13	2.34	0.00624	bio process	0.035731
218	sex differentiation (GO:0007548)	78	10	4.31	2.32	0.0125	bio process	0.0368421
219	maintenance of location in cell (GO:0051651)	47	6	2.59	2.31	0.048	bio process	0.0483467
220	anterior/posterior pattern specification (GO:0009952)	47	6	2.59	2.31	0.048	bio process	0.0483467
221	morphogenesis of embryonic epithelium (GO:0016331)	47	6	2.59	2.31	0.048	bio process	0.0483467
222	kidney development (GO:0001822)	63	8	3.48	2.3	0.0252	bio process	0.0460237
223	epithelial cell development (GO:0002064)	63	8	3.48	2.3	0.0252	bio process	0.0460237
224	neuron projection morphogenesis (GO:0048812)	104	13	5.74	2.26	0.00583	bio process	0.035731
225	regulation of carbohydrate metabolic process (GO:0006109)	64	8	3.53	2.26	0.0273	bio process	0.0460237
226	regulation of cellular response to growth factor stimulus (GO:0090287)	80	10	4.42	2.26	0.0146	bio process	0.0394703
227	positive regulation of hemopoiesis (GO:1903708)	74	9	4.09	2.2	0.0233	bio process	0.0460237
228	tube morphogenesis (GO:0035239)	99	12	5.47	2.2	0.00991	bio process	0.035731
229	epithelial tube morphogenesis (GO:0060562)	92	11	5.08	2.17	0.0145	bio process	0.0394703
230	cellular response to radiation (GO:0071478)	59	7	3.26	2.15	0.0474	bio process	0.0483467
231	response to light stimulus (GO:0009416)	102	12	5.63	2.13	0.0123	bio process	0.0368421
232	negative regulation of cellular amide metabolic process (GO:0034249)	86	10	4.75	2.11	0.0227	bio process	0.0460237
233	chemotaxis (GO:0006935)	121	14	6.68	2.1	0.00822	bio process	0.035731
234	cellular response to external stimulus (GO:0071496)	113	13	6.24	2.08	0.0111	bio process	0.0368421
235	taxis (GO:0042330)	122	14	6.73	2.08	0.00879	bio process	0.035731
236	reproductive structure development (GO:0048608)	131	15	7.23	2.07	0.00695	bio process	0.035731
237	negative regulation of translation (GO:0017148)	79	9	4.36	2.06	0.0332	bio process	0.0460727
238	reproductive system development (GO:0061458)	132	15	7.29	2.06	0.00742	bio process	0.035731
239	regulation of myeloid cell differentiation (GO:0045637)	80	9	4.42	2.04	0.0355	bio process	0.0460727
240	morphogenesis of an epithelium (GO:0002009)	117	13	6.46	2.01	0.0144	bio process	0.0394703
241	leukocyte migration (GO:0050900)	99	11	5.47	2.01	0.0233	bio process	0.0460237
242	axon development (GO:0061564)	91	10	5.02	1.99	0.0316	bio process	0.0460237
243	leukocyte differentiation (GO:0002521)	146	16	8.06	1.99	0.00803	bio process	0.035731
244	blood vessel morphogenesis (GO:0048514)	102	11	5.63	1.95	0.0281	bio process	0.0460237
245	ribonucleoprotein complex assembly (GO:0022618)	130	14	7.18	1.95	0.0145	bio process	0.0394703
246	tissue morphogenesis (GO:0048729)	140	15	7.73	1.94	0.0122	bio process	0.0368421
247	lymphocyte differentiation (GO:0030098)	112	12	6.18	1.94	0.0234	bio process	0.0460237
248	regulation of hemopoiesis (GO:1903706)	133	14	7.34	1.91	0.0173	bio process	0.0428678
249	regulation of mitochondrion organization (GO:0010821)	114	12	6.29	1.91	0.0263	bio process	0.0460237
250	tube development (GO:0035295)	163	17	9	1.89	0.0101	bio process	0.035731
251	pattern specification process (GO:0007389)	96	10	5.3	1.89	0.0428	bio process	0.0475152
252	positive regulation of protein serine/threonine kinase activity (GO:0071902)	126	13	6.96	1.87	0.0246	bio process	0.0460237
253	regulation of metal ion transport (GO:0010959)	97	10	5.35	1.87	0.0453	bio process	0.0478642
254	ribonucleoprotein complex subunit organization (GO:0071826)	137	14	7.56	1.85	0.0216	bio process	0.0460237
255	homeostasis of number of cells (GO:0048872)	98	10	5.41	1.85	0.0479	bio process	0.0483467
256	blood vessel development (GO:0001568)	129	13	7.12	1.83	0.0289	bio process	0.0460237
257	cell morphogenesis involved in differentiation (GO:0000904)	130	13	7.18	1.81	0.0305	bio process	0.0460237
258	positive regulation of cell migration (GO:0030335)	130	13	7.18	1.81	0.0305	bio process	0.0460237
259	positive regulation of cell motility (GO:2000147)	131	13	7.23	1.8	0.0321	bio process	0.0460727
260	positive regulation of locomotion (GO:0040017)	133	13	7.34	1.77	0.0355	bio process	0.0460727
261	positive regulation of cellular component movement (GO:0051272)	133	13	7.34	1.77	0.0355	bio process	0.0460727
262	response to oxygen levels (GO:0070482)	124	12	6.85	1.75	0.045	bio process	0.0478642
263	vasculature development (GO:0001944)	135	13	7.45	1.74	0.0392	bio process	0.0475152
264	hemopoiesis (GO:0030097)	239	23	13.19	1.74	0.00776	bio process	0.035731
265	response to drug (GO:0042493)	159	15	8.78	1.71	0.0328	bio process	0.0460727
266	mRNA splicing, via spliceosome (GO:0000398)	181	17	9.99	1.7	0.025	bio process	0.0460237
267	RNA splicing, via transesterification reactions with bulged adenosine as nucleophile (GO:0000377)	181	17	9.99	1.7	0.025	bio process	0.0460237
268	RNA splicing, via transesterification reactions (GO:0000375)	184	17	10.16	1.67	0.0286	bio process	0.0460237
269	epithelium development (GO:0060429)	254	23	14.02	1.64	0.015	bio process	0.039984
270	tissue development (GO:0009888)	421	38	23.24	1.64	0.00214	bio process	0.023968
271	mRNA processing (GO:0006397)	277	25	15.29	1.63	0.012	bio process	0.0368421
272	regulation of cellular component movement (GO:0051270)	277	25	15.29	1.63	0.012	bio process	0.0368421
273	hematopoietic or lymphoid organ development (GO:0048534)	255	23	14.08	1.63	0.0157	bio process	0.0407576
274	developmental process involved in reproduction (GO:0003006)	189	17	10.43	1.63	0.0354	bio process	0.0460727
275	negative regulation of cell proliferation (GO:0008285)	256	23	14.13	1.63	0.0163	bio process	0.0417621
276	RNA splicing (GO:0008380)	245	22	13.52	1.63	0.0187	bio process	0.0428678
277	negative regulation of transcription from RNA polymerase II promoter (GO:0000122)	312	28	17.22	1.63	0.00866	bio process	0.035731
278	immune system development (GO:0002520)	270	24	14.91	1.61	0.0161	bio process	0.0415211
279	regulation of cell migration (GO:0030334)	239	21	13.19	1.59	0.0261	bio process	0.0460237
280	positive regulation of kinase activity (GO:0033674)	206	18	11.37	1.58	0.0393	bio process	0.0475152
281	organ morphogenesis (GO:0009887)	210	18	11.59	1.55	0.0458	bio process	0.0482624
282	negative regulation of phosphorus metabolic process (GO:0010563)	226	19	12.48	1.52	0.0479	bio process	0.0483467
283	negative regulation of phosphate metabolic process (GO:0045936)	226	19	12.48	1.52	0.0479	bio process	0.0483467
284	regulation of cell motility (GO:2000145)	262	22	14.46	1.52	0.0355	bio process	0.0460727
285	positive regulation of phosphorylation (GO:0042327)	334	28	18.44	1.52	0.0196	bio process	0.0446698
286	regulation of phosphorylation (GO:0042325)	532	44	29.37	1.5	0.00489	bio process	0.0354978
287	positive regulation of apoptotic process (GO:0043065)	267	22	14.74	1.49	0.0422	bio process	0.0475152
288	negative regulation of cellular macromolecule biosynthetic process (GO:2000113)	542	44	29.92	1.47	0.00674	bio process	0.035731
289	regulation of locomotion (GO:0040012)	271	22	14.96	1.47	0.0481	bio process	0.0483467
290	positive regulation of programmed cell death (GO:0043068)	271	22	14.96	1.47	0.0481	bio process	0.0483467
291	negative regulation of nucleic acid-templated transcription (GO:1903507)	456	37	25.17	1.47	0.0127	bio process	0.0371522
292	positive regulation of phosphorus metabolic process (GO:0010562)	361	29	19.93	1.46	0.029	bio process	0.0460237
293	positive regulation of phosphate metabolic process (GO:0045937)	361	29	19.93	1.46	0.029	bio process	0.0460237
294	negative regulation of RNA metabolic process (GO:0051253)	487	39	26.88	1.45	0.013	bio process	0.0377481
295	negative regulation of nitrogen compound metabolic process (GO:0051172)	625	50	34.5	1.45	0.00516	bio process	0.035731
296	negative regulation of transcription, DNA-templated (GO:0045892)	438	35	24.18	1.45	0.0187	bio process	0.0428678
297	positive regulation of transcription from RNA polymerase II promoter (GO:0045944)	402	32	22.19	1.44	0.0251	bio process	0.0460237
298	negative regulation of RNA biosynthetic process (GO:1902679)	465	37	25.67	1.44	0.0168	bio process	0.0427636
299	negative regulation of macromolecule biosynthetic process (GO:0010558)	579	46	31.96	1.44	0.0082	bio process	0.035731
300	negative regulation of cellular biosynthetic process (GO:0031327)	597	47	32.96	1.43	0.00884	bio process	0.035731
301	negative regulation of biosynthetic process (GO:0009890)	610	48	33.67	1.43	0.00824	bio process	0.035731
302	regulation of protein phosphorylation (GO:0001932)	497	39	27.44	1.42	0.0174	bio process	0.0428678
303	negative regulation of gene expression (GO:0010629)	625	49	34.5	1.42	0.00813	bio process	0.035731
304	regulation of phosphate metabolic process (GO:0019220)	601	47	33.18	1.42	0.00992	bio process	0.035731
305	regulation of phosphorus metabolic process (GO:0051174)	601	47	33.18	1.42	0.00992	bio process	0.035731
306	negative regulation of cell death (GO:0060548)	371	29	20.48	1.42	0.0391	bio process	0.0475152
307	protein phosphorylation (GO:0006468)	414	32	22.85	1.4	0.0355	bio process	0.0460727
308	regulation of transcription from RNA polymerase II promoter (GO:0006357)	742	57	40.96	1.39	0.00654	bio process	0.035731
309	negative regulation of nucleobase-containing compound metabolic process (GO:0045934)	550	42	30.36	1.38	0.0208	bio process	0.0460237
310	regulation of nucleobase-containing compound metabolic process (GO:0019219)	1597	120	88.16	1.36	9.1e-05	bio process	0.00826764
311	RNA processing (GO:0006396)	533	40	29.42	1.36	0.0302	bio process	0.0460237
312	regulation of RNA metabolic process (GO:0051252)	1467	110	80.98	1.36	0.000232	bio process	0.00826764
313	transcription, DNA-templated (GO:0006351)	1028	77	56.75	1.36	0.00285	bio process	0.0265878
314	nucleic acid-templated transcription (GO:0097659)	1028	77	56.75	1.36	0.00285	bio process	0.0265878
315	regulation of nucleic acid-templated transcription (GO:1903506)	1389	104	76.68	1.36	0.000398	bio process	0.0115248
316	regulation of gene expression (GO:0010468)	1754	131	96.83	1.35	4.54e-05	bio process	0.00826764
317	regulation of transcription, DNA-templated (GO:0006355)	1381	103	76.24	1.35	0.000496	bio process	0.012152
318	anatomical structure morphogenesis (GO:0009653)	590	44	32.57	1.35	0.0258	bio process	0.0460237
319	regulation of RNA biosynthetic process (GO:2001141)	1400	104	77.29	1.35	0.000532	bio process	0.0122673
320	negative regulation of cellular metabolic process (GO:0031324)	956	71	52.78	1.35	0.00526	bio process	0.035731
321	positive regulation of multicellular organismal process (GO:0051240)	472	35	26.06	1.34	0.0473	bio process	0.0483467
322	regulation of nitrogen compound metabolic process (GO:0051171)	1769	131	97.66	1.34	6.89e-05	bio process	0.00826764
323	regulation of cellular macromolecule biosynthetic process (GO:2000112)	1598	118	88.22	1.34	0.000229	bio process	0.00826764
324	regulation of macromolecule biosynthetic process (GO:0010556)	1641	121	90.59	1.34	0.000192	bio process	0.00826764
325	regulation of cellular biosynthetic process (GO:0031326)	1686	124	93.07	1.33	0.00017	bio process	0.00826764
326	regulation of cell proliferation (GO:0042127)	545	40	30.09	1.33	0.0405	bio process	0.0475152
327	regulation of biosynthetic process (GO:0009889)	1705	124	94.12	1.32	0.000277	bio process	0.00904867
328	animal organ development (GO:0048513)	856	62	47.25	1.31	0.0153	bio process	0.039984
329	negative regulation of metabolic process (GO:0009892)	1049	74	57.91	1.28	0.0144	bio process	0.0394703
330	RNA biosynthetic process (GO:0032774)	1106	78	61.06	1.28	0.012	bio process	0.0368421
331	regulation of metabolic process (GO:0019222)	2419	169	133.54	1.27	7.09e-05	bio process	0.00826764
332	regulation of macromolecule metabolic process (GO:0060255)	2312	161	127.63	1.26	0.000157	bio process	0.00826764
333	regulation of primary metabolic process (GO:0080090)	2274	158	125.53	1.26	0.000219	bio process	0.00826764
334	regulation of cellular metabolic process (GO:0031323)	2292	159	126.53	1.26	0.000222	bio process	0.00826764
335	negative regulation of macromolecule metabolic process (GO:0010605)	981	68	54.16	1.26	0.0268	bio process	0.0460237
336	RNA metabolic process (GO:0016070)	1547	105	85.4	1.23	0.00979	bio process	0.035731
337	cellular protein modification process (GO:0006464)	1307	88	72.15	1.22	0.0231	bio process	0.0460237
338	protein modification process (GO:0036211)	1307	88	72.15	1.22	0.0231	bio process	0.0460237
339	system development (GO:0048731)	1195	80	65.97	1.21	0.0344	bio process	0.0460727
340	heterocycle biosynthetic process (GO:0018130)	1291	86	71.27	1.21	0.0315	bio process	0.0460237
341	aromatic compound biosynthetic process (GO:0019438)	1293	86	71.38	1.2	0.0326	bio process	0.0460727
342	positive regulation of metabolic process (GO:0009893)	1234	82	68.12	1.2	0.0376	bio process	0.046643
343	organic cyclic compound biosynthetic process (GO:1901362)	1326	88	73.2	1.2	0.0321	bio process	0.0460727
344	nucleobase-containing compound biosynthetic process (GO:0034654)	1267	84	69.94	1.2	0.0371	bio process	0.0466128
345	positive regulation of macromolecule metabolic process (GO:0010604)	1181	78	65.2	1.2	0.0479	bio process	0.0483467
346	nucleic acid metabolic process (GO:0090304)	1774	117	97.93	1.19	0.0146	bio process	0.0394703
347	cellular macromolecule metabolic process (GO:0044260)	2943	194	162.47	1.19	0.000441	bio process	0.0115248
348	cellular macromolecule biosynthetic process (GO:0034645)	1539	101	84.96	1.19	0.0279	bio process	0.0460237
349	macromolecule biosynthetic process (GO:0009059)	1570	102	86.67	1.18	0.0348	bio process	0.0460727
350	gene expression (GO:0010467)	1718	111	94.84	1.17	0.0312	bio process	0.0460237
351	macromolecule metabolic process (GO:0043170)	3101	200	171.19	1.17	0.0012	bio process	0.0168
352	negative regulation of biological process (GO:0048519)	1785	115	98.54	1.17	0.0302	bio process	0.0460237
353	negative regulation of cellular process (GO:0048523)	1652	106	91.2	1.16	0.0423	bio process	0.0475152
354	cellular aromatic compound metabolic process (GO:0006725)	2086	133	115.16	1.15	0.0251	bio process	0.0460237
355	heterocycle metabolic process (GO:0046483)	2075	132	114.55	1.15	0.0277	bio process	0.0460237
356	organic cyclic compound metabolic process (GO:1901360)	2142	136	118.25	1.15	0.0264	bio process	0.0460237
357	nucleobase-containing compound metabolic process (GO:0006139)	2035	129	112.34	1.15	0.0331	bio process	0.0460727
358	cellular metabolic process (GO:0044237)	3625	227	200.11	1.13	0.00199	bio process	0.0236388
359	primary metabolic process (GO:0044238)	3584	220	197.85	1.11	0.00933	bio process	0.035731
360	organic substance metabolic process (GO:0071704)	3714	227	205.03	1.11	0.00934	bio process	0.035731
361	metabolic process (GO:0008152)	3862	235	213.2	1.1	0.00914	bio process	0.035731
362	regulation of cellular process (GO:0050794)	3623	219	200	1.09	0.0222	bio process	0.0460237
363	regulation of biological process (GO:0050789)	3767	227	207.95	1.09	0.0209	bio process	0.0460237
364	biological regulation (GO:0065007)	3967	237	218.99	1.08	0.0254	bio process	0.0460237
365	cellular process (GO:0009987)	5189	300	286.45	1.05	0.0315	bio process	0.0460237

## Sheet: midnightblue
	Go term	Reference list 6322 genes	Module	Module Expected	Fold Enrichment	p.value	Annotation Data Set	BH adjusted p.value
23	histone methyltransferase activity (H3-K4 specific) (GO:0042800)	12	2	0.13	15.27	0.00777	molecular function	0.0199361
24	peptide N-acetyltransferase activity (GO:0034212)	43	5	0.47	10.65	0.000114	molecular function	0.0107729
25	histone acetyltransferase activity (GO:0004402)	39	4	0.43	9.4	0.00091	molecular function	0.0107729
26	peptide-lysine-N-acetyltransferase activity (GO:0061733)	39	4	0.43	9.4	0.00091	molecular function	0.0107729
27	microtubule motor activity (GO:0003777)	20	2	0.22	9.16	0.0204	molecular function	0.0297789
28	N-acetyltransferase activity (GO:0008080)	55	5	0.6	8.33	0.000353	molecular function	0.0107729
29	protein kinase activator activity (GO:0030295)	23	2	0.25	7.97	0.0264	molecular function	0.0350308
30	thyroid hormone receptor binding (GO:0046966)	24	2	0.26	7.64	0.0286	molecular function	0.0352393
31	N-acyltransferase activity (GO:0016410)	60	5	0.65	7.64	0.000523	molecular function	0.0107729
32	kinase activator activity (GO:0019209)	25	2	0.27	7.33	0.0308	molecular function	0.03696
33	acetyltransferase activity (GO:0016407)	64	5	0.7	7.16	0.000698	molecular function	0.0107729
34	histone-lysine N-methyltransferase activity (GO:0018024)	27	2	0.29	6.79	0.0354	molecular function	0.0403736
35	double-stranded RNA binding (GO:0003725)	47	3	0.51	5.85	0.015	molecular function	0.0239517
36	protein-lysine N-methyltransferase activity (GO:0016279)	32	2	0.35	5.73	0.0481	molecular function	0.0484511
37	lysine N-methyltransferase activity (GO:0016278)	32	2	0.35	5.73	0.0481	molecular function	0.0484511
38	ligand-dependent nuclear receptor transcription coactivator activity (GO:0030374)	32	2	0.35	5.73	0.0481	molecular function	0.0484511
39	transferase activity, transferring acyl groups other than amino-acyl groups (GO:0016747)	103	5	1.12	4.45	0.00544	molecular function	0.0167325
40	transferase activity, transferring acyl groups (GO:0016746)	113	5	1.23	4.05	0.00796	molecular function	0.0199361
41	core promoter binding (GO:0001047)	73	3	0.8	3.77	0.046	molecular function	0.0484511
42	transcription coactivator activity (GO:0003713)	164	6	1.79	3.35	0.00907	molecular function	0.0200203
43	transcription factor activity, transcription factor binding (GO:0000989)	305	8	3.33	2.4	0.0179	molecular function	0.0274467
44	transcription factor activity, protein binding (GO:0000988)	307	8	3.35	2.39	0.0185	molecular function	0.0280549
45	transcription factor binding (GO:0008134)	271	7	2.96	2.37	0.0283	molecular function	0.0352393
46	transcription cofactor activity (GO:0003712)	278	7	3.03	2.31	0.0318	molecular function	0.037831
47	nucleic acid binding transcription factor activity (GO:0001071)	407	10	4.44	2.25	0.0126	molecular function	0.0225512
48	transcription factor activity, sequence-specific DNA binding (GO:0003700)	407	10	4.44	2.25	0.0126	molecular function	0.0225512
49	DNA binding (GO:0003677)	903	20	9.86	2.03	0.00121	molecular function	0.0107729
50	poly(A) RNA binding (GO:0044822)	751	16	8.2	1.95	0.00618	molecular function	0.0170568
51	nucleic acid binding (GO:0003676)	1758	31	19.19	1.62	0.00175	molecular function	0.0107729
52	heterocyclic compound binding (GO:1901363)	2499	36	27.27	1.32	0.0224	molecular function	0.0306059
53	organic cyclic compound binding (GO:0097159)	2519	36	27.49	1.31	0.0255	molecular function	0.0345
62	positive regulation of glycogen metabolic process (GO:0070875)	6	2	0.07	30.54	0.00203	bio process	0.0107729
81	regulation of glycogen metabolic process (GO:0070873)	13	2	0.14	14.1	0.00905	bio process	0.0200203
82	base-excision repair (GO:0006284)	13	2	0.14	14.1	0.00905	bio process	0.0200203
83	positive regulation of glucose metabolic process (GO:0010907)	13	2	0.14	14.1	0.00905	bio process	0.0200203
84	regulation of transcription initiation from RNA polymerase II promoter (GO:0060260)	16	2	0.17	11.45	0.0134	bio process	0.0225512
85	regulation of polysaccharide metabolic process (GO:0032881)	16	2	0.17	11.45	0.0134	bio process	0.0225512
86	regulation of interleukin-10 production (GO:0032653)	17	2	0.19	10.78	0.0151	bio process	0.0239517
87	stem cell differentiation (GO:0048863)	17	2	0.19	10.78	0.0151	bio process	0.0239517
88	positive regulation of cellular carbohydrate metabolic process (GO:0010676)	17	2	0.19	10.78	0.0151	bio process	0.0239517
89	androgen receptor signaling pathway (GO:0030521)	26	3	0.28	10.57	0.00298	bio process	0.0124618
90	endothelial cell migration (GO:0043542)	18	2	0.2	10.18	0.0168	bio process	0.0260494
91	positive regulation of DNA repair (GO:0045739)	20	2	0.22	9.16	0.0204	bio process	0.0297789
92	regulation of DNA-templated transcription, initiation (GO:2000142)	20	2	0.22	9.16	0.0204	bio process	0.0297789
93	histone H3-K4 methylation (GO:0051568)	21	2	0.23	8.73	0.0223	bio process	0.0306059
94	regulation of T cell mediated immunity (GO:0002709)	23	2	0.25	7.97	0.0264	bio process	0.0350308
95	epithelium migration (GO:0090132)	24	2	0.26	7.64	0.0286	bio process	0.0352393
96	tissue migration (GO:0090130)	24	2	0.26	7.64	0.0286	bio process	0.0352393
97	epithelial cell migration (GO:0010631)	24	2	0.26	7.64	0.0286	bio process	0.0352393
98	regulation of histone acetylation (GO:0035065)	24	2	0.26	7.64	0.0286	bio process	0.0352393
99	regulation of generation of precursor metabolites and energy (GO:0043467)	37	3	0.4	7.43	0.00788	bio process	0.0199361
100	positive regulation of carbohydrate metabolic process (GO:0045913)	25	2	0.27	7.33	0.0308	bio process	0.03696
101	positive regulation of mRNA metabolic process (GO:1903313)	25	2	0.27	7.33	0.0308	bio process	0.03696
102	intracellular steroid hormone receptor signaling pathway (GO:0030518)	39	3	0.43	7.05	0.00909	bio process	0.0200203
103	regulation of peptidyl-lysine acetylation (GO:2000756)	27	2	0.29	6.79	0.0354	bio process	0.0403736
104	protein acetylation (GO:0006473)	72	5	0.79	6.36	0.00118	bio process	0.0107729
105	regulation of protein acetylation (GO:1901983)	30	2	0.33	6.11	0.0428	bio process	0.0465071
106	histone acetylation (GO:0016573)	62	4	0.68	5.91	0.00482	bio process	0.0167325
107	positive regulation of gene expression, epigenetic (GO:0045815)	31	2	0.34	5.91	0.0454	bio process	0.0484511
108	internal peptidyl-lysine acetylation (GO:0018393)	63	4	0.69	5.82	0.0051	bio process	0.0167325
109	peptidyl-lysine acetylation (GO:0018394)	64	4	0.7	5.73	0.00538	bio process	0.0167325
110	regulation of DNA repair (GO:0006282)	32	2	0.35	5.73	0.0481	bio process	0.0484511
111	internal protein amino acid acetylation (GO:0006475)	65	4	0.71	5.64	0.00568	bio process	0.0167325
112	protein acylation (GO:0043543)	85	5	0.93	5.39	0.00242	bio process	0.0107729
113	myeloid cell homeostasis (GO:0002262)	53	3	0.58	5.19	0.0205	bio process	0.0297789
114	steroid hormone mediated signaling pathway (GO:0043401)	54	3	0.59	5.09	0.0215	bio process	0.0302755
115	DNA packaging (GO:0006323)	64	3	0.7	4.29	0.0332	bio process	0.0388271
116	intracellular receptor signaling pathway (GO:0030522)	87	4	0.95	4.21	0.0153	bio process	0.0239932
117	hormone-mediated signaling pathway (GO:0009755)	67	3	0.73	4.1	0.0372	bio process	0.0417366
118	peptidyl-lysine modification (GO:0018205)	187	8	2.04	3.92	0.000982	bio process	0.0107729
119	chromatin modification (GO:0016568)	168	7	1.83	3.82	0.00239	bio process	0.0107729
120	response to steroid hormone (GO:0048545)	123	5	1.34	3.72	0.0112	bio process	0.021769
121	regulation of response to DNA damage stimulus (GO:2001020)	74	3	0.81	3.71	0.0475	bio process	0.0484511
122	regulation of DNA metabolic process (GO:0051052)	160	6	1.75	3.44	0.00809	bio process	0.0199361
123	covalent chromatin modification (GO:0016569)	263	8	2.87	2.79	0.00782	bio process	0.0199361
124	histone modification (GO:0016570)	200	6	2.18	2.75	0.022	bio process	0.0306059
125	chromatin organization (GO:0006325)	330	9	3.6	2.5	0.00956	bio process	0.0200203
126	peptidyl-amino acid modification (GO:0018193)	413	11	4.51	2.44	0.00496	bio process	0.0167325
127	positive regulation of nucleic acid-templated transcription (GO:1903508)	541	14	5.9	2.37	0.0019	bio process	0.0107729
128	positive regulation of transcription, DNA-templated (GO:0045893)	541	14	5.9	2.37	0.0019	bio process	0.0107729
129	positive regulation of RNA metabolic process (GO:0051254)	580	15	6.33	2.37	0.00128	bio process	0.0107729
130	positive regulation of RNA biosynthetic process (GO:1902680)	555	14	6.06	2.31	0.00242	bio process	0.0107729
131	positive regulation of transcription from RNA polymerase II promoter (GO:0045944)	402	10	4.39	2.28	0.0117	bio process	0.0221178
132	positive regulation of nucleobase-containing compound metabolic process (GO:0045935)	664	16	7.25	2.21	0.00181	bio process	0.0107729
133	positive regulation of macromolecule biosynthetic process (GO:0010557)	667	16	7.28	2.2	0.0019	bio process	0.0107729
134	positive regulation of gene expression (GO:0010628)	681	16	7.43	2.15	0.00235	bio process	0.0107729
135	positive regulation of nitrogen compound metabolic process (GO:0051173)	726	17	7.92	2.15	0.00173	bio process	0.0107729
136	response to hormone (GO:0009725)	304	7	3.32	2.11	0.0478	bio process	0.0484511
137	positive regulation of cellular biosynthetic process (GO:0031328)	697	16	7.61	2.1	0.00297	bio process	0.0124618
138	positive regulation of biosynthetic process (GO:0009891)	706	16	7.71	2.08	0.00338	bio process	0.0137188
139	regulation of transcription from RNA polymerase II promoter (GO:0006357)	742	15	8.1	1.85	0.0129	bio process	0.0225512
140	chromosome organization (GO:0051276)	500	10	5.46	1.83	0.0443	bio process	0.0477609
141	transcription, DNA-templated (GO:0006351)	1028	20	11.22	1.78	0.0057	bio process	0.0167325
142	nucleic acid-templated transcription (GO:0097659)	1028	20	11.22	1.78	0.0057	bio process	0.0167325
143	regulation of nucleobase-containing compound metabolic process (GO:0019219)	1597	31	17.43	1.78	0.000305	bio process	0.0107729
144	positive regulation of macromolecule metabolic process (GO:0010604)	1181	22	12.89	1.71	0.006	bio process	0.016898
145	regulation of RNA metabolic process (GO:0051252)	1467	27	16.01	1.69	0.00225	bio process	0.0107729
146	regulation of macromolecule biosynthetic process (GO:0010556)	1641	30	17.91	1.68	0.0012	bio process	0.0107729
147	regulation of cellular macromolecule biosynthetic process (GO:2000112)	1598	29	17.44	1.66	0.00173	bio process	0.0107729
148	regulation of transcription, DNA-templated (GO:0006355)	1381	25	15.07	1.66	0.0045	bio process	0.0167325
149	regulation of nitrogen compound metabolic process (GO:0051171)	1769	32	19.31	1.66	0.000863	bio process	0.0107729
150	RNA biosynthetic process (GO:0032774)	1106	20	12.07	1.66	0.0127	bio process	0.0225512
151	positive regulation of cellular metabolic process (GO:0031325)	1162	21	12.68	1.66	0.0105	bio process	0.0207
152	regulation of nucleic acid-templated transcription (GO:1903506)	1389	25	15.16	1.65	0.00487	bio process	0.0167325
153	regulation of RNA biosynthetic process (GO:2001141)	1400	25	15.28	1.64	0.00542	bio process	0.0167325
154	positive regulation of metabolic process (GO:0009893)	1234	22	13.47	1.63	0.0101	bio process	0.0202
155	regulation of cellular biosynthetic process (GO:0031326)	1686	30	18.4	1.63	0.0019	bio process	0.0107729
156	regulation of biosynthetic process (GO:0009889)	1705	30	18.61	1.61	0.00229	bio process	0.0107729
157	nucleic acid metabolic process (GO:0090304)	1774	31	19.36	1.6	0.00205	bio process	0.0107729
158	regulation of gene expression (GO:0010468)	1754	30	19.14	1.57	0.00364	bio process	0.014352
159	RNA metabolic process (GO:0016070)	1547	26	16.88	1.54	0.0101	bio process	0.0202
160	nucleobase-containing compound biosynthetic process (GO:0034654)	1267	20	13.83	1.45	0.0485	bio process	0.0485
161	nucleobase-containing compound metabolic process (GO:0006139)	2035	32	22.21	1.44	0.00966	bio process	0.0200203
162	regulation of macromolecule metabolic process (GO:0060255)	2312	36	25.23	1.43	0.00582	bio process	0.0167325
163	heterocycle metabolic process (GO:0046483)	2075	32	22.65	1.41	0.0131	bio process	0.0225512
164	regulation of primary metabolic process (GO:0080090)	2274	35	24.82	1.41	0.00848	bio process	0.0200203
165	cellular aromatic compound metabolic process (GO:0006725)	2086	32	22.77	1.41	0.0142	bio process	0.0236096
166	macromolecule biosynthetic process (GO:0009059)	1570	24	17.14	1.4	0.0416	bio process	0.0455619
167	regulation of cellular metabolic process (GO:0031323)	2292	35	25.02	1.4	0.00972	bio process	0.0200203
168	gene expression (GO:0010467)	1718	26	18.75	1.39	0.0369	bio process	0.0417366
169	organic cyclic compound metabolic process (GO:1901360)	2142	32	23.38	1.37	0.0211	bio process	0.0302755
170	regulation of metabolic process (GO:0019222)	2419	36	26.4	1.36	0.013	bio process	0.0225512
171	cellular macromolecule metabolic process (GO:0044260)	2943	40	32.12	1.25	0.0376	bio process	0.0418452

## Sheet: tan
	Go term	Reference list 6322 genes	Module	Module Expected	Fold Enrichment	p.value	Annotation Data Set	BH adjusted p.value
18	organophosphate ester transmembrane transporter activity (GO:0015605)	5	2	0.26	7.69	0.0285	molecular function	0.0454937
19	7S RNA binding (GO:0008312)	5	2	0.26	7.69	0.0285	molecular function	0.0454937
20	nucleotide transmembrane transporter activity (GO:0015215)	5	2	0.26	7.69	0.0285	molecular function	0.0454937
21	phosphatidylinositol-4-phosphate binding (GO:0070273)	8	3	0.42	7.21	0.00877	molecular function	0.0454937
22	cation:sugar symporter activity (GO:0005402)	6	2	0.31	6.41	0.0396	molecular function	0.0468081
23	sugar:proton symporter activity (GO:0005351)	6	2	0.31	6.41	0.0396	molecular function	0.0468081
24	microtubule-severing ATPase activity (GO:0008568)	6	2	0.31	6.41	0.0396	molecular function	0.0468081
25	1-phosphatidylinositol-3-kinase activity (GO:0016303)	9	3	0.47	6.41	0.012	molecular function	0.0454937
26	carbohydrate derivative transporter activity (GO:1901505)	11	3	0.57	5.24	0.0204	molecular function	0.0454937
27	phosphatidylinositol phosphate kinase activity (GO:0016307)	11	3	0.57	5.24	0.0204	molecular function	0.0454937
28	phosphatidylinositol kinase activity (GO:0052742)	14	3	0.73	4.12	0.0375	molecular function	0.0468081
29	alpha-tubulin binding (GO:0043014)	14	3	0.73	4.12	0.0375	molecular function	0.0468081
30	nucleobase-containing compound transmembrane transporter activity (GO:0015932)	15	3	0.78	3.84	0.0445	molecular function	0.0477329
31	GDP binding (GO:0019003)	31	6	1.61	3.72	0.00613	molecular function	0.0436461
32	symporter activity (GO:0015293)	30	5	1.56	3.2	0.0213	molecular function	0.0454937
33	protein kinase A binding (GO:0051018)	25	4	1.3	3.07	0.0429	molecular function	0.0472276
34	secondary active transmembrane transporter activity (GO:0015291)	52	7	2.71	2.59	0.0203	molecular function	0.0454937
35	N-acetyltransferase activity (GO:0008080)	55	7	2.86	2.45	0.0264	molecular function	0.0454937
36	N-acyltransferase activity (GO:0016410)	60	7	3.12	2.24	0.0393	molecular function	0.0468081
37	magnesium ion binding (GO:0000287)	100	10	5.2	1.92	0.0386	molecular function	0.0468081
38	protein serine/threonine kinase activity (GO:0004674)	202	18	10.51	1.71	0.0202	molecular function	0.0454937
39	ligase activity (GO:0016874)	219	18	11.4	1.58	0.0398	molecular function	0.0468081
40	ATP binding (GO:0005524)	660	49	34.35	1.43	0.00731	molecular function	0.04518
41	adenyl ribonucleotide binding (GO:0032559)	674	50	35.08	1.43	0.00684	molecular function	0.04518
42	adenyl nucleotide binding (GO:0030554)	682	50	35.49	1.41	0.00848	molecular function	0.0452868
43	purine ribonucleotide binding (GO:0032555)	833	61	43.35	1.41	0.00368	molecular function	0.04267
44	purine ribonucleoside triphosphate binding (GO:0035639)	820	60	42.67	1.41	0.00405	molecular function	0.04267
45	ribonucleotide binding (GO:0032553)	838	61	43.61	1.4	0.0042	molecular function	0.04267
46	purine ribonucleoside binding (GO:0032550)	826	60	42.99	1.4	0.00474	molecular function	0.04267
47	ribonucleoside binding (GO:0032549)	827	60	43.04	1.39	0.00487	molecular function	0.04267
48	purine nucleoside binding (GO:0001883)	828	60	43.09	1.39	0.005	molecular function	0.04267
49	purine nucleotide binding (GO:0017076)	842	61	43.82	1.39	0.00466	molecular function	0.04267
50	nucleoside binding (GO:0001882)	831	60	43.25	1.39	0.0054	molecular function	0.04267
51	carbohydrate derivative binding (GO:0097367)	915	66	47.62	1.39	0.00353	molecular function	0.04267
52	nucleotide binding (GO:0000166)	1095	69	56.98	1.21	0.0493	molecular function	0.049696
53	nucleoside phosphate binding (GO:1901265)	1095	69	56.98	1.21	0.0493	molecular function	0.049696
17	regulation of interferon-beta biosynthetic process (GO:0045357)	5	2	0.26	7.69	0.0285	bio process	0.0454937
1810	protein geranylgeranylation (GO:0018344)	5	2	0.26	7.69	0.0285	bio process	0.0454937
1910	protein prenylation (GO:0018342)	5	2	0.26	7.69	0.0285	bio process	0.0454937
2010	response to nitrosative stress (GO:0051409)	5	2	0.26	7.69	0.0285	bio process	0.0454937
2110	leukocyte tethering or rolling (GO:0050901)	5	2	0.26	7.69	0.0285	bio process	0.0454937
226	long-chain fatty acid transport (GO:0015909)	5	2	0.26	7.69	0.0285	bio process	0.0454937
231	leukocyte adhesion to vascular endothelial cell (GO:0061756)	5	2	0.26	7.69	0.0285	bio process	0.0454937
241	T cell chemotaxis (GO:0010818)	5	2	0.26	7.69	0.0285	bio process	0.0454937
251	prenylation (GO:0097354)	5	2	0.26	7.69	0.0285	bio process	0.0454937
261	phosphatidylethanolamine metabolic process (GO:0046337)	5	2	0.26	7.69	0.0285	bio process	0.0454937
271	phosphatidylinositol-3-phosphate biosynthetic process (GO:0036092)	13	5	0.68	7.39	0.00066	bio process	0.0387257
281	regulation of glucose import in response to insulin stimulus (GO:2001273)	9	3	0.47	6.41	0.012	bio process	0.0454937
291	type I interferon production (GO:0032606)	6	2	0.31	6.41	0.0396	bio process	0.0468081
301	endosome transport via multivesicular body sorting pathway (GO:0032509)	6	2	0.31	6.41	0.0396	bio process	0.0468081
311	regulation of lipid catabolic process (GO:0050994)	9	3	0.47	6.41	0.012	bio process	0.0454937
321	peptidyl-threonine dephosphorylation (GO:0035970)	6	2	0.31	6.41	0.0396	bio process	0.0468081
331	RNA polymerase II transcriptional preinitiation complex assembly (GO:0051123)	6	2	0.31	6.41	0.0396	bio process	0.0468081
341	neutral amino acid transport (GO:0015804)	6	2	0.31	6.41	0.0396	bio process	0.0468081
351	polyol catabolic process (GO:0046174)	10	3	0.52	5.76	0.0159	bio process	0.0454937
361	cellular extravasation (GO:0045123)	10	3	0.52	5.76	0.0159	bio process	0.0454937
371	regulation of transcription from RNA polymerase III promoter (GO:0006359)	10	3	0.52	5.76	0.0159	bio process	0.0454937
381	dendritic cell migration (GO:0036336)	11	3	0.57	5.24	0.0204	bio process	0.0454937
391	regulation of establishment of cell polarity (GO:2000114)	12	3	0.62	4.8	0.0255	bio process	0.0454937
401	hippo signaling (GO:0035329)	12	3	0.62	4.8	0.0255	bio process	0.0454937
411	epithelial cell apoptotic process (GO:1904019)	12	3	0.62	4.8	0.0255	bio process	0.0454937
421	regulation of establishment or maintenance of cell polarity (GO:0032878)	13	3	0.68	4.43	0.0312	bio process	0.0463385
431	actin filament capping (GO:0051693)	13	3	0.68	4.43	0.0312	bio process	0.0463385
441	adipose tissue development (GO:0060612)	13	3	0.68	4.43	0.0312	bio process	0.0463385
451	amino acid transmembrane transport (GO:0003333)	14	3	0.73	4.12	0.0375	bio process	0.0468081
461	negative regulation of actin filament polymerization (GO:0030837)	19	4	0.99	4.05	0.0181	bio process	0.0454937
471	regulation of centrosome duplication (GO:0010824)	19	4	0.99	4.05	0.0181	bio process	0.0454937
481	endosome organization (GO:0007032)	40	8	2.08	3.84	0.00134	bio process	0.039156
491	carbohydrate derivative transport (GO:1901264)	15	3	0.78	3.84	0.0445	bio process	0.0477329
501	negative regulation of actin filament depolymerization (GO:0030835)	15	3	0.78	3.84	0.0445	bio process	0.0477329
511	negative regulation of exocytosis (GO:0045920)	15	3	0.78	3.84	0.0445	bio process	0.0477329
521	multivesicular body assembly (GO:0036258)	21	4	1.09	3.66	0.025	bio process	0.0454937
531	regulation of centrosome cycle (GO:0046605)	21	4	1.09	3.66	0.025	bio process	0.0454937
541	phosphatidylinositol phosphorylation (GO:0046854)	32	6	1.67	3.6	0.0071	bio process	0.04518
551	fatty acid biosynthetic process (GO:0006633)	33	6	1.72	3.49	0.00819	bio process	0.04518
561	tRNA-containing ribonucleoprotein complex export from nucleus (GO:0071431)	22	4	1.14	3.49	0.0289	bio process	0.0454937
571	tRNA export from nucleus (GO:0006409)	22	4	1.14	3.49	0.0289	bio process	0.0454937
581	tRNA transport (GO:0051031)	22	4	1.14	3.49	0.0289	bio process	0.0454937
591	multivesicular body organization (GO:0036257)	22	4	1.14	3.49	0.0289	bio process	0.0454937
60	negative regulation of developmental growth (GO:0048640)	23	4	1.2	3.34	0.0332	bio process	0.0465945
61	negative regulation of protein polymerization (GO:0032272)	23	4	1.2	3.34	0.0332	bio process	0.0465945
62	mitotic prometaphase (GO:0000236)	46	8	2.39	3.34	0.00315	bio process	0.04267
63	establishment of chromosome localization (GO:0051303)	29	5	1.51	3.31	0.0187	bio process	0.0454937
64	regulation of cellular response to insulin stimulus (GO:1900076)	29	5	1.51	3.31	0.0187	bio process	0.0454937
65	lipid phosphorylation (GO:0046834)	35	6	1.82	3.29	0.0107	bio process	0.0454937
66	regulation of extent of cell growth (GO:0061387)	35	6	1.82	3.29	0.0107	bio process	0.0454937
67	negative regulation of protein depolymerization (GO:1901880)	24	4	1.25	3.2	0.0379	bio process	0.0468081
68	chromosome localization (GO:0050000)	30	5	1.56	3.2	0.0213	bio process	0.0454937
69	neuron death (GO:0070997)	25	4	1.3	3.07	0.0429	bio process	0.0472276
70	negative regulation of protein complex disassembly (GO:0043242)	25	4	1.3	3.07	0.0429	bio process	0.0472276
71	regulation of glucose transport (GO:0010827)	51	8	2.65	3.01	0.00578	bio process	0.04267
72	regulation of axon extension (GO:0030516)	32	5	1.67	3	0.0271	bio process	0.0454937
73	organic acid transport (GO:0015849)	33	5	1.72	2.91	0.0303	bio process	0.0460927
74	monocarboxylic acid biosynthetic process (GO:0072330)	40	6	2.08	2.88	0.0193	bio process	0.0454937
75	regulation of cellular response to heat (GO:1900034)	49	7	2.55	2.75	0.0152	bio process	0.0454937
76	multi-organism intracellular transport (GO:1902583)	43	6	2.24	2.68	0.0263	bio process	0.0454937
77	multi-organism cellular localization (GO:1902581)	43	6	2.24	2.68	0.0263	bio process	0.0454937
78	intracellular transport of virus (GO:0075733)	43	6	2.24	2.68	0.0263	bio process	0.0454937
79	multi-organism localization (GO:1902579)	44	6	2.29	2.62	0.0289	bio process	0.0454937
80	multi-organism transport (GO:0044766)	44	6	2.29	2.62	0.0289	bio process	0.0454937
81	sister chromatid segregation (GO:0000819)	88	12	4.58	2.62	0.00255	bio process	0.04267
82	transport of virus (GO:0046794)	44	6	2.29	2.62	0.0289	bio process	0.0454937
83	regulation of purine nucleotide metabolic process (GO:1900542)	52	7	2.71	2.59	0.0203	bio process	0.0454937
84	phosphatidylinositol biosynthetic process (GO:0006661)	60	8	3.12	2.56	0.0143	bio process	0.0454937
85	nuclear chromosome segregation (GO:0098813)	106	14	5.52	2.54	0.00156	bio process	0.039156
86	cytokinesis (GO:0000910)	54	7	2.81	2.49	0.0243	bio process	0.0454937
87	peptidyl-serine phosphorylation (GO:0018105)	70	9	3.64	2.47	0.012	bio process	0.0454937
88	establishment of protein localization to plasma membrane (GO:0090002)	47	6	2.45	2.45	0.0379	bio process	0.0468081
89	sister chromatid cohesion (GO:0007062)	55	7	2.86	2.45	0.0264	bio process	0.0454937
90	regulation of nucleotide metabolic process (GO:0006140)	55	7	2.86	2.45	0.0264	bio process	0.0454937
91	muscle contraction (GO:0006936)	48	6	2.5	2.4	0.0412	bio process	0.0468081
92	snRNA transcription from RNA polymerase II promoter (GO:0042795)	48	6	2.5	2.4	0.0412	bio process	0.0468081
93	snRNA transcription (GO:0009301)	48	6	2.5	2.4	0.0412	bio process	0.0468081
94	phosphatidylinositol metabolic process (GO:0046488)	81	10	4.22	2.37	0.0109	bio process	0.0454937
95	nucleus organization (GO:0006997)	82	10	4.27	2.34	0.0117	bio process	0.0454937
96	peptidyl-serine modification (GO:0018209)	75	9	3.9	2.31	0.018	bio process	0.0454937
97	regulation of cell size (GO:0008361)	67	8	3.49	2.29	0.0255	bio process	0.0454937
98	ribonucleoprotein complex export from nucleus (GO:0071426)	77	9	4.01	2.25	0.0208	bio process	0.0454937
99	glycerophospholipid biosynthetic process (GO:0046474)	77	9	4.01	2.25	0.0208	bio process	0.0454937
100	regulation of actin filament polymerization (GO:0030833)	60	7	3.12	2.24	0.0393	bio process	0.0468081
101	learning or memory (GO:0007611)	60	7	3.12	2.24	0.0393	bio process	0.0468081
102	protein localization to cell periphery (GO:1990778)	69	8	3.59	2.23	0.0296	bio process	0.0455804
103	carboxylic acid transport (GO:0046942)	61	7	3.17	2.21	0.0423	bio process	0.0472276
104	ribonucleoprotein complex localization (GO:0071166)	79	9	4.11	2.19	0.0241	bio process	0.0454937
105	lipid modification (GO:0030258)	88	10	4.58	2.18	0.0182	bio process	0.0454937
106	chromosome segregation (GO:0007059)	134	15	6.97	2.15	0.00503	bio process	0.04267
107	regulation of cellular component size (GO:0032535)	136	15	7.08	2.12	0.00573	bio process	0.04267
108	glycerolipid biosynthetic process (GO:0045017)	82	9	4.27	2.11	0.0295	bio process	0.0455804
109	regulation of developmental growth (GO:0048638)	92	10	4.79	2.09	0.0238	bio process	0.0454937
110	endomembrane system organization (GO:0010256)	244	26	12.7	2.05	0.000527	bio process	0.0387257
111	regulation of protein polymerization (GO:0032271)	76	8	3.96	2.02	0.0474	bio process	0.0490776
112	nucleobase-containing compound transport (GO:0015931)	114	12	5.93	2.02	0.0176	bio process	0.0454937
113	glycerophospholipid metabolic process (GO:0006650)	115	12	5.98	2.01	0.0187	bio process	0.0454937
114	mRNA transport (GO:0051028)	87	9	4.53	1.99	0.0404	bio process	0.0468081
115	M phase (GO:0000279)	98	10	5.1	1.96	0.0344	bio process	0.0468081
116	mitotic M phase (GO:0000087)	98	10	5.1	1.96	0.0344	bio process	0.0468081
117	anaphase (GO:0051322)	90	9	4.68	1.92	0.0481	bio process	0.0490776
118	mitotic anaphase (GO:0000090)	90	9	4.68	1.92	0.0481	bio process	0.0490776
119	vacuole organization (GO:0007033)	101	10	5.26	1.9	0.0408	bio process	0.0468081
120	in utero embryonic development (GO:0001701)	142	14	7.39	1.89	0.0181	bio process	0.0454937
121	single-organism behavior (GO:0044708)	102	10	5.31	1.88	0.0431	bio process	0.0472406
122	establishment of RNA localization (GO:0051236)	104	10	5.41	1.85	0.0479	bio process	0.0490776
123	lipid biosynthetic process (GO:0008610)	193	18	10.04	1.79	0.0135	bio process	0.0454937
124	regulation of anatomical structure size (GO:0090066)	162	15	8.43	1.78	0.0242	bio process	0.0454937
125	nitrogen compound transport (GO:0071705)	196	18	10.2	1.76	0.0155	bio process	0.0454937
126	glycerolipid metabolic process (GO:0046486)	132	12	6.87	1.75	0.0459	bio process	0.0490251
127	cell division (GO:0051301)	238	21	12.39	1.7	0.0141	bio process	0.0454937
128	chordate embryonic development (GO:0043009)	201	17	10.46	1.63	0.036	bio process	0.0468081
129	embryo development ending in birth or egg hatching (GO:0009792)	203	17	10.56	1.61	0.0389	bio process	0.0468081
130	modification-dependent protein catabolic process (GO:0019941)	288	23	14.99	1.53	0.0293	bio process	0.0455804
131	modification-dependent macromolecule catabolic process (GO:0043632)	292	23	15.2	1.51	0.0334	bio process	0.0465945
132	ubiquitin-dependent protein catabolic process (GO:0006511)	282	22	14.68	1.5	0.0403	bio process	0.0468081
133	Unclassified (UNCLASSIFIED)	564	44	29.35	1.5	0.00473	bio process	0.04267
134	protein catabolic process (GO:0030163)	336	26	17.49	1.49	0.0298	bio process	0.0456085
135	proteolysis involved in cellular protein catabolic process (GO:0051603)	315	24	16.39	1.46	0.0417	bio process	0.0469359
136	mitotic cell cycle (GO:0000278)	408	31	21.23	1.46	0.0233	bio process	0.0454937
137	regulation of cellular component biogenesis (GO:0044087)	332	25	17.28	1.45	0.0428	bio process	0.0472276
138	mitotic cell cycle process (GO:1903047)	396	29	20.61	1.41	0.0414	bio process	0.0468081
139	cell cycle process (GO:0022402)	545	39	28.36	1.38	0.0272	bio process	0.0454937
140	membrane organization (GO:0061024)	451	32	23.47	1.36	0.0475	bio process	0.0490776
141	cell cycle (GO:0007049)	651	46	33.88	1.36	0.0208	bio process	0.0454937
142	cellular macromolecule localization (GO:0070727)	611	42	31.8	1.32	0.0391	bio process	0.0468081
143	organic substance transport (GO:0071702)	886	59	46.11	1.28	0.0274	bio process	0.0454937
144	macromolecule localization (GO:0033036)	988	65	51.42	1.26	0.0261	bio process	0.0454937
145	cellular protein modification process (GO:0006464)	1307	82	68.02	1.21	0.0354	bio process	0.0468081
146	protein modification process (GO:0036211)	1307	82	68.02	1.21	0.0354	bio process	0.0468081
147	macromolecule modification (GO:0043412)	1437	88	74.78	1.18	0.0491	bio process	0.049696

## Sheet: black
	Go term	Reference list 6322 genes	Module	Module Expected	Fold Enrichment	p.value	Annotation Data Set	BH adjusted p.value
30	RNA polymerase II basal transcription factor binding (GO:0001091)	5	2	0.13	15.42	0.00768	molecular function	0.0427533
31	3-hydroxyacyl-CoA dehydrogenase activity (GO:0003857)	6	2	0.16	12.85	0.0109	molecular function	0.0427533
32	DNA replication origin binding (GO:0003688)	6	2	0.16	12.85	0.0109	molecular function	0.0427533
33	Tat protein binding (GO:0030957)	6	2	0.16	12.85	0.0109	molecular function	0.0427533
34	promoter-specific chromatin binding (GO:1990841)	6	2	0.16	12.85	0.0109	molecular function	0.0427533
35	unfolded protein binding (GO:0051082)	49	4	1.27	3.15	0.0396	molecular function	0.0473882
36	ATPase activity (GO:0016887)	197	10	5.11	1.96	0.0336	molecular function	0.0473882
37	nucleic acid binding (GO:0003676)	1758	56	45.6	1.23	0.0443	molecular function	0.0473882
38	organic cyclic compound binding (GO:0097159)	2519	78	65.35	1.19	0.027	molecular function	0.0473882
39	heterocyclic compound binding (GO:1901363)	2499	77	64.83	1.19	0.0319	molecular function	0.0473882
46	snoRNA localization (GO:0048254)	5	2	0.13	15.42	0.00768	bio process	0.0427533
47	neural tube patterning (GO:0021532)	6	2	0.16	12.85	0.0109	bio process	0.0427533
48	intra-S DNA damage checkpoint (GO:0031573)	6	2	0.16	12.85	0.0109	bio process	0.0427533
49	regulation of ribonuclease activity (GO:0060700)	6	2	0.16	12.85	0.0109	bio process	0.0427533
50	positive regulation of natural killer cell mediated cytotoxicity (GO:0045954)	6	2	0.16	12.85	0.0109	bio process	0.0427533
51	regulation of natural killer cell activation (GO:0032814)	10	3	0.26	11.56	0.00236	bio process	0.0357371
52	eye photoreceptor cell development (GO:0042462)	7	2	0.18	11.01	0.0146	bio process	0.0473882
53	positive regulation of epidermal cell differentiation (GO:0045606)	8	2	0.21	9.64	0.0187	bio process	0.0473882
54	positive regulation of DNA damage response, signal transduction by p53 class mediator (GO:0043517)	8	2	0.21	9.64	0.0187	bio process	0.0473882
55	rRNA catabolic process (GO:0016075)	8	2	0.21	9.64	0.0187	bio process	0.0473882
56	positive regulation of natural killer cell mediated immunity (GO:0002717)	8	2	0.21	9.64	0.0187	bio process	0.0473882
57	positive regulation of cilium assembly (GO:0045724)	9	2	0.23	8.57	0.0233	bio process	0.0473882
58	eye photoreceptor cell differentiation (GO:0001754)	9	2	0.23	8.57	0.0233	bio process	0.0473882
59	negative regulation of peptidyl-serine phosphorylation (GO:0033137)	9	2	0.23	8.57	0.0233	bio process	0.0473882
60	DNA replication initiation (GO:0006270)	9	2	0.23	8.57	0.0233	bio process	0.0473882
61	positive regulation of mitochondrial fission (GO:0090141)	9	2	0.23	8.57	0.0233	bio process	0.0473882
62	negative T cell selection (GO:0043383)	9	2	0.23	8.57	0.0233	bio process	0.0473882
63	photoreceptor cell development (GO:0042461)	9	2	0.23	8.57	0.0233	bio process	0.0473882
64	ncRNA catabolic process (GO:0034661)	9	2	0.23	8.57	0.0233	bio process	0.0473882
65	nonmotile primary cilium assembly (GO:0035058)	9	2	0.23	8.57	0.0233	bio process	0.0473882
66	positive regulation of potassium ion transport (GO:0043268)	10	2	0.26	7.71	0.0282	bio process	0.0473882
67	nucleotide-sugar biosynthetic process (GO:0009226)	10	2	0.26	7.71	0.0282	bio process	0.0473882
68	positive regulation of epidermis development (GO:0045684)	11	2	0.29	7.01	0.0336	bio process	0.0473882
69	positive regulation of signal transduction by p53 class mediator (GO:1901798)	11	2	0.29	7.01	0.0336	bio process	0.0473882
70	nucleus localization (GO:0051647)	11	2	0.29	7.01	0.0336	bio process	0.0473882
71	regulation of mitochondrial fission (GO:0090140)	11	2	0.29	7.01	0.0336	bio process	0.0473882
72	positive regulation of protein complex disassembly (GO:0043243)	11	2	0.29	7.01	0.0336	bio process	0.0473882
73	photoreceptor cell differentiation (GO:0046530)	11	2	0.29	7.01	0.0336	bio process	0.0473882
74	regulation of interleukin-10 production (GO:0032653)	17	3	0.44	6.8	0.0102	bio process	0.0427533
75	regulation of extracellular matrix organization (GO:1903053)	12	2	0.31	6.42	0.0393	bio process	0.0473882
76	positive regulation of epithelial cell differentiation (GO:0030858)	12	2	0.31	6.42	0.0393	bio process	0.0473882
77	regulation of phospholipase C activity (GO:1900274)	12	2	0.31	6.42	0.0393	bio process	0.0473882
78	positive regulation of leukocyte mediated cytotoxicity (GO:0001912)	13	2	0.34	5.93	0.0454	bio process	0.0473882
79	phosphatidic acid biosynthetic process (GO:0006654)	13	2	0.34	5.93	0.0454	bio process	0.0473882
80	dorsal/ventral pattern formation (GO:0009953)	13	2	0.34	5.93	0.0454	bio process	0.0473882
81	regulation of potassium ion transmembrane transporter activity (GO:1901016)	13	2	0.34	5.93	0.0454	bio process	0.0473882
82	regulation of natural killer cell mediated cytotoxicity (GO:0042269)	13	2	0.34	5.93	0.0454	bio process	0.0473882
83	phosphatidic acid metabolic process (GO:0046473)	13	2	0.34	5.93	0.0454	bio process	0.0473882
84	positive regulation of lymphocyte mediated immunity (GO:0002708)	31	4	0.8	4.97	0.00903	bio process	0.0427533
85	mitotic DNA integrity checkpoint (GO:0044774)	54	6	1.4	4.28	0.00304	bio process	0.04028
86	intrinsic apoptotic signaling pathway by p53 class mediator (GO:0072332)	28	3	0.73	4.13	0.0371	bio process	0.0473882
87	mitotic cell cycle checkpoint (GO:0007093)	78	8	2.02	3.95	0.00107	bio process	0.02597
88	positive regulation of leukocyte mediated immunity (GO:0002705)	39	4	1.01	3.95	0.0193	bio process	0.0473882
89	regulation of cell junction assembly (GO:1901888)	30	3	0.78	3.85	0.0439	bio process	0.0473882
90	positive regulation of inflammatory response (GO:0050729)	31	3	0.8	3.73	0.0476	bio process	0.0480533
91	mitotic DNA damage checkpoint (GO:0044773)	52	5	1.35	3.71	0.0119	bio process	0.0427533
92	nucleosome assembly (GO:0006334)	43	4	1.12	3.59	0.0264	bio process	0.0473882
93	DNA integrity checkpoint (GO:0031570)	78	7	2.02	3.46	0.00452	bio process	0.0427533
94	chromatin assembly (GO:0031497)	47	4	1.22	3.28	0.0349	bio process	0.0473882
95	nucleosome organization (GO:0034728)	60	5	1.56	3.21	0.0208	bio process	0.0473882
96	Golgi organization (GO:0007030)	50	4	1.3	3.08	0.0421	bio process	0.0473882
97	DNA damage checkpoint (GO:0000077)	76	6	1.97	3.04	0.0149	bio process	0.0473882
98	cell cycle checkpoint (GO:0000075)	103	8	2.67	2.99	0.00577	bio process	0.0427533
99	regulation of lymphocyte mediated immunity (GO:0002706)	52	4	1.35	2.97	0.0474	bio process	0.0480533
100	negative regulation of mitotic cell cycle (GO:0045930)	107	8	2.78	2.88	0.00719	bio process	0.0427533
101	signal transduction by p53 class mediator (GO:0072331)	70	5	1.82	2.75	0.0367	bio process	0.0473882
102	negative regulation of mitotic cell cycle phase transition (GO:1901991)	76	5	1.97	2.54	0.049	bio process	0.049
103	RNA localization (GO:0006403)	115	7	2.98	2.35	0.0313	bio process	0.0473882
104	positive regulation of cell cycle (GO:0045787)	148	8	3.84	2.08	0.0402	bio process	0.0473882
105	regulation of cell cycle (GO:0051726)	467	19	12.11	1.57	0.0345	bio process	0.0473882

## Sheet: cyan
	Go term	Reference list 6322 genes	Module	Module Expected	Fold Enrichment	p.value	Annotation Data Set	BH adjusted p.value
23	tRNA methyltransferase activity (GO:0008175)	12	3	0.23	13.28	0.00159	molecular function	0.0127875
24	tRNA (guanine) methyltransferase activity (GO:0016423)	8	2	0.15	13.28	0.0102	molecular function	0.0327222
25	solute:proton symporter activity (GO:0015295)	9	2	0.17	11.81	0.0127	molecular function	0.033471
26	ubiquitin conjugating enzyme binding (GO:0031624)	15	2	0.28	7.08	0.0329	molecular function	0.04588
27	nucleobase-containing compound transmembrane transporter activity (GO:0015932)	15	2	0.28	7.08	0.0329	molecular function	0.04588
28	ubiquitin-like protein conjugating enzyme binding (GO:0044390)	17	2	0.32	6.25	0.0413	molecular function	0.0476481
29	RNA methyltransferase activity (GO:0008173)	26	3	0.49	6.13	0.0134	molecular function	0.033471
30	tRNA binding (GO:0000049)	27	3	0.51	5.9	0.0148	molecular function	0.033471
31	transcriptional repressor activity, RNA polymerase II core promoter proximal region sequence-specific binding (GO:0001078)	36	3	0.68	4.43	0.031	molecular function	0.04588
32	peptide N-acetyltransferase activity (GO:0034212)	43	3	0.81	3.71	0.0482	molecular function	0.0489314
33	S-adenosylmethionine-dependent methyltransferase activity (GO:0008757)	75	5	1.41	3.54	0.0141	molecular function	0.033471
34	histone binding (GO:0042393)	91	6	1.71	3.5	0.00776	molecular function	0.0298659
35	protein tyrosine kinase activity (GO:0004713)	63	4	1.19	3.37	0.0318	molecular function	0.04588
36	methyltransferase activity (GO:0008168)	103	5	1.94	2.58	0.0459	molecular function	0.048398
37	nucleic acid binding transcription factor activity (GO:0001071)	407	17	7.66	2.22	0.00165	molecular function	0.0127875
38	transcription factor activity, sequence-specific DNA binding (GO:0003700)	407	17	7.66	2.22	0.00165	molecular function	0.0127875
39	protein kinase activity (GO:0004672)	271	10	5.1	1.96	0.0323	molecular function	0.04588
40	zinc ion binding (GO:0008270)	503	17	9.47	1.8	0.0133	molecular function	0.033471
41	transition metal ion binding (GO:0046914)	572	19	10.77	1.76	0.0106	molecular function	0.0327222
42	transferase activity (GO:0016740)	1095	31	20.61	1.5	0.0109	molecular function	0.0327222
43	metal ion binding (GO:0046872)	1453	40	27.35	1.46	0.00535	molecular function	0.0258941
44	cation binding (GO:0043169)	1456	40	27.41	1.46	0.00555	molecular function	0.0258941
45	nucleic acid binding (GO:0003676)	1758	47	33.09	1.42	0.00386	molecular function	0.0221593
46	DNA binding (GO:0003677)	903	24	17	1.41	0.049	molecular function	0.049
47	ion binding (GO:0043167)	1517	40	28.55	1.4	0.0113	molecular function	0.0327222
48	heterocyclic compound binding (GO:1901363)	2499	57	47.04	1.21	0.039	molecular function	0.0468605
49	organic cyclic compound binding (GO:0097159)	2519	57	47.42	1.2	0.0454	molecular function	0.0483048
72	glucosamine-containing compound metabolic process (GO:1901071)	7	2	0.13	15.18	0.0079	bio process	0.0298659
73	amino sugar metabolic process (GO:0006040)	12	3	0.23	13.28	0.00159	bio process	0.0127875
74	N-terminal protein amino acid acetylation (GO:0006474)	8	2	0.15	13.28	0.0102	bio process	0.0327222
75	tRNA methylation (GO:0030488)	16	3	0.3	9.96	0.00357	bio process	0.0212827
76	ribonucleotide catabolic process (GO:0009261)	11	2	0.21	9.66	0.0186	bio process	0.0374416
77	coronary vasculature development (GO:0060976)	12	2	0.23	8.85	0.0218	bio process	0.0417024
78	peptidyl-lysine trimethylation (GO:0018023)	13	2	0.24	8.17	0.0253	bio process	0.0435319
79	protein deglycosylation (GO:0006517)	14	2	0.26	7.59	0.029	bio process	0.04588
80	N-glycan processing (GO:0006491)	15	2	0.28	7.08	0.0329	bio process	0.04588
81	N-terminal protein amino acid modification (GO:0031365)	15	2	0.28	7.08	0.0329	bio process	0.04588
82	regulation of smoothened signaling pathway (GO:0008589)	15	2	0.28	7.08	0.0329	bio process	0.04588
83	bone morphogenesis (GO:0060349)	16	2	0.3	6.64	0.037	bio process	0.04588
84	cellular response to BMP stimulus (GO:0071773)	16	2	0.3	6.64	0.037	bio process	0.04588
85	response to BMP (GO:0071772)	16	2	0.3	6.64	0.037	bio process	0.04588
86	chondrocyte differentiation (GO:0002062)	16	2	0.3	6.64	0.037	bio process	0.04588
87	lung alveolus development (GO:0048286)	16	2	0.3	6.64	0.037	bio process	0.04588
88	histone deubiquitination (GO:0016578)	16	2	0.3	6.64	0.037	bio process	0.04588
89	BMP signaling pathway (GO:0030509)	16	2	0.3	6.64	0.037	bio process	0.04588
90	columnar/cuboidal epithelial cell development (GO:0002066)	17	2	0.32	6.25	0.0413	bio process	0.0476481
91	negative regulation of RNA splicing (GO:0033119)	17	2	0.32	6.25	0.0413	bio process	0.0476481
92	artery development (GO:0060840)	17	2	0.32	6.25	0.0413	bio process	0.0476481
93	tRNA modification (GO:0006400)	38	4	0.72	5.59	0.00599	bio process	0.0259625
94	RNA methylation (GO:0001510)	33	3	0.62	4.83	0.0249	bio process	0.0435319
95	RNA modification (GO:0009451)	65	4	1.22	3.27	0.035	bio process	0.04588
96	peptidyl-tyrosine phosphorylation (GO:0018108)	67	4	1.26	3.17	0.0384	bio process	0.0467422
97	tRNA processing (GO:0008033)	67	4	1.26	3.17	0.0384	bio process	0.0467422
98	peptidyl-tyrosine modification (GO:0018212)	68	4	1.28	3.13	0.0402	bio process	0.0476481
99	macromolecule methylation (GO:0043414)	110	6	2.07	2.9	0.0182	bio process	0.0371184
100	glycoprotein metabolic process (GO:0009100)	133	7	2.5	2.8	0.0133	bio process	0.033471
101	glycoprotein biosynthetic process (GO:0009101)	119	6	2.24	2.68	0.0256	bio process	0.0435319
102	protein glycosylation (GO:0006486)	101	5	1.9	2.63	0.0428	bio process	0.0479291
103	macromolecule glycosylation (GO:0043413)	101	5	1.9	2.63	0.0428	bio process	0.0479291
104	blood vessel morphogenesis (GO:0048514)	102	5	1.92	2.6	0.0443	bio process	0.0481146
105	blood vessel development (GO:0001568)	129	6	2.43	2.47	0.0358	bio process	0.04588
106	vasculature development (GO:0001944)	135	6	2.54	2.36	0.043	bio process	0.0479291
107	methylation (GO:0032259)	139	6	2.62	2.29	0.0483	bio process	0.0489314
108	protein phosphorylation (GO:0006468)	414	14	7.79	1.8	0.024	bio process	0.0427586
109	regulation of RNA metabolic process (GO:0051252)	1467	49	27.61	1.77	1e-05	bio process	0.00155
110	regulation of transcription, DNA-templated (GO:0006355)	1381	45	25.99	1.73	5.61e-05	bio process	0.002449
111	regulation of nucleic acid-templated transcription (GO:1903506)	1389	45	26.15	1.72	6.49e-05	bio process	0.002449
112	regulation of RNA biosynthetic process (GO:2001141)	1400	45	26.35	1.71	7.9e-05	bio process	0.002449
113	peptidyl-amino acid modification (GO:0018193)	413	13	7.77	1.67	0.0475	bio process	0.0487583
114	regulation of nucleobase-containing compound metabolic process (GO:0019219)	1597	49	30.06	1.63	0.000105	bio process	0.0027125
115	macromolecule modification (GO:0043412)	1437	43	27.05	1.59	0.000641	bio process	0.00764269
116	regulation of cellular macromolecule biosynthetic process (GO:2000112)	1598	47	30.08	1.56	0.000454	bio process	0.00639727
117	regulation of macromolecule biosynthetic process (GO:0010556)	1641	48	30.89	1.55	0.000431	bio process	0.00639727
118	regulation of gene expression (GO:0010468)	1754	51	33.02	1.54	0.000286	bio process	0.00554125
119	regulation of nitrogen compound metabolic process (GO:0051171)	1769	51	33.3	1.53	0.000357	bio process	0.00614833
120	regulation of biosynthetic process (GO:0009889)	1705	49	32.09	1.53	0.000554	bio process	0.00715583
121	regulation of cellular biosynthetic process (GO:0031326)	1686	48	31.74	1.51	0.000824	bio process	0.00912286
122	RNA metabolic process (GO:0016070)	1547	44	29.12	1.51	0.00161	bio process	0.0127875
123	transcription, DNA-templated (GO:0006351)	1028	29	19.35	1.5	0.0147	bio process	0.033471
124	nucleic acid-templated transcription (GO:0097659)	1028	29	19.35	1.5	0.0147	bio process	0.033471
125	cellular protein modification process (GO:0006464)	1307	36	24.6	1.46	0.00876	bio process	0.0301733
126	protein modification process (GO:0036211)	1307	36	24.6	1.46	0.00876	bio process	0.0301733
127	RNA biosynthetic process (GO:0032774)	1106	30	20.82	1.44	0.0216	bio process	0.0417024
128	nucleic acid metabolic process (GO:0090304)	1774	48	33.39	1.44	0.00262	bio process	0.016244
129	gene expression (GO:0010467)	1718	45	32.34	1.39	0.00737	bio process	0.0294103
130	cellular macromolecule metabolic process (GO:0044260)	2943	77	55.4	1.39	5.07e-05	bio process	0.002449
131	cellular macromolecule biosynthetic process (GO:0034645)	1539	39	28.97	1.35	0.0234	bio process	0.0421744
132	macromolecule metabolic process (GO:0043170)	3101	78	58.37	1.34	0.000208	bio process	0.00460571
133	nucleobase-containing compound metabolic process (GO:0006139)	2035	51	38.31	1.33	0.00943	bio process	0.031775
134	regulation of cellular metabolic process (GO:0031323)	2292	57	43.14	1.32	0.00603	bio process	0.0259625
135	macromolecule biosynthetic process (GO:0009059)	1570	39	29.55	1.32	0.0315	bio process	0.04588
136	regulation of macromolecule metabolic process (GO:0060255)	2312	57	43.52	1.31	0.0074	bio process	0.0294103
137	regulation of primary metabolic process (GO:0080090)	2274	56	42.8	1.31	0.00839	bio process	0.0301733
138	heterocycle metabolic process (GO:0046483)	2075	51	39.06	1.31	0.014	bio process	0.033471
139	cellular aromatic compound metabolic process (GO:0006725)	2086	51	39.27	1.3	0.0155	bio process	0.0343214
140	regulation of metabolic process (GO:0019222)	2419	58	45.53	1.27	0.0127	bio process	0.033471
141	organic cyclic compound metabolic process (GO:1901360)	2142	51	40.32	1.26	0.0258	bio process	0.0435319
142	primary metabolic process (GO:0044238)	3584	81	67.46	1.2	0.00732	bio process	0.0294103
143	cellular metabolic process (GO:0044237)	3625	80	68.23	1.17	0.0175	bio process	0.0366554
144	organic substance metabolic process (GO:0071704)	3714	81	69.91	1.16	0.0231	bio process	0.0421235
145	metabolic process (GO:0008152)	3862	82	72.7	1.13	0.0474	bio process	0.0487583

## Sheet: salmon
	Go term	Reference list 6322 genes	Module	Module Expected	Fold Enrichment	p.value	Annotation Data Set	BH adjusted p.value
15	adenylyltransferase activity (GO:0070566)	15	4	0.16	24.79	2.29e-05	molecular function	0.000117362
21	threonine-type endopeptidase activity (GO:0004298)	13	3	0.14	21.45	0.000394	molecular function	0.00157053
22	threonine-type peptidase activity (GO:0070003)	13	3	0.14	21.45	0.000394	molecular function	0.00157053
23	tumor necrosis factor receptor binding (GO:0005164)	15	3	0.16	18.59	0.000596	molecular function	0.00228069
24	RNA polymerase II core promoter sequence-specific DNA binding (GO:0000979)	21	3	0.23	13.28	0.00156	molecular function	0.00482404
25	tumor necrosis factor receptor superfamily binding (GO:0032813)	24	3	0.26	11.62	0.00228	molecular function	0.00620028
26	NAD+ ADP-ribosyltransferase activity (GO:0003950)	16	2	0.17	11.62	0.0131	molecular function	0.0194803
27	double-stranded RNA binding (GO:0003725)	47	5	0.51	9.89	0.00016	molecular function	0.000695758
28	Hsp90 protein binding (GO:0051879)	20	2	0.22	9.3	0.0199	molecular function	0.0257266
29	cytokine activity (GO:0005125)	29	2	0.31	6.41	0.0393	molecular function	0.0424026
30	transferase activity, transferring pentosyl groups (GO:0016763)	31	2	0.33	6	0.0443	molecular function	0.0458993
31	core promoter sequence-specific DNA binding (GO:0001046)	48	3	0.52	5.81	0.0152	molecular function	0.0211767
32	nucleotidyltransferase activity (GO:0016779)	64	4	0.69	5.81	0.00511	molecular function	0.0107049
33	core promoter binding (GO:0001047)	73	4	0.79	5.09	0.00805	molecular function	0.0148099
34	cytokine receptor binding (GO:0005126)	66	3	0.71	4.23	0.0345	molecular function	0.0388294
35	endopeptidase activity (GO:0004175)	126	4	1.36	2.95	0.047	molecular function	0.0480036
36	ubiquitin-protein transferase activity (GO:0004842)	237	7	2.55	2.75	0.0137	molecular function	0.0198581
37	ubiquitin-like protein transferase activity (GO:0019787)	246	7	2.65	2.65	0.0165	molecular function	0.0223373
38	ligase activity (GO:0016874)	219	6	2.36	2.55	0.0304	molecular function	0.0360529
39	zinc ion binding (GO:0008270)	503	12	5.41	2.22	0.00701	molecular function	0.0131495
40	transition metal ion binding (GO:0046914)	572	13	6.15	2.11	0.0074	molecular function	0.0137019
41	purine ribonucleoside triphosphate binding (GO:0035639)	820	16	8.82	1.81	0.0121	molecular function	0.0189765
42	purine ribonucleoside binding (GO:0032550)	826	16	8.88	1.8	0.013	molecular function	0.0194803
43	ribonucleoside binding (GO:0032549)	827	16	8.9	1.8	0.0131	molecular function	0.0194803
44	purine nucleoside binding (GO:0001883)	828	16	8.91	1.8	0.0132	molecular function	0.0195278
45	nucleoside binding (GO:0001882)	831	16	8.94	1.79	0.0137	molecular function	0.0198581
46	purine ribonucleotide binding (GO:0032555)	833	16	8.96	1.79	0.014	molecular function	0.01999
47	ribonucleotide binding (GO:0032553)	838	16	9.01	1.78	0.0147	molecular function	0.0206809
48	purine nucleotide binding (GO:0017076)	842	16	9.06	1.77	0.0154	molecular function	0.0213517
49	carbohydrate derivative binding (GO:0097367)	915	17	9.84	1.73	0.0152	molecular function	0.0211767
50	ATP binding (GO:0005524)	660	12	7.1	1.69	0.0479	molecular function	0.048577
2810	response to interferon-alpha (GO:0035455)	11	6	0.12	50.71	2.77e-09	bio process	2.09208e-08
3610	type I interferon signaling pathway (GO:0060337)	38	19	0.41	46.49	1.6e-26	bio process	2.296e-24
55	cellular response to type I interferon (GO:0071357)	38	19	0.41	46.49	1.6e-26	bio process	2.296e-24
72	response to type I interferon (GO:0034340)	42	19	0.45	42.06	1.04e-25	bio process	9.94933e-24
73	positive regulation of type I interferon-mediated signaling pathway (GO:0060340)	5	2	0.05	37.19	0.00138	bio process	0.00445011
74	regulation by virus of viral protein levels in host cell (GO:0046719)	8	3	0.09	34.86	9.55e-05	bio process	0.000435056
106	positive regulation of viral entry into host cell (GO:0046598)	6	2	0.06	30.99	0.00197	bio process	0.00576929
107	regulation of ribonuclease activity (GO:0060700)	6	2	0.06	30.99	0.00197	bio process	0.00576929
108	negative regulation of viral genome replication (GO:0045071)	29	9	0.31	28.85	3.47e-11	bio process	3.21255e-10
109	regulation of type I interferon-mediated signaling pathway (GO:0060338)	17	5	0.18	27.34	1.27e-06	bio process	7.59354e-06
110	response to interferon-beta (GO:0035456)	17	5	0.18	27.34	1.27e-06	bio process	7.59354e-06
111	cellular response to virus (GO:0098586)	12	3	0.13	23.24	0.000313	bio process	0.00132104
121	defense response to virus (GO:0051607)	80	20	0.86	23.24	5.09e-22	bio process	2.43472e-20
136	regulation of viral entry into host cell (GO:0046596)	16	4	0.17	23.24	2.94e-05	bio process	0.000148032
138	interferon-gamma-mediated signaling pathway (GO:0060333)	47	11	0.51	21.76	3.98e-12	bio process	4.23059e-11
139	negative regulation of viral life cycle (GO:1903901)	48	11	0.52	21.31	4.98e-12	bio process	5.1045e-11
140	negative regulation of viral process (GO:0048525)	57	13	0.61	21.2	5.14e-14	bio process	8.19544e-13
141	negative regulation of defense response to virus (GO:0050687)	9	2	0.1	20.66	0.00434	bio process	0.00936526
142	negative regulation of innate immune response (GO:0045824)	19	4	0.2	19.57	5.7e-05	bio process	0.00027265
143	negative regulation of viral transcription (GO:0032897)	15	3	0.16	18.59	0.000596	bio process	0.00228069
144	cellular response to interferon-beta (GO:0035458)	10	2	0.11	18.59	0.00532	bio process	0.0109845
145	negative regulation of viral entry into host cell (GO:0046597)	10	2	0.11	18.59	0.00532	bio process	0.0109845
146	regulation of viral genome replication (GO:0045069)	50	10	0.54	18.59	1.83e-10	bio process	1.5006e-09
147	cellular response to interferon-gamma (GO:0071346)	58	11	0.62	17.63	3.67e-11	bio process	3.29153e-10
148	negative regulation of multi-organism process (GO:0043901)	69	13	0.74	17.52	5.59e-13	bio process	6.97535e-12
149	response to interferon-gamma (GO:0034341)	70	13	0.75	17.27	6.69e-13	bio process	8.00012e-12
150	positive regulation of toll-like receptor signaling pathway (GO:0034123)	11	2	0.12	16.9	0.00639	bio process	0.0122262
151	establishment of mitotic spindle localization (GO:0040001)	11	2	0.12	16.9	0.00639	bio process	0.0122262
152	response to virus (GO:0009615)	125	22	1.34	16.36	5.44e-21	bio process	2.2304e-19
153	establishment of spindle localization (GO:0051293)	14	2	0.15	13.28	0.0101	bio process	0.017462
154	negative regulation of response to biotic stimulus (GO:0002832)	14	2	0.15	13.28	0.0101	bio process	0.017462
155	cytokine-mediated signaling pathway (GO:0019221)	195	27	2.1	12.87	3.19e-23	bio process	2.28882e-21
156	regulation of interferon-gamma-mediated signaling pathway (GO:0060334)	15	2	0.16	12.4	0.0116	bio process	0.0187034
157	negative regulation of cytokine-mediated signaling pathway (GO:0001960)	15	2	0.16	12.4	0.0116	bio process	0.0187034
158	regulation of response to interferon-gamma (GO:0060330)	16	2	0.17	11.62	0.0131	bio process	0.0194803
159	positive regulation of cytokine-mediated signaling pathway (GO:0001961)	16	2	0.17	11.62	0.0131	bio process	0.0194803
160	spindle localization (GO:0051653)	16	2	0.17	11.62	0.0131	bio process	0.0194803
161	positive regulation of response to cytokine stimulus (GO:0060760)	16	2	0.17	11.62	0.0131	bio process	0.0194803
162	innate immune response (GO:0045087)	239	28	2.57	10.89	3.35e-22	bio process	1.9229e-20
163	regulation of toll-like receptor signaling pathway (GO:0034121)	26	3	0.28	10.73	0.00286	bio process	0.00713757
164	negative regulation of type I interferon production (GO:0032480)	26	3	0.28	10.73	0.00286	bio process	0.00713757
165	defense response to other organism (GO:0098542)	174	20	1.87	10.69	1.43e-15	bio process	3.42008e-14
166	regulation of viral life cycle (GO:1903900)	107	12	1.15	10.43	1.67e-09	bio process	1.33136e-08
167	cytokine secretion (GO:0050663)	19	2	0.2	9.79	0.018	bio process	0.0240279
168	negative regulation of response to cytokine stimulus (GO:0060761)	19	2	0.2	9.79	0.018	bio process	0.0240279
169	regulation of cellular amino acid metabolic process (GO:0006521)	39	4	0.42	9.54	0.000861	bio process	0.00308884
170	cellular response to cytokine stimulus (GO:0071345)	264	27	2.84	9.51	7.28e-20	bio process	2.08936e-18
171	negative regulation of defense response (GO:0031348)	59	6	0.63	9.45	4.41e-05	bio process	0.00021452
172	tumor necrosis factor-mediated signaling pathway (GO:0033209)	70	7	0.75	9.3	1.1e-05	bio process	6.1902e-05
173	regulation of nuclease activity (GO:0032069)	20	2	0.22	9.3	0.0199	bio process	0.0257266
174	JAK-STAT cascade (GO:0007259)	21	2	0.23	8.85	0.0217	bio process	0.0271961
175	modulation by virus of host morphology or physiology (GO:0019048)	21	2	0.23	8.85	0.0217	bio process	0.0271961
176	STAT cascade (GO:0097696)	21	2	0.23	8.85	0.0217	bio process	0.0271961
177	regulation of viral process (GO:0050792)	193	18	2.08	8.67	1.56e-12	bio process	1.79088e-11
178	response to cytokine (GO:0034097)	316	29	3.4	8.53	3.69e-20	bio process	1.1767e-18
179	antigen processing and presentation of exogenous peptide antigen via MHC class I, TAP-dependent (GO:0002479)	45	4	0.48	8.26	0.00145	bio process	0.00457308
180	regulation of symbiosis, encompassing mutualism through parasitism (GO:0043903)	203	18	2.18	8.24	3.59e-12	bio process	3.96281e-11
181	negative regulation of protein secretion (GO:0050709)	34	3	0.37	8.2	0.00601	bio process	0.0118097
182	regulation of cellular amine metabolic process (GO:0033238)	46	4	0.49	8.08	0.00158	bio process	0.00482404
183	modification by symbiont of host morphology or physiology (GO:0044003)	23	2	0.25	8.08	0.0257	bio process	0.0313868
184	antigen processing and presentation of exogenous peptide antigen via MHC class I (GO:0042590)	46	4	0.49	8.08	0.00158	bio process	0.00482404
185	T cell proliferation (GO:0042098)	23	2	0.25	8.08	0.0257	bio process	0.0313868
186	immune effector process (GO:0002252)	234	20	2.52	7.95	3.43e-13	bio process	4.56591e-12
187	regulation of type I interferon production (GO:0032479)	71	6	0.76	7.86	0.000121	bio process	0.000534262
188	positive regulation of viral genome replication (GO:0045070)	25	2	0.27	7.44	0.03	bio process	0.0360251
189	interaction with host (GO:0051701)	50	4	0.54	7.44	0.00213	bio process	0.00599324
190	regulation of ubiquitin-protein ligase activity involved in mitotic cell cycle (GO:0051439)	50	4	0.54	7.44	0.00213	bio process	0.00599324
191	negative regulation of ubiquitin-protein ligase activity involved in mitotic cell cycle (GO:0051436)	50	4	0.54	7.44	0.00213	bio process	0.00599324
192	negative regulation of NF-kappaB transcription factor activity (GO:0032088)	38	3	0.41	7.34	0.00814	bio process	0.0148801
193	negative regulation of ubiquitin protein ligase activity (GO:1904667)	51	4	0.55	7.29	0.00229	bio process	0.00620028
194	regulation of multi-organism process (GO:0043900)	230	18	2.47	7.28	2.76e-11	bio process	2.6404e-10
195	antigen processing and presentation of peptide antigen via MHC class I (GO:0002474)	64	5	0.69	7.26	0.000653	bio process	0.00246593
196	regulation of cytokine-mediated signaling pathway (GO:0001959)	65	5	0.7	7.15	0.000699	bio process	0.00260536
197	positive regulation of ubiquitin-protein ligase activity involved in regulation of mitotic cell cycle transition (GO:0051437)	52	4	0.56	7.15	0.00245	bio process	0.00639227
198	gene silencing by miRNA (GO:0035195)	26	2	0.28	7.15	0.0322	bio process	0.0370804
199	Wnt signaling pathway, planar cell polarity pathway (GO:0060071)	53	4	0.57	7.02	0.00263	bio process	0.00667973
200	anaphase-promoting complex-dependent catabolic process (GO:0031145)	53	4	0.57	7.02	0.00263	bio process	0.00667973
201	immune response (GO:0006955)	441	33	4.74	6.96	1.64e-20	bio process	5.8835e-19
202	negative regulation of immune response (GO:0050777)	55	4	0.59	6.76	0.003	bio process	0.00735897
203	positive regulation of ubiquitin protein ligase activity (GO:1904668)	55	4	0.59	6.76	0.003	bio process	0.00735897
204	cellular response to tumor necrosis factor (GO:0071356)	97	7	1.04	6.71	8.56e-05	bio process	0.000396245
205	response to other organism (GO:0051707)	321	23	3.45	6.66	1.45e-13	bio process	2.08075e-12
206	response to external biotic stimulus (GO:0043207)	321	23	3.45	6.66	1.45e-13	bio process	2.08075e-12
207	NIK/NF-kappaB signaling (GO:0038061)	56	4	0.6	6.64	0.00319	bio process	0.00756636
208	negative regulation of ubiquitin-protein transferase activity (GO:0051444)	56	4	0.6	6.64	0.00319	bio process	0.00756636
209	posttranscriptional gene silencing by RNA (GO:0035194)	28	2	0.3	6.64	0.0368	bio process	0.0409364
210	regulation of response to cytokine stimulus (GO:0060759)	70	5	0.75	6.64	0.000972	bio process	0.003444
211	defense response (GO:0006952)	454	32	4.88	6.55	4.73e-19	bio process	1.2341e-17
212	regulation of ubiquitin protein ligase activity (GO:1904666)	57	4	0.61	6.52	0.0034	bio process	0.00793333
213	multi-organism intracellular transport (GO:1902583)	43	3	0.46	6.49	0.0114	bio process	0.0185898
214	multi-organism cellular localization (GO:1902581)	43	3	0.46	6.49	0.0114	bio process	0.0185898
215	intracellular transport of virus (GO:0075733)	43	3	0.46	6.49	0.0114	bio process	0.0185898
216	regulation of morphogenesis of an epithelium (GO:1905330)	72	5	0.77	6.46	0.0011	bio process	0.00375833
217	regulation of innate immune response (GO:0045088)	202	14	2.17	6.44	2.8e-08	bio process	1.96e-07
218	posttranscriptional gene silencing (GO:0016441)	29	2	0.31	6.41	0.0393	bio process	0.0424026
219	response to biotic stimulus (GO:0009607)	335	23	3.6	6.38	3.5e-13	bio process	4.56591e-12
220	non-canonical Wnt signaling pathway (GO:0035567)	73	5	0.79	6.37	0.00117	bio process	0.00395047
221	multi-organism localization (GO:1902579)	44	3	0.47	6.34	0.0121	bio process	0.0189765
222	multi-organism transport (GO:0044766)	44	3	0.47	6.34	0.0121	bio process	0.0189765
223	transport of virus (GO:0046794)	44	3	0.47	6.34	0.0121	bio process	0.0189765
224	regulation of establishment of planar polarity (GO:0090175)	59	4	0.63	6.3	0.00384	bio process	0.00861
225	hematopoietic progenitor cell differentiation (GO:0002244)	30	2	0.32	6.2	0.0417	bio process	0.0438385
226	regulation of interferon-beta production (GO:0032648)	30	2	0.32	6.2	0.0417	bio process	0.0438385
227	positive regulation of protein ubiquitination involved in ubiquitin-dependent protein catabolic process (GO:2000060)	60	4	0.65	6.2	0.00408	bio process	0.00900738
228	regulation of viral transcription (GO:0046782)	45	3	0.48	6.2	0.0128	bio process	0.0194803
229	positive regulation of canonical Wnt signaling pathway (GO:0090263)	61	4	0.66	6.1	0.00432	bio process	0.00936526
230	negative regulation of immune effector process (GO:0002698)	47	3	0.51	5.93	0.0144	bio process	0.0203586
231	regulation of protein ubiquitination involved in ubiquitin-dependent protein catabolic process (GO:2000058)	63	4	0.68	5.9	0.00484	bio process	0.0103615
232	multi-organism cellular process (GO:0044764)	450	28	4.84	5.78	4.27e-15	bio process	8.16993e-14
233	viral process (GO:0016032)	450	28	4.84	5.78	4.27e-15	bio process	8.16993e-14
234	response to tumor necrosis factor (GO:0034612)	114	7	1.23	5.71	0.00023	bio process	0.000985224
235	protein autoubiquitination (GO:0051865)	33	2	0.35	5.63	0.0495	bio process	0.0495
236	interspecies interaction between organisms (GO:0044419)	465	28	5	5.6	9.69e-15	bio process	1.6359e-13
237	symbiosis, encompassing mutualism through parasitism (GO:0044403)	465	28	5	5.6	9.69e-15	bio process	1.6359e-13
238	positive regulation of ubiquitin-protein transferase activity (GO:0051443)	67	4	0.72	5.55	0.006	bio process	0.0118097
239	regulation of cellular ketone metabolic process (GO:0010565)	67	4	0.72	5.55	0.006	bio process	0.0118097
240	protein polyubiquitination (GO:0000209)	170	10	1.83	5.47	1.38e-05	bio process	7.33444e-05
241	negative regulation of Wnt signaling pathway (GO:0030178)	85	5	0.91	5.47	0.00227	bio process	0.00620028
242	regulation of organ morphogenesis (GO:2000027)	86	5	0.93	5.41	0.00239	bio process	0.00629294
243	negative regulation of protein modification by small protein conjugation or removal (GO:1903321)	86	5	0.93	5.41	0.00239	bio process	0.00629294
244	lipoprotein metabolic process (GO:0042157)	52	3	0.56	5.36	0.0188	bio process	0.0247505
245	regulation of defense response to virus (GO:0050688)	87	5	0.94	5.34	0.00251	bio process	0.00648982
246	positive regulation of NF-kappaB transcription factor activity (GO:0051092)	70	4	0.75	5.31	0.00697	bio process	0.0131495
247	negative regulation of secretion by cell (GO:1903531)	56	3	0.6	4.98	0.0227	bio process	0.028203
248	stimulatory C-type lectin receptor signaling pathway (GO:0002223)	75	4	0.81	4.96	0.00883	bio process	0.0159384
249	negative regulation of canonical Wnt signaling pathway (GO:0090090)	75	4	0.81	4.96	0.00883	bio process	0.0159384
250	innate immune response activating cell surface receptor signaling pathway (GO:0002220)	76	4	0.82	4.89	0.00924	bio process	0.0165742
251	antigen processing and presentation of exogenous peptide antigen (GO:0002478)	96	5	1.03	4.84	0.00381	bio process	0.00861
252	regulation of ubiquitin-protein transferase activity (GO:0051438)	77	4	0.83	4.83	0.00966	bio process	0.0171137
253	regulation of defense response (GO:0031347)	335	17	3.6	4.72	6.79e-08	bio process	4.53193e-07
254	antigen processing and presentation of exogenous antigen (GO:0019884)	99	5	1.06	4.7	0.00434	bio process	0.00936526
255	cytokine production (GO:0001816)	60	3	0.65	4.65	0.0271	bio process	0.0329564
256	positive regulation of Wnt signaling pathway (GO:0030177)	80	4	0.86	4.65	0.011	bio process	0.018462
257	T cell receptor signaling pathway (GO:0050852)	102	5	1.1	4.56	0.00491	bio process	0.0103615
258	negative regulation of protein ubiquitination (GO:0031397)	82	4	0.88	4.54	0.0119	bio process	0.0189765
259	negative regulation of secretion (GO:0051048)	63	3	0.68	4.43	0.0307	bio process	0.0361102
260	positive regulation of viral life cycle (GO:1903902)	63	3	0.68	4.43	0.0307	bio process	0.0361102
261	Fc-epsilon receptor signaling pathway (GO:0038095)	85	4	0.91	4.38	0.0135	bio process	0.0198581
262	antigen processing and presentation of peptide antigen (GO:0048002)	107	5	1.15	4.34	0.00599	bio process	0.0118097
263	regulation of response to biotic stimulus (GO:0002831)	107	5	1.15	4.34	0.00599	bio process	0.0118097
264	negative regulation of cytokine production (GO:0001818)	86	4	0.93	4.32	0.014	bio process	0.01999
265	positive regulation of innate immune response (GO:0045089)	152	7	1.63	4.28	0.00125	bio process	0.00410932
266	negative regulation of immune system process (GO:0002683)	152	7	1.63	4.28	0.00125	bio process	0.00410932
267	positive regulation of sequence-specific DNA binding transcription factor activity (GO:0051091)	109	5	1.17	4.26	0.00646	bio process	0.0122783
268	negative regulation of sequence-specific DNA binding transcription factor activity (GO:0043433)	66	3	0.71	4.23	0.0345	bio process	0.0388294
269	activation of innate immune response (GO:0002218)	134	6	1.44	4.16	0.00323	bio process	0.00759844
270	anaphase (GO:0051322)	90	4	0.97	4.13	0.0163	bio process	0.0222767
271	mitotic anaphase (GO:0000090)	90	4	0.97	4.13	0.0163	bio process	0.0222767
272	positive regulation of endopeptidase activity (GO:0010950)	68	3	0.73	4.1	0.0372	bio process	0.0412216
273	regulation of mRNA stability (GO:0043488)	91	4	0.98	4.09	0.0169	bio process	0.0227714
274	regulation of RNA stability (GO:0043487)	93	4	1	4	0.0181	bio process	0.0240495
275	positive regulation of viral process (GO:0048524)	70	3	0.75	3.98	0.04	bio process	0.0429963
276	immune system process (GO:0002376)	864	37	9.29	3.98	2.76e-15	bio process	6.09323e-14
277	regulation of endopeptidase activity (GO:0052548)	146	6	1.57	3.82	0.00489	bio process	0.0103615
278	regulation of immune response (GO:0050776)	414	17	4.45	3.82	1.32e-06	bio process	7.73143e-06
279	antigen receptor-mediated signaling pathway (GO:0050851)	122	5	1.31	3.81	0.0102	bio process	0.0175293
280	M phase (GO:0000279)	98	4	1.05	3.79	0.0215	bio process	0.0271961
281	mitotic M phase (GO:0000087)	98	4	1.05	3.79	0.0215	bio process	0.0271961
282	antigen processing and presentation (GO:0019882)	123	5	1.32	3.78	0.0105	bio process	0.0178314
283	positive regulation of peptidase activity (GO:0010952)	74	3	0.8	3.77	0.0458	bio process	0.046945
284	regulation of peptidase activity (GO:0052547)	151	6	1.62	3.69	0.00574	bio process	0.0116835
285	regulation of cytokine production (GO:0001817)	252	10	2.71	3.69	0.000354	bio process	0.0014514
286	cell surface receptor signaling pathway (GO:0007166)	786	31	8.45	3.67	1.64e-11	bio process	1.62303e-10
287	response to external stimulus (GO:0009605)	590	23	6.35	3.62	2.46e-08	bio process	1.76505e-07
288	cellular response to organic substance (GO:0071310)	770	30	8.28	3.62	5.73e-11	bio process	4.98336e-10
289	positive regulation of proteolysis involved in cellular protein catabolic process (GO:1903052)	103	4	1.11	3.61	0.0252	bio process	0.0310403
290	regulation of canonical Wnt signaling pathway (GO:0060828)	103	4	1.11	3.61	0.0252	bio process	0.0310403
291	innate immune response-activating signal transduction (GO:0002758)	129	5	1.39	3.6	0.0127	bio process	0.0194803
292	positive regulation of defense response (GO:0031349)	183	7	1.97	3.56	0.00353	bio process	0.00817024
293	regulation of immune effector process (GO:0002697)	185	7	1.99	3.52	0.00374	bio process	0.00851889
294	regulation of Wnt signaling pathway (GO:0030111)	137	5	1.47	3.39	0.0161	bio process	0.0222149
295	regulation of cysteine-type endopeptidase activity (GO:2000116)	110	4	1.18	3.38	0.031	bio process	0.0363143
296	multi-organism process (GO:0051704)	859	31	9.24	3.36	1.61e-10	bio process	1.35903e-09
297	positive regulation of protein ubiquitination (GO:0031398)	111	4	1.19	3.35	0.0319	bio process	0.037066
298	positive regulation of cellular protein catabolic process (GO:1903364)	112	4	1.2	3.32	0.0328	bio process	0.0373556
299	regulation of sequence-specific DNA binding transcription factor activity (GO:0051090)	169	6	1.82	3.3	0.00972	bio process	0.0171144
300	proteasome-mediated ubiquitin-dependent protein catabolic process (GO:0043161)	171	6	1.84	3.26	0.0103	bio process	0.0175958
301	modification-dependent protein catabolic process (GO:0019941)	288	10	3.1	3.23	0.000991	bio process	0.0034685
302	positive regulation of protein modification by small protein conjugation or removal (GO:1903322)	116	4	1.25	3.21	0.0365	bio process	0.0407607
303	proteasomal protein catabolic process (GO:0010498)	175	6	1.88	3.19	0.0114	bio process	0.0185898
304	modification-dependent macromolecule catabolic process (GO:0043632)	292	10	3.14	3.18	0.0011	bio process	0.00375833
305	regulation of immune system process (GO:0002682)	618	21	6.65	3.16	1.2e-06	bio process	7.48696e-06
306	biological phase (GO:0044848)	118	4	1.27	3.15	0.0385	bio process	0.0419629
307	mitotic cell cycle phase (GO:0098763)	118	4	1.27	3.15	0.0385	bio process	0.0419629
308	cell cycle phase (GO:0022403)	118	4	1.27	3.15	0.0385	bio process	0.0419629
309	protein ubiquitination (GO:0016567)	362	12	3.89	3.08	0.000447	bio process	0.00175738
310	Fc receptor signaling pathway (GO:0038093)	121	4	1.3	3.07	0.0416	bio process	0.0438385
311	cellular response to chemical stimulus (GO:0070887)	930	30	10	3	5.71e-09	bio process	4.20197e-08
312	ubiquitin-dependent protein catabolic process (GO:0006511)	282	9	3.03	2.97	0.00318	bio process	0.00756636
313	proteolysis involved in cellular protein catabolic process (GO:0051603)	315	10	3.39	2.95	0.00193	bio process	0.00576929
314	positive regulation of proteolysis (GO:0045862)	190	6	2.04	2.94	0.0165	bio process	0.0223373
315	regulation of protein modification by small protein conjugation or removal (GO:1903320)	159	5	1.71	2.92	0.0284	bio process	0.0343916
316	response to organic substance (GO:0010033)	1020	32	10.97	2.92	2.52e-09	bio process	1.9547e-08
317	positive regulation of immune response (GO:0050778)	289	9	3.11	2.9	0.00373	bio process	0.00851889
318	cellular protein catabolic process (GO:0044257)	324	10	3.48	2.87	0.00237	bio process	0.00629294
319	cell-cell signaling by wnt (GO:0198738)	162	5	1.74	2.87	0.0304	bio process	0.0360529
320	Wnt signaling pathway (GO:0016055)	162	5	1.74	2.87	0.0304	bio process	0.0360529
321	activation of immune response (GO:0002253)	234	7	2.52	2.78	0.0128	bio process	0.0194803
322	protein catabolic process (GO:0030163)	336	10	3.61	2.77	0.00308	bio process	0.00749119
323	cell surface receptor signaling pathway involved in cell-cell signaling (GO:1905114)	169	5	1.82	2.75	0.0355	bio process	0.0397988
324	immune response-activating cell surface receptor signaling pathway (GO:0002429)	172	5	1.85	2.7	0.0379	bio process	0.0418358
325	positive regulation of immune system process (GO:0002684)	413	12	4.44	2.7	0.00141	bio process	0.00449633
326	regulation of response to stress (GO:0080134)	624	18	6.71	2.68	7.76e-05	bio process	0.000365102
327	protein modification by small protein conjugation (GO:0032446)	433	12	4.66	2.58	0.0021	bio process	0.00599324
328	negative regulation of transferase activity (GO:0051348)	184	5	1.98	2.53	0.0482	bio process	0.0487092
329	immune response-activating signal transduction (GO:0002757)	222	6	2.39	2.51	0.0322	bio process	0.0370804
330	negative regulation of response to stimulus (GO:0048585)	559	15	6.01	2.49	0.000752	bio process	0.00276697
331	response to stress (GO:0006950)	1364	35	14.67	2.39	5.9e-08	bio process	4.03167e-07
332	immune response-regulating signaling pathway (GO:0002764)	236	6	2.54	2.36	0.0414	bio process	0.0438385
333	regulation of proteolysis (GO:0030162)	315	8	3.39	2.36	0.0196	bio process	0.0255691
334	response to chemical (GO:0042221)	1279	32	13.76	2.33	6.3e-07	bio process	4.018e-06
335	posttranscriptional regulation of gene expression (GO:0010608)	284	7	3.05	2.29	0.0328	bio process	0.0373556
336	negative regulation of protein modification process (GO:0031400)	285	7	3.07	2.28	0.0333	bio process	0.0377751
337	protein modification by small protein conjugation or removal (GO:0070647)	494	12	5.31	2.26	0.00609	bio process	0.0118097
338	cellular macromolecule catabolic process (GO:0044265)	494	12	5.31	2.26	0.00609	bio process	0.0118097
339	negative regulation of signal transduction (GO:0009968)	459	11	4.94	2.23	0.00956	bio process	0.0170417
340	proteolysis (GO:0006508)	505	12	5.43	2.21	0.00723	bio process	0.0134741
341	negative regulation of cell communication (GO:0010648)	483	11	5.2	2.12	0.0137	bio process	0.0198581
342	negative regulation of signaling (GO:0023057)	485	11	5.22	2.11	0.0141	bio process	0.0200332
343	macromolecule catabolic process (GO:0009057)	533	12	5.73	2.09	0.0109	bio process	0.0184018
344	negative regulation of cellular protein metabolic process (GO:0032269)	448	10	4.82	2.08	0.0211	bio process	0.0271556
345	signal transduction (GO:0007165)	1555	34	16.73	2.03	5.44e-06	bio process	3.12256e-05
346	regulation of multicellular organismal process (GO:0051239)	879	19	9.45	2.01	0.00185	bio process	0.00558895
347	negative regulation of protein metabolic process (GO:0051248)	472	10	5.08	1.97	0.029	bio process	0.0349706
348	single organism signaling (GO:0044700)	1613	34	17.35	1.96	1.27e-05	bio process	7.00942e-05
349	signaling (GO:0023052)	1615	34	17.37	1.96	1.31e-05	bio process	7.09377e-05
350	cell communication (GO:0007154)	1649	34	17.74	1.92	2.11e-05	bio process	0.000110104
351	response to stimulus (GO:0050896)	2552	49	27.45	1.79	1.2e-07	bio process	7.82727e-07
352	negative regulation of biological process (GO:0048519)	1785	34	19.2	1.77	0.000121	bio process	0.000534262
353	positive regulation of signal transduction (GO:0009967)	588	11	6.32	1.74	0.0486	bio process	0.0489411
354	cellular response to stimulus (GO:0051716)	2106	39	22.65	1.72	4.03e-05	bio process	0.000199416
355	regulation of response to stimulus (GO:0048583)	1468	26	15.79	1.65	0.00393	bio process	0.00874349
356	negative regulation of cellular process (GO:0048523)	1652	29	17.77	1.63	0.00228	bio process	0.00620028
357	regulation of signal transduction (GO:0009966)	1103	19	11.86	1.6	0.0214	bio process	0.0271961
358	regulation of cell communication (GO:0010646)	1175	19	12.64	1.5	0.0386	bio process	0.0419629
359	regulation of signaling (GO:0023051)	1185	19	12.75	1.49	0.0417	bio process	0.0438385
360	regulation of biological process (GO:0050789)	3767	49	40.52	1.21	0.0225	bio process	0.0280761

## Sheet: lightcyan
	Go term	Reference list 6322 genes	Module	Module Expected	Fold Enrichment	p.value	Annotation Data Set	BH adjusted p.value
16	chloride channel regulator activity (GO:0017081)	6	2	0.05	36.97	0.00139	molecular function	0.045968
25	beta-N-acetylglucosaminylglycopeptide beta-1,4-galactosyltransferase activity (GO:0003831)	5	1	0.05	22.18	0.0441	molecular function	0.045968
26	decanoate--CoA ligase activity (GO:0102391)	5	1	0.05	22.18	0.0441	molecular function	0.045968
27	1-phosphatidylinositol-3-phosphate 4-kinase activity (GO:0052811)	5	1	0.05	22.18	0.0441	molecular function	0.045968
28	mitogen-activated protein kinase kinase kinase binding (GO:0031435)	10	2	0.09	22.18	0.00377	molecular function	0.045968
29	peroxiredoxin activity (GO:0051920)	5	1	0.05	22.18	0.0441	molecular function	0.045968
30	guanylate kinase activity (GO:0004385)	5	1	0.05	22.18	0.0441	molecular function	0.045968
31	ion channel inhibitor activity (GO:0008200)	12	2	0.11	18.49	0.00537	molecular function	0.045968
32	channel inhibitor activity (GO:0016248)	13	2	0.12	17.06	0.00626	molecular function	0.045968
33	protein serine/threonine kinase inhibitor activity (GO:0030291)	16	2	0.14	13.86	0.00932	molecular function	0.045968
34	protein serine/threonine/tyrosine kinase activity (GO:0004712)	20	2	0.18	11.09	0.0142	molecular function	0.045968
35	monosaccharide binding (GO:0048029)	24	2	0.22	9.24	0.02	molecular function	0.045968
36	protein kinase inhibitor activity (GO:0004860)	33	2	0.3	6.72	0.036	molecular function	0.045968
37	kinase inhibitor activity (GO:0019210)	34	2	0.31	6.52	0.038	molecular function	0.045968
38	channel regulator activity (GO:0016247)	35	2	0.32	6.34	0.04	molecular function	0.045968
39	protein complex scaffold (GO:0032947)	35	2	0.32	6.34	0.04	molecular function	0.045968
40	protein kinase regulator activity (GO:0019887)	72	3	0.65	4.62	0.0274	molecular function	0.045968
41	magnesium ion binding (GO:0000287)	100	4	0.9	4.44	0.0127	molecular function	0.045968
42	kinase regulator activity (GO:0019207)	80	3	0.72	4.16	0.0358	molecular function	0.045968
43	phosphatase binding (GO:0019902)	83	3	0.75	4.01	0.0392	molecular function	0.045968
44	ubiquitin protein ligase binding (GO:0031625)	162	5	1.46	3.42	0.0154	molecular function	0.045968
45	ubiquitin-like protein ligase binding (GO:0044389)	166	5	1.5	3.34	0.0169	molecular function	0.045968
46	protein kinase binding (GO:0019901)	276	7	2.49	2.81	0.0118	molecular function	0.045968
47	protein serine/threonine kinase activity (GO:0004674)	202	5	1.82	2.75	0.0354	molecular function	0.045968
48	kinase activity (GO:0016301)	394	9	3.55	2.53	0.00837	molecular function	0.045968
49	kinase binding (GO:0019900)	312	7	2.81	2.49	0.0217	molecular function	0.045968
50	phosphotransferase activity, alcohol group as acceptor (GO:0016773)	332	7	2.99	2.34	0.0292	molecular function	0.045968
51	transferase activity, transferring phosphorus-containing groups (GO:0016772)	468	9	4.22	2.13	0.0235	molecular function	0.045968
52	enzyme binding (GO:0019899)	887	14	8	1.75	0.0237	molecular function	0.045968
67	GDP-mannose metabolic process (GO:0019673)	5	2	0.05	44.36	0.00097	bio process	0.045968
68	maintenance of protein location in mitochondrion (GO:0072656)	5	2	0.05	44.36	0.00097	bio process	0.045968
90	IRES-dependent viral translational initiation (GO:0075522)	7	2	0.06	31.69	0.00188	bio process	0.045968
115	positive regulation of mitochondrial fission (GO:0090141)	9	2	0.08	24.65	0.00307	bio process	0.045968
116	removal of superoxide radicals (GO:0019430)	5	1	0.05	22.18	0.0441	bio process	0.045968
117	negative regulation of oxidative stress-induced neuron death (GO:1903204)	5	1	0.05	22.18	0.0441	bio process	0.045968
118	nitrogen cycle metabolic process (GO:0071941)	5	1	0.05	22.18	0.0441	bio process	0.045968
119	positive regulation of autophagosome assembly (GO:2000786)	5	1	0.05	22.18	0.0441	bio process	0.045968
120	synaptonemal complex assembly (GO:0007130)	5	1	0.05	22.18	0.0441	bio process	0.045968
121	viral translation (GO:0019081)	10	2	0.09	22.18	0.00377	bio process	0.045968
122	lysosomal lumen acidification (GO:0007042)	5	1	0.05	22.18	0.0441	bio process	0.045968
123	positive regulation of amine transport (GO:0051954)	5	1	0.05	22.18	0.0441	bio process	0.045968
124	immunoglobulin V(D)J recombination (GO:0033152)	5	1	0.05	22.18	0.0441	bio process	0.045968
125	ganglioside biosynthetic process (GO:0001574)	5	1	0.05	22.18	0.0441	bio process	0.045968
126	DNA dealkylation involved in DNA repair (GO:0006307)	5	1	0.05	22.18	0.0441	bio process	0.045968
127	positive thymic T cell selection (GO:0045059)	5	1	0.05	22.18	0.0441	bio process	0.045968
128	positive regulation of DNA-dependent DNA replication (GO:2000105)	5	1	0.05	22.18	0.0441	bio process	0.045968
129	viral translational termination-reinitiation (GO:0075525)	5	1	0.05	22.18	0.0441	bio process	0.045968
130	regulation of hydrogen peroxide-mediated programmed cell death (GO:1901298)	5	1	0.05	22.18	0.0441	bio process	0.045968
131	regulation of digestive system process (GO:0044058)	5	1	0.05	22.18	0.0441	bio process	0.045968
132	RNA replication (GO:0039703)	5	1	0.05	22.18	0.0441	bio process	0.045968
133	viral RNA genome replication (GO:0039694)	5	1	0.05	22.18	0.0441	bio process	0.045968
134	GDP metabolic process (GO:0046710)	5	1	0.05	22.18	0.0441	bio process	0.045968
135	regulation of epithelial cell proliferation involved in prostate gland development (GO:0060768)	5	1	0.05	22.18	0.0441	bio process	0.045968
136	regulation of oxidative stress-induced neuron intrinsic apoptotic signaling pathway (GO:1903376)	5	1	0.05	22.18	0.0441	bio process	0.045968
137	regulation of mitochondrial fission (GO:0090140)	11	2	0.1	20.17	0.00453	bio process	0.045968
138	IRES-dependent translational initiation (GO:0002192)	12	2	0.11	18.49	0.00537	bio process	0.045968
139	cap-independent translational initiation (GO:0002190)	12	2	0.11	18.49	0.00537	bio process	0.045968
140	cytoplasmic translational initiation (GO:0002183)	12	2	0.11	18.49	0.00537	bio process	0.045968
141	mitochondrial fusion (GO:0008053)	12	2	0.11	18.49	0.00537	bio process	0.045968
142	nucleotide-excision repair, DNA duplex unwinding (GO:0000717)	16	2	0.14	13.86	0.00932	bio process	0.045968
143	nucleotide-excision repair, DNA damage recognition (GO:0000715)	17	2	0.15	13.05	0.0105	bio process	0.045968
144	G1 phase (GO:0051318)	18	2	0.16	12.32	0.0117	bio process	0.045968
145	mitotic G1 phase (GO:0000080)	18	2	0.16	12.32	0.0117	bio process	0.045968
146	maintenance of protein localization in organelle (GO:0072595)	18	2	0.16	12.32	0.0117	bio process	0.045968
147	cytoplasmic sequestering of protein (GO:0051220)	19	2	0.17	11.67	0.0129	bio process	0.045968
148	negative regulation of lipid biosynthetic process (GO:0051055)	19	2	0.17	11.67	0.0129	bio process	0.045968
149	nucleotide-excision repair, preincision complex assembly (GO:0006294)	20	2	0.18	11.09	0.0142	bio process	0.045968
150	nucleotide-sugar metabolic process (GO:0009225)	20	2	0.18	11.09	0.0142	bio process	0.045968
151	global genome nucleotide-excision repair (GO:0070911)	22	2	0.2	10.08	0.017	bio process	0.045968
152	pyruvate metabolic process (GO:0006090)	33	3	0.3	10.08	0.00337	bio process	0.045968
153	positive regulation of neuron apoptotic process (GO:0043525)	22	2	0.2	10.08	0.017	bio process	0.045968
154	positive regulation of macroautophagy (GO:0016239)	22	2	0.2	10.08	0.017	bio process	0.045968
155	MyD88-dependent toll-like receptor signaling pathway (GO:0002755)	22	2	0.2	10.08	0.017	bio process	0.045968
156	regulation of autophagosome assembly (GO:2000785)	24	2	0.22	9.24	0.02	bio process	0.045968
157	nucleotide-excision repair, DNA incision, 5'-to lesion (GO:0006296)	25	2	0.23	8.87	0.0216	bio process	0.045968
158	DNA damage response, detection of DNA damage (GO:0042769)	25	2	0.23	8.87	0.0216	bio process	0.045968
159	negative regulation of lipid metabolic process (GO:0045833)	25	2	0.23	8.87	0.0216	bio process	0.045968
160	nucleotide-excision repair, DNA incision (GO:0033683)	26	2	0.23	8.53	0.0232	bio process	0.045968
161	negative regulation of type I interferon production (GO:0032480)	26	2	0.23	8.53	0.0232	bio process	0.045968
162	mitotic interphase (GO:0051329)	26	2	0.23	8.53	0.0232	bio process	0.045968
163	interphase (GO:0051325)	26	2	0.23	8.53	0.0232	bio process	0.045968
164	intrinsic apoptotic signaling pathway by p53 class mediator (GO:0072332)	28	2	0.25	7.92	0.0267	bio process	0.045968
165	regulation of vacuole organization (GO:0044088)	28	2	0.25	7.92	0.0267	bio process	0.045968
166	positive regulation of autophagy (GO:0010508)	42	3	0.38	7.92	0.00657	bio process	0.045968
167	establishment of protein localization to mitochondrion (GO:0072655)	42	3	0.38	7.92	0.00657	bio process	0.045968
168	canonical Wnt signaling pathway (GO:0060070)	30	2	0.27	7.39	0.0302	bio process	0.045968
169	regulation of mitochondrial membrane potential (GO:0051881)	30	2	0.27	7.39	0.0302	bio process	0.045968
170	response to UV (GO:0009411)	60	4	0.54	7.39	0.00215	bio process	0.045968
171	cellular response to UV (GO:0034644)	30	2	0.27	7.39	0.0302	bio process	0.045968
172	lysosome organization (GO:0007040)	31	2	0.28	7.16	0.0321	bio process	0.045968
173	purine ribonucleoside diphosphate metabolic process (GO:0009179)	31	2	0.28	7.16	0.0321	bio process	0.045968
174	purine nucleoside diphosphate metabolic process (GO:0009135)	31	2	0.28	7.16	0.0321	bio process	0.045968
175	nucleotide phosphorylation (GO:0046939)	31	2	0.28	7.16	0.0321	bio process	0.045968
176	lytic vacuole organization (GO:0080171)	31	2	0.28	7.16	0.0321	bio process	0.045968
177	protein localization to mitochondrion (GO:0070585)	47	3	0.42	7.08	0.00892	bio process	0.045968
178	cytoplasmic translation (GO:0002181)	32	2	0.29	6.93	0.034	bio process	0.045968
179	positive regulation of neuron death (GO:1901216)	32	2	0.29	6.93	0.034	bio process	0.045968
180	ceramide metabolic process (GO:0006672)	33	2	0.3	6.72	0.036	bio process	0.045968
181	ribonucleoside diphosphate metabolic process (GO:0009185)	33	2	0.3	6.72	0.036	bio process	0.045968
182	DNA synthesis involved in DNA repair (GO:0000731)	35	2	0.32	6.34	0.04	bio process	0.045968
183	cellular response to light stimulus (GO:0071482)	36	2	0.32	6.16	0.0421	bio process	0.045968
184	protein K48-linked ubiquitination (GO:0070936)	37	2	0.33	6	0.0442	bio process	0.045968
185	single-organism membrane fusion (GO:0044801)	56	3	0.5	5.94	0.0143	bio process	0.045968
186	DNA duplex unwinding (GO:0032508)	39	2	0.35	5.69	0.0486	bio process	0.0488685
187	regulation of neuron apoptotic process (GO:0043523)	79	4	0.71	5.62	0.00569	bio process	0.045968
188	mitophagy (GO:0000422)	67	3	0.6	4.97	0.0228	bio process	0.045968
189	organelle fusion (GO:0048284)	67	3	0.6	4.97	0.0228	bio process	0.045968
190	mitochondrion disassembly (GO:0061726)	67	3	0.6	4.97	0.0228	bio process	0.045968
191	signal transduction by p53 class mediator (GO:0072331)	70	3	0.63	4.75	0.0255	bio process	0.045968
192	regulation of macroautophagy (GO:0016241)	70	3	0.63	4.75	0.0255	bio process	0.045968
193	protein autophosphorylation (GO:0046777)	94	4	0.85	4.72	0.0103	bio process	0.045968
194	multi-organism metabolic process (GO:0044033)	96	4	0.87	4.62	0.0111	bio process	0.045968
195	sulfur compound biosynthetic process (GO:0044272)	74	3	0.67	4.5	0.0294	bio process	0.045968
196	membrane fusion (GO:0061025)	74	3	0.67	4.5	0.0294	bio process	0.045968
197	vacuole organization (GO:0007033)	101	4	0.91	4.39	0.0131	bio process	0.045968
198	response to light stimulus (GO:0009416)	102	4	0.92	4.35	0.0136	bio process	0.045968
199	regulation of ubiquitin-protein transferase activity (GO:0051438)	77	3	0.69	4.32	0.0325	bio process	0.045968
200	organelle disassembly (GO:1903008)	80	3	0.72	4.16	0.0358	bio process	0.045968
201	regulation of neuron death (GO:1901214)	107	4	0.96	4.15	0.0159	bio process	0.045968
202	regulation of intrinsic apoptotic signaling pathway (GO:2001242)	86	3	0.78	3.87	0.0428	bio process	0.045968
203	positive regulation of DNA metabolic process (GO:0051054)	88	3	0.79	3.78	0.0453	bio process	0.0468443
204	viral gene expression (GO:0019080)	89	3	0.8	3.74	0.0465	bio process	0.0472793
205	positive regulation of mitochondrion organization (GO:0010822)	89	3	0.8	3.74	0.0465	bio process	0.0472793
206	activation of protein kinase activity (GO:0032147)	120	4	1.08	3.7	0.0231	bio process	0.045968
207	cofactor biosynthetic process (GO:0051188)	91	3	0.82	3.66	0.0491	bio process	0.0491
208	macroautophagy (GO:0016236)	128	4	1.15	3.47	0.0284	bio process	0.045968
209	cellular chemical homeostasis (GO:0055082)	193	6	1.74	3.45	0.00776	bio process	0.045968
210	response to radiation (GO:0009314)	162	5	1.46	3.42	0.0154	bio process	0.045968
211	autophagy (GO:0006914)	197	6	1.78	3.38	0.00854	bio process	0.045968
212	proteasome-mediated ubiquitin-dependent protein catabolic process (GO:0043161)	171	5	1.54	3.24	0.0189	bio process	0.045968
213	regulation of Wnt signaling pathway (GO:0030111)	137	4	1.24	3.24	0.0351	bio process	0.045968
214	leukocyte cell-cell adhesion (GO:0007159)	139	4	1.25	3.19	0.0368	bio process	0.045968
215	proteasomal protein catabolic process (GO:0010498)	175	5	1.58	3.17	0.0207	bio process	0.045968
216	sulfur compound metabolic process (GO:0006790)	142	4	1.28	3.12	0.0393	bio process	0.045968
217	cellular homeostasis (GO:0019725)	249	7	2.25	3.12	0.00692	bio process	0.045968
218	regulation of autophagy (GO:0010506)	143	4	1.29	3.1	0.0401	bio process	0.045968
219	chemical homeostasis (GO:0048878)	291	8	2.62	3.05	0.00443	bio process	0.045968
220	regulation of protein serine/threonine kinase activity (GO:0071900)	223	6	2.01	2.98	0.015	bio process	0.045968
221	amide biosynthetic process (GO:0043604)	301	8	2.71	2.95	0.00541	bio process	0.045968
222	hemopoiesis (GO:0030097)	239	6	2.15	2.78	0.0204	bio process	0.045968
223	ubiquitin-dependent protein catabolic process (GO:0006511)	282	7	2.54	2.75	0.0132	bio process	0.045968
224	peptide biosynthetic process (GO:0043043)	282	7	2.54	2.75	0.0132	bio process	0.045968
225	modification-dependent protein catabolic process (GO:0019941)	288	7	2.6	2.7	0.0146	bio process	0.045968
226	carbohydrate derivative biosynthetic process (GO:1901137)	248	6	2.24	2.68	0.024	bio process	0.045968
227	modification-dependent macromolecule catabolic process (GO:0043632)	292	7	2.63	2.66	0.0157	bio process	0.045968
228	negative regulation of intracellular signal transduction (GO:1902532)	211	5	1.9	2.63	0.0414	bio process	0.045968
229	hematopoietic or lymphoid organ development (GO:0048534)	255	6	2.3	2.61	0.027	bio process	0.045968
230	cellular amide metabolic process (GO:0043603)	384	9	3.46	2.6	0.00712	bio process	0.045968
231	proteolysis involved in cellular protein catabolic process (GO:0051603)	315	7	2.84	2.46	0.0227	bio process	0.045968
232	immune system development (GO:0002520)	270	6	2.43	2.46	0.0343	bio process	0.045968
233	protein ubiquitination (GO:0016567)	362	8	3.26	2.45	0.0155	bio process	0.045968
234	regulation of protein kinase activity (GO:0045859)	317	7	2.86	2.45	0.0234	bio process	0.045968
235	translation (GO:0006412)	273	6	2.46	2.44	0.0359	bio process	0.045968
236	organonitrogen compound biosynthetic process (GO:1901566)	502	11	4.53	2.43	0.00476	bio process	0.045968
237	proteolysis (GO:0006508)	505	11	4.55	2.42	0.00497	bio process	0.045968
238	cellular protein catabolic process (GO:0044257)	324	7	2.92	2.4	0.026	bio process	0.045968
239	peptide metabolic process (GO:0006518)	332	7	2.99	2.34	0.0292	bio process	0.045968
240	protein catabolic process (GO:0030163)	336	7	3.03	2.31	0.0309	bio process	0.045968
241	regulation of kinase activity (GO:0043549)	340	7	3.07	2.28	0.0326	bio process	0.045968
242	homeostatic process (GO:0042592)	487	10	4.39	2.28	0.0111	bio process	0.045968
243	protein modification by small protein conjugation (GO:0032446)	433	8	3.9	2.05	0.0396	bio process	0.045968
244	regulation of transferase activity (GO:0051338)	435	8	3.92	2.04	0.0406	bio process	0.045968
245	protein modification by small protein conjugation or removal (GO:0070647)	494	9	4.45	2.02	0.0319	bio process	0.045968
246	regulation of protein phosphorylation (GO:0001932)	497	9	4.48	2.01	0.033	bio process	0.045968
247	regulation of phosphorylation (GO:0042325)	532	9	4.8	1.88	0.0477	bio process	0.04823
248	phosphorylation (GO:0016310)	600	10	5.41	1.85	0.0407	bio process	0.045968
249	regulation of phosphate metabolic process (GO:0019220)	601	10	5.42	1.85	0.0411	bio process	0.045968
250	regulation of phosphorus metabolic process (GO:0051174)	601	10	5.42	1.85	0.0411	bio process	0.045968
251	organonitrogen compound metabolic process (GO:1901564)	788	13	7.1	1.83	0.0212	bio process	0.045968
252	cellular response to stress (GO:0033554)	787	12	7.1	1.69	0.0458	bio process	0.0470938
253	immune system process (GO:0002376)	864	13	7.79	1.67	0.0413	bio process	0.045968
254	cellular protein metabolic process (GO:0044267)	1670	23	15.06	1.53	0.0152	bio process	0.045968
255	regulation of biological quality (GO:0065008)	1241	17	11.19	1.52	0.0432	bio process	0.045968
256	single-organism metabolic process (GO:0044710)	1337	18	12.05	1.49	0.0433	bio process	0.045968
257	protein metabolic process (GO:0019538)	1802	24	16.25	1.48	0.0192	bio process	0.045968
258	cellular biosynthetic process (GO:0044249)	1931	24	17.41	1.38	0.0427	bio process	0.045968
259	cellular metabolic process (GO:0044237)	3625	43	32.68	1.32	0.0035	bio process	0.045968
260	primary metabolic process (GO:0044238)	3584	41	32.31	1.27	0.013	bio process	0.045968
261	organic substance metabolic process (GO:0071704)	3714	42	33.49	1.25	0.0139	bio process	0.045968
262	metabolic process (GO:0008152)	3862	43	34.82	1.23	0.0164	bio process	0.045968

## Sheet: green
	Go term	Reference list 6322 genes	Module	Module Expected	Fold Enrichment	p.value	Annotation Data Set	BH adjusted p.value
30	U1 snRNA binding (GO:0030619)	5	2	0.13	15.33	0.00777	molecular function	0.02805
31	alkali metal ion binding (GO:0031420)	6	2	0.16	12.77	0.011	molecular function	0.0300123
32	aminoacyl-tRNA editing activity (GO:0002161)	8	2	0.21	9.58	0.0189	molecular function	0.0357
33	rRNA methyltransferase activity (GO:0008649)	8	2	0.21	9.58	0.0189	molecular function	0.0357
34	transaminase activity (GO:0008483)	8	2	0.21	9.58	0.0189	molecular function	0.0357
35	ligase regulator activity (GO:0055103)	8	2	0.21	9.58	0.0189	molecular function	0.0357
36	transferase activity, transferring nitrogenous groups (GO:0016769)	9	2	0.23	8.51	0.0235	molecular function	0.0387575
37	ATP-dependent DNA helicase activity (GO:0004003)	15	3	0.39	7.66	0.00738	molecular function	0.02805
38	K63-linked polyubiquitin binding (GO:0070530)	10	2	0.26	7.66	0.0286	molecular function	0.0397522
39	histone-lysine N-methyltransferase activity (GO:0018024)	27	5	0.7	7.1	0.000774	molecular function	0.00684216
40	translation initiation factor binding (GO:0031369)	18	3	0.47	6.39	0.0121	molecular function	0.0318345
41	histone methyltransferase activity (H3-K4 specific) (GO:0042800)	12	2	0.31	6.39	0.0398	molecular function	0.0467862
42	ATP-dependent helicase activity (GO:0008026)	49	8	1.28	6.26	5.08e-05	molecular function	0.00187113
43	purine NTP-dependent helicase activity (GO:0070035)	49	8	1.28	6.26	5.08e-05	molecular function	0.00187113
44	ligase activity, forming aminoacyl-tRNA and related compounds (GO:0016876)	25	4	0.65	6.13	0.0044	molecular function	0.0202583
45	ligase activity, forming carbon-oxygen bonds (GO:0016875)	25	4	0.65	6.13	0.0044	molecular function	0.0202583
46	aminoacyl-tRNA ligase activity (GO:0004812)	25	4	0.65	6.13	0.0044	molecular function	0.0202583
47	protein-lysine N-methyltransferase activity (GO:0016279)	32	5	0.84	5.99	0.00163	molecular function	0.0120077
48	lysine N-methyltransferase activity (GO:0016278)	32	5	0.84	5.99	0.00163	molecular function	0.0120077
49	H4 histone acetyltransferase activity (GO:0010485)	13	2	0.34	5.89	0.0459	molecular function	0.0483043
50	histone methyltransferase activity (GO:0042054)	33	5	0.86	5.81	0.00186	molecular function	0.0129147
51	ATP-dependent RNA helicase activity (GO:0004004)	34	5	0.89	5.63	0.00212	molecular function	0.01378
52	RNA-dependent ATPase activity (GO:0008186)	34	5	0.89	5.63	0.00212	molecular function	0.01378
53	RNA helicase activity (GO:0003724)	35	5	0.91	5.47	0.0024	molecular function	0.0141667
54	metalloendopeptidase activity (GO:0004222)	22	3	0.57	5.22	0.0204	molecular function	0.0369541
55	DNA helicase activity (GO:0003678)	22	3	0.57	5.22	0.0204	molecular function	0.0369541
56	helicase activity (GO:0004386)	76	9	1.98	4.54	0.000195	molecular function	0.0030498
57	RNA methyltransferase activity (GO:0008173)	26	3	0.68	4.42	0.0313	molecular function	0.0403453
58	DNA-dependent ATPase activity (GO:0008094)	35	4	0.91	4.38	0.0138	molecular function	0.031999
59	hydrolase activity, acting on glycosyl bonds (GO:0016798)	46	5	1.2	4.16	0.0075	molecular function	0.02805
60	S-adenosylmethionine-dependent methyltransferase activity (GO:0008757)	75	8	1.96	4.09	0.000868	molecular function	0.00722752
61	protein methyltransferase activity (GO:0008276)	47	5	1.23	4.08	0.00818	molecular function	0.02805
62	N-methyltransferase activity (GO:0008170)	47	5	1.23	4.08	0.00818	molecular function	0.02805
63	transferase activity, transferring one-carbon groups (GO:0016741)	106	11	2.77	3.98	0.000122	molecular function	0.0028951
64	methyltransferase activity (GO:0008168)	103	10	2.69	3.72	0.000417	molecular function	0.00460785
65	ATPase activity, coupled (GO:0042623)	150	13	3.91	3.32	0.000176	molecular function	0.002992
66	ATPase activity (GO:0016887)	197	17	5.14	3.31	1.83e-05	molecular function	0.00101107
67	carboxylic ester hydrolase activity (GO:0052689)	48	4	1.25	3.19	0.0379	molecular function	0.0455212
68	hormone receptor binding (GO:0051427)	92	6	2.4	2.5	0.0346	molecular function	0.0429584
69	endopeptidase activity (GO:0004175)	126	8	3.29	2.43	0.0183	molecular function	0.0357
70	ATP binding (GO:0005524)	660	37	17.23	2.15	6.06e-06	molecular function	0.000935567
71	adenyl ribonucleotide binding (GO:0032559)	674	37	17.59	2.1	9.74e-06	molecular function	0.000935567
72	transcription coactivator activity (GO:0003713)	164	9	4.28	2.1	0.0291	molecular function	0.0399447
73	adenyl nucleotide binding (GO:0030554)	682	37	17.8	2.08	1.27e-05	molecular function	0.000935567
74	pyrophosphatase activity (GO:0016462)	381	20	9.94	2.01	0.00235	molecular function	0.0141667
75	hydrolase activity, acting on acid anhydrides, in phosphorus-containing anhydrides (GO:0016818)	383	20	10	2	0.0025	molecular function	0.0141667
76	hydrolase activity, acting on acid anhydrides (GO:0016817)	383	20	10	2	0.0025	molecular function	0.0141667
77	nucleoside-triphosphatase activity (GO:0017111)	364	19	9.5	2	0.00322	molecular function	0.0165493
78	transcription factor binding (GO:0008134)	271	13	7.07	1.84	0.026	molecular function	0.0397522
79	purine nucleoside binding (GO:0001883)	828	39	21.61	1.8	0.000161	molecular function	0.002992
80	nucleoside binding (GO:0001882)	831	39	21.69	1.8	0.000174	molecular function	0.002992
81	transcription cofactor activity (GO:0003712)	278	13	7.26	1.79	0.0311	molecular function	0.0403453
82	ribonucleotide binding (GO:0032553)	838	39	21.87	1.78	0.000207	molecular function	0.0030498
83	purine ribonucleoside triphosphate binding (GO:0035639)	820	38	21.4	1.78	0.000278	molecular function	0.00383987
84	purine ribonucleoside binding (GO:0032550)	826	38	21.56	1.76	0.000322	molecular function	0.00405167
85	ribonucleoside binding (GO:0032549)	827	38	21.58	1.76	0.00033	molecular function	0.00405167
86	purine ribonucleotide binding (GO:0032555)	833	38	21.74	1.75	0.000381	molecular function	0.00443163
87	purine nucleotide binding (GO:0017076)	842	38	21.98	1.73	0.00047	molecular function	0.00494619
88	small molecule binding (GO:0036094)	1160	51	30.28	1.68	6.77e-05	molecular function	0.00213739
89	poly(A) RNA binding (GO:0044822)	751	33	19.6	1.68	0.00187	molecular function	0.0129147
90	nucleotide binding (GO:0000166)	1095	48	28.58	1.68	0.000131	molecular function	0.0028951
91	nucleoside phosphate binding (GO:1901265)	1095	48	28.58	1.68	0.000131	molecular function	0.0028951
92	carbohydrate derivative binding (GO:0097367)	915	40	23.88	1.67	0.00061	molecular function	0.0058613
93	enzyme regulator activity (GO:0030234)	395	17	10.31	1.65	0.0298	molecular function	0.0403453
94	hydrolase activity (GO:0016787)	1016	41	26.52	1.55	0.00244	molecular function	0.0141667
95	zinc ion binding (GO:0008270)	503	20	13.13	1.52	0.0394	molecular function	0.0465636
96	molecular function regulator (GO:0098772)	514	20	13.42	1.49	0.0475	molecular function	0.0487411
97	transition metal ion binding (GO:0046914)	572	22	14.93	1.47	0.0429	molecular function	0.0474045
98	RNA binding (GO:0003723)	966	36	25.21	1.43	0.016	molecular function	0.0346667
99	organic cyclic compound binding (GO:0097159)	2519	87	65.74	1.32	0.000548	molecular function	0.00550491
100	heterocyclic compound binding (GO:1901363)	2499	86	65.22	1.32	0.000704	molecular function	0.00648267
101	catalytic activity (GO:0003824)	2468	81	64.41	1.26	0.0055	molecular function	0.0237262
102	nucleic acid binding (GO:0003676)	1758	56	45.88	1.22	0.0494	molecular function	0.0494
103	protein binding (GO:0005515)	4394	127	114.68	1.11	0.0208	molecular function	0.0373724
104	binding (GO:0005488)	5279	148	137.78	1.07	0.0166	molecular function	0.035275
105	molecular_function (GO:0003674)	5846	160	152.58	1.05	0.0129	molecular function	0.031999
611	histone H3-K27 methylation (GO:0070734)	5	2	0.13	15.33	0.00777	bio process	0.02805
621	rRNA base methylation (GO:0070475)	5	2	0.13	15.33	0.00777	bio process	0.02805
631	positive regulation of gluconeogenesis (GO:0045722)	6	2	0.16	12.77	0.011	bio process	0.0300123
641	embryonic digestive tract development (GO:0048566)	6	2	0.16	12.77	0.011	bio process	0.0300123
651	negative regulation of translational initiation in response to stress (GO:0032057)	6	2	0.16	12.77	0.011	bio process	0.0300123
661	mitochondrion distribution (GO:0048311)	6	2	0.16	12.77	0.011	bio process	0.0300123
671	response to muscle activity (GO:0014850)	6	2	0.16	12.77	0.011	bio process	0.0300123
681	regulation of pri-miRNA transcription from RNA polymerase II promoter (GO:1902893)	6	2	0.16	12.77	0.011	bio process	0.0300123
691	negative regulation of translation in response to stress (GO:0032055)	7	2	0.18	10.95	0.0147	bio process	0.0321653
701	decidualization (GO:0046697)	7	2	0.18	10.95	0.0147	bio process	0.0321653
711	negative regulation of leukocyte migration (GO:0002686)	7	2	0.18	10.95	0.0147	bio process	0.0321653
721	rRNA methylation (GO:0031167)	11	3	0.29	10.45	0.00314	bio process	0.0165224
731	negative regulation of telomerase activity (GO:0051974)	8	2	0.21	9.58	0.0189	bio process	0.0357
741	spliceosomal tri-snRNP complex assembly (GO:0000244)	8	2	0.21	9.58	0.0189	bio process	0.0357
751	rRNA modification (GO:0000154)	16	4	0.42	9.58	0.000883	bio process	0.00722752
761	negative regulation of anion transport (GO:1903792)	8	2	0.21	9.58	0.0189	bio process	0.0357
771	positive regulation of vasodilation (GO:0045909)	8	2	0.21	9.58	0.0189	bio process	0.0357
781	positive regulation of glucose metabolic process (GO:0010907)	13	3	0.34	8.84	0.00499	bio process	0.0222768
791	binding of sperm to zona pellucida (GO:0007339)	9	2	0.23	8.51	0.0235	bio process	0.0387575
801	regulation of fatty acid transport (GO:2000191)	9	2	0.23	8.51	0.0235	bio process	0.0387575
811	regulation of vasodilation (GO:0042312)	9	2	0.23	8.51	0.0235	bio process	0.0387575
821	sperm-egg recognition (GO:0035036)	9	2	0.23	8.51	0.0235	bio process	0.0387575
831	positive regulation of muscle contraction (GO:0045933)	9	2	0.23	8.51	0.0235	bio process	0.0387575
841	positive regulation of heart contraction (GO:0045823)	9	2	0.23	8.51	0.0235	bio process	0.0387575
851	negative regulation of DNA biosynthetic process (GO:2000279)	14	3	0.37	8.21	0.00611	bio process	0.0250057
861	oligodendrocyte development (GO:0014003)	10	2	0.26	7.66	0.0286	bio process	0.0397522
871	response to salt stress (GO:0009651)	10	2	0.26	7.66	0.0286	bio process	0.0397522
881	positive regulation of anion transport (GO:1903793)	10	2	0.26	7.66	0.0286	bio process	0.0397522
891	lung alveolus development (GO:0048286)	16	3	0.42	7.18	0.00879	bio process	0.0294332
901	regulation of translational initiation in response to stress (GO:0043558)	11	2	0.29	6.97	0.034	bio process	0.042452
911	positive regulation of blood circulation (GO:1903524)	22	4	0.57	6.97	0.0028	bio process	0.0150927
921	positive regulation of cellular carbohydrate metabolic process (GO:0010676)	17	3	0.44	6.76	0.0103	bio process	0.0300123
931	maturation of LSU-rRNA (GO:0000470)	19	3	0.5	6.05	0.0139	bio process	0.031999
941	maternal placenta development (GO:0001893)	13	2	0.34	5.89	0.0459	bio process	0.0483043
951	protein-DNA complex disassembly (GO:0032986)	13	2	0.34	5.89	0.0459	bio process	0.0483043
961	regulation of translational fidelity (GO:0006450)	13	2	0.34	5.89	0.0459	bio process	0.0483043
971	regulation of protein import into nucleus, translocation (GO:0033158)	13	2	0.34	5.89	0.0459	bio process	0.0483043
981	nucleosome disassembly (GO:0006337)	13	2	0.34	5.89	0.0459	bio process	0.0483043
991	chromatin disassembly (GO:0031498)	13	2	0.34	5.89	0.0459	bio process	0.0483043
1001	respiratory chain complex IV assembly (GO:0008535)	13	2	0.34	5.89	0.0459	bio process	0.0483043
1011	RNA secondary structure unwinding (GO:0010501)	26	4	0.68	5.89	0.00504	bio process	0.0222768
1021	toxin transport (GO:1901998)	21	3	0.55	5.47	0.0181	bio process	0.0357
1031	negative regulation of cellular protein catabolic process (GO:1903363)	21	3	0.55	5.47	0.0181	bio process	0.0357
1041	response to activity (GO:0014823)	22	3	0.57	5.22	0.0204	bio process	0.0369541
1051	tRNA aminoacylation for protein translation (GO:0006418)	30	4	0.78	5.11	0.00825	bio process	0.02805
1061	histone lysine methylation (GO:0034968)	39	5	1.02	4.91	0.00379	bio process	0.0186622
1071	maternal process involved in female pregnancy (GO:0060135)	24	3	0.63	4.79	0.0255	bio process	0.0397522
1081	tRNA aminoacylation (GO:0043039)	32	4	0.84	4.79	0.0103	bio process	0.0300123
1091	amino acid activation (GO:0043038)	32	4	0.84	4.79	0.0103	bio process	0.0300123
1101	positive regulation of peptide hormone secretion (GO:0090277)	25	3	0.65	4.6	0.0283	bio process	0.0397522
1111	spliceosomal snRNP assembly (GO:0000387)	25	3	0.65	4.6	0.0283	bio process	0.0397522
1121	positive regulation of carbohydrate metabolic process (GO:0045913)	25	3	0.65	4.6	0.0283	bio process	0.0397522
1131	peptidyl-lysine methylation (GO:0018022)	43	5	1.12	4.46	0.00569	bio process	0.0237262
1141	glial cell development (GO:0021782)	26	3	0.68	4.42	0.0313	bio process	0.0403453
115	positive regulation of peptide secretion (GO:0002793)	26	3	0.68	4.42	0.0313	bio process	0.0403453
116	ensheathment of neurons (GO:0007272)	35	4	0.91	4.38	0.0138	bio process	0.031999
117	axon ensheathment (GO:0008366)	35	4	0.91	4.38	0.0138	bio process	0.031999
118	regulation of lipid transport (GO:0032368)	28	3	0.73	4.11	0.0376	bio process	0.0454077
119	histone methylation (GO:0016571)	47	5	1.23	4.08	0.00818	bio process	0.02805
120	negative regulation of cellular catabolic process (GO:0031330)	38	4	0.99	4.03	0.0181	bio process	0.0357
121	regulation of anion transport (GO:0044070)	29	3	0.76	3.96	0.041	bio process	0.0469482
122	regulation of vesicle fusion (GO:0031338)	29	3	0.76	3.96	0.041	bio process	0.0469482
123	negative regulation of autophagy (GO:0010507)	29	3	0.76	3.96	0.041	bio process	0.0469482
124	positive regulation of protein targeting to mitochondrion (GO:1903955)	39	4	1.02	3.93	0.0197	bio process	0.0365857
125	positive regulation of hormone secretion (GO:0046887)	30	3	0.78	3.83	0.0446	bio process	0.0483043
126	ribosomal large subunit biogenesis (GO:0042273)	40	4	1.04	3.83	0.0214	bio process	0.0378352
127	ovulation cycle (GO:0042698)	31	3	0.81	3.71	0.0483	bio process	0.0487411
128	positive regulation of gene expression, epigenetic (GO:0045815)	31	3	0.81	3.71	0.0483	bio process	0.0487411
129	regulation of protein targeting to mitochondrion (GO:1903214)	45	4	1.17	3.41	0.0311	bio process	0.0403453
130	regulation of DNA biosynthetic process (GO:2000278)	45	4	1.17	3.41	0.0311	bio process	0.0403453
131	osteoblast differentiation (GO:0001649)	46	4	1.2	3.33	0.0332	bio process	0.0418142
132	macromolecule methylation (GO:0043414)	110	9	2.87	3.13	0.00258	bio process	0.0142545
133	response to glucose (GO:0009749)	49	4	1.28	3.13	0.0404	bio process	0.0469482
134	response to hexose (GO:0009746)	49	4	1.28	3.13	0.0404	bio process	0.0469482
135	lung development (GO:0030324)	50	4	1.3	3.07	0.0429	bio process	0.0474045
136	methylation (GO:0032259)	139	11	3.63	3.03	0.00116	bio process	0.00915571
137	response to monosaccharide (GO:0034284)	51	4	1.33	3.01	0.0456	bio process	0.0483043
138	placenta development (GO:0001890)	52	4	1.36	2.95	0.0483	bio process	0.0487411
139	respiratory tube development (GO:0030323)	52	4	1.36	2.95	0.0483	bio process	0.0487411
140	protein methylation (GO:0006479)	65	5	1.7	2.95	0.0286	bio process	0.0397522
141	protein alkylation (GO:0008213)	65	5	1.7	2.95	0.0286	bio process	0.0397522
142	cellular amino acid metabolic process (GO:0006520)	97	7	2.53	2.77	0.0143	bio process	0.0321653
143	regulation of protein targeting (GO:1903533)	138	9	3.6	2.5	0.0108	bio process	0.0300123
144	positive regulation of intracellular protein transport (GO:0090316)	112	7	2.92	2.39	0.0285	bio process	0.0397522
145	chromatin modification (GO:0016568)	168	10	4.38	2.28	0.0133	bio process	0.031999
146	regulation of chromosome organization (GO:0033044)	139	8	3.63	2.21	0.0304	bio process	0.0403453
147	rRNA processing (GO:0006364)	159	9	4.15	2.17	0.0245	bio process	0.0397522
148	ribosome biogenesis (GO:0042254)	195	11	5.09	2.16	0.0139	bio process	0.031999
149	rRNA metabolic process (GO:0016072)	162	9	4.23	2.13	0.0272	bio process	0.0397522
150	histone modification (GO:0016570)	200	11	5.22	2.11	0.0165	bio process	0.035275
151	positive regulation of protein transport (GO:0051222)	182	10	4.75	2.11	0.0219	bio process	0.0384119
152	peptidyl-lysine modification (GO:0018205)	187	10	4.88	2.05	0.0257	bio process	0.0397522
153	covalent chromatin modification (GO:0016569)	263	14	6.86	2.04	0.00942	bio process	0.0300123
154	positive regulation of cellular protein localization (GO:1903829)	170	9	4.44	2.03	0.0353	bio process	0.0433406
155	regulation of intracellular protein transport (GO:0033157)	173	9	4.52	1.99	0.0387	bio process	0.0462308
156	positive regulation of establishment of protein localization (GO:1904951)	215	11	5.61	1.96	0.0262	bio process	0.0397522
157	ncRNA metabolic process (GO:0034660)	327	16	8.53	1.87	0.012	bio process	0.0318345
158	ribonucleoprotein complex biogenesis (GO:0022613)	288	14	7.52	1.86	0.0193	bio process	0.0361466
159	chromatin organization (GO:0006325)	330	16	8.61	1.86	0.013	bio process	0.031999
160	regulation of cell cycle process (GO:0010564)	272	13	7.1	1.83	0.0267	bio process	0.0397522
161	positive regulation of GTPase activity (GO:0043547)	232	11	6.06	1.82	0.0418	bio process	0.0473571
162	single organism reproductive process (GO:0044702)	340	15	8.87	1.69	0.0333	bio process	0.0418142
163	positive regulation of gene expression (GO:0010628)	681	29	17.77	1.63	0.00567	bio process	0.0237262
164	chromosome organization (GO:0051276)	500	21	13.05	1.61	0.021	bio process	0.0374274
165	positive regulation of cellular biosynthetic process (GO:0031328)	697	29	18.19	1.59	0.00777	bio process	0.02805
166	positive regulation of nitrogen compound metabolic process (GO:0051173)	726	30	18.95	1.58	0.00743	bio process	0.02805
167	positive regulation of biosynthetic process (GO:0009891)	706	29	18.43	1.57	0.00921	bio process	0.0300123
168	positive regulation of nucleic acid-templated transcription (GO:1903508)	541	22	14.12	1.56	0.0253	bio process	0.0397522
169	positive regulation of transcription, DNA-templated (GO:0045893)	541	22	14.12	1.56	0.0253	bio process	0.0397522
170	positive regulation of macromolecule biosynthetic process (GO:0010557)	667	27	17.41	1.55	0.0143	bio process	0.0321653
171	positive regulation of RNA metabolic process (GO:0051254)	580	23	15.14	1.52	0.0288	bio process	0.03978
172	positive regulation of RNA biosynthetic process (GO:1902680)	555	22	14.49	1.52	0.0324	bio process	0.0411517
173	cellular response to stress (GO:0033554)	787	31	20.54	1.51	0.0125	bio process	0.031999
174	positive regulation of nucleobase-containing compound metabolic process (GO:0045935)	664	25	17.33	1.44	0.0394	bio process	0.0465636
175	positive regulation of macromolecule metabolic process (GO:0010604)	1181	43	30.82	1.4	0.0121	bio process	0.0318345
176	gene expression (GO:0010467)	1718	61	44.84	1.36	0.0038	bio process	0.0186622
177	RNA metabolic process (GO:0016070)	1547	54	40.38	1.34	0.0103	bio process	0.0300123
178	positive regulation of metabolic process (GO:0009893)	1234	43	32.21	1.34	0.0245	bio process	0.0397522
179	nucleic acid metabolic process (GO:0090304)	1774	59	46.3	1.27	0.0189	bio process	0.0357
180	macromolecule metabolic process (GO:0043170)	3101	94	80.93	1.16	0.0251	bio process	0.0397522
181	primary metabolic process (GO:0044238)	3584	108	93.54	1.15	0.0135	bio process	0.031999
182	cellular macromolecule metabolic process (GO:0044260)	2943	88	76.81	1.15	0.0478	bio process	0.0487411
183	organic substance metabolic process (GO:0071704)	3714	108	96.93	1.11	0.0464	bio process	0.0483698
184	metabolic process (GO:0008152)	3862	112	100.8	1.11	0.0425	bio process	0.0474045
185	cellular process (GO:0009987)	5189	145	135.43	1.07	0.0285	bio process	0.0397522

## Sheet: pink
	Go term	Reference list 6322 genes	Module	Module Expected	Fold Enrichment	p.value	Annotation Data Set	BH adjusted p.value
59	isocitrate dehydrogenase activity (GO:0004448)	5	3	0.21	14.42	0.00127	molecular function	0.0320658
61	telomerase RNA binding (GO:0070034)	7	3	0.29	10.3	0.00328	molecular function	0.040391
62	protein channel activity (GO:0015266)	5	2	0.21	9.62	0.0188	molecular function	0.0454472
63	RNA-DNA hybrid ribonuclease activity (GO:0004523)	6	2	0.25	8.01	0.0264	molecular function	0.0454472
64	lipoprotein particle receptor binding (GO:0070325)	7	2	0.29	6.87	0.0349	molecular function	0.0454472
65	low-density lipoprotein particle receptor binding (GO:0050750)	7	2	0.29	6.87	0.0349	molecular function	0.0454472
66	DNA polymerase binding (GO:0070182)	7	2	0.29	6.87	0.0349	molecular function	0.0454472
67	acyl-CoA dehydrogenase activity (GO:0003995)	7	2	0.29	6.87	0.0349	molecular function	0.0454472
68	acid-amino acid ligase activity (GO:0016881)	8	2	0.33	6.01	0.0444	molecular function	0.0473732
69	protein disulfide oxidoreductase activity (GO:0015035)	14	3	0.58	5.15	0.0213	molecular function	0.0454472
70	endoribonuclease activity, producing 5'-phosphomonoesters (GO:0016891)	15	3	0.62	4.81	0.0254	molecular function	0.0454472
71	endonuclease activity, active with either ribo- or deoxyribonucleic acids and producing 5'-phosphomonoesters (GO:0016893)	18	3	0.75	4.01	0.0401	molecular function	0.046299
72	organic anion transmembrane transporter activity (GO:0008514)	18	3	0.75	4.01	0.0401	molecular function	0.046299
73	disulfide oxidoreductase activity (GO:0015036)	19	3	0.79	3.8	0.0458	molecular function	0.0473861
74	oxidoreductase activity, acting on the CH-OH group of donors, NAD or NADP as acceptor (GO:0016616)	47	7	1.96	3.58	0.00386	molecular function	0.040391
75	carbon-oxygen lyase activity (GO:0016835)	28	4	1.16	3.43	0.0305	molecular function	0.0454472
76	oxidoreductase activity, acting on CH-OH group of donors (GO:0016614)	51	7	2.12	3.3	0.00595	molecular function	0.0418591
77	oxidoreductase activity, acting on the CH-CH group of donors (GO:0016627)	30	4	1.25	3.21	0.0377	molecular function	0.045649
78	ribonucleoprotein complex binding (GO:0043021)	68	9	2.83	3.18	0.00244	molecular function	0.040391
79	carboxylic acid transmembrane transporter activity (GO:0046943)	31	4	1.29	3.1	0.0417	molecular function	0.0469023
80	organic acid transmembrane transporter activity (GO:0005342)	31	4	1.29	3.1	0.0417	molecular function	0.0469023
81	electron carrier activity (GO:0009055)	55	6	2.29	2.62	0.0287	molecular function	0.0454472
82	GTPase regulator activity (GO:0030695)	133	14	5.53	2.53	0.00156	molecular function	0.0320658
83	ubiquitin binding (GO:0043130)	67	7	2.79	2.51	0.0232	molecular function	0.0454472
84	GTPase activator activity (GO:0005096)	116	12	4.83	2.49	0.00379	molecular function	0.040391
85	ubiquitin-like protein binding (GO:0032182)	74	7	3.08	2.27	0.0367	molecular function	0.0454472
86	nucleoside-triphosphatase regulator activity (GO:0060589)	152	14	6.32	2.21	0.00507	molecular function	0.040391
87	enzyme activator activity (GO:0008047)	199	15	8.28	1.81	0.0206	molecular function	0.0454472
88	enzyme regulator activity (GO:0030234)	395	24	16.43	1.46	0.0416	molecular function	0.0469023
851	isocitrate metabolic process (GO:0006102)	5	4	0.21	19.23	6.47e-05	bio process	0.0154633
891	establishment of protein localization to chromosome (GO:0070199)	5	3	0.21	14.42	0.00127	bio process	0.0320658
901	tricarboxylic acid metabolic process (GO:0072350)	8	4	0.33	12.02	0.000385	bio process	0.0242585
941	pseudouridine synthesis (GO:0001522)	5	2	0.21	9.62	0.0188	bio process	0.0454472
951	snoRNA localization (GO:0048254)	5	2	0.21	9.62	0.0188	bio process	0.0454472
961	endosomal vesicle fusion (GO:0034058)	6	2	0.25	8.01	0.0264	bio process	0.0454472
971	negative regulation of DNA-templated transcription, elongation (GO:0032785)	6	2	0.25	8.01	0.0264	bio process	0.0454472
981	spermidine metabolic process (GO:0008216)	6	2	0.25	8.01	0.0264	bio process	0.0454472
991	DNA strand elongation involved in DNA replication (GO:0006271)	10	3	0.42	7.21	0.00874	bio process	0.0454472
1001	fatty acid beta-oxidation using acyl-CoA dehydrogenase (GO:0033539)	7	2	0.29	6.87	0.0349	bio process	0.0454472
1011	protoporphyrinogen IX biosynthetic process (GO:0006782)	7	2	0.29	6.87	0.0349	bio process	0.0454472
1021	mitotic nuclear envelope reassembly (GO:0007084)	7	2	0.29	6.87	0.0349	bio process	0.0454472
1031	regulation of catenin import into nucleus (GO:0035412)	7	2	0.29	6.87	0.0349	bio process	0.0454472
1041	positive regulation of ERAD pathway (GO:1904294)	7	2	0.29	6.87	0.0349	bio process	0.0454472
105	protoporphyrinogen IX metabolic process (GO:0046501)	7	2	0.29	6.87	0.0349	bio process	0.0454472
106	protein import into mitochondrial matrix (GO:0030150)	7	2	0.29	6.87	0.0349	bio process	0.0454472
107	telomere maintenance via telomerase (GO:0007004)	11	3	0.46	6.56	0.0113	bio process	0.0454472
108	DNA strand elongation (GO:0022616)	11	3	0.46	6.56	0.0113	bio process	0.0454472
109	2-oxoglutarate metabolic process (GO:0006103)	12	3	0.5	6.01	0.0142	bio process	0.0454472
110	positive regulation of Notch signaling pathway (GO:0045747)	16	4	0.67	6.01	0.00476	bio process	0.040391
111	regulation of megakaryocyte differentiation (GO:0045652)	8	2	0.33	6.01	0.0444	bio process	0.0473732
112	positive regulation of extrinsic apoptotic signaling pathway in absence of ligand (GO:2001241)	8	2	0.33	6.01	0.0444	bio process	0.0473732
113	protein kinase C-activating G-protein coupled receptor signaling pathway (GO:0007205)	8	2	0.33	6.01	0.0444	bio process	0.0473732
114	very long-chain fatty acid metabolic process (GO:0000038)	8	2	0.33	6.01	0.0444	bio process	0.0473732
115	purine nucleobase biosynthetic process (GO:0009113)	8	2	0.33	6.01	0.0444	bio process	0.0473732
116	regulation of ERAD pathway (GO:1904292)	17	4	0.71	5.66	0.00587	bio process	0.0418591
117	RNA-dependent DNA biosynthetic process (GO:0006278)	13	3	0.54	5.55	0.0175	bio process	0.0454472
118	regulation of actin cytoskeleton reorganization (GO:2000249)	14	3	0.58	5.15	0.0213	bio process	0.0454472
119	telomere maintenance via telomere lengthening (GO:0010833)	14	3	0.58	5.15	0.0213	bio process	0.0454472
120	positive regulation of telomerase activity (GO:0051973)	15	3	0.62	4.81	0.0254	bio process	0.0454472
121	retrograde vesicle-mediated transport, Golgi to ER (GO:0006890)	41	8	1.71	4.69	0.000371	bio process	0.0242585
122	tricarboxylic acid cycle (GO:0006099)	21	4	0.87	4.58	0.012	bio process	0.0454472
123	cellular modified amino acid biosynthetic process (GO:0042398)	16	3	0.67	4.51	0.0299	bio process	0.0454472
124	regulation of transcription from RNA polymerase I promoter (GO:0006356)	17	3	0.71	4.24	0.0348	bio process	0.0454472
125	7-methylguanosine mRNA capping (GO:0006370)	23	4	0.96	4.18	0.0162	bio process	0.0454472
126	positive regulation of viral transcription (GO:0050434)	29	5	1.21	4.14	0.00775	bio process	0.0454472
127	formation of translation preinitiation complex (GO:0001731)	18	3	0.75	4.01	0.0401	bio process	0.046299
128	intracellular protein transmembrane import (GO:0044743)	24	4	1	4.01	0.0187	bio process	0.0454472
129	protein homotetramerization (GO:0051289)	24	4	1	4.01	0.0187	bio process	0.0454472
130	RNA capping (GO:0036260)	24	4	1	4.01	0.0187	bio process	0.0454472
131	7-methylguanosine RNA capping (GO:0009452)	24	4	1	4.01	0.0187	bio process	0.0454472
132	maintenance of protein localization in organelle (GO:0072595)	18	3	0.75	4.01	0.0401	bio process	0.046299
133	Rho protein signal transduction (GO:0007266)	19	3	0.79	3.8	0.0458	bio process	0.0473861
134	maturation of LSU-rRNA (GO:0000470)	19	3	0.79	3.8	0.0458	bio process	0.0473861
135	protein localization to chromosome (GO:0034502)	19	3	0.79	3.8	0.0458	bio process	0.0473861
136	regulation of Notch signaling pathway (GO:0008593)	26	4	1.08	3.7	0.0241	bio process	0.0454472
137	pigment biosynthetic process (GO:0046148)	27	4	1.12	3.56	0.0272	bio process	0.0454472
138	IRE1-mediated unfolded protein response (GO:0036498)	35	5	1.46	3.43	0.0163	bio process	0.0454472
139	DNA-dependent DNA replication (GO:0006261)	43	6	1.79	3.35	0.00981	bio process	0.0454472
140	regulation of vesicle fusion (GO:0031338)	29	4	1.21	3.32	0.034	bio process	0.0454472
141	intracellular protein transmembrane transport (GO:0065002)	30	4	1.25	3.21	0.0377	bio process	0.045649
142	regulation of viral transcription (GO:0046782)	45	6	1.87	3.21	0.012	bio process	0.0454472
143	fibroblast growth factor receptor signaling pathway (GO:0008543)	32	4	1.33	3	0.0458	bio process	0.0473861
144	mitochondrial transmembrane transport (GO:1990542)	43	5	1.79	2.8	0.0351	bio process	0.0454472
145	purine ribonucleoside monophosphate biosynthetic process (GO:0009168)	44	5	1.83	2.73	0.0381	bio process	0.045649
146	purine nucleoside monophosphate biosynthetic process (GO:0009127)	44	5	1.83	2.73	0.0381	bio process	0.045649
147	transcription elongation from RNA polymerase II promoter (GO:0006368)	53	6	2.2	2.72	0.0246	bio process	0.0454472
148	snRNA metabolic process (GO:0016073)	53	6	2.2	2.72	0.0246	bio process	0.0454472
149	positive regulation of viral life cycle (GO:1903902)	63	7	2.62	2.67	0.0173	bio process	0.0454472
150	ER to Golgi vesicle-mediated transport (GO:0006888)	101	11	4.2	2.62	0.00376	bio process	0.040391
151	ncRNA transcription (GO:0098781)	56	6	2.33	2.58	0.0309	bio process	0.0454472
152	Ras protein signal transduction (GO:0007265)	75	8	3.12	2.56	0.0141	bio process	0.0454472
153	cellular protein complex disassembly (GO:0043624)	78	8	3.24	2.47	0.0174	bio process	0.0454472
154	positive regulation of viral process (GO:0048524)	70	7	2.91	2.4	0.0285	bio process	0.0454472
155	DNA-templated transcription, elongation (GO:0006354)	62	6	2.58	2.33	0.0467	bio process	0.0476979
156	endoplasmic reticulum unfolded protein response (GO:0030968)	62	6	2.58	2.33	0.0467	bio process	0.0476979
157	cellular response to unfolded protein (GO:0034620)	63	6	2.62	2.29	0.0497	bio process	0.0497
158	protein complex disassembly (GO:0043241)	108	10	4.49	2.23	0.016	bio process	0.0454472
159	cellular respiration (GO:0045333)	89	8	3.7	2.16	0.0343	bio process	0.0454472
160	macromolecular complex disassembly (GO:0032984)	117	10	4.87	2.05	0.026	bio process	0.0454472
161	tRNA metabolic process (GO:0006399)	106	9	4.41	2.04	0.0349	bio process	0.0454472
162	energy derivation by oxidation of organic compounds (GO:0015980)	118	10	4.91	2.04	0.0274	bio process	0.0454472
163	regulation of viral life cycle (GO:1903900)	107	9	4.45	2.02	0.0367	bio process	0.0454472
164	Golgi vesicle transport (GO:0048193)	176	14	7.32	1.91	0.0166	bio process	0.0454472
165	generation of precursor metabolites and energy (GO:0006091)	154	12	6.41	1.87	0.0292	bio process	0.0454472
166	regulation of GTPase activity (GO:0043087)	255	18	10.61	1.7	0.0214	bio process	0.0454472
167	peptide biosynthetic process (GO:0043043)	282	19	11.73	1.62	0.0279	bio process	0.0454472
168	amide biosynthetic process (GO:0043604)	301	20	12.52	1.6	0.0277	bio process	0.0454472
169	translation (GO:0006412)	273	18	11.36	1.58	0.038	bio process	0.045649
170	oxidation-reduction process (GO:0055114)	377	24	15.68	1.53	0.0263	bio process	0.0454472
171	DNA metabolic process (GO:0006259)	375	23	15.6	1.47	0.0417	bio process	0.0469023
172	small molecule metabolic process (GO:0044281)	649	39	27	1.44	0.0127	bio process	0.0454472
173	protein complex subunit organization (GO:0071822)	601	35	25	1.4	0.0271	bio process	0.0454472
174	intracellular transport (GO:0046907)	682	39	28.37	1.37	0.0258	bio process	0.0454472
175	establishment of protein localization (GO:0045184)	711	40	29.58	1.35	0.0302	bio process	0.0454472

[truncated: 4 more sheets: magenta, yellow, red, greenyellow]
